# Supplementary material for: pyQms enables universal and accurate quantification of mass spectrometry data
Source: Mol Cell Proteomics. 2017 Jul 20;16(10):1736–45. doi: 10.1074/mcp.M117.068007 (PMC5629261; doi:10.1074/mcp.M117.068007)
Supplement: Supplemental Data [file 10.1074_M117.068007_mcp.M117.068007-5.xlsx]

## Sheet: Sheet1
						OpenMS	OpenMS	OpenMS	OpenMS	OpenMS
	pyQms	MaxQuant/MaxLFQ	Spectronaut	Census 2	Progenesis / Progensis QI	OpenMS	OpenSWATH	FeatureFinderMetabo	FeatureFinderMultiplex	MetaProSIP	SuperHirn	DynaMET	Protover	Pyquant	pySM
Fig. 1 (A) - universal label free	yes	yes*	yes*	yes	yes	yes	yes*	yes	yes	yes*	yes*	yes*	yes*	not reported	yes
Fig. 1 (B) - isotope enriched samples	yes	no	no	yes	no	yes	(no) SILAC only	no	no	yes	no	yes	yes	yes	not reported
Fig. 1 (C) - partially labeled samples	yes	no	no	no	no	no	no	no	no	yes	no	yes	yes	no	no
Fig. 1 (D) - any fixed label	yes	yes*	yes*	yes	(no) SILAC / iTraq	(no) SILAC / iTraq	yes	no	yes	no	yes	not reported	no	yes	not reported
Fig. 1 (E) - combination of B & D	yes	no	no	yes	no	no	not reported	no	no	no	no	not reported	no	not reported	no
Fig. 1 (F) - combination of C & D	yes	no	no	no	no	no	no	no	no	no	no	not reported	no	not reported	no
comment	universal	proteomics only	proteomics only	proteomics only	label-free focus	proteomics only	proteomics only	universal label-free only	focused on label-free and fixed mass shifts	proteomics only	proteomics only	universal 13C	15N proteomics only	detection of metabolized SILAC label	imaging metabolomics only
Proteomics
Acquisition mode
MS1	yes	yes	yes	yes	yes	yes	yes	yes	yes	yes	yes	yes	yes	yes	yes
MS2 / MSX	yes	yes	yes	yes	yes	yes	yes	yes*	yes	no	not reported	no	no	yes	no
DIA*	yes	no	yes	yes	yes	no	yes	no	no	no	no	no	no	no	no
Chemical tagging
SILAC	yes	yes	yes (from MaxQuant)	yes	yes	yes	yes	no (label-free only)	yes	not reported	no (label-free only)	not reported	no	yes	no
ITRAQ	yes	yes	yes (from MaxQuant)	yes	yes	yes	yes	no (label-free only)	yes	not reported	no (label-free only)	not reported	no	yes	no
any other combination	yes	not reported	not reported	yes*	not reported	not reported	unknown	no (label-free only)	yes	not reported	no (label-free only)	no	no	yes	no
Metabolic labeling
15N	yes	no	no	yes	no	yes	no	no (label-free only)	no	yes	no (label-free only)	no	yes	yes	no
13C	yes	no	no	not reported	no	yes	no	no (label-free only)	no	yes	no (label-free only)	yes	no	yes	no
partially labeled molecules	yes	no	no	not reported	no	no	no	no (label-free only)	no	yes	no (label-free only)	yes* (13C)	yes	not reported	no
any other combination	yes	no	no	yes*	no	no	no	no (label-free only)	no	not reported	no (label-free only)	not reported	no	not reported	no
Chemical and metabolic combined
15N AND/OR 13C AND e.g. Carbamidomethyl	yes	no	no	yes	no	no	no	no (label-free only)	no	yes	no (label-free only)	no	no	no	no
Metabolomics
Chemical tagging
any	yes	no (averagine model not suited (Kenar et al. 2014)	proteomics only	proteomics only	yes	no (averagine model not suited (Kenar et al. 2014)	no	no (label-free only)	proteomics only	proteomics only	proteomics only	not reported	no	proteomics only	not reported
Metabolic labeling
15N	yes	no (averagine model not suited (Kenar et al. 2014)	proteomics only	proteomics only	no	no (averagine model not suited (Kenar et al. 2014)	no	no (label-free only), only via retraining of models	proteomics only	proteomics only	proteomics only	not reported	not reported	proteomics only	not reported
13C	yes	no (averagine model not suited (Kenar et al. 2014)	proteomics only	proteomics only	no	no (averagine model not suited (Kenar et al. 2014)	no	no (label-free only), only via retraining of models	proteomics only	proteomics only	proteomics only	yes	no	proteomics only	not reported
partially labeled molecules	yes	no (averagine model not suited (Kenar et al. 2014)	proteomics only	proteomics only	no	no (averagine model not suited (Kenar et al. 2014)	no	no (label-free only)	proteomics only	proteomics only	proteomics only	yes	not reported	proteomics only	not reported
any other	yes	no (averagine model not suited (Kenar et al. 2014)	proteomics only	proteomics only	no	no (averagine model not suited (Kenar et al. 2014)	no	no (label-free only)	proteomics only	proteomics only	proteomics only	not reported	no	proteomics only	not reported
Chemical and metabolic combined
15N AND/OR 13C AND other mod	yes	no (averagine model not suited (Kenar et al. 2014)	proteomics only	proteomics only	no	no (averagine model not suited (Kenar et al. 2014)	no	no (label-free only)	proteomics only	proteomics only	proteomics only	not reported	no	proteomics only	not reported
General
Matching mode
feature based	no	yes	no	yes	yes	yes	yes	yes	yes	yes	yes	yes	not reported	yes	no
isotope pattern	yes	yes	yes	yes	yes	yes	yes	yes	yes	yes	yes	yes	yes	yes	yes
reports score	yes	yes (PEP / protein ratio score)	yes	yes* (XCorr)	yes (identification score)	yes	yes	yes	yes	yes, additional quality control implemented	yes	yes	yes	yes, XIC quality control	yes
score profits from ultra high res	yes	yes*	yes*	not reported	not reported	yes* (mass resolution is taken into account)	yes	no ( an approxiamtion model is build for metabolite isotopic distributions, Kenar et al 2014)	yes* (mass resolution is taken into account)	yes	not reported	no (uses FeautureFinderMetabo)	yes*	no	yes
supports low res	no	no	no	yes	yes	yes	no	no	no	yes	no	no	no	yes	no
supports high res	yes	yes	yes	yes	yes	yes	yes	yes	yes	yes	yes	yes	yes	yes	yes
Accessibility
Graphical user interface	no	yes	yes	yes	yes	yes	yes	yes	yes	yes	no	via eMZed	no	via Wooey	no
Command line	yes	no	yes	yes	no	yes	yes	yes	yes	yes	yes	yes	yes	yes	yes
Windows	yes	yes	yes	yes	yes	yes	yes	yes	yes	yes	no	yes	yes	yes	no
OS X / Linux / *nix	yes	yes	no	yes	no	yes	yes	yes	yes	yes	yes	yes	no	yes	yes
Open source	yes	no	no	no	no	yes	yes	yes	yes	yes	yes	yes	yes	yes	yes
Reference	This manuscrpt	Cox, J. & Mann, M. MaxQuant enables high peptide identification rates, individualized p.p.b.-range mass accuracies and proteome-wide protein quantification. Nature biotechnology 26, 1367–72 (2008).	Bruderer, R. et al. Extending the Limits of Quantitative Proteome Profiling with Data-Independent Acquisition and Application to Acetaminophen-Treated Three-Dimensional Liver Microtissues. MCP 14, 1400–1410 (2015).	Iii, J. R. Y. & Iii, J. R. Y. A quantitative analysis software tool for mass spectrometry–based proteomics. Nature Methods 5, (2008).	http://www.nonlinear.com/progenesis	Sturm, M. et al. OpenMS – An open-source software framework for mass spectrometry. BMC Bioinformatics 9, 163 (2008).	Röst, H. L. et al. OpenSWATH enables automated, targeted analysis of data-independent acquisition MS data. Nature Biotechnology 32, 219–223 (2014).	Kenar, E. et al. Automated label-free quantification of metabolites from liquid chromatography-mass spectrometry data. MCP 13, 348–59 (2014).		Sachsenberg, T. et al. MetaProSIP: Automated Inference of Stable Isotope Incorporation Rates in Proteins for Functional Metaproteomics. J. Proteome res. 14, 619–627 (2015).	Mueller, L. N. et al. SuperHirn - a novel tool for high resolution LC-MS-based peptide/protein profiling. Proteomics 7, 3470–80 (2007).	Kiefer, P. et al. DynaMet: A Fully Automated Pipeline for Dynamic LC–MS Data. Analytical Chemistry 87, 9679–9686 (2015).	1. Lyon, D. et al. Automated Protein Turnover Calculations from 15N Partial Metabolic Labeling LC/MS Shotgun Proteomics Data. PloS one 9, e94692 (2014).	1. Mitchell, C. J., Kim, M.-S., Na, C. H., and Pandey, A. (2016) PyQuant: A Versatile Framework for Analysis of Quantitative Mass Spectrometry Data. Mol. Cell. Proteomics 15, 2829–2838	1. Palmer, A., Phapale, P., Chernyavsky, I., Lavigne, R., Fay, D., Tarasov, A., Kovalev, V., Fuchser, J., Nikolenko, S., Pineau, C., Becker, M., and Alexandrov, T. (2016) FDR-controlled metabolite annotation for high-resolution imaging mass spectrometry. Nat. Methods 14, 1–8
