# Supplementary material for: pyQms enables universal and accurate quantification of mass spectrometry data
Source: Mol Cell Proteomics. 2017 Jul 20;16(10):1736–45. doi: 10.1074/mcp.M117.068007 (PMC5629261; doi:10.1074/mcp.M117.068007)
Supplement: Supplemental Data [file 10.1074_M117.068007_mcp.M117.068007-6.xlsx]

## Sheet: identified_peptides
Peptide	Protein	Cleaved_Specifically	PEPs	m/z 14N	m/z 15N
DAYLEGLALEPTSTHLQEGLR	Cre17.g716850.t1.2|PACid:27572129	TRUE	0.00016708;0.000327407;0.000443596;0.000741286;0.00159467;0.00227973	771.729
FAEEATEWER	Cre06.g268700.t1.3|PACid:27569398	TRUE	0.000925719;0.00100769;0.0010509;0.00256344;0.00477764;0.00660056;0.00916492	634.283	641.262
LADMAGKEGRR	Cre06.g268700.t1.3|PACid:27569398	TRUE	0.0096122	1202.62
YEELGEYER	Cre12.g549200.t1.3|PACid:27582183	TRUE	0.00321899;0.00496426;0.00597814	594.265	600.247
LEGDEDDIDALLAR	g9318.t1|PACid:27570531	TRUE	0.00137871;0.00383587;0.00827788		781.351
GGEDLSSEFHNDLYTFNFER	g9318.t1|PACid:27570531	TRUE	0.000109068;0.000127377;0.000166089;0.000273668;0.00040985;0.000419571;0.000446625;0.000517466;0.0006535;0.000895741;0.00097629;0.00161563;1.93441e-06	793.017	801.991
DVISAIDDGAIEIPDA	g13020.t1|PACid:27582627	FALSE	0.000979252;0.00126143;0.00137265;0.00182882;0.00187765;0.00233976;0.00415518;0.00618611	807.399	815.375
VTGGEVGAASSLAPK	g13020.t1|PACid:27582627	TRUE	0.000349455;0.000543187;0.000853184;0.00157458;0.00166806;0.00193714;0.002513;0.00251488;0.00302277;0.00357755;0.00463265;0.00553602;0.00571566;0.00651609;0.00731706;0.00828363;0.00843535;0.00942754;9.06023e-05	1342.71	680.338
HTGSVTMSDIIEIAR	g13020.t1|PACid:27582627	TRUE	0.000119414;0.0002396;0.000256971;0.000264535;0.000283845;0.000486105;0.000681627;0.000708871;0.000727097;0.000993839;0.00117314;0.00138599;0.00140991;0.0029799;0.00350212;0.00488051;0.009091;1.52806e-05;3.64519e-05;4.02826e-06;5.07632e-05;6.32384e-06;8.56883e-06;8.8285e-05	549.279	825.387
EGTGEADGEPALSLTLASLPGTDIR	g9027.t1|PACid:27562779	TRUE	0.00389985		1249.58
AIAQGSSEYNITVLIDQVDSER	g18105.t1|PACid:27573264_NumberOfIdenticalSequences_2	TRUE	0.000139937;0.000180519;0.000240225;0.000390267;0.000395294;0.000488009;0.000557135;0.000698906;0.00078255;0.00141258;0.00320962;0.00673693;1.39306e-06;1.42006e-05;1.45754e-05;1.56656e-05;1.67048e-11;2.61567e-06;2.90698e-05;4.15204e-10;4.2199e-06;7.9612e-07;9.53564e-09	1204.6	1218.56
ISDVASDAEVYGGK	g18105.t1|PACid:27573264_NumberOfIdenticalSequences_2	TRUE	0.000137255;0.000281042;0.000414087;0.000570656;0.000737471;0.000750643;0.000908326;0.0010926;0.00116331;0.00141268;0.00177997;0.00201148;0.0020505;0.00265216;0.00363357;0.0052969;0.00663749;0.00754579;0.00919218;3.43944e-05;4.61716e-05;5.74806e-05;6.31493e-05	705.841	713.319
SHPFAQLQGSDNIISFTTAR	g18105.t1|PACid:27573264_NumberOfIdenticalSequences_2	TRUE	0.000292202	730.703
LGSGPLDQYQAVR	g18105.t1|PACid:27573264_NumberOfIdenticalSequences_2	TRUE	0.000265247;0.000289489;0.000301317;0.000380407;0.00053606;0.000831653;0.000884006;0.00148462;0.00199526;0.00214554;0.00234366;0.00312325;0.00325653;0.00380273;0.00425149;0.00439962;0.00656143;0.00704563;1.86987e-05	702.368	1420.67
LPEFDADMDAK	g18105.t1|PACid:27573264_NumberOfIdenticalSequences_2	TRUE	0.000216096;0.000389355;0.000504718;0.000718047;0.000855622;0.000982222;0.00101334;0.00120133;0.00138639;0.00145602;0.00155378;0.00173112;0.00176232;0.0018389;0.00203612;0.00309687;0.00351204;0.00614445;0.00657685;0.00803316;2.8765e-05	634.279	632.264
QLGADVEFMDTR	g18105.t1|PACid:27573264_NumberOfIdenticalSequences_2	TRUE	0.00249258;0.00402685;0.00568825		1396.59
QDAAFLVDLAALQEK	g18105.t1|PACid:27573264_NumberOfIdenticalSequences_2	TRUE	0.000208234;0.000240174;0.000262847;0.000289452;0.00030644;0.000317153;0.000327175;0.00055611;0.000612405;0.000786718;0.00116395;0.00126402;0.00141346;0.00154589;0.00169272;0.00289973;0.00342066;0.00398199;0.0051376;0.00810507;0.00963374;1.69533e-05	816.436	825.409
GPGAGADVTAAGVFSDLLR	g18105.t1|PACid:27573264_NumberOfIdenticalSequences_2	TRUE	0.0001033;0.000117624;0.000207154;0.000214923;0.000231123;0.000341286;0.00042876;0.00153649;0.00182097;0.0019544;0.00201598;0.00258563;0.0038832;0.0061345;1.47844e-05;1.77376e-07;2.21673e-06;2.2617e-05;3.60325e-05;4.22295e-05;4.56165e-05;6.0105e-05;6.39394e-06	591.976	1794.84
AVASSADYMAR	g18105.t1|PACid:27573264_NumberOfIdenticalSequences_2	TRUE	0.00476692;0.00489583;0.00664008;0.00949976;0.00995012	579.267	578.248
ETGVDLDNWK	g18105.t1|PACid:27573264_NumberOfIdenticalSequences_2	TRUE	0.00488064;0.00800691;0.00996244	1175.55	595.261
DVLVVTPTSDGASVDLDEAVSNGR	g18105.t1|PACid:27573264_NumberOfIdenticalSequences_2	TRUE	0.000133245;0.000355645;0.000837392;0.000894054;0.00192054;0.00240841;0.00242148;0.0026233;4.37147e-07;8.06838e-09;9.07271e-06	1208.6	1222.55
HITIWTDVDGVYSADPR	g18105.t1|PACid:27573264_NumberOfIdenticalSequences_2	TRUE	0.000121645;0.000127732;0.00017138;0.00141979;0.00150006;0.00300229;0.00485238;0.00534512;0.00832182;8.03499e-06	648.987	656.631
ETGVDLDNWKQDLEDK	g18105.t1|PACid:27573264_NumberOfIdenticalSequences_2	TRUE	0.000241784;0.00394214;0.00500159	635.634	642.613
NGSDFSATIMGALLR	g18105.t1|PACid:27573264_NumberOfIdenticalSequences_2	TRUE	0.00299252;0.00417886		786.365
LQAVLPYDMDQSTDVK	Cre12.g523300.t1.2|PACid:27582048	TRUE	0.000138274;0.000160268;0.000164737;0.000206741;0.000244361;0.000277969;0.000402563;0.000458277;0.000591684;0.0011937;0.00135012;0.00167333;0.00192793;0.00324077;0.00462658;0.00640466;1.1807e-05;2.29523e-05;3.65191e-05;4.97024e-05;8.51615e-05	911.948	921.42
KLAPGQEALEAAR	Cre12.g523300.t1.2|PACid:27582048	TRUE	0.00194116	677.378
DNLYVLSPYAVSAQTTEVTTPSSSVK	Cre12.g523300.t1.2|PACid:27582048	TRUE	0.000504492;0.000595051;0.0006101;0.00121169;0.00198686;0.00246662;0.0033069;0.00519124;1.17409e-09;1.37761e-11;1.60714e-09;2.23926e-05;2.89934e-08;3.67522e-05;5.66108e-08;8.67735e-05;8.93936e-06;9.38504e-05;9.9024e-08	919.799	1393.65
EISQTEGQLMLYK	Cre12.g523300.t1.2|PACid:27582048	TRUE	0.00503763;0.0051535;0.00754811		778.366
AVRDTEDVDAAQR	Cre12.g523300.t1.2|PACid:27582048	TRUE	0.000734276;0.00992484	723.353
KLTMDLASPLEDVFVEDMVVR	Cre12.g523300.t1.2|PACid:27582048	TRUE	0.00469977	808.411
LTMDLASPLEDVFVEDMVVR	Cre12.g523300.t1.2|PACid:27582048	TRUE	0.000109723;0.000157506;0.000181201;0.000233259;0.000355532;0.000500764;0.000510583;0.000513521;0.000761439;0.00115067;0.00123166;0.00156177;0.00363862;1.20593e-05;2.17418e-06;2.41249e-05;3.2123e-06	765.713	1167.53
DREVLATYMEQIQAALEDEASLMAGFEAATR	Cre12.g523300.t1.2|PACid:27582048	TRUE	0.00131453;0.00546708;0.00956302	1154.54	1167.51
VAVADEDYALAAK	Cre10.g434800.t1.1|PACid:27580312	TRUE	0.00603476;0.00942707	668.343	675.322
VVTADAYVAALDVPGIK	Cre07.g314150.t1.2|PACid:27564787	TRUE	0.000239436;0.000442803;0.000481767;0.000547623;0.0010166;0.00285303;0.00361309;0.00572828;0.0060962;4.39922e-05	851.475	860.448
QDYIDSMEGATLSGR	Cre07.g314150.t1.2|PACid:27564787	TRUE	0.000111425;0.000243928;0.000263762;0.000459249;0.000469744;0.000557443;0.000566984;0.000793233;0.000856359;0.00104109;0.00177741;0.00280944;0.00292438;0.00320552;0.00401504;0.00556292;2.24016e-05;6.94482e-06	829.87	839.342
IAQSLYEEAPGMDVYRPDQVTPIPNFFLAGSYTK	Cre07.g314150.t1.2|PACid:27564787	TRUE	0.00112957;0.00328286;0.00331976;0.00531387;8.30473e-05	1278.63	1292.26
YDGWVTEMQTDSPR	Cre07.g314150.t1.2|PACid:27564787	TRUE	0.000164391;0.000215453;0.000222883;0.000240012;0.000387604;0.000389527;0.00051053;0.00058257;0.00109241;0.00119349;0.00135445;0.00181264;0.00327445;0.00858675;1.09565e-05;1.35986e-05;1.52801e-05;1.54238e-05;1.74467e-05;2.21276e-05;2.9829e-05;8.31043e-06	850.865	852.339
VVTADAYVAALDVPGIKK	Cre07.g314150.t1.2|PACid:27564787	TRUE	0.000997293;0.00631212;0.00664504		617.331
LLAPIADYIK	Cre07.g314150.t1.2|PACid:27564787	TRUE	0.00230185;0.00231628;0.00257704;0.00400396;0.0062825;0.00762151	558.837	564.321
EVMYESGADGK	Cre07.g314150.t1.2|PACid:27564787	TRUE	0.0023343		599.24
RLEGPDGGEEGEGELVYK	Cre10.g425200.t1.3|PACid:27580083	TRUE	0.00109756;0.0043327	645.31
VDVEGWEPSAFATAHR	g9138.t1|PACid:27569839	TRUE	0.000155715;0.000437617;0.00048384;0.000714824;0.000769298;0.00119971;0.00878961;1.24195e-05	591.285
GTTSPPGVTTDVIR	g9138.t1|PACid:27569839	TRUE	0.00718599;0.00853595	700.873	709.348
SEDEFLQYIEK	g9138.t1|PACid:27569839	TRUE	0.000817215;0.000945884;0.00149118;0.0020091;0.00246223;0.00260366;0.00365508;0.00396014;0.00398885;0.00497173;0.00655422;0.00785575;0.00857346;0.00965298	700.833	1412.61
NILDHAK	Cre07.g357200.t1.2|PACid:27564005	TRUE	0.00604217	405.727
TLAEVYAHWIPR	Cre07.g357200.t1.2|PACid:27564005	TRUE	0.000741765	485.93
LTANAFLAQR	Cre07.g357200.t1.2|PACid:27564005	TRUE	0.00158764		560.29
HYDYAALYEK	Cre07.g357200.t1.2|PACid:27564005	TRUE	0.000394546;0.000606326;0.00125758;0.00190619;0.00332191;0.00335655	636.799	643.279
ILTANLWSAELAK	Cre07.g357200.t1.2|PACid:27564005	TRUE	0.000444882;0.000792146;0.00215394;0.00226142;0.00294311;0.0034649;0.00366641;0.00431602;0.00496511;0.0060782;0.00747704;0.00813114	715.406	723.383
HVGEADIVFVSVNTPTK	Cre07.g357200.t1.2|PACid:27564005	TRUE	0.0011017;0.00153751;0.00155218;0.00326371;0.00727458	604.988	611.967
LIASVSTSSK	Cre07.g357200.t1.2|PACid:27564005	TRUE	0.00608173;0.00823999;0.00935672	496.785	502.269
AWNSEKLPIYEPGLFEVVK	Cre07.g357200.t1.2|PACid:27564005	TRUE	0.00190453;0.0026845;0.0027568	740.397
VLIGGADTESGQK	Cre07.g357200.t1.2|PACid:27564005	TRUE	0.00017182;0.000587898;0.000688161;0.000768075;0.00230694;0.00232665;0.00254239;0.00269766;0.00279393;0.00319194;0.00341063;0.00358856;0.0038079;0.00384768;0.00397421;0.00626304;0.00629875;0.00717135;0.00747176;0.00948783	637.833	645.311
FEWDRPNYSR	Cre07.g357200.t1.2|PACid:27564005	TRUE	0.00113697	685.318
AADLTYWEGAAR	Cre07.g357200.t1.2|PACid:27564005	TRUE	0.000104689;0.00058566;0.000747595;0.000779387;0.000920049;0.00111275;0.00132069;0.00138791;0.0015959;0.00191207;0.00229123;0.00277531;0.00465421;0.00596116;0.00731569;0.0076602;0.00777744;3.12349e-05;7.03259e-05	662.32	670.297
NLFFSTDTK	Cre07.g357200.t1.2|PACid:27564005	TRUE	0.00342071;0.00368661;0.00405635;0.0067672;0.0099942	1071.52	1082.49
LPIYEPGLFEVVK	Cre07.g357200.t1.2|PACid:27564005	TRUE	0.000112758;0.00177425;0.00310464;0.00401968;0.0044722;0.0050458;0.00527146;0.00546023;0.00579749;0.00793292;0.00808252;0.00968268	752.427	759.406
FYQNEVEYAK	g11652.t1|PACid:27565151	TRUE	0.00852596;0.00906458	645.804
VDYSDWVMGTK	Cre09.g408600.t1.2|PACid:27570832	TRUE	0.00548703	650.798
GGEAWWEQPHDR	Cre12.g538100.t1.2|PACid:27581585	TRUE	0.00036142;0.000995033;0.00250074;0.00393968;0.00395812;0.00400663;0.00401978;0.00449912;0.00510512;0.00521611;0.00698501;0.00790418	734.324	496.532
TIVNNESSEIIR	Cre12.g538100.t1.2|PACid:27581585	TRUE	0.00225233;0.00279413;0.00334565;0.00423111;0.00487465;0.00571353;0.00863537		696.34
YLAGEVLTEADVR	Cre12.g538100.t1.2|PACid:27581585	TRUE	0.000505896;0.00109147;0.0012034;0.00137695;0.00181214;0.00240542;0.00294227;0.00329539;0.00341662;0.00343336;0.00377828;0.00703957;0.00733263;0.00766005;0.00792597;0.00982479	718.375	726.351
THYFTSHPK	Cre12.g538100.t1.2|PACid:27581585	TRUE	0.00775533	559.275
AAIDDLNAWTYPAINNGVYR	Cre12.g538100.t1.2|PACid:27581585	TRUE	0.00165994;0.00229715;0.0024582;0.00301635;0.00429847;0.00615137;0.00735325;0.0078385	1119.05	1132.51
TRPEDPADEHTGWVFR	Cre12.g538100.t1.2|PACid:27581585	TRUE	0.000204975;0.000258258;0.000267435;0.00049515;0.000630548;0.00108398;0.00152888;0.00284979;0.00310037;0.00426343;0.00514535;0.00914148;0.00963043;2.25623e-05;7.94528e-05	478.979	485.21
TQIAAYGLELYNEDLR	Cre10.g418950.t2.1|PACid:27579545	TRUE	0.000133995;0.000134194;0.000258456;0.000591856;0.000847309;0.000956771;0.00110782;0.00135461;0.00259903;0.00378065;0.00399623;0.00595968;7.11618e-05;7.14172e-05;9.92881e-06	623.651	945.442
TALTLIYPQSAHDYEYYR	Cre10.g418950.t2.1|PACid:27579545	TRUE	0.000518155;0.000688282;0.000961769;0.00860847		743.337
LHLVDLAGSER	Cre10.g418950.t2.1|PACid:27579545	TRUE	0.000644117;0.00812967	403.891
VVPEVVGVTER	Cre10.g418950.t2.1|PACid:27579545	TRUE	0.00473536	592.338
TIVEVLNELGSDLK	Cre10.g418950.t2.1|PACid:27579545	TRUE	0.00031861;0.000825195;0.000825414;0.000885832;0.00111114;0.00118929;0.00220912;0.00245045;0.00253293;0.00333066;0.00373343;0.00718579;4.60758e-05	765.425	773.401
SGETVNFVNNAGFPHNIVFDEDAIPSGVNADAISR	g3784.t1|PACid:27577403	TRUE	0.000103977;0.000259643;0.000262815;0.000318868;0.000407802;0.0005105;0.0005252;0.000620099;0.000961698;1.12389e-21;1.62462e-08;1.88523e-05;1.94228e-16;2.33501e-06;3.39437e-07;4.22349e-05;6.2663e-06;6.41045e-05;6.97856e-11;8.11676e-21;9.23499e-06;9.37644e-05	919.194	930.41
LGADSGALEFVPK	g3784.t1|PACid:27577403	TRUE	0.000155371;0.000193717;0.000196069;0.000286101;0.000291055;0.000397244;0.000411283;0.0004338;0.000440598;0.00045958;0.000465668;0.000467896;0.000469501;0.000512066;0.000604546;0.000910322;0.00106421;0.00110585;0.00121819;0.00187086;0.00197358;0.00215678;0.00246209;0.00261476;0.00464279;0.00535979;0.00640807;0.00748081;0.00942921;0.0095243;2.77925e-07;3.21361e-05	652.348	659.328
LTAAGEYGYYCEPHQGAGMVGK	g3784.t1|PACid:27577403	TRUE	0.000114574;0.000133297;0.000932553;0.00111086;0.00111423;0.00152998;0.00156704;0.00597775;0.00967892;1.92546e-05;7.03492e-06;7.73006e-05	768.014	781.986
DDYLNAPGETYSVK	g3784.t1|PACid:27577403	TRUE	0.00010603;0.000136157;0.000143898;0.00014702;0.000159284;0.000240732;0.000357176;0.000393718;0.000450177;0.000508792;0.000510323;0.000633537;0.000919888;0.00100571;0.00106464;0.00131835;0.00132395;0.00145907;0.00154851;0.00169254;0.00234055;0.0027592;7.12326e-05;8.00913e-06	786.365	794.341
NIVFDEDAIPSGVNADAISR	g3784.t1|PACid:27577403	TRUE	0.000403947;0.00138049;8.47553e-10	1052.02
DTSGDTELDHDVEVVGWGEEDGEK	Cre02.g119900.t1.2|PACid:27574608	TRUE	0.000104721;0.000206025;0.000836278;0.000869948;0.00203854;0.0030465;0.00787263;0.0096727	873.372	882.678
NSWGTYWGER	Cre02.g119900.t1.2|PACid:27574608	TRUE	0.00484865		636.254
DTSGDTELDHDVEVVGWGEEDGEKYWIVR	Cre02.g119900.t1.2|PACid:27574608	TRUE	0.000136697;0.000600795;0.000654188;0.0006642;0.000767094;0.00215198;0.00425752;1.30058e-11;1.76087e-08	834.63	843.852
AFTDLLEPYGILEIAR	g1235.t1|PACid:27579068	TRUE	0.000113192;0.000165756;0.000336346;0.000454746;0.000510316;0.00137037;0.00141049;0.00157038;0.00228989;0.00356526;0.004984;0.00511734;0.00603119;0.00645101;0.00867783;1.63666e-05;3.17136e-05;4.49688e-05;4.71688e-05;4.84924e-05;5.51775e-05	910.993	920.465
VSSPDGSSGISPLLK	g1235.t1|PACid:27579068	TRUE	0.000964717	722.388
FGIEQLTR	g1235.t1|PACid:27579068	TRUE	0.00884634		488.249
YVEDITSTNR	g1235.t1|PACid:27579068	TRUE	0.00146716;0.00232117;0.0056513;0.00602615;0.00727629;0.00953746;0.00996654	599.291	606.27
DSGVNSEFLER	g1235.t1|PACid:27579068	TRUE	0.000319244;0.000443853;0.000644561;0.000671104;0.00247324;0.00264387;0.00282597;0.00291522;0.00366771;0.00404251;0.0056433;0.00646022;0.0096815	626.794	634.272
GYNVQSLAVGPSER	g1235.t1|PACid:27579068	TRUE	0.000159055;0.000181025;0.000360265;0.000506966;0.000542775;0.000584058;0.000938897;0.00108851;0.00126214;0.00159348;0.00182;0.00279981;0.00490172;0.00675941;0.00761461;1.22704e-07	738.876	748.348
GADVYVVDDADLK	g1235.t1|PACid:27579068	TRUE	0.000405719;0.000695038;0.000704359;0.000715427;0.000717891;0.000917929;0.00101111;0.00124868;0.00144137;0.00158955;0.00164853;0.00166748;0.00206768;0.00313796;0.00555457;0.00750924;0.00946794	1378.66	697.318
AEVLELAAVFR	g1235.t1|PACid:27579068	TRUE	0.000109823;0.000443961;0.000850416;0.000942224;0.000962677;0.000970815;0.000980616;0.00109346;0.00133964;0.00435227;0.00616393;0.00697844;0.00862053;0.00984068	609.348	616.328
GELSDLANIFR	g1235.t1|PACid:27579068	TRUE	0.000501145;0.00116207;0.00122947;0.00140009;0.00146558;0.0015614;0.00185213;0.00274744;0.00314591;0.00389528;0.00487217;0.00783145;0.00931917;0.00964695;0.00981386;2.52961e-06;3.87375e-05	617.825	625.303
SAGIPEQIAVPLPEAAK	g1235.t1|PACid:27579068	TRUE	0.00144092;0.00151645;0.00702186;0.00953607;0.00973274	845.972	855.444
RGEALLER	g1235.t1|PACid:27579068	TRUE	0.0026903	472.27
LVFVQSIDDLTDIPFVNR	g1235.t1|PACid:27579068	TRUE	0.000139456;0.000323791;0.000744056;0.00197007;0.00244869;2.41313e-05	697.709	1057.53
ATSGSGLLAGVGSTTEVVR	Cre07.g349700.t1.2|PACid:27564633	TRUE	0.00533041	881.471
VVEVIAEKDAPAK	Cre07.g349700.t1.2|PACid:27564633	TRUE	0.00344043		692.368
KGGHEWDAEAAVGEADGEDHTLE	Cre05.g246000.t1.1|PACid:27572757	FALSE	0.000877876;0.00155402;0.00163305;0.00237498;0.00289389;0.00555363;0.00807434	808.351	817.989
YWLADTYEAR	g4385.t1|PACid:27576313	TRUE	0.00203055;0.00436549;0.00447674;0.00494792;0.00571256;0.00595626;0.00649699;0.00664674;0.00798029;0.0086778;0.00886671;0.00909104;8.43467e-05	644.304	651.283
HAAGQEPQNIDKEFLR	g4385.t1|PACid:27576313	TRUE	0.00339712;0.00477532;0.00809497		626.624
AEDHDVPISPAEIVAQGLMTQQEWDTVSSAALR	g4385.t1|PACid:27576313	TRUE	0.000119545;0.000148567;0.00036674;0.000518257;0.000742592;0.00151084;0.0095921;1.6415e-05;2.24743e-07;2.81679e-14;3.88185e-13;4.44564e-08;5.32167e-05;5.45211e-07;5.57836e-10;5.72953e-06;8.62796e-06;8.66822e-05	1194.25	1202.87
DLSGAPDSILDLFSTK	Cre03.g168450.t1.2|PACid:27577622	TRUE	0.000291432;0.000369545;0.000542994;0.000554088;0.00123565;0.00135312;0.00294951;0.00399482;0.00526406;0.00683004;0.00952434;9.89816e-05	839.93	848.405
SAEELENYSK	Cre03.g168450.t1.2|PACid:27577622	TRUE	0.00152408;0.00487419;0.00520835;0.00547237;0.00607209;0.00672253;0.006945;0.00744823;0.00767899;0.00844703;0.00905891	585.27	1180.49
NPNNFNVDNVR	Cre03.g168450.t1.2|PACid:27577622	TRUE	0.000248399;0.000721917;0.000787448;0.00126569;0.0012675;0.00171153;0.00205714;0.00268947;0.00312855;0.00445426;0.00842433;0.00974913;7.96512e-05	651.813	661.285
AVNDAINTYK	Cre03.g168450.t1.2|PACid:27577622	TRUE	0.00369093	554.785
DGLQTSEVVDGYQR	Cre03.g168450.t1.2|PACid:27577622	TRUE	0.000185241;0.000469232;0.000844766;0.00283333;0.00293458;0.00619312;0.00852261	783.874	793.345
IQGSTVAESVVVK	Cre03.g168450.t1.2|PACid:27577622	TRUE	0.000847474;0.00208388;0.00512294;0.00694773;0.00876388	658.875
GSTDGFLDDVER	Cre03.g168450.t1.2|PACid:27577622	TRUE	0.000421837;0.000698394;0.000781223;0.00103146;0.00104517;0.00138516;0.00155522;0.0016539;0.00184769;0.00267406;0.00286168;0.00400166;0.00422146;0.00439359;0.00774568;8.95343e-05	655.797	663.275
SEESKLEEYIK	Cre03.g168450.t1.2|PACid:27577622	TRUE	0.000590283;0.00064974;0.000666344;0.000752499;0.00102393;0.00121136;0.00132533;0.00147638;0.00189538;0.00293713;0.00309231;0.00399427;0.00583261;0.00611486;0.00631062;0.00834947	677.841	684.321
VAAYTQGVDTSSTDTK	Cre03.g168450.t1.2|PACid:27577622	TRUE	0.00017246;0.00020174;0.000235132;0.000356069;0.000379153;0.000383834;0.000407215;0.000417933;0.00042928;0.000493393;0.000970372;0.000996257;0.00105528;0.00146434;0.00189492;0.00191243;0.00200002;0.00345503;0.00432916;0.00488483;0.00584352;0.0073801;4.33695e-05	822.392	831.365
ALEVLEGLVLPGTK	Cre03.g168450.t1.2|PACid:27577622	TRUE	0.000266922;0.00031569;0.000383002;0.000542093;0.000740612;0.00147132;0.00162849;0.00187821;0.00217877;0.00259868;0.00579944;0.00656859;0.00658102;0.00734399;0.00784198	719.93	727.407
YAEAFEVVPR	Cre03.g168450.t1.2|PACid:27577622	TRUE	0.000198542;0.000429337;0.000554568;0.000594807;0.00139011;0.00158894;0.00243807;0.00246531;0.00298268;0.00318842;0.00413286;0.00512699;0.00673124;0.00674551;0.00731262;0.00805425;0.00885017	590.804	597.284
LFVTSDASTIVSELEVQHPAAK	Cre03.g168450.t1.2|PACid:27577622	TRUE	0.000111464;0.0001616;0.000190506;0.000291913;0.000650331;0.000813063;0.00112607;0.00196635;0.00271042;0.00353329;0.00430437;0.00671527;0.00855124;0.00894531;1.55673e-09;3.30661e-06;7.66931e-09;8.97344e-10	781.413	790.054
SAEELENYSKSEESKLEEYIK	Cre03.g168450.t1.2|PACid:27577622	TRUE	0.0019172		633.284
ATFGAPTTDELGFAK	Cre03.g168450.t1.2|PACid:27577622	TRUE	0.000260335;0.000378308;0.000658096;0.00105589;0.00123519;0.00131581;0.00137777;0.00141788;0.00186408;0.00202249;0.00209232;0.00209463;0.00331008;0.00527129;0.00542086;8.75305e-05	763.38	771.357
FVYDDAEEEADLVAR	Cre02.g145000.t1.1|PACid:27575581	TRUE	0.000138917;0.000239385;0.000876027;0.00180743;0.00183684;1.33825e-05;2.45828e-05;3.06603e-05;4.0598e-05;5.29044e-07	871.4
VFVSVYSDDYGK	Cre02.g145000.t1.1|PACid:27575581	TRUE	0.0083004	689.83
VLGPEGEVLSEAVWQVR	Cre12.g549450.t1.2|PACid:27581723	TRUE	0.000268808;0.00029648;0.000359195;0.000550832;0.000571809;0.000682755;0.000911441;0.00154806;0.00310591;0.00372995;0.00591457;0.00662271;1.29357e-06;1.75389e-05;3.11661e-05;3.39475e-06;8.52371e-05;8.68124e-06;9.29035e-05	934.499	945.467
TSDMIFSLDTQLSYVR	Cre12.g549450.t1.2|PACid:27581723	TRUE	0.00026339	946.459
KGVDIVGMSDMGGVK	g5112.t1|PACid:27572652	TRUE	0.000291677;0.00205829;0.00305121;0.00482025;0.00482184;0.00514336;0.00703773;0.00740078;0.00822618;0.00957512	746.879	763.351
ATEWMDKLVAAAGGK	g5112.t1|PACid:27572652	TRUE	0.000702946;0.0007411;0.00227014;0.00380755;0.00491227;0.00519821;0.00698536;0.00932267;1.61826e-05	516.601	783.371
ELQESYPHVK	g5112.t1|PACid:27572652	TRUE	0.00240616	615.312
DAAQTAGFAFLR	g5112.t1|PACid:27572652	TRUE	0.000249452;0.000505059;0.000617042;0.000620055;0.000678054;0.000691928;0.000818426;0.000896863;0.00136868;0.00166748;0.00175308;0.00228425;0.00260038;0.00285558;0.00298195;0.00446126;0.00462314;0.00510721;0.00592831;0.00616968;0.0062414;0.00925211;5.10611e-05;5.33318e-05	634.325	642.302
GVDIVGMSDMGGVK	g5112.t1|PACid:27572652	TRUE	0.000105713;0.00011328;0.000508449;0.000510202;0.000570087;0.000626317;0.000732451;0.00076504;0.000945111;0.00123838;0.00194833;0.00208195;0.00224414;0.00234357;0.00244358;0.00266926;0.00275367;0.00303307;0.00475591;0.00476614;0.00496279;0.00723812;0.00781633	682.831	690.309
FFNVVLESANGDLALMDAVLEGFNAPVDEGAEER	g5112.t1|PACid:27572652	TRUE	0.000772111;0.00106666		1232.21
VLIEGDSEK	g5112.t1|PACid:27572652	TRUE	0.00020565;0.00054855;0.00212451;0.00345396;0.00365616;0.00407425;0.00509457;0.0055786;0.00712559;0.00866854	495.261	998.478
GAGYAISTEEELATVQAVAAATGVVLDPVYSGK	g7384.t1|PACid:27564344	TRUE	0.000547217;0.000997886;0.00168615		1091.52
QDVDSDPGLVGNLLVER	g7384.t1|PACid:27564344	TRUE	0.000185277;0.000370376;0.000540875;0.00117076;0.00134208;0.00209341;0.00520526;0.0074198;5.87326e-06	913.468	924.436
KPDLSDPVLK	NCBI|BK000554.2|DAA00905.1|28269727|TPA_inf: TPA_exp: cytochrome b6/f subunit IV [Chlamydomonas reinhardtii].	TRUE	0.00014248;0.000845734;0.00137563;0.00146203;0.00203648;0.00235489;0.0027465;0.00437692;0.00664094;0.0073211;0.00761665	556.322	562.304
EIPANIIYEDDEALAFR	Cre06.g273000.t1.2|PACid:27568976	TRUE	0.00010279;0.000126226;0.000195763;0.00020624;0.00024907;0.000318019;0.000346397;0.000413004;0.000458652;0.000589223;0.000603556;0.000795407;0.00120124;0.00127198;0.00631163;1.22962e-05;1.43313e-05;1.84041e-05;1.93171e-06;2.07186e-05;3.52915e-06;4.2694e-05;4.40221e-06	989.992	1000.46
DIQPQAPVHFLVIPK	Cre06.g273000.t1.2|PACid:27568976	TRUE	0.00526967;0.00544379;0.006707;0.00862325	851.488
AAAHLADTEPPTIFDK	Cre06.g273000.t1.2|PACid:27568976	TRUE	0.000127768;0.000166052;0.000330426;0.000398742;0.000419195;0.000473471;0.000711004;0.00118938;0.00151607;0.00167778;0.00179284;0.00206527;0.00233541;0.00299274;0.00333002;0.00339596;0.00532064;2.1055e-05;5.11098e-05	566.29	858.403
VGPSESEIAAAAAAAAVAAEAAAK	Cre16.g683550.t1.2|PACid:27566205	TRUE	0.000184845;0.000426405;0.00053981;0.00065405;0.000737864;0.000934516;0.000966255;0.00108758;0.00158184;0.00247473;0.00337699;0.00482947;0.00526055;0.00532691;0.00603485;0.00748492;2.17861e-05;6.02648e-06	699.699	708.008
REDEDYIFKEELELMK	Cre16.g683550.t1.2|PACid:27566205	TRUE	0.000916116;0.00115752;0.00368011;0.00781895;0.00892323	701.67	708.649
YETAFWSDR	Cre16.g683550.t1.2|PACid:27566205	TRUE	0.00375343;0.00400407;0.00457988;0.00489642;0.00658434;0.00768725;0.00936538	587.762	594.243
LLAEHAHDASEKR	Cre16.g683550.t1.2|PACid:27566205	TRUE	0.00024967;0.00195298;0.00371338;0.00392157;0.00541961;0.00598581;0.00672019;0.00700752	738.881	749.35
FTLLGLGDSNYTR	Cre16.g683550.t1.2|PACid:27566205	TRUE	0.0013361;0.00436668	728.875
SADFKPPADLSSPLIMVGPGTGVAPFR	Cre16.g683550.t1.2|PACid:27566205	TRUE	0.00589092		920.113
EAAEKEAAEKEAAEQEAAEK	Cre16.g683550.t1.2|PACid:27566205	TRUE	0.00215125	711.338
DAYAHEIAEHQPSLLDLLVR	Cre16.g683550.t1.2|PACid:27566205	TRUE	0.000112558;0.000584832	764.066	773.371
VLPEAATEDGDDPLLSPR	Cre16.g683550.t1.2|PACid:27566205	TRUE	0.000213116;0.000381953;0.000386243;0.000455992;0.000480155;0.000837671;0.000841108;0.000955897;0.00105711;0.00187044;0.00214506;0.00400733;3.30077e-05;4.82944e-05	947.973	958.442
VFEEEPEPEAAAEAGAK	Cre16.g683550.t1.2|PACid:27566205	TRUE	0.0004446;0.000644687;0.000745398;0.000785411;0.00086672;0.00140686;0.00166763;0.00167853;0.00197619;0.00632811;2.40994e-05;9.20492e-05	887.413	896.386
SAQPPAEPAKPPVTFAYASQTGTGEEIAR	Cre16.g683550.t1.2|PACid:27566205	TRUE	0.000200067;0.000756003;0.0014841;0.00154616;0.0025219;0.00420955;0.00439225;0.00531116;0.00851501;1.2162e-06;1.63761e-06;5.20724e-05	991.165	1002.8
ASEVEAEVPPAAAAAYLTQPSR	Cre16.g662200.t1.3|PACid:27566610	TRUE	0.000224566;0.000250382;0.000263635;0.000283021;0.000544073;0.000759626;0.00122506;0.00128791;0.00188187;0.0036819;0.00404338;0.00465972;0.00789101;0.00957648;1.60502e-05;6.88922e-08	1114.56	1127.52
LDSHAQANYFFDGPNQELNSR	Cre16.g662200.t1.3|PACid:27566610	TRUE	0.000173487;0.00179529;1.59252e-05;2.46571e-06;3.08983e-05;3.63921e-05;3.92107e-05;6.00448e-05;6.43785e-06	808.372
ADKPIAAALQDVLSR	g271.t1|PACid:27578892	TRUE	0.00105039	537.302
TKPAEALQEAYDAGQR	g271.t1|PACid:27578892	TRUE	0.00394691;0.00602231	874.434
AVLEGVPNLAMVETVDSAK	g271.t1|PACid:27578892	TRUE	0.000139922;0.00038529;0.000531066;0.0015314;0.00213888;0.00215408;0.00227835;0.0025796;0.00288354;0.00320684;0.0038711;0.00450092;0.00497751;0.00760308;2.75525e-05	972.012	982.48
AHSGTYTEAGYSASK	Cre07.g326450.t1.3|PACid:27564242	TRUE	0.000384507;0.00196554	765.347
AYTLTNAVDKLEEQLK	Cre07.g326450.t1.3|PACid:27564242	TRUE	0.00301877	918.491
TAASLVALHDYYIIMPEAVAALEER	Cre07.g326450.t1.3|PACid:27564242	TRUE	0.00215138;0.00597107;0.00756231		931.444
ELDEDEQQLR	Cre07.g326450.t1.3|PACid:27564242	TRUE	0.00224944;0.00232856;0.00252768;0.0027833;0.00296812;0.00390347;0.00486203;0.00567976;0.00855826	637.797	645.274
LADFGLSK	Cre14.g625050.t1.3|PACid:27566120	TRUE	0.00234827	849.459
VLGTFITEWEEGR	Cre13.g582250.t1.2|PACid:27573309	TRUE	0.000132418;0.00145218;0.00278441	768.889
MAAEVGPHALVIWYDAITTEGR	Cre13.g582250.t1.2|PACid:27573309	TRUE	0.0010361;0.00383687	806.071
IKLPTLLGDDEEDEEEEEEAAGGAR	Cre13.g582250.t1.2|PACid:27573309	TRUE	0.00612433	905.754
IVTGLDAPEVRPLTTVDQLLR	Cre13.g582250.t1.2|PACid:27573309	TRUE	0.000233188	2305.3
TATLLDKHER	Cre17.g708100.t1.2|PACid:27571503	TRUE	0.000841277;0.00351933		400.537
FGFAHIDPATLPLDNSPLEGVYAR	Cre12.g549050.t2.1|PACid:27581846	TRUE	0.000533719;0.000599159;0.00747194;0.00894283;9.5398e-06	867.443	877.413
AALQAADDEEVVDWISFHNSR	Cre10.g432450.t1.3|PACid:27580265	TRUE	0.00150755;0.00490014;0.00967357		801.347
DVQEINEFSGK	g1883.t1|PACid:27574254	TRUE	0.000381048;0.000754883;0.000756452;0.000828408;0.00164919;0.00175026;0.00300985;0.0054945;0.00666116;0.00743822;0.00813581	633.304	640.283
GVLALQTIAVTNQDTSGNTVTVGK	Cre07.g321400.t1.3|PACid:27564322	TRUE	0.000399983;0.00061047;0.000681481;0.000738337;0.0011095;0.00143987;0.00169131;0.00179047;0.00508557;0.00740547;1.26434e-05;1.62503e-11;1.66611e-07;1.90006e-06;2.41873e-05;2.54971e-06;3.15168e-09;3.53782e-06;3.62265e-05;3.63549e-07;3.67359e-11;4.64696e-07;5.77764e-05;5.90481e-10	1194.14	1208.6
TDSSGVDTNSFLLLSYVLNGQAGTAVSSLTR	Cre07.g321400.t1.3|PACid:27564322	TRUE	0.000313191;0.000624287;0.00096612;0.000983146;0.00182567;0.00278073;0.00849426;9.3374e-05	1058.54	1070.83
NSIEGWVASANYPVSK	Cre07.g321400.t1.3|PACid:27564322	TRUE	0.000113891;0.000131894;0.000132606;0.000191994;0.00020716;0.000210803;0.000300193;0.000365751;0.000510622;0.000638865;0.000733215;0.00081828;0.000870245;0.00115921;0.00128111;0.00133351;0.00195983;0.00272562;2.13165e-05;2.54937e-05;3.49163e-09;5.45794e-07;7.22695e-07;8.97727e-06	861.429	871.399
DAGSSVNSNTLR	Cre07.g321400.t1.3|PACid:27564322	TRUE	0.000662247;0.00167817;0.00187598;0.00196333;0.00219739;0.00252189;0.00355516;0.00415621;0.00557861;0.00560806;0.00572115;0.00615622;0.00800209	610.797	619.272
SDNVALTGYYVTIPFK	Cre07.g321400.t1.3|PACid:27564322	TRUE	0.000425502;0.000734649;0.00109757;0.00181359;0.00185641;0.00298287;0.00439462;0.00460494;0.00600037;1.19507e-05;2.23897e-05	894.465	903.438
FNVPTSDQPILR	Cre07.g321400.t1.3|PACid:27564322	TRUE	0.0018672;0.0039316	693.873
VPILLETIDDLGNNR	Cre07.g321400.t1.3|PACid:27564322	TRUE	0.000118968;0.00012839;0.000152193;0.000170839;0.000191269;0.000210112;0.00022377;0.00022462;0.000276712;0.00030926;0.000361052;0.000436753;0.000493231;0.000507241;0.000512096;0.000621166;0.000631771;0.000726369;0.00104933;0.00168791;1.76547e-05;2.01491e-05;3.51165e-05;7.21876e-05	841.46	851.43
LESDPTVTYK	Cre07.g321400.t1.3|PACid:27564322	TRUE	0.000479225;0.00173448;0.00227761;0.00248063;0.00334963;0.00568973;0.00595425;0.00802821;0.00852883	576.793	582.277
KEPEEEVLDQATLEQEAQR	Cre13.g576500.t1.3|PACid:27574171	TRUE	0.00812908	748.033
QYADLVPGLADLAR	Cre12.g546400.t1.2|PACid:27583023	TRUE	0.000595787;0.00085444;0.000874535;0.000930064;0.0010663;0.00137852;0.00211136	751.404
SHKHEIMVAAK	Cre12.g546400.t1.2|PACid:27583023	TRUE	0.00376382	417.561
DLDPQNDLEFLR	Cre12.g546400.t1.2|PACid:27583023	TRUE	0.000206884;0.000225191;0.00037999;0.000411173;0.000633725;0.00066411;0.00105705;0.00137816;0.00146664;0.00150986;0.001757;0.00185426;0.00230622;0.00232412;0.00364735;0.00389403;0.00573893;0.00602172;1.15662e-05;1.71106e-05	737.862	746.337
DDFVLLVIQDPNAAST	Cre12.g546400.t1.2|PACid:27583023	FALSE	0.000890434;0.00185299;0.00409334;0.00756072;0.00924516	859.436	868.409
VGRPTDVSELVAFLADER	Cre01.g047600.t1.2|PACid:27578031	TRUE	0.000444435;0.00297205	658.681
ALQEATALLGR	Cre17.g708300.t1.2|PACid:27572165	TRUE	0.000463301;0.000603388;0.000865645;0.00104699;0.00198722;0.0073996;0.00874096	592.836	1198.61
LLLFDSEAAVK	Cre17.g708300.t1.2|PACid:27572165	TRUE	0.000256391;0.00420583;0.00760173	603.343
AYAQEHNWAVVDGYVVFK	Cre17.g708300.t1.2|PACid:27572165	TRUE	0.000187832;0.00202366;0.00436682;0.00438793;0.00555253;0.0078722;7.9331e-05	699.346	707.322
SATAQQELLLGR	Cre17.g708300.t1.2|PACid:27572165	TRUE	0.00171211;0.0022282;0.00340937;0.0041385;0.00424557;0.00445092;0.005286;0.00554143;0.00758488;0.00909705;6.66546e-05	1285.7	652.332
DLSTADSLLGQLK	Cre17.g708300.t1.2|PACid:27572165	TRUE	0.000231704;0.000429553;0.000764201;0.00113796;0.0013804;0.0022528;0.00266101;0.00289833;0.00296246;0.00372439;0.00642783;0.00668383;0.00800292;0.00881264;4.05752e-05	680.87	1374.68
DPAIQQPVQLEQWLMEGAYNK	Cre17.g708300.t1.2|PACid:27572165	TRUE	0.000355986;0.000498357	825.406
VGDEDGDSSDEVLQR	g4360.t1|PACid:27576470	TRUE	0.000566774;0.000908626;0.00122678;0.00150127;0.00322128;0.0049207;0.00852052	810.853	820.325
DWESLEGFATELR	g4360.t1|PACid:27576470	TRUE	0.00279692		785.343
RREDAEAEEPAAEAAEPQPEDVAADTGGAAQDAGAYEGGEEGEGGR	Cre16.g649600.t1.2|PACid:27566389	TRUE	0.00603271	1147.25
SGQGDAGAEEETAEVEEQDATANQGK	Cre16.g649600.t1.2|PACid:27566389	TRUE	0.000365009;0.000394648;0.000766292;0.000805514;0.00115845;0.00177292;0.00352255;0.00655196;0.00867178	874.375	884.677
LGMHQDKDEQPDSLR	Cre09.g412350.t1.2|PACid:27570290	TRUE	0.00956654	595.613
TGAVYHHGATQTPR	Cre12.g502000.t1.2|PACid:27581905	TRUE	0.000417772;0.00235959	499.252
PGVLLDNDYDKEVTPGR	Cre12.g502000.t1.2|PACid:27581905	TRUE	0.0066116		637.298
ELVDLIDREADLLNR	Cre12.g502000.t1.2|PACid:27581905	TRUE	0.00678305		602.635
ALENAGVLPELAPPPVLSALETQEFK	g3557.t1|PACid:27577321	TRUE	0.000179575;0.000254393;0.000480183;0.000498379;0.000509382;0.000708528;0.000783389;0.00231442;0.00241649;0.00255139;0.00498563;0.00742212;0.00904673;1.36989e-05;5.66623e-07;8.10362e-06;9.06191e-05	911.829	921.467
DNYLHEFTQLR	g3557.t1|PACid:27577321	TRUE	0.000242693;0.00027621;0.000343675;0.000447768;0.00183592;0.00240221;0.00284746;0.00347868;0.00580224;0.00641668	479.237	485.219
LYQEGYGEVPKDVWQLAK	g3557.t1|PACid:27577321	TRUE	0.000123715;0.00485497;0.0072303;0.00800318;0.00989909;1.73863e-06	708.365	716.009
VELHAADTYSAFVER	g3557.t1|PACid:27577321	TRUE	0.0001622;0.000215112;0.000238277;0.000497162;0.000595142;0.0024547;0.00342072;0.00405174;0.00406299;0.00508279;0.00823386	569.95	576.596
YLEDIRSEVLVGEER	Cre02.g073550.t1.2|PACid:27575439	TRUE	0.000151111;0.000664053;0.00106078;0.00108294;0.00137959;0.00148428;0.00156636;0.00257777;0.00345652;0.00347159;0.00399388;0.00411357;0.00449036;0.00479816;0.00500718;0.0057312;0.0060204;0.00898103;4.80719e-05	602.979	609.959
YAPLYDER	Cre02.g073550.t1.2|PACid:27575439	TRUE	0.000413091;0.00133075;0.00218565;0.00236498;0.00343564;0.00399819;0.005657;0.00625033;0.00931476	513.748	519.232
VYVLEPEDDVVPK	Cre02.g073550.t1.2|PACid:27575439	TRUE	0.000120793;0.000414392;0.000535311;0.0015517;0.00160011;0.00162052;0.0017352;0.00203957;0.00211917;0.00246552;0.00261589;0.0026975;0.00306426;0.00346615;0.00365796;0.00479966;0.0056833;0.00615899;0.00623569;0.00895668;0.00944616;0.00988885	751.393	758.372
KAVTDKFDLEDDGEPDGPIPDFWLNALANHNK	Cre02.g073550.t1.2|PACid:27575439	TRUE	7.29398e-05		906.405
IGPFITER	Cre02.g073550.t1.2|PACid:27575439	TRUE	0.00429988		472.248
AVTDKFDLEDDGEPDGPIPDFWLNALANHNK	Cre02.g073550.t1.2|PACid:27575439	TRUE	0.000434159;0.000439074;0.000613353;0.000781569;0.00325447;0.00581085;1.48544e-05;1.60567e-10;2.11691e-05;5.26119e-06;5.71345e-09;6.86088e-07;7.5902e-08;9.59378e-05	864.161	873.882
EYQAELAQLQSK	Cre02.g073550.t1.2|PACid:27575439	TRUE	0.000145433;0.00014974;0.000245339;0.000493864;0.000978;0.00109184;0.00113699;0.00114737;0.00116539;0.00135792;0.00189073;0.00203446;0.00228782;0.00248025;0.00307665;0.00313042;0.0038734;0.00413817	704.36	712.336
VMEEELAMLAGK	g1851.t1|PACid:27574775	TRUE	0.00263812;0.00440497;0.00510552;0.00690085;0.00834534		667.311
ESQGILTTTPDVTLAAIIPK	g1851.t1|PACid:27574775	TRUE	0.000649743;0.00238324;0.00248927;0.00277853;0.00841485	1034.58	1045.55
VAADPSLAQPSTSLEK	g1851.t1|PACid:27574775	TRUE	0.00247607;0.00612666		816.396
SPEQMMFDSHGLVAAGTDVVATLQLLGNPVLDEYSR	Cre10.g463300.t1.2|PACid:27580155	TRUE	0.00985348		1312.92
LEDSEEEAYGGYRPR	Cre16.g695450.t3.1|PACid:27567621	TRUE	0.000875538;0.00359495;0.00393407;0.004149;0.00965713	590.936	597.915
AAHITAEQFAAVPEN	Cre16.g695450.t3.1|PACid:27567621	FALSE	0.000469749	784.889
SLLFQIEYPEIEEGSKPR	Cre06.g252700.t1.2|PACid:27569126	TRUE	0.00035499;0.000468798;0.000979871;0.00122787;0.00135741;0.00145059;0.00199249;0.00314159;0.00358396;0.00408559;0.00436379;0.00596554;0.00716238;0.00793364;0.00905805;9.76591e-07	712.372	720.016
SGVGIASMGVMRPELVMK	Cre06.g257450.t1.2|PACid:27568377	TRUE	0.000172808;0.004214;0.00560885;0.00612734;0.00679632	947.484	966.448
SLALEWGEFNVR	Cre17.g731850.t1.2|PACid:27571152	TRUE	0.000984964;0.00195353;0.00290313;0.00378702;0.00429904;0.00533923;0.00816949;0.00824888;0.00980436	1419.71	719.34
AEAAEANADLKNEYGFTDAQIAEFR	g4459.t1|PACid:27576199	TRUE	3.80379e-09	929.435
LADDEVEAIFK	g4459.t1|PACid:27576199	TRUE	0.000280913;0.000409177;0.000581934;0.000817098;0.00140587;0.00148877;0.00237206;0.00325816;0.00589849;0.00917839;5.27598e-05	1248.62	631.302
TGLVPDDPEAELR	g4459.t1|PACid:27576199	TRUE	0.00646995	706.357
ATSDGVLSATVWDVAVNPAWQR	Cre01.g002250.t1.2|PACid:27578592	TRUE	0.000315897;0.000816604;0.00239566;0.00324754;0.00717763;0.00818611	1172.09	1186.55
EGIVVTELNELFEK	Cre01.g002250.t1.2|PACid:27578592	TRUE	0.00038976;0.0010737;0.00120834;0.00152914;0.00198256;0.003399;0.00473044;0.00500714;0.00551837;0.00557874;0.00879493;2.2028e-06	810.43	1634.8
DSLLDVILNR	Cre01.g038750.t1.2|PACid:27579059	TRUE	0.000502493;0.00730412;0.00897691	579.33	586.309
MELLHPTAAPK	g2862.t1|PACid:27576305	TRUE	0.00515536;0.00642963	625.334
KQEAAVHEALK	g2862.t1|PACid:27576305	TRUE	0.00396152	612.341
EYNLELDPEGK	g2862.t1|PACid:27576305	TRUE	0.000125748;0.000449014;0.000571552;0.000612967;0.000881247;0.00110073;0.00140303;0.00143784;0.00161492;0.00203453;0.00352159;0.00498014;0.00505508;0.00730486;0.00823551;0.00826595;0.00940783	653.812	1318.57
AATIDQDYAAAQAEVER	Cre17.g725350.t1.3|PACid:27572093	TRUE	0.000122585;0.000291859;0.000430325;0.000636367;0.000645701;0.000883127;0.0014824;0.00280043;0.00290031;0.00406469;0.00440872;0.00521943;0.00627319;0.00710253	607.959	922.402
WSGFSSDYK	Cre17.g725350.t1.3|PACid:27572093	TRUE	0.00472918;0.00537211;0.00596769;0.00630688;0.00666635;0.00687577;0.00717029;0.00752765;0.00803421	538.738	544.222
GLNPDLAAHYSGAGGK	Cre17.g725350.t1.3|PACid:27572093	TRUE	0.00273569		774.352
SNIAQYEQALATK	Cre17.g725350.t1.3|PACid:27572093	TRUE	0.00125889;0.00314437;0.00469911;0.00560143;0.00583331;0.00612307;0.00658994;0.00664751;3.91394e-05;5.1794e-06	718.873	727.348
NQLANLEAFER	Cre17.g725350.t1.3|PACid:27572093	TRUE	0.000615456;0.00289076;0.00354121;0.00371695;0.00392188;0.00398553;0.00597268;0.00801858;0.00913316	652.833	661.308
LYDAEATLR	Cre17.g725350.t1.3|PACid:27572093	TRUE	0.00522088;0.00550075		532.257
AADQAAQEQAAAAAAEHQELNAGSDGHAER	Cre17.g725350.t1.3|PACid:27572093	TRUE	0.000118202;0.000221536;0.000291207;0.000533338;0.000742723;0.0007995;0.000828153;0.00112747;0.00146998;0.00169602;0.00261622;2.58653e-05;3.62715e-08;4.12384e-06;4.39218e-06;8.1839e-09	747.841	758.31
EGYSNSVTVGR	Cre17.g725350.t1.3|PACid:27572093	TRUE	0.00561649;0.00573952	584.783
TLQEEGQQASEEREETPEER	Cre17.g725350.t1.3|PACid:27572093	TRUE	0.00119737;0.00173628;0.00229415;0.00232012;0.00362198;0.00415582;0.00424547;0.00438019;0.00448646;0.00502439;0.00795133;2.8345e-05	792.358	801.996
NSWGGSWGEQGYFR	Cre05.g247800.t1.2|PACid:27572666	TRUE	0.000229494;0.000379063;0.000395212;0.000469789;0.000473732;0.000522577;0.000614924;0.000690223;0.00122471;0.00132274;0.00232457;0.00325607;0.00471411;0.00482489;0.00544128;0.00846181;2.90609e-05;6.51322e-05;9.14119e-05	815.856	826.324
QTDRPAVSIDGYEDVPTSEPALLK	Cre05.g247800.t1.2|PACid:27572666	TRUE	0.000264227;0.000270771;0.000602511;0.000923096;0.00123178;0.0018453;0.00190713;0.00257091;0.00339286;0.00409205;0.00452689;0.00626121;0.00671795;0.00847413	867.773	877.411
EQQNQLATMGDAER	Cre12.g508150.t1.2|PACid:27582700	TRUE	0.00820992	795.862
DADDERADIGDLK	Cre12.g508150.t1.2|PACid:27582700	TRUE	0.00345368;0.00404362;0.00743409;0.00783825	478.223	725.306
HQLNYNDADYYK	Cre12.g508150.t1.2|PACid:27582700	TRUE	0.000646017;0.000926137;0.00106583;0.00142879;0.00166212;0.00217972;0.00415508;0.00558931;0.00661822	515.232	781.318
IQELYEKEHNHEEHKR	Cre12.g508150.t1.2|PACid:27582700	TRUE	0.000853341;0.00138612;0.00261154;0.00521754;0.00640043;0.00836471;1.32559e-05;2.31736e-05;3.36314e-08	530.513	537.742
MREQQNQLATMGDAER	Cre12.g508150.t1.2|PACid:27582700	TRUE	0.000585852;0.000788162;0.00141998;0.00232328;0.00300032;0.00372388;0.00598204;0.00605282;0.00650838;0.00667749;0.00788716	637.288	645.929
NQGASDEAVAEALADKEDDPQPLTEEELEEREK	Cre12.g508150.t1.2|PACid:27582700	TRUE	0.000728541;0.00338655;0.00455993;0.00704452;0.00725144;0.00912211;0.00941641;0.00996943;1.14446e-10;1.96717e-12;3.3039e-09;3.6274e-13;4.0398e-08;5.48132e-08	914.674	924.893
LIEKENEDNADAPPR	Cre12.g508150.t1.2|PACid:27582700	TRUE	0.000700592;0.000939441;0.00220367;0.00353651;0.00443507;0.00584878;0.0065059;0.00874686;0.00919487;0.00923696	855.918	866.387
KEEDEDAELLQDEDDGGTHAGHR	Cre12.g508150.t1.2|PACid:27582700	TRUE	0.000294689;0.000544077;0.000558069;0.000757203;0.00101365;0.00185678;0.00190264;0.00420385;0.00581469;0.00611826;0.00661195;3.54561e-08;4.18911e-08;4.49708e-05	856.036	650.255
LGYGNWDDLKAEIR	Cre12.g508150.t1.2|PACid:27582700	TRUE	0.000167375;0.000409257;0.000431686;0.00193871;0.00385928;0.00389567;0.00416595;0.00427848;0.00515088;0.00527057;2.73699e-05;6.18559e-05	550.614	557.261
FTMDGGMVYDFK	Cre12.g508150.t1.2|PACid:27582700	TRUE	0.000218743;0.00173971		712.288
FTMDGGMVYDFKDADDER	Cre12.g508150.t1.2|PACid:27582700	TRUE	0.00124963;0.0019971	715.291
LLEEGFKEWTK	Cre12.g508150.t1.2|PACid:27582700	TRUE	0.00153659;0.00187631	460.579
NQGASDEAVAEALADKEDDPQPLTEEELEER	Cre12.g508150.t1.2|PACid:27582700	TRUE	0.000404053;0.000773545;0.000804774;0.00123607;0.00128687;0.00238933;2.327e-08;4.36752e-13;5.30199e-06;6.39813e-05;6.68991e-05;7.40959e-17	1133.52	1146.15
FTMDGGMVYDFKDADDERADIGDLK	Cre12.g508150.t1.2|PACid:27582700	TRUE	0.00184083;0.00834207;7.84453e-06	714.814
QKAEEAAIGGPITSSGGHH	Cre03.g206450.t1.2|PACid:27577670	FALSE	0.000127532;0.00155896;0.0017544	923.956
RVINDQLAAGSSLEEVAGR	Cre07.g319300.t1.3|PACid:27563636	TRUE	0.00344339	662.352
SVVERPLDFLVQR	Cre07.g319300.t1.3|PACid:27563636	TRUE	0.00144889;0.00459898;0.00601662	519.963	526.61
VINDQLAAGSSLEEVAGR	Cre07.g319300.t1.3|PACid:27563636	TRUE	0.00182476		926.44
AITLEPEYYPEKR	Cre07.g319300.t1.3|PACid:27563636	TRUE	0.000829103;0.00228497;0.0051237;0.00547235;0.00871631	804.917	542.597
SAEAAASEYDR	Cre07.g319300.t1.3|PACid:27563636	TRUE	0.00888622	585.257
LTNTIANAHGR	Cre07.g319300.t1.3|PACid:27563636	TRUE	0.00505837	584.315
AITLEPEYYPEK	Cre07.g319300.t1.3|PACid:27563636	TRUE	0.00367624;0.00962067	726.867
TELALSGTLPGSR	Cre07.g319300.t1.3|PACid:27563636	TRUE	0.00540623;0.00824372	651.357	1316.65
AGESYSESFGEPLTNPVWK	Cre06.g272300.t1.2|PACid:27569547	TRUE	0.00238047;0.00553236;0.00600242;0.00636243;0.00793149;4.93342e-05	1049.49	1060.46
SSQGVPLLAEQASSFFSSK	Cre02.g077850.t1.2|PACid:27575250	TRUE	0.000337965;0.000782544;0.000895503;0.0010556;0.00243475;0.00295817;0.00385498;0.00510153;0.00529716;0.00642618;0.00999701;2.83856e-05	985.497	996.464
AQDAWPASLEDAK	Cre02.g077850.t1.2|PACid:27575250	TRUE	0.00526079;0.00587988;0.00720342	701.336
HEDVEAFTIPLYTAAGDEMK	Cre02.g077850.t1.2|PACid:27575250	TRUE	0.000215352;0.000337114;0.000452974;0.000470428;0.000963509;0.00953595	746.353	753.997
ASDDMTVVPLFFRDPVQISR	Cre02.g077850.t1.2|PACid:27575250	TRUE	0.00245854;0.00669718	770.391
LTGTDAYVIPAQHGSAFYSSAEDMSAVSK	Cre02.g077850.t1.2|PACid:27575250	TRUE	0.000221916;0.000542194;0.000947577;4.38154e-06	1007.14
QPQAGAATSATAAAGGPHGSAAR	Cre08.g359500.t1.3|PACid:27562847	TRUE	0.00415979		679.302
GLDGGEPEDEEEEAAAEHVQVAGR	g9882.t1|PACid:27570015	TRUE	0.000188499;0.000191803;0.000210455;0.000518808;0.000555548;0.000640479;0.000786368;0.000907258;0.00110712;0.00124377;0.00277954;1.09607e-05	832.037	842.007
KPVMSEVYEELVFSEPVESFYR	Cre06.g284050.t1.2|PACid:27568020	TRUE	0.000860761;0.00190762;0.00284647;0.00865755;0.00881768	894.1
YAVYVPHTAGR	g6744.t1|PACid:27569045	TRUE	0.000162135;0.000356212;0.00153267;0.00155125;0.00186966;0.00206571;0.00250073;0.00310219;0.00346136;0.00393122;0.00417422;0.00418749;0.00419868	411.884	625.299
QAVDISPLR	g6744.t1|PACid:27569045	TRUE	0.00633953;0.00971862	499.785
VNQAIYLLTTGAR	g6744.t1|PACid:27569045	TRUE	0.000602053;0.000822912;0.00125391;0.00131374;0.00256069;0.0026907;0.00305071;0.00376876;0.00628203;6.18542e-05	710.402
TEGAEADANMEEAAAAPEAVVK	g6595.t1|PACid:27569018_NumberOfIdenticalSequences_2	TRUE	0.00021248;0.00106434	1087.5
EYFEFEGSTAK	Cre02.g086100.t1.2|PACid:27574355	TRUE	0.000908156;0.000932969;0.00154063;0.0029912;0.00392171;0.00394709;0.00439539;0.0058414;0.00720948;0.00725941;0.00754602;0.00799724	1306.57	660.276
LELPNKEVDDATSPFVQELLK	Cre02.g086100.t1.2|PACid:27574355	TRUE	0.000519379;0.00117474	795.757
EGQAEEQQGEQPKEGREEEEAEQEEEVR	Cre10.g460100.t1.2|PACid:27579962	TRUE	0.00908719	822.361
AGLQFPVGR	Cre06.g268300.t1.2|PACid:27568193_NumberOfIdenticalSequences_9	TRUE	0.000962019	472.769
VQAELAATEFEGYDEEETVR	Cre10.g458550.t1.2|PACid:27579881	TRUE	0.000102443;0.000119897;0.000208125;0.000257051;0.000317095;0.000325821;0.000335072;0.000895819;0.000896567;0.00097663;0.00402041;1.853e-10;2.1164e-05;2.20047e-06;4.7244e-06;5.0238e-05;5.35346e-06;5.60936e-07;6.22235e-10;8.01403e-09;8.05712e-10;8.76633e-08;9.56158e-06;9.61769e-05	1143.52	770.662
LPAGTVELLDTAIR	Cre12.g489400.t1.2|PACid:27582490	TRUE	0.00647219		743.397
VDLEGAGATQIDNETYPSQDFK	Cre01.g032700.t1.2|PACid:27578657	TRUE	0.000270044;0.000273084;0.000648677;0.000745664;0.00126134;0.00252134;0.00353338;0.00690388;0.00781887;0.00994964;1.35971e-06;1.76805e-05;2.52589e-08;2.79335e-05;2.98258e-06;3.69814e-05;5.55924e-07;7.18735e-05;7.41682e-05;8.54482e-09	800.04	1212.52
VALLNDFEAVGYGIPVLGPHDVVPLNDVPVQPK	Cre01.g032700.t1.2|PACid:27578657	TRUE	0.000225308;0.000263353;0.000267242;0.000610223;0.000691299;0.000841783;0.000887178;0.000935042;0.00143855;0.00186559;0.00232045;2.84855e-09;8.24028e-06	1161.3	1174.26
SLDAVVDAFLAR	Cre01.g032700.t1.2|PACid:27578657	TRUE	0.000143098;0.000538808;0.00409767;0.00426395;0.00501236;0.00570207;0.00814369;9.88185e-05	638.848	646.326
DTDVIVWDVVGETGLYR	Cre10.g438700.t1.1|PACid:27579421	TRUE	0.000667239;0.000916124;0.00306726;0.00319026;0.00430452;0.00496057;0.00615406;0.00707996;0.00764423;0.00816675;0.00907142	968.986	979.455
TAEPFFVEEERER	Cre10.g438700.t1.1|PACid:27579421	TRUE	0.00495939	546.93
RLESLFEQDLENTAADRDAAALGGEGAEGGAAAPAGR	Cre10.g438700.t1.1|PACid:27579421	TRUE	0.00740969;0.007557		926.908
ELAEEEGVEEVLSPGQQLR	Cre16.g677250.t1.2|PACid:27566295	TRUE	0.000122406;0.00017164;0.000446119;0.00061897;0.00063474;0.000705973;0.000902947;0.00129744;0.00389718;0.00427903;0.00465537;1.35325e-05;3.83424e-05;4.51759e-05;7.52499e-07;8.17478e-05;9.83216e-08	1056.53	1068.49
ATDSEGDGDLSSDRIPWVR	Cre16.g677250.t1.2|PACid:27566295	TRUE	0.000380509;0.000552229	692.659
AANGSGPTAAAIAEIEAVVQAESSVPK	Cre04.g215150.t2.1|PACid:27580740	TRUE	0.000791158;0.00136635;0.00261196;0.00274962;0.00598273;0.00652133		856.744
SPTALAAAEAAAAAAAK	Cre04.g215150.t2.1|PACid:27580740	TRUE	0.00718593		1472.72
TGGLADVLGSLPFALAER	Cre04.g215150.t2.1|PACid:27580740	TRUE	0.000316676;0.000689831;0.0022137;8.28725e-05	893.989	904.457
GADILLEAAPALLR	Cre04.g215150.t2.1|PACid:27580740	TRUE	0.000527755;0.00300103;0.00472868	711.92
KGVAINFVTKDDER	Cre06.g298650.t1.2|PACid:27569567	TRUE	0.00108505;0.00123594	531.286	537.933
GIDVQQVSLVINYDLPTQPENYLHR	Cre06.g298650.t1.2|PACid:27569567	TRUE	0.000156728;0.000201895;0.000236901;0.00115782;0.00375519;0.00421656;0.0047277;0.00583329;0.00982305;1.07034e-05;2.54053e-06;3.33683e-07;6.30403e-09;7.37563e-06	971.17	982.802
GIYAYGFEKPSAIQSK	Cre06.g298650.t1.2|PACid:27569567	TRUE	0.00465668;0.00614275		889.429
ERDHTVSATHGDMDQNTR	Cre06.g298650.t1.2|PACid:27569567	TRUE	0.000100129;0.000134285;0.000176518;0.00044038;0.000547299;0.000689182;0.00104809;0.00105415;0.00421309;0.00463883;0.00524917;0.00743679;3.27811e-05;3.77309e-05;4.04862e-05	690.64	700.61
FYNTVIEELPSNVADLI	Cre06.g298650.t1.2|PACid:27569567	FALSE	0.00045571;0.000734018;0.000904413;0.00146624;0.00178204;0.00238607;0.00702303;0.0081995	968.999	978.471
GVAINFVTK	Cre06.g298650.t1.2|PACid:27569567	TRUE	0.00779724	474.779
VLITTDLLAR	Cre06.g298650.t1.2|PACid:27569567	TRUE	0.000203145;0.000298824;0.00329208;0.00417098;0.0042105;0.00429035;0.00497036;0.00571815;0.00619033;0.00716465;0.00725131;0.00848684;0.00898048	557.845	564.326
VDWLTDK	Cre06.g298650.t1.2|PACid:27569567	TRUE	0.00741626	438.727
MFTLDEADEMLSR	Cre06.g298650.t1.2|PACid:27569567	TRUE	0.000120573;0.00012482;0.00017302;0.000189326;0.000190255;0.00022946;0.000235336;0.000236016;0.000295889;0.000432545;0.000593984;0.000611174;0.000804843;0.000928975;0.00157145;0.00222343;0.00336749;3.83825e-05;4.09592e-05;4.47691e-05;5.35925e-06;7.604e-05;9.63283e-05;9.80377e-06	787.347	787.326
GVAINFVTKDDER	Cre06.g298650.t1.2|PACid:27569567	TRUE	0.00106384;0.00190656;0.00432571;0.00436227;0.00568094;0.00610803;0.00728002;0.00905388	488.588	741.352
DHTVSATHGDMDQNTR	Cre06.g298650.t1.2|PACid:27569567	TRUE	0.000228043;0.000958603;7.10292e-05	595.592
MLQDIQR	Cre06.g298650.t1.2|PACid:27569567	TRUE	0.00919353	452.24
GLDVIQQAQSGTGK	Cre06.g298650.t1.2|PACid:27569567	TRUE	0.000228102;0.000280875;0.000443717;0.000508982;0.000629168;0.00070464;0.000710346;0.000758036;0.000845158;0.000859846;0.00124377;0.00130464;0.00152555;0.00175676;0.00319585;0.00352543;0.00362715;0.00417631;0.00455103;0.0076951;1.22839e-05;4.6087e-05	701.37	710.344
ILADPLFLFK	Cre02.g141100.t1.2|PACid:27575355	TRUE	0.00048164;0.00534083;0.00724946	588.855	594.339
FVNNVIGGENFIDMAR	Cre02.g141100.t1.2|PACid:27575355	TRUE	0.00011512;0.000265152;0.000309794;0.00039904;0.000540145;0.000921861;0.00129147;0.00178578;0.0021294;0.00255514;0.00278677;0.0036104;0.0056973;0.00571007;0.00863598;3.03395e-05;3.43812e-05;5.00779e-07;7.32035e-05	906.441	917.408
ILTLSEVEAFAAEK	Cre02.g141100.t1.2|PACid:27575355	TRUE	0.000252688;0.000464593;0.000534489;0.000579959;0.000608085;0.000691086;0.00078776;0.000931779;0.00096228;0.00108336;0.00108654;0.00162571;0.0019598;0.00198283;0.0023228;0.00300723;0.00303124;0.00550285;0.00577873;0.00627843;0.00634058;3.17736e-05	760.914	768.392
AVYGGRPVDGFGGDVYEGYFENDVK	Cre07.g328350.t1.2|PACid:27563675	TRUE	0.00282148;0.00691649	904.086
SPTAASMESYTLEGTKK	Cre01.g051500.t1.2|PACid:27578254	TRUE	0.000757158;0.00130631;0.00131868;0.00215573;0.00315944;8.45518e-05;9.89391e-05	908.935
SPTAASMESYTLEGTK	Cre01.g051500.t1.2|PACid:27578254	TRUE	0.000226743;0.00621606;0.00809149	844.888
IPSHEFTGGMVK	Cre01.g051500.t1.2|PACid:27578254	TRUE	0.00616542	659.827
SAATASGADATPAEPAPAAEDGEGDGEGEEGSKK	Cre10.g466450.t1.3|PACid:27579226	TRUE	0.0019006;0.00381793	1044.12
GRGDEEAPASATGTAAVEDVAAAAAAAAAQGNADEAAR	Cre10.g466450.t1.3|PACid:27579226	TRUE	0.000287367;0.00104839;0.00618427	1152.21
GHEQDALATYEELIK	g13816.t1|PACid:27582325	TRUE	0.000214311;0.000272447;0.000302358;0.000400302;0.000474392;0.000484287;0.000611066;0.00122546;0.00150292;0.00290916;0.00346249;0.00741391;0.00835773	572.953	868.398
VVAALLEAGHQPNQAADTGGDIPLSR	Cre14.g614850.t1.3|PACid:27565838	TRUE	0.00335102;0.00989282		878.752
DDIESLKSDPDIGYPAIR	Cre14.g614850.t1.3|PACid:27565838	TRUE	0.00159818;0.00229813;0.00255678;0.00662241	668.669
VGAVPLAELLALADAGLAER	Cre14.g614850.t1.3|PACid:27565838	TRUE	0.000191117;0.000309678;0.000344652;0.000368995;0.000414585;0.000541622;0.000919916;0.000929639;0.000939403;0.00212209;0.00262789;0.00288029;0.00849296	650.374	658.018
AHPEAGDEESPYYSVDPTPALPTSTPTEELR	Cre10.g435550.t1.2|PACid:27579341	TRUE	0.000102928;0.000128892;0.00013727;0.00016118;0.000174398;0.000222086;0.000268045;0.000339027;0.000340791;0.000371403;0.00331531;1.9265e-05;4.47092e-07;6.3417e-05	1119.52	1131.48
VAGGEEEEEGAEEVGGAGR	g11704.t1|PACid:27565319	TRUE	0.000757582;0.00283278;0.00310161;0.00361062;0.00830877;0.00831155	916.401	927.368
EGASFMEAPVSPVGPVR	Cre16.g651550.t1.2|PACid:27567039	TRUE	0.000150003;0.00116211;0.00143805;0.0014391;0.00191445;0.0019973;0.0021221;0.00263791;0.00324647;0.00343438;0.00388238;0.0040644;0.00505075;0.00701096;0.00780615;3.04584e-05;4.32744e-05;6.87498e-05	865.433	875.403
TTPGELPLPWSEKDPYKLPSSIEK	Cre16.g651550.t1.2|PACid:27567039	TRUE	0.000520207;0.000769491;0.00372568;1.03174e-05;1.86015e-06	678.859	685.838
GVPDSGIPDLVLK	Cre16.g651550.t1.2|PACid:27567039	TRUE	0.000263333;0.000519042;0.00106056;0.00203292;0.00276093;0.00346164;0.00356728;0.00553896;0.00554088;0.00874247;0.00886283	655.372	662.351
LSADGSELVK	Cre16.g651550.t1.2|PACid:27567039	TRUE	0.00193608;0.00247171	509.775
RPSHADYVESDGYAFDEK	Cre04.g219450.t1.2|PACid:27580907	TRUE	0.00018739;0.000243773;0.000312397;0.000393232;0.000487738;0.000530734;0.000631575;0.00136813;0.00146899;0.00148995;0.00247373;0.00265302;0.0029579;0.00330145;0.00543806;0.00580098	522.234	703.953
MDEAAVANNMK	Cre08.g382950.t1.2|PACid:27563329	TRUE	0.000789259;0.0017925;0.00257915;0.00307576;0.00417671;0.0056908;0.00595963;0.00637296;0.00728815;0.0074381;0.00818975;0.00969141	1192.52	604.247
IMDEINFGNGLPEMR	Cre12.g500500.t2.1|PACid:27581692	TRUE	0.000191694;0.000224371;0.000247206;0.000279432;0.000341838;0.000357737;0.000411881;0.000487783;0.000541402;0.000577648;0.00068315;0.000755427;0.00109283;0.0011538;0.00382221;1.08355e-05;1.50139e-05;2.35675e-05;2.59204e-05;3.58815e-06;4.7002e-05;4.9738e-05	884.406	878.381
AVALPAAVTSAYER	Cre12.g500500.t2.1|PACid:27581692	TRUE	0.000123599;0.000155239;0.000423344;0.000602856;0.000711553;0.000829332;0.000880825;0.00182644;0.00199256;2.20161e-05;3.84249e-07;8.62886e-05	730.891	739.366
VKDEFTAYADSYGK	Cre12.g500500.t2.1|PACid:27581692	TRUE	0.000106514;0.000122719;0.000186083;0.000477082;0.000552968;0.000787219;0.000913722;0.000982383;0.00098335;0.00156166;0.00156468;0.00160452;0.0016418;0.00169769;0.00208062;0.00235589;0.00531562;0.006714;4.38434e-05;5.01924e-05;7.67254e-05;9.94756e-05	797.375	805.352
QGLAPLTDVVR	Cre12.g500500.t2.1|PACid:27581692	TRUE	0.000108571;0.000308458;0.000549406;0.00107102;0.00110079;0.00112978;0.00269272;0.00360545;0.00541212;0.00791148;0.00800654;0.00956633	584.838	592.316
DEFTAYADSYGK	Cre12.g500500.t2.1|PACid:27581692	TRUE	0.0016897;0.00246229;0.00324532;0.00344475;0.00477605;0.00660812;0.00720294	683.794	690.274
LEQVYGEIYR	Cre12.g500500.t2.1|PACid:27581692	TRUE	0.000285667;0.000617209;0.000830333;0.000867602;0.000984419;0.00104538;0.00107414;0.00111193;0.00115115;0.00115292;0.00150293;0.00176459;0.00208199;0.00249724;0.00267219;0.00323464;0.00456328;0.00490303;0.00592291;0.00601406;0.00642765	635.328	642.307
YTHAINHGIVSTVDALGLAPK	Cre12.g500500.t2.1|PACid:27581692	TRUE	0.000465818;0.000814659;0.000833212;0.00138927;1.38769e-05	545.048	551.778
TVAAVSGAHITGITINQYQVDR	Cre12.g500500.t2.1|PACid:27581692	TRUE	0.000419578;0.00109427;0.00326525;1.1372e-05;1.57615e-07;2.37107e-05;2.63655e-05;7.56728e-07;7.64843e-06;9.55763e-05	772.077	782.047
FDVNNAEHVK	Cre12.g500500.t2.1|PACid:27581692	TRUE	0.000421801;0.000579732;0.000863848;0.00131226;0.00161024;0.00188486;0.00472323;0.00500114;0.00639318;0.00705109;0.00713952;0.00767566;0.00869488;0.00941134;0.00953463	586.788	594.266
QDGIYIINLEK	g10679.t1|PACid:27580149	TRUE	0.00107159;0.00157562;0.00185575;0.00241857;0.00325928;0.00339809;0.00549919;0.00605224	1304.7	660.335
DQINVTNPWSVPVDLFFYREPEEAK	g10679.t1|PACid:27580149	TRUE	0.000476772;0.00096528;0.00109287;0.00169561;0.0017385;0.00280163;0.00473977;0.00611779	998.494	1009.46
LLILTDPR	g10679.t1|PACid:27580149	TRUE	0.00109887;0.00607677	470.795
RQDGIYIINLEK	g10679.t1|PACid:27580149	TRUE	0.00268353;0.00369819;0.00455046;0.00789606	487.94	1478.74
HTPGTFTNQIQK	g10679.t1|PACid:27580149	TRUE	0.000302226;0.000850762;0.00423195	686.355
GEDGQFYINVEEEK	Cre12.g538000.t1.2|PACid:27582667	TRUE	0.000150398;0.000289776;0.000366002;0.000648046;0.00079588;0.000909171;0.00119064;0.00175518;0.0017692;0.00243902;0.00511354;0.00550643;0.00573565;0.00735419;0.00797617;0.00899931;0.00966899	1655.73	1672.68
NIYFVNEATSEPQWHDPR	Cre12.g538000.t1.2|PACid:27582667	TRUE	0.000209317;0.000645804;0.0013047;0.00169143;4.00956e-07;5.63843e-05		743.985
GEDGQFYINVEEEKFYVVK	Cre12.g538000.t1.2|PACid:27582667	TRUE	0.00011599;0.000411398;0.000589389;0.00186529;0.00222017;4.75405e-06;5.34352e-05	765.039	772.683
VNALVNMNTSHTK	Cre03.g155650.t1.2|PACid:27576218	TRUE	0.000138721;0.000661802;0.000907717;0.00115998;0.00128675;0.00158221;0.00302291;0.00329647;0.00382299;0.00745239;0.00954885;7.00546e-05	1443.71	732.336
EVEVPASGTPWEK	Cre03.g155650.t1.2|PACid:27576218	TRUE	0.00124997;0.00216034;0.0092876	714.854	722.332
APDVLTVSAADALALLDGK	Cre01.g028850.t1.2|PACid:27578994	TRUE	0.00479304		930.477
FIPNYDAMDEYK	g11598.t1|PACid:27565081	TRUE	0.000496817;0.000643947;0.000661379;0.00109442;0.00117962;0.00128019;0.00225331;0.00279095;0.00281205;0.00305942;0.00403075;0.00667266;2.33151e-05	753.335	768.311
ASEVVLALPHK	g11598.t1|PACid:27565081	TRUE	0.00058545;0.000593173;0.000633777;0.00085892;0.00195168;0.00206483;0.00328249;0.00479299;0.00613662;6.05563e-05;8.82962e-05	603.348	610.328
KKLEHGEELLAR	g11598.t1|PACid:27565081	TRUE	0.00140699	474.94
FIPNYDAMDEYKK	g11598.t1|PACid:27565081	TRUE	0.000108424;0.00016669;0.000215468;0.000231327;0.000823497;0.00143448;0.00173978;0.00193941;0.00196724;0.00224612;0.00481343;0.00774524;0.00910789;5.28075e-05	550.589	825.358
DVLTFELPIQPR	Cre06.g277550.t1.2|PACid:27569405	TRUE	0.00133665;0.00253857;0.00933654	714.398
NPDALELIR	Cre01.g021250.t1.3|PACid:27578801	TRUE	0.00809973	520.79
AGLSADMLATDLAEYLVR	Cre01.g021250.t1.3|PACid:27578801	TRUE	0.000164389;0.00016962;0.000214005;0.00022459;0.000252816;0.000259137;0.000285717;0.000423589;0.000510021;0.00059777;0.00121824;0.00159753;0.00181811;0.00204284;1.34801e-05;2.75471e-05;4.30669e-06;5.41989e-06;5.58496e-05;6.28278e-06;7.38412e-06;7.59388e-06	636.996	649.307
TIHPLFTDDVAAVWDFNR	Cre01.g021250.t1.3|PACid:27578801	TRUE	0.000139879;0.000259067;0.000341549;0.000406849;0.000498868;0.000782325;0.000806571;0.00104713;0.00113525;0.0011496;0.00511162;0.00778939;0.00942627;1.91054e-06;2.25038e-05;2.46168e-08;2.74796e-06;4.84844e-06;6.21201e-05;6.78262e-06;8.79444e-05;8.80285e-05	706.353	714.662
AGILAHDEAVTIVEGLAK	Cre01.g021250.t1.3|PACid:27578801	TRUE	0.000124996;0.000133801;0.000318948;0.000548936;0.000661459;0.000741471;0.00110364;0.0011469;0.00139677;0.00296734;0.00431814;0.00464988;0.00617121;0.00862352	904.002	914.471
LTDDDQWR	Cre02.g117050.t2.1|PACid:27574863	TRUE	0.00508264		531.219
DVLLVPDATLDDR	Cre02.g117050.t2.1|PACid:27574863	TRUE	0.00124162;0.00182037;0.00335883	721.38
QQISAYVFDEVR	g16870.t1|PACid:27566589	TRUE	0.000365858;0.000426312;0.000428736;0.00058264;0.000705314;0.00121839;0.00133247;0.00144411;0.00228996;0.00230828;0.0024394;0.00322487;0.00328201;0.00601352;0.00608573;0.00793659	727.868	736.342
MSLDDTYELKDEIAK	g16870.t1|PACid:27566589	TRUE	0.000138349;0.000829422;0.000980627;0.00112883;0.00155473;0.00215548;0.00266175;0.00276469;0.00966122;2.1486e-05	590.954	601.935
EAVYDAYYR	g16870.t1|PACid:27566589	TRUE	0.00157746;0.00183242;0.00249116;0.00370223;0.00392829;0.00572002;0.0064261;0.00775101;0.0081957	575.264	581.247
EQGDVAVVVAPVLR	Cre03.g198950.t1.2|PACid:27577369	TRUE	0.000543434;0.000707316;0.000916253;0.00106019;0.00182667;0.00195513;0.00195777;0.00209883;0.00230682;0.00252321;0.00282212;0.00525494;0.00661146;0.00671692;0.00763846;0.00823011;0.00864282	726.415	1468.76
TEVVEHDGGLYYK	Cre03.g198950.t1.2|PACid:27577369	TRUE	0.000241217;0.000265897;0.00061868;0.00065069;0.00159612;0.00193503;0.00246053;0.0028087;0.00316266;0.0033294;0.00534039;0.00570196;0.00796565;0.00816962;0.00860639;0.00903693	755.365	763.341
VIQQSFR	Cre03.g198950.t1.2|PACid:27577369	TRUE	0.00991025	439.248
EPDAEGFYTYTRPEGK	Cre03.g198950.t1.2|PACid:27577369	TRUE	0.00109921;0.00278678;0.00503421;0.00709876;0.00984176	620.62	627.267
VIEGFGPELFGKPLDEDDVVK	Cre03.g198950.t1.2|PACid:27577369	TRUE	0.000133859;0.000241397;0.00034384;0.000523507;0.000826937;0.000991709;0.0010899;0.00261632;0.00351292;0.00363264;0.00466838;0.00758837;0.00940517;1.0735e-05;1.22231e-06;1.84818e-08;2.68433e-07;6.94616e-05;9.74501e-08	1152.09	1163.56
TKEPDAEGFYTYTRPEGK	Cre03.g198950.t1.2|PACid:27577369	TRUE	0.000100207;0.000336185;0.000467044;0.000752489;0.00129631;0.00152094;0.00226462;0.00237938;0.00264538;0.00348843;0.00528097;0.00625324;0.00626604;0.00745241;0.00782351;1.62138e-05;6.77257e-06	697.001	528.735
VPAGWDEIPVSIADLGGTEIDLR	Cre03.g198950.t1.2|PACid:27577369	TRUE	0.000258896;0.000386515;0.000396851;0.00107383;0.00171619;0.00237599;0.00521549;0.00694282;0.00714334;1.17874e-05;1.55224e-09;2.00771e-05;2.06416e-06;2.14698e-05;6.26378e-09;6.70861e-09;7.36628e-06;9.97284e-05	808.42	817.393
VIEGFGPELFGKPLDEDDVVKTEVVEHDGGLYYK	Cre03.g198950.t1.2|PACid:27577369	TRUE	0.00117196;0.00152544;0.00163792;0.00165436;0.00370731;0.00630395;0.00781204;0.00811437;1.26073e-09;1.57348e-09;5.732e-10;6.18148e-13;6.55042e-15	949.227	958.948
FMDVGFNAK	Cre03.g198950.t1.2|PACid:27577369	TRUE	0.000598128;0.00173189;0.0021281;0.00350219;0.00357993;0.00545826;0.00579574;0.00641662;0.00720679;0.00861901;0.00911029	514.747	1038.45
NHYLVSATATK	Cre03.g198950.t1.2|PACid:27577369	TRUE	0.000866814;0.0009259;0.000928088;0.00100366;0.00123885;0.00185498;0.00265568;0.0030929;0.00333191;0.00366971;0.00517868;0.00537582;0.00609578;0.00802656;8.28957e-05	602.82	1218.58
SGGHGVGWSEIPQYSFK	Cre03.g198950.t1.2|PACid:27577369	TRUE	0.000212397;0.000271103;0.000299312;0.000366978;0.000394913;0.000482541;0.00063836;0.000692304;0.000810632;0.000834754;0.00252387;0.00295005;0.00375287;0.00495013;0.00780875;0.00782573;0.00916508;2.48531e-07;3.64402e-05;4.02913e-05;8.3417e-07	918.439	619.94
TEVVEHDGGLYYKWELK	Cre03.g198950.t1.2|PACid:27577369	TRUE	0.00336226;0.00727214		696.658
FGYEVPVDYLAK	Cre17.g705400.t1.2|PACid:27571472	TRUE	0.000642395;0.00141478;0.00464541;0.00791864	700.859	707.339
TAGVTSIGVR	Cre17.g705400.t1.2|PACid:27571472	TRUE	0.00072751;0.00506231;0.00578789;0.00664689	480.777
VDPAGYYVGYK	Cre17.g705400.t1.2|PACid:27571472	TRUE	0.000100044;0.000507167;0.000534052;0.000610601;0.0010355;0.00191875;0.00197629;0.00209;0.00231257;0.00243914;0.00327603;0.00336535;0.00523274;0.00529596;0.00541802;0.00628373;0.00755311;0.00878703;0.0099791	616.304	622.286
ETEANNFLEK	Cre17.g705400.t1.2|PACid:27571472	TRUE	0.00873925;0.00899462	597.785
GKDSVVFVTQK	Cre17.g705400.t1.2|PACid:27571472	TRUE	0.00648579;0.00780845	604.338
LFQVEYAFK	Cre17.g705400.t1.2|PACid:27571472	TRUE	0.00129435;0.0042597;0.00430035;0.00515151;0.00845811;0.00864675;0.00865928;0.0087471;4.77567e-05	572.805	1154.56
VLTTEEVDHYLTIISERD	Cre17.g705400.t1.2|PACid:27571472	FALSE	0.000264701;0.000271102;0.000346163;0.0005322;0.000739376;0.00170118;0.00245913;0.00310165;0.00380916;0.00552512;0.00927564;1.04717e-05;1.93361e-06;2.81938e-06;4.64369e-05;9.5707e-05	711.695	719.339
SSDLEVGVVR	Cre17.g705400.t1.2|PACid:27571472	TRUE	0.000522821;0.00174841;0.00193653;0.00200735;0.00940796	530.785
VLTTEEVDHYLTIISER	Cre17.g705400.t1.2|PACid:27571472	TRUE	0.00440052		680.664
AFDTEAAGSAYATGFIVDK	Cre03.g180650.t1.1|PACid:27577284	TRUE	0.000368189;0.00212823;0.00556288	967.463
GPFDSSESDDDFHVAAAAAGGKPTASAGK	Cre11.g467400.t1.2|PACid:27565201	TRUE	0.000134383;0.000138904;0.000179559;0.00018097;0.000203058;0.000282191;0.000744255;0.00168662;0.00215389;0.00362979;0.00404059;0.00679391;0.00866381;1.95521e-06;6.16494e-05;6.87212e-08	691.568	699.793
AAATTAVVETK	Cre11.g467400.t1.2|PACid:27565201	TRUE	0.0085536	531.296
AAAAPPPPPPAAAPAPPKPAAAAPAPPK	Cre11.g467400.t1.2|PACid:27565201	TRUE	5.0289e-05		830.767
EAAAAGSSSSTGAVVAVDFQQIVK	Cre11.g467400.t1.2|PACid:27565201	TRUE	0.000392933;0.00474818;9.70386e-07		2319.08
APAGAAAAAAAAK	Cre11.g467400.t1.2|PACid:27565201	TRUE	0.00111608;0.00178107;0.00604189	506.283
ASGSAPAAAGASGASAAPSKPAAVK	Cre11.g467400.t1.2|PACid:27565201	TRUE	0.00503662		1040.5
AAPAAAEPPAAAAPPAPPK	Cre11.g467400.t1.2|PACid:27565201	TRUE	0.000333786;0.000979914;0.000998265;0.00122957;0.00281475;0.00294153;0.00410972;0.00909001;0.00952906	833.452	843.422
AAAAAAAASAAPAAPAPAK	Cre11.g467400.t1.2|PACid:27565201	TRUE	0.000181757;0.000266757;0.000550997;0.00097112;0.00157645;0.002331;0.00250416;0.00360617;0.00412405;0.00431426;0.00577792;0.00584299;0.0081693	760.415	770.386
SAASAGPVSPPSK	Cre11.g467400.t1.2|PACid:27565201	TRUE	0.0096893		585.283
ATYSDREADDAADDLEK	Cre01.g004350.t1.2|PACid:27578053	TRUE	0.00144182;0.00189742;0.00275012;0.00278364;0.00497267;0.00498543;0.00562414;0.0063201;0.00656475	628.941	953.377
ELQEIEGIGGVNHLK	Cre01.g004350.t1.2|PACid:27578053	TRUE	0.00749863	818.439
YDSLVADVDK	Cre01.g004350.t1.2|PACid:27578053	TRUE	0.00210258;0.00784977	562.777	568.261
EVDDDLIAAQNSLDSDAR	Cre01.g004350.t1.2|PACid:27578053	TRUE	0.000155457;0.000184259;0.000195195;0.00020591;0.000208891;0.000309471;0.000330827;0.000619681;0.000749688;0.00089504;0.000944795;0.00103348;0.0013818;0.00304031;0.00470278;0.00481037;0.00676883;0.00744334;2.2732e-07	973.951	985.417
YTDMVDDLIR	Cre01.g004350.t1.2|PACid:27578053	TRUE	0.00194135;0.00217199;0.00230896;0.00244966;0.00344399		627.278
LREWELPDTLQALETR	Cre01.g004350.t1.2|PACid:27578053	TRUE	0.000148219;0.00114996;0.00146061;0.00176963;0.00192817;0.00467427;0.00616052;0.00809308;0.00888776;9.82393e-05	657.35	665.326
LADNEAAFAALGVEAAAAQMPR	Cre01.g004350.t1.2|PACid:27578053	TRUE	0.000150692;0.000455772;0.000623588;0.000717021;0.000835008;0.00120892;0.00122199;0.00237935;0.00260556;0.00260858;0.00360241;0.0051335;0.00748555;0.00921931;0.00954564	735.032	738.674
EWELPDTLQALETR	Cre01.g004350.t1.2|PACid:27578053	TRUE	0.000537553;0.00132867;0.00199843;0.00240083;0.00582891;0.00621721;9.97251e-05	850.928	860.4
ATYSDREADDAADDLEKVQTLR	Cre01.g004350.t1.2|PACid:27578053	TRUE	0.0013416;9.90997e-07	621.298
YDSLVADVDKNLAAQDALLAATGGANASFR	Cre01.g004350.t1.2|PACid:27578053	TRUE	0.00280254;0.00421336		1025.48
GEGLVPADDPVPYVGVLATVK	Cre08.g377700.t1.3|PACid:27563006	TRUE	0.00380533		1059.53
YYQPGESVPAFVLESSLVDGR	Cre12.g519200.t1.3|PACid:27581152	TRUE	0.00012826;0.000148603;0.000159442;0.00021151;0.000437421;0.000619502;0.000950706;0.00153047;0.00153454;0.00224721;0.00441881;0.00639388;1.02989e-06;1.71209e-09;3.04192e-05;3.26432e-05;3.7359e-05;4.23635e-07;5.35829e-06;5.61245e-06;6.045e-08;6.64674e-09	771.718	780.027
VPSSALSAEAQAALR	Cre12.g519200.t1.3|PACid:27581152	TRUE	0.000165463;0.000332409;0.000375805;0.000662245;0.000670237;0.001278;0.0015294;0.00195287;0.00238665;0.0033012;0.00408413;0.00443981;0.00580221;0.00667189;0.00842392	735.9	745.371
AEWADTGFEMPAFVELPDDELDVKK	Cre12.g519200.t1.3|PACid:27581152	TRUE	0.000634855;0.000669355;0.000712233;0.00118082;0.00144795;0.00164912;0.00208185;0.00241045;0.00285232;1.48742e-06;1.65764e-05;4.17846e-08;4.56626e-06;8.38016e-06;8.80538e-05	956.781	960.755
KYYQPGESVPAFVLESSLVDGR	Cre12.g519200.t1.3|PACid:27581152	TRUE	0.00518561		823.39
ADFEATDVPFYLYGGDVESR	Cre12.g519200.t1.3|PACid:27581152	TRUE	0.000115781;0.000119909;0.000230756;0.000276908;0.000588054;0.000588767;0.000817051;0.00112353;0.00113863;0.00138276;0.00238367;0.00429361;1.22027e-09;1.23941e-06;1.28866e-05;1.92156e-05;1.98206e-08;3.98999e-05;4.16341e-06;4.17877e-10;4.28557e-06;6.52079e-05;7.36913e-05;9.35877e-08	751.011	758.655
DEMKVPSSALSAEAQAALR	Cre12.g519200.t1.3|PACid:27581152	TRUE	0.00322878;0.00658975;0.00931823	664.002	671.978
YELEAPAYMEEVTGK	Cre12.g519200.t1.3|PACid:27581152	TRUE	0.000149082;0.000156482;0.00021077;0.000280056;0.000307626;0.000416455;0.00054601;0.000609419;0.00108754;0.00125228;0.00161543;0.00217069;0.00234496;0.00234522;0.00321067;0.00386946;0.00677605;0.00915829;1.10297e-05;1.50444e-05;2.35392e-06;4.07452e-05;8.58507e-06	865.403	873.38
PAPAAPAAEVDYDALIR	g7713.t1|PACid:27563979	TRUE	0.000181634;0.000264654;0.000433178;0.000510394;0.000853069;0.00121114;0.00136829;0.00182228;0.00245349;1.15433e-05;8.02562e-06;8.91902e-05	870.452	587.284
LPDDMLTENDEVR	g7713.t1|PACid:27563979	TRUE	0.000116667;0.000207135;0.000216872;0.000226774;0.000263328;0.000299979;0.000418148;0.000430862;0.000572478;0.000936239;0.00100168;0.0016385;0.00209586;0.0024614;0.00910854;0.00971234;2.39854e-05;3.32251e-05;5.10686e-05;6.16938e-06;9.91331e-06	773.857	782.331
QGATLPIEMLINSSGTTR	g7713.t1|PACid:27563979	TRUE	0.000106473;0.000339768;0.00114972;0.00149197;0.00337519;0.00425135;0.0044516;0.00463459;0.0052464;0.00786509;0.00829892;3.19073e-05	944.994	947.448
AFATTDLDTLVEQYR	g7713.t1|PACid:27563979	TRUE	0.000124519;0.000160093;0.000228659;0.000244255;0.000248345;0.0004318;0.000532306;0.000599131;0.000713546;0.000867362;0.00189871;0.00449054;1.08313e-05;1.64473e-05;1.81732e-05;2.53696e-05;2.77303e-09;3.08543e-05;3.32542e-06;4.51078e-05;4.76291e-06;7.01963e-05;7.49239e-13;9.98648e-06	871.934	881.405
AESEGRLEQWQEYLSLQEEYALK	g7713.t1|PACid:27563979	TRUE	0.000105272;0.00016591;0.000428184;0.000563996;0.000634505;0.000702183;0.00131042;0.0016439;0.00221688;0.00226323;0.0042546;5.50311e-05;6.09957e-05	933.787	944.09
KPPPPDLPSLLFDQR	g7713.t1|PACid:27563979	TRUE	0.00152775		580.633
LEQWQEYLSLQEEYALK	g7713.t1|PACid:27563979	TRUE	0.000104679;0.000118842;0.000119301;0.00020719;0.000279099;0.000679781;0.00123603;0.00186934;0.00274189;0.00282294;1.75385e-05;2.22961e-05;3.82284e-06;5.62062e-06;8.69544e-05;9.88952e-06;9.97167e-05	724.029	1096.51
AFATTDLDTLVEQYRVPA	g7713.t1|PACid:27563979	FALSE	0.000457615;0.0010111;0.00116199;0.00150385;0.0016796;0.00197691;0.00305367;0.00613751;0.0062625;1.18206e-05;1.42613e-05;4.1593e-05;6.25068e-05;9.49085e-05	1005.51	1016.48
LPDDMLTENDEVRLPFSR	g7713.t1|PACid:27563979	TRUE	0.00426071;0.00441947	716.353	724.661
EGLDPEFVR	Cre05.g240850.t1.2|PACid:27572779	TRUE	0.00309073	531.267
YDDEITLR	Cre05.g240850.t1.2|PACid:27572779	TRUE	0.000777839;0.00142462;0.00229672;0.00231859;0.00345079;0.00389251;0.00516541;0.00557854;0.00768919;0.00900859	512.751	518.235
QVLLDQAEQGVDYWTIHAGVLLR	Cre05.g240850.t1.2|PACid:27572779	TRUE	0.000121394;0.00029926;0.000977504;0.00120859;2.75518e-07	875.466	886.101
NSPVPVGTVPIYEALER	Cre05.g240850.t1.2|PACid:27572779	TRUE	0.000493715;0.000693927;0.00103448;0.00147686;0.00201554;0.00394777;0.00465408;0.00601799;1.55901e-05;1.85299e-06;5.0837e-06	920.994	931.463
DQFALSLDPVTAQAYHDATLPQEPAK	Cre05.g240850.t1.2|PACid:27572779	TRUE	0.000150793;0.000431257;0.000482171;0.000566373;0.00107537;0.00134182;0.00174345;0.0032876;0.00432733;0.0055441;1.24388e-11;3.58608e-08;5.03331e-09;5.195e-05;5.64936e-05;7.77469e-06	942.803	953.438
IAAHAADLAK	Cre05.g240850.t1.2|PACid:27572779	TRUE	0.000443293;0.00275508;0.00473978	979.545	497.261
VNSNFGNSAVTSSIEEEVEK	Cre05.g240850.t1.2|PACid:27572779	TRUE	0.000120232;0.00020916;0.000228182;0.000267082;0.000372863;0.000533636;0.000593327;0.000890001;0.00109284;0.00231015;0.00264315;0.00417131;0.00745899;1.033e-05;1.49883e-05;1.63208e-06;2.45165e-07;3.14574e-06;3.21966e-05;4.98914e-05;7.23785e-08;8.4118e-06	1070.51	1082.47
ADGQVEGITWELFR	Cre05.g240850.t1.2|PACid:27572779	TRUE	0.000299924;0.000549126;0.00121739;0.00126773;0.00224141;0.00237741;0.00238462;0.00606683;0.0063077;0.00751162		820.376
GHPAAASWDLELSK	Cre05.g240850.t1.2|PACid:27572779	TRUE	0.00198769;0.00562648;0.00624708;0.00819331	494.584	500.567
QMVQAEQAQEAAAAAAAADDADLLAAAAEGMK	Cre05.g240850.t1.2|PACid:27572779	TRUE	0.00417796;0.00881364		1052.12
IHLTTGTDFDVYDTSGPQNVDPR	Cre05.g240850.t1.2|PACid:27572779	TRUE	0.000124227;0.000133387;0.000176267;0.000251297;0.0002837;0.00035836;0.000403694;0.000719204;0.000822013;0.00257259;0.00320567;1.05677e-06;1.19812e-06;1.66635e-05;4.01552e-05;4.20348e-05;4.24387e-06;6.6289e-05;8.57199e-05	850.07	860.04
QQYLTWLLETGQEEQAGAVK	Cre17.g703900.t1.2|PACid:27571417	TRUE	0.000369248;0.000817462;0.00116214;0.00153011	1146.58
YAMFLEDEGRFAEAEAEFISAGKPK	Cre17.g703900.t1.2|PACid:27571417	TRUE	0.00633841;1.27258e-05	702.34
YIEDQYNNYLLQNQQADELASR	Cre17.g703900.t1.2|PACid:27571417	TRUE	0.000191305;0.000651063;0.00238549;0.00354893;0.00999838;5.50593e-05;6.07432e-06	896.756	907.391
YAMFLEDEGR	Cre17.g703900.t1.2|PACid:27571417	TRUE	0.00012738;0.000552703;0.000714576;0.000726534;0.000736194;0.00331292;0.00374064;0.00417323;0.00420378;0.00447204;0.00457727;0.00748937;0.00780801;0.00930627	623.774	622.258
QIDNFYAVSAASWKPDGSK	Cre17.g703900.t1.2|PACid:27571417	TRUE	0.00124012	1033.99
QVNQWEDALR	Cre17.g703900.t1.2|PACid:27571417	TRUE	0.00599077	629.812
VHELAAQQGPEVASNYALK	Cre17.g703900.t1.2|PACid:27571417	TRUE	0.000435011;0.00152949;0.00798555;1.2881e-05;7.7152e-05	675.685
AYLAAGGDDVDK	Cre17.g703900.t1.2|PACid:27571417	TRUE	0.00210478	597.785
LSEIPWDSDGSEKFHFENER	Cre17.g703900.t1.2|PACid:27571417	TRUE	0.000217971;0.000431224;0.000453769;0.0017909;0.00321477;0.00404855;8.09709e-07	606.279	817.342
AAGIIEVLDPR	Cre17.g703900.t1.2|PACid:27571417	TRUE	0.00756729	1152.65
EFGGDGTDAWSVR	Cre17.g703900.t1.2|PACid:27571417	TRUE	0.000281357;0.000495161;0.000527124;0.000789541;0.00101528;0.00107907;0.0010925;0.00306643;0.0033731;0.00425059;0.00691281;0.00711942;0.00892075;0.00946874	698.81	707.285
IAQHYETTGALEEAER	Cre17.g703900.t1.2|PACid:27571417	TRUE	0.000222392;0.000361167;0.000542875;0.000839907;0.00128976;0.00157494;0.00550961;8.18519e-05	606.627	613.939
LSEIPWDSDGSEK	Cre17.g703900.t1.2|PACid:27571417	TRUE	0.000442292;0.00139034;0.00187244;0.00197126;0.00465655;1.35689e-05	731.838	739.316
YDPTMVSEILVSQAR	Cre17.g703900.t1.2|PACid:27571417	TRUE	0.000537878	854.933
LSDINDEMAAIVGGSTDSR	Cre06.g280900.t2.1|PACid:27568870	TRUE	0.000104771;0.000375182;0.000693094;0.000710448;0.000800203;0.000952833;0.000954055;0.00101071;0.0011488;0.0011957;0.00130816;0.00204059;0.00373417;0.00395514;0.00527673;0.00537275;0.00544956;0.00723988;8.47203e-06;9.24891e-05	975.958	987.423
HRDILQEFTQEFR	Cre06.g280900.t2.1|PACid:27568870	TRUE	0.00112937;0.0015241;0.00196731	573.625	581.269
AAEVEDLLQR	Cre06.g280900.t2.1|PACid:27568870	TRUE	0.000707703;0.00474675	572.304
DILQEFTQEFR	Cre06.g280900.t2.1|PACid:27568870	TRUE	0.00053345;0.0012969;0.00171054;0.00230715;0.00260114;0.00273436;0.00355457;0.00577891;0.00817926	713.354	721.33
VQEAEEEGPGGVWER	Cre09.g396950.t1.3|PACid:27569797	TRUE	0.000582504;0.000836901;0.000945345;0.00105799;0.00107665;0.00165703;0.00194487;0.00317284;0.00429591;0.00526825;0.00570011	836.384	846.355
WNVEPDEGEAYTR	Cre06.g298700.t1.2|PACid:27568340	TRUE	0.000106018;0.000630694;0.000821949;0.00113998;0.00250832;0.00264302;0.00410422;0.0041821;0.00539882;0.0091516	783.347	792.32
VSLPDPAAPPPASPEQAPPLLVSEQLIGLAR	g17882.t1|PACid:27572071	TRUE	0.00026128;0.00515266;0.00622671;1.85728e-05;6.90736e-07	1044.24	1056.21
GTDENGQAFEWLAR	Cre08.g378300.t1.3|PACid:27563226	TRUE	0.000827199		807.339
AALFFRDPDMNCLECVEMESWR	Cre10.g466500.t1.2|PACid:27579630	TRUE	0.0040906;0.00637664;0.00743407	893.388	908.69
DLLAEGAPVLFFPEGTR	g9888.t1|PACid:27570583	TRUE	0.000177939;0.000319084;0.000394879;0.000633578;0.000798533;0.000812288;0.00283529;0.00527061;0.00596594;1.62916e-07;2.08198e-05;2.53366e-05;3.19988e-05;3.94215e-05;7.39109e-06;8.11398e-05	916.483	926.454
AGVEVVPITLLGTGSLMPSGK	g9888.t1|PACid:27570583	TRUE	0.000348507;0.00154038;0.00311603;0.00314164;0.00326795;0.00365623;0.00470485;0.005636;0.00589528;0.00795964	2025.12	1024.53
ANTLTLFDTQEGIDKYTPVYK	Cre03.g162800.t1.2|PACid:27576992	TRUE	0.000145768;0.000165299;0.000212331;0.000281776;0.000491575;0.000555654;0.00109642;0.00155187;0.00167649;0.00178689;0.00733079;1.85937e-11;2.56711e-09;4.62805e-05;6.94098e-11	806.413	814.721
AVFDDYR	Cre03.g162800.t1.2|PACid:27576992	TRUE	0.0022361;0.00748091;0.00907496	443.209
KANTLTLFDTQEGIDKYTPVYK	Cre03.g162800.t1.2|PACid:27576992	TRUE	0.00014208;0.0009076;0.00117053;0.00122741;0.00190413;0.00394176;1.86046e-10;5.17782e-05;9.69981e-07	637.085
KANTLTLFDTQEGIDK	Cre03.g162800.t1.2|PACid:27576992	TRUE	0.000128501;0.000269216;0.00100175;0.00119604;0.00190767;0.00292251;0.00492157;1.59922e-05;2.34485e-05;4.04614e-05	897.468
ANTLTLFDTQEGIDK	Cre03.g162800.t1.2|PACid:27576992	TRUE	0.000107449;0.000125237;0.000155233;0.000367507;0.000452779;0.000574979;0.000899505;0.00120006;0.00265806;0.00287149;0.00374098;2.57568e-05;5.77312e-06	833.42	842.393
YQQPPGEGETQHDLASDVAVTTTSSSWAR	Cre16.g668800.t1.1|PACid:27567139	TRUE	0.000138181;0.000296005;0.000341114;0.000492378;0.000500018;0.00059065;0.000608623;0.000700141;0.001164;0.00184273;0.00234491;0.00361801;1.85929e-09;2.02674e-05;2.17001e-08;2.81433e-06;5.14006e-07;6.3078e-12	1040.15	1052.78
VDEVAPGAGGSVVWPDAPVAR	Cre16.g668800.t1.1|PACid:27567139	TRUE	0.000169341;0.000528216;0.000579165;0.00119655;0.00202402;0.00275945;0.00506731;0.00738625;2.30905e-07;6.68905e-08;7.43032e-05;9.97206e-07	1025.02	1037.49
YPLADYALTPSMAIVDPQLVLNMPK	Cre16.g669150.t1.2|PACid:27566707	TRUE	0.000168466;0.00020298;0.000279043;0.000281884;0.000296961;0.00031785;0.000347076;0.000360155;0.000365977;0.00044849;0.000709251;0.00171975;0.00280643;0.00407678;0.00538421;0.00805799;2.97677e-05;3.57846e-07;5.58943e-05;9.86938e-06	931.48	930.122
VYEVPELGK	Cre16.g669150.t1.2|PACid:27566707	TRUE	0.00279028;0.00424771;0.00681195;0.00699394;0.00726521;0.00906232;0.00988721	517.282	1042.52
VPPGHVHTLILDNQYFAFGNDVDK	Cre04.g221400.t1.2|PACid:27580642	TRUE	0.000134544;0.000378115;0.00204404;0.00399487;0.0072447;0.00978758;1.50617e-05;8.00297e-05	674.842	682.818
SSAQQITAEAR	Cre04.g221400.t1.2|PACid:27580642	TRUE	0.00172129;0.00227852;0.0024779;0.00283857;0.00336233;0.00389636;0.00460564;0.00794346;0.00794389;0.009512	581.297	589.273
SITDLFAHEVR	Cre04.g221400.t1.2|PACid:27580642	TRUE	0.000268105;0.00037014;0.000421139;0.00047246;0.000503655;0.000523752;0.00106795;0.00170043;0.00186245;0.00211953;0.00212581;0.00227096;0.00308819;0.0046805;0.00483619;0.00584357;0.00797449;1.14684e-05;1.74908e-06	644.338	435.212
PVIEIIVNKPLDDKK	Cre04.g221400.t1.2|PACid:27580642	TRUE	0.000806178;0.00590773;0.00688078	431.011
DGAGILEDEEQEDEEQEARPR	Cre13.g603400.t1.3|PACid:27573842	TRUE	0.00405372;0.0074692		815.328
EHFEAYVHEDYAR	Cre06.g261700.t1.2|PACid:27569215	TRUE	0.000110855;0.000117246;0.000258682;0.000576365;0.000581656;0.000749551;0.00216627;0.00245325;0.00248082;0.00376968;0.00536915	555.915	422.173
FFQQQPDSNHWGDSSDDFK	Cre17.g706850.t1.1|PACid:27571727	TRUE	0.000810499	762.323
ADERDIYQYFSK	g4701.t2|PACid:27580766	TRUE	0.000305906;0.00390213;0.00808255;0.00961091	512.244	517.894
ESNADGGWSDSDVSDSEHFSGPASTPR	Cre03.g166600.t1.3|PACid:27576066	TRUE	0.000116883;0.000119519;0.000292165;0.000416606;0.00109434;9.67679e-05	932.054	943.353
SVQTGVFAPGVLAPVDAVVGLSDGR	Cre15.g639650.t1.2|PACid:27572989	TRUE	0.000114595;0.000833318;0.00158431;0.0017819;0.00238448	804.436	814.074
LGQVALDYDDSHAMSSETR	Cre13.g568400.t1.2|PACid:27573855	TRUE	0.000104379;0.00141666	698.985
VAEELIFGHDDVTTGASSDLR	Cre13.g568400.t1.2|PACid:27573855	TRUE	0.000107147;0.0001657;0.000384013;0.000562098;0.00143606;0.00169084;0.0019768;0.00245534;0.00257305;0.00346564;0.0037745;1.87525e-07;4.65319e-06;4.74194e-05;5.62668e-06;6.36568e-10	744.698	753.339
VANSPESLAEYVK	Cre13.g568400.t1.2|PACid:27573855	TRUE	0.000887557;0.00116006;0.00401117;0.00445205;0.00573072;0.00953794;2.63914e-05	703.862
LGQHEAVVSAFEGNR	Cre13.g568400.t1.2|PACid:27573855	TRUE	0.000220978;0.00131731;0.00165396;0.00443021	538.606
GVDEAKHELEEIVEYLRDPHK	Cre13.g568400.t1.2|PACid:27573855	TRUE	0.00508478	627.32
SADLDLGVIAR	Cre13.g568400.t1.2|PACid:27573855	TRUE	0.00171373	565.314
ATADWNSLLQQSNDLVGQEYNNVPR	Cre17.g717800.t1.2|PACid:27571470	TRUE	0.00560418	958.794
EAAAGLAGELAVITAYANSMAGAR	Cre17.g717800.t1.2|PACid:27571470	TRUE	0.00155757;0.00237749;0.00410196	765.386
LAPGAPPPAAAAPSAAVAADPAAR	Cre17.g717800.t1.2|PACid:27571470	TRUE	0.00190453		1054.52
LSELPFIPTER	Cre17.g717800.t1.2|PACid:27571470	TRUE	0.000105951;0.000365819;0.00177817;0.00561622;0.0095385	651.359	658.338
KAQVISPVNGDPFVGMLETPVTSAPIVATYLSNLPAYR	Cre12.g486300.t1.2|PACid:27582776	TRUE	0.000440543;0.000512832;0.000858068;0.00104812;0.00106378;0.00121561;0.00178833;0.00238765;0.00361361;0.00592074;1.66244e-06;2.14743e-05;2.87643e-08;3.46504e-05;3.78322e-07	1344.71	1359.67
GVEIGLAHGFLLAGPFIK	Cre12.g486300.t1.2|PACid:27582776	TRUE	0.000617639;0.000664665;0.000728535;0.00078694;0.000788211;0.000837965;0.00104717;0.00210342;0.00246274;0.00562515;0.00612388;0.00904465;0.00924408;4.53513e-05	613.689	620.668
TGVAPVLR	Cre12.g486300.t1.2|PACid:27582776	TRUE	0.00291024;0.00316202;0.00335392;0.00357454;0.00669128;0.00752499;0.00869109;8.44612e-05	406.753	412.237
AQVISPVNGDPFVGMLETPVTSAPIVATYLSNLPAYR	Cre12.g486300.t1.2|PACid:27582776	TRUE	0.00010175;0.000155418;0.00019171;0.000382053;0.000725263;0.000816608;0.00106715;0.00147435;0.00158892;0.00383242;1.07114e-07;1.27581e-11;1.4141e-05;1.72146e-05;3.31206e-05;4.57444e-06;8.29657e-05	1302.01	987.479
SDNEMEVEEQQEQEEQQAGPSKR	Cre12.g543450.t1.2|PACid:27581310	TRUE	0.00069311;0.000787006;0.00158495;0.00201417;0.00611348;1.30151e-05	916.395	927.362
SDNEMEVEEQQEQEEQQAGPSK	Cre12.g543450.t1.2|PACid:27581310	TRUE	0.00024126;0.000617918;0.00119161;0.00232048;0.00234159;0.00283407;1.53749e-05;9.21818e-05	864.361	873.999
AGIEPWELSFVDNSK	g9603.t1|PACid:27570257	TRUE	0.000256995;0.00139576;0.00161073;0.00167404;0.00171312;0.00182397;0.00263611;0.00275125;0.00471111;0.00792368	846.418	855.391
ESAEEEQARLEAFAAELEASGDKEGAAK	Cre17.g707050.t1.2|PACid:27571388	TRUE	0.00304533		743.324
KLSETEDLAYLVRDPEQEEGAGSRPK	Cre17.g707050.t1.2|PACid:27571388	TRUE	0.00499708	730.119
GLLDDGHVSGDSHVWTEGR	Cre17.g707050.t1.2|PACid:27571388	TRUE	0.000224308;0.00100743;0.00501711;7.68758e-06	509.991
VEEAISFIEAK	Cre13.g591400.t1.3|PACid:27573870	TRUE	0.000875876;0.000957752;0.00151403;0.00223154;0.0031735;0.00455346;9.34861e-05	1234.64
EFGFTDVYR	Cre13.g591400.t1.3|PACid:27573870	TRUE	0.000410872;0.00175736;0.00292268;0.00392379;0.00779376	567.267	573.249
GLLTDNTIMLWNDIALAEVR	Cre03.g183100.t1.2|PACid:27577187	TRUE	0.000210694;0.00033078;0.000348403;0.00163462;0.0018526;0.0023748;0.00288159;0.00288521;0.00386375;0.00565842;0.00864483	1129.6	1150.56
VAYETLSDAK	Cre07.g316050.t1.2|PACid:27564791	TRUE	0.0049593;0.00591066;0.00613199;0.00813442	548.78	554.264
HMNDPYTPEEKEWQQIR	Cre02.g085450.t1.2|PACid:27575130	TRUE	0.000113054;0.000147338;0.000397796;0.000412346;0.000459735;0.000477555;0.000559108;0.000725769;0.000779333;0.00080116;0.00132264;0.00219509;0.0023531;0.00746042;1.5733e-05;3.70773e-06;3.77192e-06;4.02688e-05	739.673	748.646
ATAIEAENYVK	Cre02.g085450.t1.2|PACid:27575130	TRUE	0.00392637;0.00431535;0.00525599;0.0082778	604.812	611.292
GLGGIFFDDLNDRNPEDILK	Cre02.g085450.t1.2|PACid:27575130	TRUE	0.000134057;0.000165409;0.000287154;0.000569701;0.000703824;0.000958768;0.00175623;0.00176325;0.00423047;0.0044356;0.00520512;0.0053553;0.00626491;0.00702908;4.47082e-05;8.40567e-05	750.046	2273.04
HMNDPYTPEEK	Cre02.g085450.t1.2|PACid:27575130	TRUE	0.000714342;0.000923188;0.00109899;0.0011198;0.00159686;0.00195622;0.0021685;0.00364588;0.00993813	680.796	688.273
RGLGGIFFDDLNDRNPEDILK	Cre02.g085450.t1.2|PACid:27575130	TRUE	0.00197675;0.00262164;0.00301721;0.00586017;0.00864215;0.00900306	601.812	609.29
VLQDGNVWEK	Cre02.g085450.t1.2|PACid:27575130	TRUE	0.00361104;0.00481353;0.00589775;0.00735397;0.00854966;0.00971413	594.307	601.286
AGVNVSVVYGTMPPEAYR	Cre02.g085450.t1.2|PACid:27575130	TRUE	0.000124275;0.000816878;0.000906734;0.00113392;0.00132097;0.00143161;0.00287772;0.0032239;0.00433461;0.00453948;0.00637915	963.475	974.442
HDPAYYEK	Cre02.g085450.t1.2|PACid:27575130	TRUE	0.00618532;0.00880315		517.216
YVEFNLVYDR	Cre02.g085450.t1.2|PACid:27575130	TRUE	0.000857283;0.000926824;0.00112379;0.00116694;0.00135239;0.00137366;0.00145523;0.00165384;0.00203093;0.0024328;0.00344416;0.00355539;0.00413769;0.00431018;0.00494684;0.00534172;0.00629567;0.00646334;0.0064765;0.00873805;7.13905e-05	659.328	666.307
VVAVDTQAVQR	Cre16.g676650.t1.2|PACid:27566338	TRUE	0.00427843;0.00628698;0.00760899	593.333	1200.6
MPALDEAEWLK	Cre16.g676650.t1.2|PACid:27566338	TRUE	0.000392736;0.000416128;0.000989284;0.00149315;0.00219933;0.00246526;0.00397059;0.00446301;0.00608632;5.62115e-05;6.32822e-05	1301.63	658.304
SILLQGSPESAAELAGGHVR	g6503.t1|PACid:27569154	TRUE	0.00160208;0.00275334;0.00514232;0.00595463	664.689	673.33
FYNFLDADGSFTGTK	g6503.t1|PACid:27569154	TRUE	0.00549095;0.00694519	1681.76	850.363
GLEELYQQYK	Cre10.g458450.t1.3|PACid:27580022	TRUE	0.00558818	635.82
SDVNGNDANPVFK	Cre10.g458450.t1.3|PACid:27580022	TRUE	0.00335934;0.00520933;0.00750136;0.00763457	688.826	697.3
ANPEFYGLSTTTLSGQPFPFK	Cre10.g458450.t1.3|PACid:27580022	TRUE	0.000141083;0.000172497;0.000504381;0.000723276;0.000865182;0.0028243;0.00570943;0.00590398	1172.58	1184.54
FSSMATPASLAPEIEK	Cre10.g458450.t1.3|PACid:27580022	TRUE	0.000162669;0.000424031;0.000862459;0.000910655;0.00122675;0.00129158;0.00150449;0.0016961;0.00183228;0.00368;0.005628;0.00697089;0.00824922	847.919	848.396
NFGVTFPIMEK	Cre10.g458450.t1.3|PACid:27580022	TRUE	0.000453738;0.000571213;0.00207096;0.00271345;0.00444651;0.00453133;0.00500424;0.0051204;0.00533804;0.00803759	1297.64	1294.6
ANPEFYGLSTTTLSGQPFPFKDLEGK	Cre10.g458450.t1.3|PACid:27580022	TRUE	0.000171895;0.000632936;0.00472338;0.00670849;0.00704665;6.82762e-05	1443.71	972.782
LVDWDLPER	Cre06.g258250.t1.3|PACid:27567875	TRUE	0.00265745;0.00306158;0.00389611;0.00439005;0.00696573	571.796	578.276
VSLVDDDDDEPAGGGR	g15475.t1|PACid:27572926	TRUE	0.00381867;0.00780651	808.856
AASAEAVAAAEAAAAALLAEEEAEAAAK	Cre02.g142700.t1.2|PACid:27575449	TRUE	0.0053449		857.399
VEQAGGYVWWDR	Cre02.g141250.t1.2|PACid:27575040	TRUE	0.000186546;0.000405107;0.000410241;0.000512933;0.000538781;0.00058247;0.000714299;0.000948625;0.00114906;0.0021315;0.0028495;0.00290132;0.00306708;0.00352836;0.00392593;0.00544307;0.00638121;0.00938026;1.64362e-05;2.15755e-05	733.347	742.32
RPEDTLLVMASDGLWDVFTNEEAR	Cre02.g141250.t1.2|PACid:27575040	TRUE	0.000710769;0.000791654;0.00149518;4.21104e-05	927.445	938.08
MTMEDSWQAVPDLVVIPK	Cre02.g141250.t1.2|PACid:27575040	TRUE	0.0094576	1046.01
AHANYDNGDLLQVLLER	g9127.t1|PACid:27569930	TRUE	0.000789665;0.00114423;0.0022351		655.974
LNPEELGVRPVAVLGELGHATIDDLQAAPR	Cre06.g308450.t1.2|PACid:27568499	TRUE	0.000480349;0.000832272;0.00185973;0.0019135;0.00215305;0.00440344;0.00846672;1.38531e-05;1.95314e-07;6.983e-09	788.428	1064.2
AGHWHELAK	Cre06.g308450.t1.2|PACid:27568499	TRUE	0.00128898	524.77
LSGPGMIVADKAPATWQEAGLDENAWYLAQPEGAR	Cre06.g308450.t1.2|PACid:27568499	TRUE	0.000593929;0.00080221;0.00103638;0.00129713;0.00130647;0.00205011;0.00232191;0.00324699;0.00436519;0.00656178;0.00664056;0.00669731;6.98318e-06	1243.61	1258.23
LYELLAESPEEADTGSGVSASLVTLR	Cre06.g308450.t1.2|PACid:27568499	TRUE	0.000198155;0.000228289;0.000267739;0.00030543;0.000397456;0.00058933;0.000856807;0.00169483;0.00411631;0.00995752;2.19144e-06;4.26959e-05;4.98056e-05;5.12824e-07;5.20334e-05;5.25997e-10;5.56527e-05;6.69947e-06	903.128	912.765
APATWQEAGLDENAWYLAQPEGAR	Cre06.g308450.t1.2|PACid:27568499	TRUE	0.000201707;0.000234585;0.000412021;0.000898741;0.00106193;0.00124178;0.00245454;0.0030091;0.00350411;0.00480753;0.00494693;1.65204e-05	882.086	892.721
IVEAEYVGIEPGPEHFGQVVR	Cre03.g156400.t1.2|PACid:27577454	TRUE	0.00844381;0.00902043		784.708
DAVLLLALRPVPLE	Cre03.g156400.t1.2|PACid:27577454	FALSE	0.000126385;0.000918678;0.00153455;0.00232745;0.00325231;0.00520566;0.0058664;7.51466e-05	759.967	768.441
SYPSHQYAMEDLIWSETGVELGGAAENR	Cre09.g397900.t1.2|PACid:27570384	TRUE	0.000118632;0.000426333;0.000505464;0.000689871;0.000953774;0.000991607;7.39668e-05	1042.81	1049.44
SFNVEAEDSMTIGALK	Cre08.g366400.t1.2|PACid:27562959	TRUE	0.000133795;0.00155627;0.00164034;0.00282792;0.00426954;0.00476777;0.00539583	864.411	873.385
VLDDATTVGDNQVTEQGFIVVFIQPK	Cre08.g366400.t1.2|PACid:27562959	TRUE	0.000129928;0.000187927;0.000240911;0.000367416;0.000429352;0.000572573;0.000741347;0.000829369;0.00109243;0.00294377;0.00371201;0.00464558;0.00924565;7.83703e-05;8.53787e-05	945.159	955.462
GPAPGGGGGGDADLPPELAALR	Cre08.g366400.t1.2|PACid:27562959	TRUE	0.000166525;0.00031989;0.00105904	972.992
SFNVEAEDSMTIGALKDK	Cre08.g366400.t1.2|PACid:27562959	TRUE	0.00703298;5.93587e-05	652.319
VVPSADPGVNNVPDWADSHQEYK	Cre10.g420400.t1.3|PACid:27579260	TRUE	0.00647778	842.063
TVLVPIGNGTEEMEAVIIIDVLR	g1246.t1|PACid:27578273	TRUE	0.000381169;0.00066191;0.0016372;0.00202716;0.00235993	833.124	842.098
IGDPPEPTGAWAEEIMAPYR	Cre01.g004950.t1.3|PACid:27577885	TRUE	0.000223189;0.000227631;0.00028674;0.000430141;0.000617277;0.000704274;0.000808882;0.000947509;0.00237554;0.00241065;0.00299567;0.00333462;0.00337545;0.00512101;0.00930314;1.37133e-05;3.37718e-05;4.57514e-06	1108.52	1120.48
GLIESTPLADIK	Cre01.g004950.t1.3|PACid:27577885	TRUE	0.00488162;0.00505357;0.00755175;0.00973787	628.859	635.339
EVEEFLLDDEAMK	Cre01.g004950.t1.3|PACid:27577885	TRUE	0.000546165;0.000594205;0.000603259;0.000641438;0.000693555;0.000728947;0.000846875;0.000942198;0.000989924;0.00102908;0.00107863;0.00121293;0.00129322;0.00158127;0.00211383;0.00240962;0.00341998;0.00734731;5.19659e-05	792.361	791.343
LVTGQNPASSAAVAK	Cre01.g004950.t1.3|PACid:27577885	TRUE	0.000457874;0.001577;0.00418253;0.00512799	707.389
LVPFLLESR	Cre01.g004950.t1.3|PACid:27577885	TRUE	0.00185374;0.0035367;0.00524833;0.00612764;0.00711601;0.00804344	537.322	543.304
GGEVPMDETSLAPPFLNK	Cre01.g004950.t1.3|PACid:27577885	TRUE	0.000210416;0.000256286;0.000258333;0.000393852;0.00051135;0.000667759;0.000720111;0.00123456;0.00133543;0.00136682;0.00181066;0.00287217;0.00707875;0.00801091;0.00806793;0.00829136	951.47	969.437
TYDQFGEEGLK	Cre12.g518200.t1.3|PACid:27582122	TRUE	0.0026204;0.00339409;0.00374305;0.006936;0.00788329	643.799	1298.54
YNAEWALVTGASSGIGK	g9724.t1|PACid:27570717	TRUE	0.00555901;0.00668248	1722.86
DIGPTALAFR	g9724.t1|PACid:27570717	TRUE	0.00369353		537.274
VAADLGGSDYLAPIIDATK	g9724.t1|PACid:27570717	TRUE	0.00110196;0.00152226;0.00184286;0.00195588;0.00348053;0.00354386;0.00524317	945.497	955.467
QTATVPMTYADVVK	g11465.t1|PACid:27565385	TRUE	0.000567243;0.00107392;0.00111586;0.00443742;0.00528332;0.00674484;0.0070988;0.00889877	762.393	770.369
FGDTAANTGMLALLEDVDMPVAMK	g11465.t1|PACid:27565385	TRUE	0.000324316;0.00120172;0.00144044;0.00145303;0.00585838;0.0080253;0.00829292;3.89488e-05	842.736
YGTTTMEALR	g11465.t1|PACid:27565385	TRUE	0.000592753;0.00101309;0.00372963;0.00539054;0.00615245;0.00672451;0.00694376;0.00904667	579.777
YEDDLPK	g11465.t1|PACid:27565385	TRUE	0.00279664;0.00558368;0.00618553	440.208	444.196
LGQDYWNK	g11465.t1|PACid:27565385	TRUE	0.00725261	512.248
EIGEILSTAGK	g11465.t1|PACid:27565385	TRUE	0.00238867		1128.57
LGGTVLSTESAGEYSSAAK	Cre02.g079700.t1.2|PACid:27574861	TRUE	0.000186153;0.000245659;0.000261945;0.000351698;0.000486669;0.000625686;0.00146396;0.00239766;0.00246702;0.00423068;0.00882188;6.16788e-05;8.71014e-05;8.92351e-05	914.452	924.423
EVAGLVDVLYQTR	Cre02.g079700.t1.2|PACid:27574861	TRUE	0.00103188;0.00273167;0.00917097		740.374
WTEVSDLR	Cre02.g079700.t1.2|PACid:27574861	TRUE	0.00173107;0.0075746;0.00878326	503.254	509.236
AAAVASVPILNAGDGPGQHPTQALLDLYTIQR	Cre02.g079700.t1.2|PACid:27574861	TRUE	0.00544277;0.00909848	1086.58
HVVDSGDFNR	Cre02.g079700.t1.2|PACid:27574861	TRUE	0.00611928		581.247
VDEITTDVDSDPR	Cre02.g079700.t1.2|PACid:27574861	TRUE	0.000173078;0.000216504;0.000240133;0.000248051;0.000249317;0.000369432;0.000463097;0.000473249;0.00065083;0.000691053;0.000818897;0.000852015;0.00090254;0.001089;0.0018617;0.00216649;0.00224847;0.00507715;0.00629215;3.49748e-05	731.339	739.315
FTDMDSYNAAR	Cre02.g079700.t1.2|PACid:27574861	TRUE	0.000906707;0.000977281;0.00129871;0.00222266;0.00300377;0.00363934;0.00488899;0.00489037	653.772	653.252
LVAEIDPK	Cre06.g284750.t1.2|PACid:27568505	TRUE	0.00501225	442.758
EGWYMAYIMDTNEEER	Cre06.g284750.t1.2|PACid:27568505	TRUE	0.000576851;0.000670462;0.00120417;0.0037475;0.0054907	1026.92	1045.39
VGDLLQIMPNK	Cre06.g284750.t1.2|PACid:27568505	TRUE	0.00112257;0.00539159;0.00586519;0.00747086;0.00874998	614.342	621.321
LSEAEAEPLYSAALTAGLAEQEAEIR	g10603.t1|PACid:27579631	TRUE	0.00141657;0.0080749		921.43
AYAATDVAQPPTIDDYLDHPYAK	Cre06.g304750.t1.2|PACid:27569348	TRUE	0.00688142		854.713
VVYLDEPSTGLDPASR	Cre17.g721000.t1.2|PACid:27571973	TRUE	0.00015195;0.000203844;0.00029688;0.000408639;0.00064318;0.000673297;0.000927354;0.00132037;0.00153092;0.00304261;0.00353722;0.00423282;0.00627687;0.00628433;0.00836939;2.72567e-05;8.68941e-05	859.934	869.405
EKVEELTIQPVKK	Cre03.g181300.t1.2|PACid:27575942	TRUE	0.00289709;0.00687616		779.426
ANVGIDTYDDHR	Cre03.g181300.t1.2|PACid:27575942	TRUE	0.000246225;0.000488902;0.000613647;0.000690105;0.00093495;0.00100643;0.00107298;0.00134658;0.0013921;0.00172187;0.00239565;0.00326696;0.0037164;0.004439;0.00463136;0.00778152;3.39362e-05	459.213	697.289
ERPIEDLVDGLVQLGVDAK	Cre03.g181300.t1.2|PACid:27575942	TRUE	0.000136735;0.000214499;0.000310817;0.000786401;0.000864322;0.000975896;0.00109729;0.0012451;0.00129421;0.00131483;0.0013344;0.00134011;0.00151922;0.00619775;0.0075491;5.75688e-05;7.36696e-05	689.376	697.352
YGMLPQTWEDPGHTDATLGAAGDNDPVDVVEIGAAAAK	Cre10.g424100.t1.2|PACid:27579902	TRUE	0.00676912	1290.27
VKPVGVLAMIDDGELDWK	Cre10.g424100.t1.2|PACid:27579902	TRUE	0.000197389;0.000291838;0.000541082;0.00059156;0.000594421;0.000617804;0.000699312;0.000850737;0.00134191;0.0015226;0.00167838;0.00178977;0.0019155;0.00492126;0.00554303;1.0692e-06;2.54801e-05;2.77335e-05;5.15472e-05;8.46105e-05	662.352	674.663
VIAISADDPK	Cre10.g424100.t1.2|PACid:27579902	TRUE	0.0017061;0.0028828;0.00775917;0.00794133;0.00810967;0.00871046	514.785	1038.52
MEVATDEPR	Cre10.g424100.t1.2|PACid:27579902	TRUE	0.000306231;0.00174515;0.00189611;0.00226261;0.00324146;0.00324773;0.00349795;0.00500239;0.00530665;0.00548448;0.00590825;0.00724781;0.00985629	524.242	530.225
GPKDSLEYR	Cre10.g424100.t1.2|PACid:27579902	TRUE	0.00227022	532.772
SLEQIYLFSMPVK	g877.t1|PACid:27577972_NumberOfIdenticalSequences_2	TRUE	0.000241948;0.000890464;0.00175195;0.00217715;0.00286817;8.17062e-05	785.913	1568.77
APFQEFTDFLAK	g877.t1|PACid:27577972_NumberOfIdenticalSequences_2	TRUE	0.000947845;0.00112401;0.00246353;0.00618363;0.00938562	707.356	714.335
EYQIVEYFLGSALKDEVMK	g877.t1|PACid:27577972_NumberOfIdenticalSequences_2	TRUE	0.000259049;0.0003525;0.000743676;0.00192352;0.00245546;0.00310204;0.00923406;0.00972653;1.3519e-05;1.5006e-05;7.51229e-06	760.049	767.36
TYGFLTPELWR	g877.t1|PACid:27577972_NumberOfIdenticalSequences_2	TRUE	0.000118442;0.000206721;0.000211929;0.000276633;0.000332073;0.000672985;0.00171283;0.00185324;0.00230693;0.00233979;0.00242631;0.00274338;0.00276778;0.00333624;0.00343889;0.00356032;0.00358707;0.00398285;0.00417334;0.00428818;0.00641515	691.859	699.337
APFQEFTDFLAKPHIGESKGEAYAY	g877.t1|PACid:27577972_NumberOfIdenticalSequences_2	FALSE	0.00416584		712.322
APFQEFTDFLAKPHIGESK	g877.t1|PACid:27577972_NumberOfIdenticalSequences_2	TRUE	0.000102007;0.000196455;0.000441334;0.000521721;0.000562026;0.000701699;0.00111558;0.00140819;0.00146275;0.00295367;0.00329477;0.00356126;0.00414471;0.00460629;0.00480928;2.05503e-05;5.03133e-05	541.278	547.261
MSVVPVR	g877.t1|PACid:27577972_NumberOfIdenticalSequences_2	TRUE	0.00604709;0.00967642	402.226	407.211
QGIVPPNATLVYDVDLLR	g1871.t2|PACid:27575739	TRUE	0.000674251;0.000986476;0.0015586;0.00229002;0.00275333;0.00500222;0.00817858;6.09751e-05	992.049	1003.52
GYLTVLDYTATADGVEFESTR	g1871.t2|PACid:27575739	TRUE	0.000265715;0.000423591;0.000581037;0.00113685;0.00138433;0.00164063;0.00186675;0.00344944;0.00530066;1.53417e-06;1.80793e-05;3.02128e-05;5.73185e-05	1154.55	1166.52
DVSDAPEVVLPSGVR	g1871.t2|PACid:27575739	TRUE	0.00235683;0.00900429		1556.74
GSDIIATVQVYNFYDSPR	Cre01.g038200.t1.2|PACid:27578889	TRUE	0.00425662		1034.47
VVDITNMDDGYR	Cre04.g228400.t1.3|PACid:27580803	TRUE	0.000763985;0.00905052	699.322
VYAEATTQEAADGLAR	g8939.t1|PACid:27563546	TRUE	0.00165093;0.00246715;0.00358616	833.408
TDLTGDWFDSLER	Cre07.g322950.t1.2|PACid:27564070	TRUE	0.000123121;0.000280018;0.000329803;0.000332631;0.000380052;0.000415458;0.0011599;0.00149578;0.00163903;0.00202089;0.00209463;0.00830396;7.90997e-07	777.857	786.332
LDEFPFVYTYTQADMER	Cre07.g322950.t1.2|PACid:27564070	TRUE	0.000439379;0.000631415;0.000724422;0.000977249;0.00303739;0.00364242;0.00541237;0.00689964;0.00895117	1070.98	1081.45
QPEQVVEVLNEMVIDR	Cre07.g322950.t1.2|PACid:27564070	TRUE	0.00127689;0.00270862;0.00298363;0.00382285;0.00774295;0.00823099;0.00947437	949.488	951.444
AAVEAVAAAVEVVVNASPLLQEER	Cre06.g254600.t1.3|PACid:27569443	TRUE	0.000593206;0.00241309;0.00522396	812.443	822.081
LPTYPAFEGYPLSELDK	Cre06.g254600.t1.3|PACid:27569443	TRUE	0.000646825;0.00332307;0.00499504;0.00756415	970.488
HAAELEEAGASR	Cre16.g687450.t1.2|PACid:27567059	TRUE	0.00219563;0.00775098	620.799
VDGINHQVAAR	Cre17.g736650.t1.2|PACid:27571934	TRUE	0.00150868;0.00188426;0.00241772;0.00295008;0.00496776;0.00532117		599.289
LGLLGPDGSDLPLR	Cre17.g736650.t1.2|PACid:27571934	TRUE	0.000716538;0.00120511;0.00343252;0.00394626;0.00637443;0.00797252	711.901
IEADAAAYPVLLGNGNLK	Cre17.g736650.t1.2|PACid:27571934	TRUE	0.000559958;0.00114677;0.00147077;0.00156122;0.0015768;0.00296678;0.00478525;0.00493499;0.00582946;0.00590319;0.00596628;0.00716128	914.994	925.463
ADERDIYQYFSK	g4701.t1|PACid:27580765	TRUE	0.000305906;0.00390213;0.00808255;0.00961091	512.244	517.894
FFDAGAILDDIQSAVGK	Cre06.g257000.t1.2|PACid:27569085	TRUE	0.000106411;0.000111939;0.000362971;0.00097842;0.00318263;0.00593049;1.71022e-05;1.75014e-05;4.59564e-05;6.21713e-05;6.91915e-05	883.952	893.423
LLSDEEVDALVKEIEEEKAAAEAAK	Cre01.g030850.t1.2|PACid:27578714	TRUE	0.00232806;0.00319116;0.00852343;0.00929642;1.57439e-06;3.35375e-11;4.68713e-05;9.8144e-07	900.799	682.83
GKDTVVLGVEK	Cre01.g030850.t1.2|PACid:27578714	TRUE	0.00997051	572.832
LLSDEEVDALVKEIEEEK	Cre01.g030850.t1.2|PACid:27578714	TRUE	0.000421634;0.000568381;0.00080405;0.00175308;0.00352244;0.00490828;0.00933733;0.00949168;1.60563e-07;2.87769e-05	696.691	703.338
LLSDEEVDALVKEIEEEKAAAEAAKR	Cre01.g030850.t1.2|PACid:27578714	TRUE	2.92766e-05	714.876
LLSDEEVDALVK	Cre01.g030850.t1.2|PACid:27578714	TRUE	0.000643468;0.000791903;0.000795951;0.00106088;0.0010649;0.00115553;0.00157663;0.00177926;0.00233568;0.00278083;0.00363591;0.00466719;0.00478793;5.18855e-05;6.19897e-05;9.82747e-07	1329.7	672.34
AITVFSPDGHLFQVEYALEAVR	Cre01.g030850.t1.2|PACid:27578714	TRUE	2.07974e-05;2.75013e-07;9.23837e-05	821.429
IGGLVAGDAASYQYLVESIR	Cre05.g245450.t1.2|PACid:27572601	TRUE	0.000200121;0.000347595;0.00130066;0.00133258;0.00184797;0.00189176;0.00192537;0.00193878;0.00454597;0.00491127;6.3518e-07	1041.55	1053.51
EGENIDFGFK	Cre05.g245450.t1.2|PACid:27572601	TRUE	0.00199415;0.00332406;0.00495179	578.27
ELYDAYSFAVIPR	Cre05.g245450.t1.2|PACid:27572601	TRUE	0.000206291;0.000460122;0.000468642;0.000991682;0.00121228;0.00145095;0.00160101;0.00163355;0.00184961;0.0023957;0.00387365;0.00682557	772.393	780.37
ESNEDEGEGEGGGVSTTDALDLLR	Cre09.g410600.t1.3|PACid:27569866	TRUE	0.000159027;0.000427087;0.000749207;0.00201511;0.00710518;1.19533e-06;1.89383e-08;2.41564e-10;4.67563e-05;5.76309e-09;8.37037e-11	1225.54	1239.5
ESNEDEGEGEGGGVSTTDALDLLRR	Cre09.g410600.t1.3|PACid:27569866	TRUE	0.000346908;0.000396438;0.000416409;0.000565645;0.00200788;0.00239548;0.00386204;0.00397221;0.00424564;0.00470583;0.00710772;0.00805438	869.399	880.034
SKESNEDEGEGEGGGVSTTDALDLLR	Cre09.g410600.t1.3|PACid:27569866	TRUE	0.000142842;0.000225144;0.000604457;0.00088712;0.000913184;0.00131;0.00217894;0.0082268;0.00981454	1333.11	1348.56
FEEFGKGSVEDSLVK	Cre09.g410600.t1.3|PACid:27569866	TRUE	0.00133117;0.00185001;0.00197976;0.00353966;0.00621273	835.917
SKESNEDEGEGEGGGVSTTDALDLLRR	Cre09.g410600.t1.3|PACid:27569866	TRUE	0.000244483;0.000270203;0.000887576;0.00182488;0.00201006;0.00228665;0.00273186;0.00287228;0.00316614;0.00349831;0.00387287;0.00424191;0.00728623;0.0079792;0.00919636;5.02522e-05	941.108	952.74
FGNELFVANAGDSR	Cre09.g410600.t1.3|PACid:27569866	TRUE	0.000195071;0.000204521;0.00024402;0.000451611;0.000464585;0.000611324;0.000853283;0.000890047;0.00111812;0.00119313;0.00145015;0.00189298;0.0027236;0.00390626;0.00432328;0.0048416;0.00565525;1.08288e-05;5.33652e-05;7.55925e-05	748.86	758.332
TMEDAHVAEVNVANDPNVAMFGVFDGHGGAEVAK	Cre09.g410600.t1.3|PACid:27569866	TRUE	0.000102728;0.00109272;0.00340561;0.00866155;0.00955316;3.36329e-05	883.404	889.874
AVALSEDHKPAQEGER	Cre09.g410600.t1.3|PACid:27569866	TRUE	0.000480503;0.000834753;0.000946408;0.00110352;0.00113665;0.00241405;0.00333246;0.00368807;0.00376542;0.00410046;0.00424033;0.00804458;0.00812914;0.00832803	868.932	880.398
FADDTYTESYISTIGVDFK	Cre12.g560150.t1.2|PACid:27582806	TRUE	0.000114358;0.00013048;0.000158005;0.00017813;0.000221579;0.000228664;0.000486868;0.000543384;1.14561e-05;1.17553e-08;1.9139e-05;2.02939e-07;2.15629e-09;2.19175e-06;2.26752e-05;2.8985e-05;3.492e-07;4.45212e-07;5.20464e-07;6.07969e-05;7.45477e-08;9.50806e-05;9.63291e-06;9.67218e-06	724.672	1096.48
VVEYSVAK	Cre12.g560150.t1.2|PACid:27582806	TRUE	0.00788981		902.458
NATNVEQAFMTMAAEIK	Cre12.g560150.t1.2|PACid:27582806	TRUE	0.000119155;0.000144247;0.000152778;0.000165856;0.000290619;0.000329688;0.000330896;0.000369983;0.000465449;0.00051914;0.000833842;0.00176117;0.00354693;0.00566084;0.0096232;1.02582e-05;1.30818e-05;1.31114e-07;1.54492e-08;4.8336e-08;5.47887e-05;6.77681e-06;9.48703e-05;9.84489e-06	950.943	961.412
GAHGIIVVYDVTDQESFNNVK	Cre12.g560150.t1.2|PACid:27582806	TRUE	0.000145447;0.000153496;0.000731917;0.000788019;0.000863507;0.00110148;0.00225865;0.00475091;0.00920876;1.4673e-05;7.2258e-05	769.054	778.027
MNPEYDYLFK	Cre12.g560150.t1.2|PACid:27582806	TRUE	0.000386738;0.000561281;0.000660542;0.000854824;0.00103919;0.00109804;0.00154133;0.00181939;0.00183689;0.00210266;0.00611882;0.00704387;4.77408e-05	689.305	695.288
LQIWDTAGQER	Cre12.g560150.t1.2|PACid:27582806	TRUE	0.00215883;0.0036741;0.00463661;0.00465815;0.00505408;0.00527364;0.00627822;0.00630551	658.834	667.308
LLLIGDSGVGK	Cre12.g560150.t1.2|PACid:27582806	TRUE	0.000183466;0.000276213;0.000467882;0.00232096;0.0038309;0.00417339;0.0048821;0.00581834;0.0062264;0.00820689;6.43873e-05	1070.63	542.306
AFADEIGIPFLETSAK	Cre12.g560150.t1.2|PACid:27582806	TRUE	0.00019168;0.000203947;0.000326005;0.000338238;0.000462547;0.000486566;0.000550311;0.000588508;0.000723396;0.000851824;0.00225156;0.00225419;0.00311403;0.00502282;0.00512093;0.00768182;0.00796552;2.85824e-05;3.99419e-05;4.97272e-05;7.13657e-05;8.65816e-06	854.943	863.418
KVVEYSVAK	Cre12.g560150.t1.2|PACid:27582806	TRUE	0.00439579;0.00549625		517.281
EAINHPYFDDLDKVTVDALESQEVR	Cre08.g372550.t1.1|PACid:27563471	TRUE	0.00132885;0.0059442;0.00935715	726.607	734.832
VYLGSESTR	NCBI|BK000554.2|DAA00967.1|28269789|TPA_inf: TPA_exp: photosystem I iron-sulfur center subunit VII [Chlamydomonas reinhardtii].	TRUE	0.00315348;0.00521282;0.00681949;0.0095105	506.259	512.241
GLKEDFDAAAK	Cre02.g118850.t1.2|PACid:27575846	TRUE	0.00266408;0.00467747;0.0048803;0.00949694	582.799	589.279
EATDNLPNTLSNDEK	Cre02.g118850.t1.2|PACid:27575846	TRUE	0.00121278;0.00272965;0.00276788	830.887
EATDNLPNTLSNDEKLELYALFK	Cre02.g118850.t1.2|PACid:27575846	TRUE	0.000719643;0.00159147;0.00201884;0.00212175;0.00319131;0.00371797;0.00425979;0.00550759;0.00556359;0.00611206;1.10786e-06;2.59701e-07;3.42084e-06;3.55241e-10;3.85416e-14;4.08035e-12	880.113	889.419
YIDYVASLK	Cre02.g118850.t1.2|PACid:27575846	TRUE	0.00212128;0.0034582;0.00595044;0.00667611;0.00796119;0.00944119;0.00957939	536.29	1080.53
QVVVPAEQEAATAASTSGR	Cre17.g718600.t1.2|PACid:27572117	TRUE	0.0062181	936.477
SFDHMVGDLIDFTR	Cre17.g718600.t1.2|PACid:27572117	TRUE	0.0011937;0.00338709;0.00893714		563.242
LSDINDEMAAIVGGSTDSR	Cre06.g280900.t2.1|PACid:27568870	TRUE	0.000104771;0.000375182;0.000693094;0.000710448;0.000800203;0.000952833;0.000954055;0.00101071;0.0011488;0.0011957;0.00130816;0.00204059;0.00373417;0.00395514;0.00527673;0.00537275;0.00544956;0.00723988;8.47203e-06;9.24891e-05	975.958	987.423
HRDILQEFTQEFR	Cre06.g280900.t2.1|PACid:27568870	TRUE	0.00112937;0.0015241;0.00196731	573.625	581.269
AAEVEDLLQR	Cre06.g280900.t2.1|PACid:27568870	TRUE	0.000707703;0.00474675	572.304
DILQEFTQEFR	Cre06.g280900.t2.1|PACid:27568870	TRUE	0.00053345;0.0012969;0.00171054;0.00230715;0.00260114;0.00273436;0.00355457;0.00577891;0.00817926	713.354	721.33
QFTALQEETGMYITGEKPANK	g8343.t1|PACid:27563451	TRUE	0.000340527;0.000439055;0.000468779;0.00066317;0.000692273;0.000755082;0.000779125;0.000842689;0.00084338;0.000844353;0.00117808;0.00248003;0.00315626;0.00431886;0.00959368;0.00994851;1.72978e-06;4.42803e-10;5.41081e-08;6.08689e-09;8.08203e-05;8.66822e-11;9.76064e-10	1178.58	794.696
MSVGESFAFLAQSSYIR	g8343.t1|PACid:27563451	TRUE	0.000232494;0.00134951;0.00193827;0.00222767;0.00251974	954.962	965.431
DVLVVTAPGSGAEIIPFLK	g8343.t1|PACid:27563451	TRUE	0.000119592;0.00018123;0.000624566;0.00082902;0.000940671;0.000942732;0.00115307;0.00141744;0.00155731;0.00205059;0.00223255;0.00477303;0.00496596;0.00892259;6.91988e-06	963.551	649.35
QFTALQEETGMYITGEK	g8343.t1|PACid:27563451	TRUE	0.000314673;0.000364977;0.000475933;0.001597;0.00185463	973.464	983.435
DTKDVLVVTAPGSGAEIIPFLK	g8343.t1|PACid:27563451	TRUE	0.000820507;0.000889025;0.000900774;0.0039297;0.00457255;0.00715599;6.9536e-05;7.29047e-07;7.84974e-05	757.427	765.403
EMAYIPLEDEVK	g8343.t1|PACid:27563451	TRUE	0.000433828;0.000545153;0.000692529;0.000937515;0.00155538;0.00246377;0.00266517;0.00273395;0.00282225;0.00319994;0.00341446;0.00354431;0.00378283;0.00385568;0.0038659;0.00389393;0.00392498;0.00482202;0.00648427;0.00740834;4.18982e-05	726.85	725.333
EVEDLVKYDPAYFPEYAK	g11570.t1|PACid:27564943	TRUE	0.00167148;0.00343055;0.00465375	726.021	1098.5
ASVEEWRPPVPVINYDKPQNDVLSALDKDPIVR	g11570.t1|PACid:27564943	TRUE	0.00291278;0.00597914;0.00680555;0.00703108;3.4042e-12;4.94e-11;6.85962e-08;6.89964e-05;9.99862e-06	940.748	951.965
YDPAYFPEYAK	g11570.t1|PACid:27564943	TRUE	0.000626922;0.00100851;0.00132961;0.00143844;0.00148497;0.00149713;0.00266593;0.00286556;0.00286593;0.00303494;0.00380803;0.00389006;0.00411379;0.00485588;0.00493732;0.00642274;0.00648479;0.00817203;0.00884481;6.77534e-05	682.314	688.296
AEQEKPKEEHAPINFDENHEEKR	Cre03.g164600.t1.2|PACid:27577610	TRUE	4.22e-05	712.339
GETEATVEFTGK	Cre03.g164600.t1.2|PACid:27577610	TRUE	0.00123569;0.00196009;0.00248528;0.00251772;0.00372575;0.00437145;0.00753984;0.00791105;0.0084792;0.00904931;0.00927534	634.804	1280.56
AAADIVLTEPGLSTIVHGIVTAR	Cre03.g164600.t1.2|PACid:27577610	TRUE	0.000587298	768.769
GADVEGAAQTVENVLLHLDEAR	Cre03.g164600.t1.2|PACid:27577610	TRUE	0.00023262;0.000320534;0.000363572;0.000877184;0.0026866;0.00718609;2.83344e-05;8.84717e-05	769.724	779.362
MAIQDDTPTYLPGLDQR	Cre03.g164600.t1.2|PACid:27577610	TRUE	0.000101338;0.000127372;0.000129893;0.000134944;0.000219417;0.000771224;0.000997008;0.00212909;0.00454998;1.69653e-05;2.2941e-07;2.53598e-05;3.10564e-07;3.34925e-05;5.06556e-05;7.88973e-06;9.27008e-05;9.84271e-05	975.467	986.435
DFVISEGLTTAEAEELIK	Cre03.g164600.t1.2|PACid:27577610	TRUE	0.00020546;0.000437156;0.000509065;0.000786119;0.000903808;0.000955781;0.0010127;0.00105829;0.00141632;0.00170187;0.00171959;0.00329555;0.00798226;2.41631e-05;3.88945e-05;5.13665e-06	655.674	992.479
MLDMGFEPQIR	Cre01.g028200.t1.3|PACid:27578874	TRUE	0.000578143;0.000722818;0.000989053;0.00147814;0.00225012;0.00237675;0.00275386;0.00355716;0.00382177;0.0046786;0.00567361;0.00583416	668.823
VTYLVLDEADR	Cre01.g028200.t1.3|PACid:27578874	TRUE	0.00142414;0.00171141;0.00313303		654.317
EFDDVLEFVKPVLAA	Cre03.g164350.t1.3|PACid:27577253	FALSE	0.00128563;0.00266086;0.00278729;0.00287074;0.0033066;0.00661365;0.00833482;0.00846819	846.448	854.424
STMIMLHGLGDTGDGWSDIGYMYK	Cre03.g164350.t1.3|PACid:27577253	TRUE	0.000322423;0.000334398;0.000375926;0.000570644;0.000676644;0.00143367;0.00145081;0.00219305;0.00231133;0.00246458;0.00384785;0.0091586;4.79875e-05	899.394	908.7
TMGYMSWEALLESDRPDTSVTSR	Cre10.g417500.t1.2|PACid:27579979	TRUE	0.00019308;0.000271419;0.000368907;0.000717284;0.00103119;0.00109585;0.0017275;0.00185361;0.00539592;0.00873632;6.6303e-06	888.735	898.706
SVSWSQTADEVSLTVPVSEGVK	Cre10.g417500.t1.2|PACid:27579979	TRUE	0.000352184;0.000406259;0.000411712;0.000456699;0.000584064;0.000963396;0.00275824;0.00710847;0.00988044;3.33848e-05;3.92976e-07;5.49035e-08;9.85802e-07	1153.08	1165.54
IIPGFMIQGGDFTHGDGTGGESIYGER	Cre10.g417500.t1.2|PACid:27579979	TRUE	0.000128417;0.000160352;0.000214851;0.00142881;0.00214831;0.00276708;0.00701641;0.00836681	937.773	948.74
DVPVYVLQLAR	Cre16.g680450.t1.3|PACid:27566340	TRUE	0.00113099;0.00325034		644.347
TTLQEVPSSEDFFDSEMER	Cre16.g680450.t1.3|PACid:27566340	TRUE	0.000142395;0.000418072;0.000507658;0.000548521;0.00056617;0.000704482;0.00072276;0.000786652;0.00109324;0.00148247;0.00281169;0.00514033;0.00560531	1131.99	1135.46
DTLLGELAGVLSR	Cre16.g680450.t1.3|PACid:27566340	TRUE	0.000461917;0.000830155;0.00187402;0.0019302;0.00360101;0.00490141;0.00883619	672.38	680.357
TGEQVLTWLSFDK	Cre12.g547300.t1.3|PACid:27582488	TRUE	0.000284568;0.000326635;0.00112573;0.00134912;0.00169035;0.00197949;0.00280361;0.00350035;0.00377194;0.00435814;0.00559793;0.00622724;0.00869855	762.391	770.367
VLASEVVEPVELSWTGLNQTLK	Cre12.g547300.t1.3|PACid:27582488	TRUE	0.000774979;0.000873875;0.000983334;0.00119106;0.00131289;0.00201349;0.00242922;0.00596538;0.00751977;0.00884959;2.21036e-05;3.08619e-05	804.772	1219.62
DALTGDAFWSSFATGDVSPEASR	g17878.t1|PACid:27571932	TRUE	0.0013848;0.00230629;0.00639348;0.00787566	1194.04	1207.5
IDPFDDVK	g17878.t1|PACid:27571932	TRUE	0.00386902;0.00593168;0.00985245	474.737	479.224
SHEYYLVVVQDPSREA	Cre08.g376550.t1.2|PACid:27562925_NumberOfIdenticalSequences_2	FALSE	0.00141733;0.00551841;0.00656714;0.00982059	631.311	638.623
SHEYYLVVVQDPSR	Cre08.g376550.t1.2|PACid:27562925_NumberOfIdenticalSequences_2	TRUE	0.000336707;0.000440609;0.000461654;0.000648919;0.00134237;0.00543365;0.00632448;0.00778584;4.08056e-05	1690.83	856.394
VDIAAVDETFKR	Cre08.g376550.t1.2|PACid:27562925_NumberOfIdenticalSequences_2	TRUE	0.000232889;0.000566284;0.00539236;0.00697202	1404.72
IVEQGTHEELLRDPDGAYSVLVK	Cre17.g725150.t1.2|PACid:27571622	TRUE	0.000222277;0.000571678;0.00126509;0.00372947;0.00479683;0.00605431	856.782	866.752
FYDPLAGSVLLDGMDVR	Cre17.g725150.t1.2|PACid:27571622	TRUE	0.000350962;0.00216622;0.00670295;4.26665e-05	942.464
FYDPLAGTVTLDGMDLR	Cre17.g725150.t1.2|PACid:27571622	TRUE	0.00172204	942.464
GSDNLLAGPLPASLDATDDLR	g2880.t1|PACid:27576275	TRUE	0.000842841	1056.03
ALDDGYDVR	g2755.t1|PACid:27574565	TRUE	0.00180511;0.00194241;0.00313196;0.00459219;0.00638046;0.00775439;0.00996796	512.241	518.223
SVWGTNDETR	g2755.t1|PACid:27574565	TRUE	0.00100635;0.00474316	582.768
SMQWAADAADR	g2755.t1|PACid:27574565	TRUE	0.00565509;0.00598963;0.00658315;0.00767319;0.00807495;0.00947182		619.246
FLEASSLDYTTFR	g2755.t1|PACid:27574565	TRUE	0.000119358;0.000215232;0.000249883;0.000257083;0.000268412;0.000269243;0.000279505;0.000353682;0.000453553;0.000457064;0.000476751;0.000507429;0.00063885;0.000639716;0.00110926;0.00139432;0.00143621;0.00169906;0.00311861;1.45252e-05;4.4998e-05;5.06129e-05;7.32838e-05;9.40992e-05	775.381	783.357
LAFAEVLSNNEVWQASAADMAETYR	g2755.t1|PACid:27574565	TRUE	0.000110134;0.000129565;0.000186639;0.000211606;0.000327432;0.000410221;0.000626951;0.000802653;0.000875683;0.00413564;1.26137e-05;1.66357e-05;1.98113e-05;2.44899e-05;2.65115e-13;7.77788e-10;7.86545e-07	934.773	945.408
TAYLDSQDVAK	g2755.t1|PACid:27574565	TRUE	0.000324839;0.00216671;0.00434819;0.0044739;0.00694771;0.00782965;0.00794825;0.00802667	605.801	612.282
WMDEVEDVAQR	Cre08.g381650.t1.3|PACid:27562948	TRUE	0.00062223;0.00587244;0.00871303	697.306
FFDIDGVAADAATAR	Cre13.g607050.t1.2|PACid:27573799	TRUE	0.000120169;0.000294156;0.00035839;0.000374014;0.000477685;0.000546004;0.000794391;0.000869124;0.00102358;0.00117351;0.00136567;0.00138501;0.00148847;0.00157072;0.0019658;1.47637e-05;1.93264e-05;2.2766e-05;2.38084e-05;4.73321e-05;5.09463e-05;5.18196e-05;6.48239e-05	770.376	779.349
SIDDMLANITTR	Cre13.g607050.t1.2|PACid:27573799	TRUE	0.000220751;0.000638567;0.000950909;0.00128482;0.00202934;0.00300051;0.00771561	1348.67	683.317
VLWYSSTFGDWDVSK	Cre06.g251000.t1.2|PACid:27569070	TRUE	0.000222897;0.000229246;0.000238559;0.000330057;0.0003928;0.00040424;0.000446565;0.000609736;0.000733087;0.000769847;0.001512;0.00169105;0.00176728;0.00200848;0.00205188;0.00302259;0.00319453;0.00490894;0.00996289;1.16409e-05;2.34014e-05;4.70826e-06	1788.83	904.399
YQYIYEK	Cre06.g251000.t1.2|PACid:27569070	TRUE	0.00690261	503.748
QFSGPVLTDEEIEAK	Cre06.g251000.t1.2|PACid:27569070	TRUE	0.000143246;0.000159938;0.000342438;0.00035213;0.000468579;0.000518522;0.000563179;0.000576934;0.000864408;0.000891406;0.000991064;0.00114274;0.00161768;0.00203597;0.00258316;0.00283326;0.0032697;0.00548304;0.00757858;5.14971e-06;5.21458e-05;5.46085e-05;6.83755e-05	831.915	840.39
GAEPNEAEILMYGGEMEHASVPLFVGSWHLGGDLR	Cre06.g251000.t1.2|PACid:27569070	TRUE	0.000589007;0.00279146;0.00301299;0.00748931	950.948	957.916
YMWVLDPIDGTK	Cre17.g723550.t1.2|PACid:27571265	TRUE	0.000870736;0.00140931;0.00152735;0.00200924;0.0021526;0.00311986;0.0032981;0.00347011;0.00370171;0.0038056;0.00648279;0.00698619;0.00762737	719.358	734.335
MISGDGLAALSMLEGAVAR	g10013.t1|PACid:27569663_NumberOfIdenticalSequences_2	TRUE	0.00317395;0.00445778;0.00907246;0.00972054;8.84489e-05	1876.94	942.447
STAAAAADPAGAAAAEAVPLPGYPAPLR	g10013.t1|PACid:27569663_NumberOfIdenticalSequences_2	TRUE	0.000489483;0.00146266;0.00541148;0.00893428		1289.62
SEPIQTFTWGSDTITSVR	g7367.t1|PACid:27563709	TRUE	0.00118767;0.00305303;0.00526198		1024.47
LREDILQYAELDIQDYK	Cre02.g078507.t1.2|PACid:27575083	TRUE	0.000305458;0.000398201;0.000643425;0.000708736;0.00106217;0.00114541;0.00361005;0.00366402;0.00393306;0.00435938;0.00454768;0.00587068;0.00828094;5.11732e-05;8.87322e-05	1063.04	716.676
NFDEWILR	Cre09.g414850.t1.3|PACid:27570200	TRUE	0.00105957;0.0039497;0.00425518;0.00433658;0.00502892;0.00503629;0.00515613;0.00516731;0.00536619	546.777	553.258
ELTLAFPDIVNAK	Cre09.g414850.t1.3|PACid:27570200	TRUE	0.000269189;0.000376055;0.000384694;0.000426713;0.000821362;0.000824471;0.000836702;0.00115919;0.00152508;0.0018497;0.00201704;0.00218489;0.00271111;0.00273206;0.00303299;0.00307456;0.00342602;0.00423485;0.00428602;0.0061983;0.00783894;0.0087566;0.00970269	715.898	723.376
VATVDVDR	Cre09.g414850.t1.3|PACid:27570200	TRUE	0.00928859	437.735
EDAGWGPNAVFR	Cre09.g414850.t1.3|PACid:27570200	TRUE	0.00647022;0.00820849	659.813
LLAFTDGNSLPYELNK	g9807.t1|PACid:27570896	TRUE	0.000703356	897.968
LPGTLPLPLETEVEAAAAAAATEAAAR	g9807.t1|PACid:27570896	TRUE	0.00013264;0.000274398;0.000557519;0.000714861;0.000833121;0.00112649;0.00299762;0.00323685;0.00486323;0.00575342;0.00626026;0.00645742;0.00706611;0.00963667	868.801	878.771
SFGLPEDAEVEGVSASLDR	Cre14.g617450.t1.2|PACid:27566167	TRUE	0.000110192;0.000260764;0.000951259;0.00142204;0.0019281;0.00207528;0.00286503;0.00359407;3.40672e-06;6.50926e-05	1976.93	1000.44
KDGVTLPGIDGYFGVK	g11637.t1|PACid:27565118	TRUE	0.000152177;0.000950451;0.00147898;0.00167832;0.00209366;0.00286953;0.0030808;0.00327656;0.00360526;0.00361046;0.00480664;0.00658496;0.00674129;0.00944666;2.12869e-05;4.02204e-05	555.967	561.949
KAPSQLLVPELPSNFTNVSADNQTQGDLFPVNFYTPSSVLADGVK	g11637.t1|PACid:27565118	TRUE	0.00144362;0.00169004		1215.57
AALELYAALDSALDQKS	g11637.t1|PACid:27565118	FALSE	0.00405704;0.0051411;0.00620545;0.00792856	593.644	899.434
AALELYAALDSALDQK	g11637.t1|PACid:27565118	TRUE	0.000208287;0.000224199;0.00040523;0.000445072;0.000446346;0.000769538;0.000908176;0.000912267;0.00243567;0.00248799;0.0029339;0.00309406;0.00359367;0.00400969;0.00422287;0.00500555;0.00618494;0.00915459;1.7689e-05;1.82366e-05;2.04455e-05;5.37256e-05;8.0685e-06	846.446	570.616
KAPSQLLVPELPSNFTNVSADNQTQGDLFPVNFYTPSSVLADGVKK	g11637.t1|PACid:27565118	TRUE	0.00193277;0.001946;0.00384655	1234.14	1248.1
APSQLLVPELPSNFTNVSADNQTQGDLFPVNFYTPSSVLADGVK	g11637.t1|PACid:27565118	TRUE	0.00465067;0.00940629;2.7682e-05	1559.78	1183.05
DGVTLPGIDGYFGVK	g11637.t1|PACid:27565118	TRUE	0.000561768;0.000585263;0.0005982;0.000624569;0.000664677;0.00132908;0.0015103;0.0015668;0.0017817;0.00249873;0.00342333;0.00419702;0.00446957;0.00522499;0.00534445;0.00755311;0.00760597	769.399	777.375
SALAAANSAQGQGDEYDQAANR	g11637.t1|PACid:27565118	TRUE	0.000108896;0.000238176;0.000242587;0.000260611;0.000517409;0.000526978;0.00419969;0.00626489;1.09028e-07;1.38055e-05;1.465e-08;1.57021e-09;1.58188e-08;1.68657e-05;1.71902e-07;2.20174e-05;2.46258e-05;3.59779e-07;4.06391e-05;5.53651e-08;5.80903e-08;6.83106e-05;7.53512e-06	2206.98	746.639
ILLLGDSGVGK	g6284.t1|PACid:27569467	TRUE	0.000183466;0.000279468;0.000467883;0.00232096;0.0038309;0.00417339;0.00581834;0.0062264;0.00820223;6.51875e-05	1070.63	542.306
AGEAGASLAAAQAAAEGTGR	Cre08.g384200.t1.2|PACid:27563069	TRUE	0.000162386;0.00400447	865.427
GLVLEEYAHYR	Cre13.g565750.t1.2|PACid:27573482	TRUE	0.00279058;0.00576924	450.567
QQQDEEEEDDSLLRPSR	Cre07.g328600.t1.3|PACid:27563722	TRUE	0.00228636;0.00619185	691.982
ALDEHLSWESR	Cre16.g670850.t1.2|PACid:27567201	TRUE	0.000472525;0.00104069;0.00263412;0.00320631;0.00332537;0.00487901;0.00518822;0.00707291;0.00727374	448.218	680.298
EWELSFR	NCBI|BK000554.2|DAA00922.1|28269744|TPA_inf: TPA_exp: photosystem II reaction center protein D1 [Chlamydomonas reinhardtii].	TRUE	0.00888223;0.0099293	483.738
LIFQYASFNNSR	NCBI|BK000554.2|DAA00922.1|28269744|TPA_inf: TPA_exp: photosystem II reaction center protein D1 [Chlamydomonas reinhardtii].	TRUE	0.00452461	730.37
ANLGMEVMHER	NCBI|BK000554.2|DAA00922.1|28269744|TPA_inf: TPA_exp: photosystem II reaction center protein D1 [Chlamydomonas reinhardtii].	TRUE	0.000144417;0.000237495;0.000267988;0.000580789;0.000592763;0.000699468;0.000756215;0.000899615;0.000903411;0.00146493;0.00165242;0.0021669;0.00254031;0.00269277;0.00291788;0.00313994;0.00330563;0.00332999;0.00340824;0.00356633;0.00680188;0.00777831;1.00032e-05;4.58877e-06	659.798	435.188
ETTENESANEGYRFGQEEETYNIVAAHGYFGR	NCBI|BK000554.2|DAA00922.1|28269744|TPA_inf: TPA_exp: photosystem II reaction center protein D1 [Chlamydomonas reinhardtii].	TRUE	0.000200223;0.00185535;0.00219284;0.0035936;0.00380936;0.00611946;0.00870121;1.53966e-05	917.909	928.877
FGQEEETYNIVAAH	NCBI|BK000554.2|DAA00922.1|28269744|TPA_inf: TPA_exp: photosystem II reaction center protein D1 [Chlamydomonas reinhardtii].	FALSE	0.00103731;0.00901204	804.37
FGQEEETYNIVAAHGYFGR	NCBI|BK000554.2|DAA00922.1|28269744|TPA_inf: TPA_exp: photosystem II reaction center protein D1 [Chlamydomonas reinhardtii].	TRUE	0.000120629;0.000129179;0.000160749;0.000184497;0.000200171;0.00025439;0.000310916;0.0010326;0.00372846;1.45811e-05;1.5494e-05;1.71541e-08;2.42516e-09;2.85381e-06;3.22388e-06;3.772e-05;3.97966e-05;5.12352e-05;6.22964e-06;6.33413e-05;7.06761e-08;7.35294e-07;8.15771e-10;9.09016e-11	730.008	738.649
ETTENESANEGYR	NCBI|BK000554.2|DAA00922.1|28269744|TPA_inf: TPA_exp: photosystem II reaction center protein D1 [Chlamydomonas reinhardtii].	TRUE	0.000158816;0.000294331;0.000749211;0.00178749;0.00218094;0.00230754;0.00322494;0.00464806	750.316	759.289
FGQEEETYNIVAAHGY	NCBI|BK000554.2|DAA00922.1|28269744|TPA_inf: TPA_exp: photosystem II reaction center protein D1 [Chlamydomonas reinhardtii].	FALSE	0.00174021;0.00212181	914.413
VLNTWADIINR	NCBI|BK000554.2|DAA00922.1|28269744|TPA_inf: TPA_exp: photosystem II reaction center protein D1 [Chlamydomonas reinhardtii].	TRUE	0.00011779;0.000140266;0.000375951;0.000464337;0.000491094;0.000495348;0.000609074;0.000629593;0.000640663;0.000978958;0.0012135;0.0013721;0.00153068;0.00184229;0.00189459;0.00209731;0.00215241;0.00216311;0.00234692;0.00256987;0.00292376;0.00309682;0.00383481;0.00569453;1.65796e-05;3.41405e-07;5.2975e-05;6.01639e-05;7.00255e-05	657.862	666.337
DEQVIEVLYLR	g497.t3|PACid:27577944	TRUE	0.00012171;0.000294762;0.000611723;0.000869459;0.001261;0.00135122;0.00136723;0.0023501;0.00272492;0.00319001;0.00355709;0.00446348;0.0056504;0.00720057;0.00803025;0.00925726	1375.73	696.353
ATADAGVVYWGAAADADLQALK	Cre03.g182050.t1.2|PACid:27577711	TRUE	0.000118521;0.00016925;0.000254221;0.000255538;0.000358221;0.000659795;0.000825339;0.000885721;0.00155454;0.00157466;0.00219722;0.0024996;1.52377e-05;2.36878e-05;2.37313e-06;2.89148e-05;2.8974e-09;3.79745e-06;5.91016e-06;6.3503e-05	726.367	1101.51
LSQGEYIAVEK	Cre03.g182050.t1.2|PACid:27577711	TRUE	0.0024369;0.00434917;0.00638083;0.0085105	618.827	1248.6
QVDAMYAELAEAEAAK	Cre03.g182050.t1.2|PACid:27577711	TRUE	0.000116741;0.000135574;0.000153831;0.00019233;0.000223051;0.00025989;0.000285639;0.000353783;0.000369209;0.000373921;0.000523555;0.00062514;0.000786676;0.00116807;0.00117648;0.00139095;0.00240779;0.00464478;0.00565742;9.6814e-05	855.406	864.38
KQVDAMYAELAEAEAAK	Cre03.g182050.t1.2|PACid:27577711	TRUE	0.00255013;0.00306157;0.00934618	613.305	619.952
QDQASIISDLLVFK	Cre03.g182050.t1.2|PACid:27577711	TRUE	0.000296563;0.00044111;0.000488282;0.000529414;0.000591442;0.000675053;0.00074608;0.000748199;0.000987765;0.0014624;0.00186567;0.00221285;0.00243711;0.00269071;0.00278423;0.0044832	780.42	788.396
MGYKQDQASIISDLLVFK	Cre03.g182050.t1.2|PACid:27577711	TRUE	0.00241042	691.363
EATDADGFFHTGDVGELVTDGTLK	Cre03.g182050.t1.2|PACid:27577711	TRUE	0.0001055;0.000129949;0.000135868;0.000209651;0.000233488;0.000291668;0.000379397;0.000513103;0.000680183;0.00247479;0.00257461;0.00368184;1.21641e-06;1.43414e-07;2.54582e-08;2.87087e-10;2.97059e-05;3.01173e-05;3.07543e-10;3.27525e-05;4.04257e-05;6.30735e-05;7.95167e-11	832.391	841.364
VLSWEELVTTGK	Cre03.g182050.t1.2|PACid:27577711	TRUE	0.000238412;0.000326672;0.000342629;0.000350148;0.000384727;0.000428343;0.000462385;0.000591355;0.000651376;0.000796721;0.00100284;0.00112078;0.00117563;0.00151073;0.00215731;0.00298793;0.0030706;0.00357695;0.00609462;0.00652715;0.00762104;4.44904e-05;5.39851e-05	681.369	688.349
GLMVWAANNGVSGEYEEVLR	Cre03.g182050.t1.2|PACid:27577711	TRUE	0.000104937;0.000383688;0.000425285;0.000434256;0.000508533;0.000795023;0.00121263;0.00128586;0.00196867;0.0030055;0.0034697;0.00910331;0.00945283;1.73596e-05;2.66793e-05	1105.53	1118.49
VLVSGSAPLSQQMESFMR	Cre03.g182050.t1.2|PACid:27577711	TRUE	0.000309658;0.00100967;0.00197013;0.00224;0.00591921;1.03402e-05;4.5178e-06	999.985	1011.45
EVEETVAAVASAYVK	Cre03.g182050.t1.2|PACid:27577711	TRUE	0.00018644;0.000236285;0.000240458;0.000386993;0.000393021;0.000645526;0.000750139;0.00117179;0.00140225;0.00178187;0.00252978;0.00417387;0.00540206;0.00558621;4.27192e-05;6.94113e-05;9.77713e-05	1564.8	791.383
AITLTPEQFTVENDLMTPSYK	Cre03.g182050.t1.2|PACid:27577711	TRUE	0.000129083;0.000159056;0.000187442;0.000214649;0.00036819;0.000405926;0.000542483;0.00135463;0.00186848;0.00530312;1.17288e-05;1.48777e-07;4.18054e-08;4.92047e-08;5.81213e-08;8.53007e-05;8.76187e-05;9.95776e-06	1199.6	1211.56
LEAVPELGYFPSSDPPR	Cre03.g182050.t1.2|PACid:27577711	TRUE	0.000106694;0.000194288;0.000291505;0.000444844;0.000484596;0.000600551;0.00141782;0.00144583;0.00154922;0.00185674;0.0019481;0.00210418;0.00219199;0.00221864;0.00235192;0.00254156;0.00279952;0.00547286;0.0055864;0.00678894;4.77723e-05;7.59807e-05	937.47	947.441
LPYDSGFESVNVVLAAAPDVK	Cre16.g677950.t1.3|PACid:27566843	TRUE	0.000309739;0.000334386;0.000447388;0.000625352;0.0011626;0.00196109;0.00196413;0.0027218;0.00284837;0.0030573;0.00332308;0.00376498;0.00531308;0.00790944	1096.07	1107.53
GYNLTLLDLDEATLR	Cre16.g677950.t1.3|PACid:27566843	TRUE	0.00368973;0.0044323;6.85344e-05	1705.89
LQEHQVEQLEAAAAEFR	Cre03.g187000.t1.3|PACid:27576648	TRUE	0.00112325;0.00138465;0.00179133;0.00358716	656.997	665.306
TVPPFDILEPTDTYDDGTPR	g10042.t1|PACid:27569620	TRUE	0.00700533		1136.5
VYVHEAVYDEFVRK	Cre12.g500150.t1.1|PACid:27581663	TRUE	0.00482459	585.302
ANNSPYGLAAGVFSNNIDTVNTLTR	Cre12.g500150.t1.1|PACid:27581663	TRUE	0.000220683;0.000493875;0.00151932;1.90755e-06;2.3947e-05;2.73835e-07;3.01616e-05;4.83903e-07	870.437
TEEVVVEVAEGDAADVDRAVEAAR	Cre12.g500150.t1.1|PACid:27581663	TRUE	0.00418609;0.00483556	834.077
LADAMEAHVDELAQLETLDNGKPFFYSR	Cre12.g500150.t1.1|PACid:27581663	TRUE	0.000122761;0.000140411;0.000206853;0.000317587;0.000480562;0.000680312;0.00113148;0.00123419;0.00173675;0.00403185;0.00974459;2.24527e-06;2.84676e-14;3.00188e-06;4.26074e-06;5.5588e-07;6.8273e-14;6.96068e-05	1066.18	1078.14
KVGDPFSSVEQGPQVDDDQFK	Cre12.g500150.t1.1|PACid:27581663	TRUE	0.000140913;0.000422716;0.000487886;0.00116551;0.00120339;0.00262607;0.00291073;0.00388856;0.00588665;3.03122e-05;7.80034e-05	774.701	783.342
EKGEYALSNYTQVK	Cre12.g500150.t1.1|PACid:27581663	TRUE	0.00518626	815.41
GYYVEPTVFADVK	Cre12.g500150.t1.1|PACid:27581663	TRUE	0.00501445	744.374
TAFTGSTEVGR	Cre12.g500150.t1.1|PACid:27581663	TRUE	0.00391005;0.00538477	563.28
GYYVEPTVFADVKDDMK	Cre12.g500150.t1.1|PACid:27581663	TRUE	0.000131148;0.000163501;0.00016534;0.000758663;0.00163254;0.00235033;0.00271976;0.00278575;0.00413207;0.00601283;0.00661029;0.00690796;0.00823166	659.649	665.963
VGDPFSSVEQGPQVDDDQFK	Cre12.g500150.t1.1|PACid:27581663	TRUE	0.000128218;0.000169093;0.00025632;0.000723324;0.00105226;2.19206e-05;5.42697e-06	1097.5
TEEVVVEVAEGDAADVDR	Cre12.g500150.t1.1|PACid:27581663	TRUE	0.00019921;0.000314105;0.00047893;0.000842638;0.000923764;0.000991694;0.00143238;0.00219289;0.00354027;0.00403261;0.00631542;1.14087e-07;1.23132e-06;1.24247e-05;1.60115e-07;2.04386e-06;2.49156e-07;5.15722e-07;7.0228e-05;7.12739e-07;7.48989e-06;9.71461e-06	951.95	962.419
AFDTGPWPR	Cre12.g500150.t1.1|PACid:27581663	TRUE	0.00815902;0.00950753	523.756
VGDPFSSVEQGPQVDDDQFKK	Cre12.g500150.t1.1|PACid:27581663	TRUE	0.00512278;0.00904098;4.99679e-06	774.701
VYVHEAVYDEFVR	Cre12.g500150.t1.1|PACid:27581663	TRUE	0.000149849;0.000151209;0.000155414;0.000210283;0.000228518;0.000316846;0.000498648;0.000595679;0.000631593;0.000693152;0.000816078;0.000825464;0.00103281;0.00124928;0.00153557;0.00175612;0.00322184;0.00328223;0.00542871;0.00741496;3.77054e-05;7.44038e-05	813.402	548.586
KVGDPFSSVEQGPQVDDDQFKK	Cre12.g500150.t1.1|PACid:27581663	TRUE	0.0024504;0.00248408;0.00510922;0.00531204;0.00654522;0.0077593;6.76471e-06	613.301	826.705
EVGLPDGVLNVVTGYGPTAGNR	Cre12.g500150.t1.1|PACid:27581663	TRUE	0.000207996;0.000328349;0.000372882;0.000416333;0.000537841;0.000839721;0.00123763;0.00174494;0.00181834;0.00261674;0.00297906;0.00311054;0.00451612;3.38497e-05;6.24148e-09	729.047	1106.53
HVDVPFAIDHLR	Cre12.g500150.t1.1|PACid:27581663	TRUE	0.000186752;0.000198369;0.000247288;0.000258287;0.000475701;0.00117603;0.00181987;0.00196467;0.00200377;0.00202267;0.00287261;0.00357418;0.00434755;0.00548412;0.00677162;0.0092439;0.00952507;4.92247e-06;7.72082e-05	473.59	479.904
EEIFGPVQSIMK	Cre12.g500150.t1.1|PACid:27581663	TRUE	0.00221468;0.00332524;0.00697116;0.00918478	689.358
LPNQLFIDGK	Cre12.g500150.t1.1|PACid:27581663	TRUE	0.000155829;0.00328952	572.822
KGYSPIGFVR	Cre06.g263450.t1.2|PACid:27568538	TRUE	0.00240945	562.317
DFTAQIQTLDIPGEVK	Cre06.g263450.t1.2|PACid:27568538	TRUE	0.000104765;0.000177401;0.00018559;0.000191609;0.000233042;0.000247014;0.000252692;0.000301599;0.000378811;0.000408619;0.000444191;0.000447293;0.000568068;0.000678322;0.000713656;0.00122047;0.00150884;0.00259493;0.00355371;0.00432133;0.00536737;0.00646519;0.00749486;1.93227e-05;2.58404e-05;4.88786e-05;5.83817e-05;6.22083e-05;6.94626e-05	887.965	897.437
DFTAQIQTLDIPGEVKK	Cre06.g263450.t1.2|PACid:27568538	TRUE	0.000110331;0.000128795;0.000179508;0.000189141;0.000446002;0.00065175;0.000773831;0.000850815;0.00093721;0.00115665;0.00152433;0.00168181;0.00168687;0.0018842;0.0019599;0.00264292;0.00311026;0.0052073;1.12092e-06;2.02217e-05;9.46042e-05	635.011	962.481
ERYDEIANEMR	Cre06.g263450.t1.2|PACid:27568538	TRUE	0.000278898;0.000424912;0.00066716;0.000933153;0.00113815;0.00158227;0.00246129;0.00291382;0.00459939;0.00510268;0.00602506;0.00768363;4.4301e-05	713.325	487.2
GVGDVLAGR	Cre06.g263450.t1.2|PACid:27568538	TRUE	0.00188128;0.00640467	422.238
VDKAGPGDNVGMNIK	Cre06.g263450.t1.2|PACid:27568538	TRUE	0.00684125	505.593
STNMTWYSGQEVVNLK	Cre06.g263450.t1.2|PACid:27568538	TRUE	0.000160094;0.000168643;0.000196615;0.000218991;0.000260446;0.000288356;0.000306696;0.000341334;0.000363826;0.000479317;0.00050452;0.000573656;0.000586531;0.000906647;0.00116234;0.00130913;0.00192196;0.00879671;1.17571e-07;1.29863e-05;2.74437e-06;2.97673e-06;3.37852e-06;4.37985e-05;5.40509e-05;7.63158e-05	928.946	939.415
VFTVEMHHK	Cre06.g263450.t1.2|PACid:27568538	TRUE	0.00019967;0.000370938;0.000560829;0.00061693;0.00133665;0.00200556;0.00231875;0.00264446;0.00276955;0.00372052;0.00388359;0.00394509;0.00401061;0.00516226;0.00609605;0.00686669;0.0092638	564.287	571.266
AGPGDNVGMNIK	Cre06.g263450.t1.2|PACid:27568538	TRUE	0.000607463;0.000649086;0.000890395;0.00153796;0.00179487;0.00440209;0.00440751;0.00484752;0.00493835;0.00547317;0.00559868;0.00595864;0.00680093;0.00804779;4.94892e-05	586.79	594.268
LINLLGVK	Cre06.g263450.t1.2|PACid:27568538	TRUE	0.00425432;0.00593495;0.00738303;0.00884644	868.574	878.544
IVKDFTAQIQTLDIPGEVK	Cre06.g263450.t1.2|PACid:27568538	TRUE	0.000472063;0.000482344;0.00066378;0.000665564;0.000768863;0.0017772;0.0017868;0.00213235;0.00249026;0.00254909;0.0054117;0.00550188;1.7618e-05;2.3508e-05;2.80105e-05;4.12244e-06;7.59853e-06;7.84146e-08;8.9684e-06	705.728	1069.55
IQVHTLLDALNSFVVVPER	Cre06.g263450.t1.2|PACid:27568538	TRUE	0.000170706;0.000206176;0.000209768;0.00022336;0.000487941;0.000553544;0.000836684;0.000871313;0.00298376;0.00315594;0.00390127;0.00484524;0.00913123;3.89664e-05;4.62722e-06	717.404	726.045
LLFELGGIPERELEK	Cre06.g263450.t1.2|PACid:27568538	TRUE	0.00010028;0.000161014;0.000223613;0.000330843;0.00050144;0.000537611;0.000578085;0.000844943;0.000918191;0.00138681;0.00146501;0.0015112;0.00212396;0.00212848;0.00235103;0.00262153;0.00390177;0.00698887;0.00716039;0.00752185;0.00776172	581.661	881.46
TDAPLRLPISGAYK	Cre06.g263450.t1.2|PACid:27568538	TRUE	0.000293052;0.00219175;0.00221926;0.00277883;0.00313151;0.00379465;0.00599289;0.00700869;0.00757101;0.00965189	751.422	507.266
LKEEAAALGK	Cre06.g263450.t1.2|PACid:27568538	TRUE	0.00562681;0.00917256;0.00938979	515.301
MDSDTAGYK	Cre06.g263450.t1.2|PACid:27568538	TRUE	0.00946697		996.372
VGWKDDFVNK	Cre06.g263450.t1.2|PACid:27568538	TRUE	0.000501918;0.000795478;0.000990486;0.00132313;0.00178744;0.00263092;0.0031961;0.00448023;0.00450117;0.00583166;0.00651332;0.0065257;0.00910732;0.00973575;0.00993556;7.60248e-05	604.309	611.288
LLFELGGIPERELEKLKEEAAALGK	Cre06.g263450.t1.2|PACid:27568538	TRUE	0.00176864;2.49132e-05;5.5088e-06	551.515	696.869
GYSPIGFVR	Cre06.g263450.t1.2|PACid:27568538	TRUE	0.00123034;0.0015776;0.00164197;0.00247804;0.0029691;0.00440042;0.00531615;0.00639075;0.00888265	498.269	504.251
LLFELGGIPER	Cre06.g263450.t1.2|PACid:27568538	TRUE	0.000393742;0.000442006;0.000514191;0.00081516;0.000852358;0.000903695;0.00112797;0.00115171;0.00153062;0.00163856;0.00174061;0.00199909;0.00227573;0.00266486;0.00268499;0.00304955;0.00451358;0.00635694;0.00657149;0.00727707;0.00835684;3.78537e-05	622.356	629.335
SSFAFAFYMDR	Cre06.g263450.t1.2|PACid:27568538	TRUE	0.00143259;0.00226788;0.00243663;0.00314902;0.00347605;0.00368622;0.00442609;0.0067883	679.298	686.277
LINLLGVKQLIVGVNK	Cre06.g263450.t1.2|PACid:27568538	TRUE	0.00781306		581.352
IVKDFTAQIQTLDIPGEVKK	Cre06.g263450.t1.2|PACid:27568538	TRUE	0.00932033		756.735
GLDKGNMPR	Cre06.g263450.t1.2|PACid:27568538	TRUE	0.00629347		501.235
TGDVMILK	Cre06.g263450.t1.2|PACid:27568538	TRUE	0.00504991;0.00685568;0.00827413;0.0087642;0.00986547	438.747	443.233
SVPILPISGWLGDNLITK	Cre06.g263450.t1.2|PACid:27568538	TRUE	0.000117567;0.000135257;0.000137636;0.000498133;0.000831584;0.000903357;0.00100475;0.00120273;0.00250457;0.00255648;0.00261465;0.00279168;0.00363208;0.00530723;0.00642945;0.00778972;2.50167e-05;3.75195e-06;4.13814e-05	641.703	972.52
STNMTWYSGQEVVNLKGEK	Cre06.g263450.t1.2|PACid:27568538	TRUE	0.000217223;0.00023795;0.000251998;0.000312755;0.000321723;0.00037646;0.000380828;0.000391459;0.000392517;0.000393068;0.000420101;0.000637245;0.000660713;0.00132882;0.00938537;1.25466e-08;1.29591e-07;1.41342e-05;2.25738e-05;2.33976e-08;2.34739e-05;3.56122e-07;7.74394e-05;7.74596e-08	729.685	737.993
VFTVEMHHKR	Cre06.g263450.t1.2|PACid:27568538	TRUE	0.00390061;0.00392838;0.00396169;0.00838499	433.893
IAFLDGNTAVMLGK	Cre06.g263450.t1.2|PACid:27568538	TRUE	0.000102102;0.000123858;0.000186013;0.000215719;0.00023301;0.000336052;0.000346384;0.000358656;0.000370405;0.000443729;0.000509853;0.00079308;0.000815272;0.000819213;0.000839503;0.00108173;0.00120518;0.00190751;0.00216138;0.00285285;0.00383703;0.00568194;0.00759455;0.00804096;2.46224e-05;2.60123e-05;3.24035e-06;4.45277e-05	733.39	733.369
YDEIANEMR	Cre06.g263450.t1.2|PACid:27568538	TRUE	0.000303731;0.000373198;0.000424122;0.000511604;0.000717029;0.000727506;0.000860199;0.000941343;0.00131483;0.00138182;0.00138259;0.00141288;0.00207778;0.0021337;0.00230203;0.00327425;0.00615131;0.00975307;4.8262e-05;8.22106e-06	578.751	577.234
EFFAQMVVDAVSTLDPSTLDLK	Cre01.g026550.t1.1|PACid:27578458	TRUE	0.000104439;0.000174162;0.000867903;0.00291227;2.76146e-05	814.742
DSFLVDGVAFK	Cre01.g026550.t1.1|PACid:27578458	TRUE	0.00169445;0.00244986;0.00308476;0.00363035;0.00498104;0.00510656;0.00527326;0.00655941;0.00886408;0.00920687	599.311	1208.57
YQSIVDAEWNIIYDK	Cre01.g026550.t1.1|PACid:27578458	TRUE	0.00133992;0.00466815;0.00880994		938.429
GGSEQFIDEADR	Cre01.g026550.t1.1|PACid:27578458	TRUE	0.000217618;0.00026192;0.000312119;0.00107241;0.00327248;0.00364192;0.00580234;0.00891258	662.294	670.27
VQTTVNNLDTK	Cre01.g026550.t1.1|PACid:27578458	TRUE	0.00435274	616.828
EAKPFIEEGVHPR	Cre01.g026550.t1.1|PACid:27578458	TRUE	0.00516828		764.369
DFSPNQDKDSANLNFAK	NCBI|BK000554.2|DAA00910.1|28269732|TPA_inf: TPA_exp: Clp protease proteolytic subunit [Chlamydomonas reinhardtii].	TRUE	0.000149577;0.000235605;0.000303471;0.00288931;0.0033921;0.00735092;0.0095034;9.81748e-05	955.948	645.278
QSVEDLLTSDNDFGIEENHLLEQYTLQK	NCBI|BK000554.2|DAA00910.1|28269732|TPA_inf: TPA_exp: Clp protease proteolytic subunit [Chlamydomonas reinhardtii].	TRUE	0.000147365;0.000394485;0.000669279;0.00116121;0.00207608;1.92008e-05;3.10748e-11;8.16147e-05;9.67373e-10	1093.53	1105.49
AYNYLDQGALNNESGR	NCBI|BK000554.2|DAA00910.1|28269732|TPA_inf: TPA_exp: Clp protease proteolytic subunit [Chlamydomonas reinhardtii].	TRUE	0.000113135;0.000129289;0.000132882;0.000279902;0.000329361;0.000513788;0.000527371;0.000750601;0.000778059;0.00164666;0.00215239;0.00253859;0.00358824;0.00784589;1.1984e-05;1.81352e-05;1.98837e-06;2.04758e-05;2.48722e-05;4.68106e-05;4.73355e-05;5.8106e-07;8.62817e-05	892.914	904.38
RQSVEDLLTSDNDFGIEENHLLEQYTLQK	NCBI|BK000554.2|DAA00910.1|28269732|TPA_inf: TPA_exp: Clp protease proteolytic subunit [Chlamydomonas reinhardtii].	TRUE	0.000141317;0.000274094;0.000406171;0.000406423;0.000446953;0.000631663;0.000681771;0.000771982;0.000825435;0.00226687;0.00227459;0.00227968;0.00283745;1.60298e-09;4.74003e-05;8.27651e-15	859.423	869.394
LDVAEIYSLSTYRPR	NCBI|BK000554.2|DAA00910.1|28269732|TPA_inf: TPA_exp: Clp protease proteolytic subunit [Chlamydomonas reinhardtii].	TRUE	0.00322892	594.984
ALGQPVTLFAESDFDR	Cre13.g567750.t1.2|PACid:27573361	TRUE	0.000496394;0.000669498;0.00134736	883.442
GDEDQGIIPADIVFVIDEKPHPR	Cre10.g420100.t1.2|PACid:27580108	TRUE	0.0002017;0.000538393;0.000781402;0.0054945;0.00614926;0.0073839;2.58499e-05;9.16924e-08	640.832	648.309
LNLSLEELYAGTTK	Cre10.g420100.t1.2|PACid:27580108	TRUE	0.00108875;0.00114962;0.00461436;0.0051189;0.00525453	776.417	784.393
EVYDKFGEEGLK	Cre10.g420100.t1.2|PACid:27580108	TRUE	0.0051587;0.00819019	707.349
EISEAYEVLTDPDKR	Cre10.g420100.t1.2|PACid:27580108	TRUE	0.000285253;0.00289612;0.00454331	588.96	595.275
WHPDKNPDNKEEAAAK	Cre10.g420100.t1.2|PACid:27580108	TRUE	0.00121181;0.00199973;0.00202198;0.00956691	617.299	625.275
FKEISEAYEVLTDPDKR	Cre10.g420100.t1.2|PACid:27580108	TRUE	0.000494086;0.000849529;0.0011614;0.00117734;0.0020503;0.00365627;0.00459965;0.00645894;0.00864772	510.763	687.993
FTETETVVEELK	Cre12.g502750.t1.2|PACid:27581877	TRUE	0.000111425;0.000180368;0.000235824;0.000392123;0.000392243;0.000535961;0.000745022;0.000747388;0.000769233;0.000785208;0.0008582;0.00122976;0.00136817;0.00204077;0.00338759;0.00346859;0.00368462;0.00380426;0.00398278;0.00434403;0.00510157;0.00534829;0.00591634;4.5995e-05	712.862	719.342
LLDDEANVFK	Cre12.g502750.t1.2|PACid:27581877	TRUE	0.000929498;0.00132082;0.00142981;0.00208272;0.00308891;0.00352098;0.00391174;0.0053172;0.005635;0.00579757;0.00637505;0.00637767;0.00830589;0.00880439;0.00885535;0.00925608;0.00968395	1162.59	588.283
LVSAEGYEFIVDYK	g1260.t1|PACid:27579089	TRUE	0.000148146;0.000212465;0.000221119;0.000254965;0.000304204;0.00035239;0.000411876;0.000416938;0.000478032;0.000579913;0.000580143;0.00124499;0.00154314;0.00174037;0.0017459;0.0018648;0.00345498;0.00442863;2.04888e-05;4.99571e-05;9.14113e-05	816.912	824.389
IVYEGQGDIAPDGTSASEVAHWR	g15589.t1|PACid:27567528	TRUE	0.000108282;0.000127559;0.000188817;0.000308255;0.000312963;0.00040899;0.000747311;0.000811732;0.00164299;0.00225251;0.00708402;0.00916679;0.00950194;2.2101e-05;5.02776e-07;5.39358e-09;8.47315e-05	820.059	830.03
ATGLWTDDYLVAR	g15589.t1|PACid:27567528	TRUE	0.000187002;0.002466;0.00417024;0.00550953	740.875
LHAADFEEIAAVAEK	Cre09.g410750.t1.2|PACid:27569695	TRUE	0.00419202;0.00493887;0.00894728		544.593
IGENPALATEFAQGVPAIESVLVPR	Cre09.g410750.t1.2|PACid:27569695	TRUE	0.000161175;0.000296163;0.000509006;0.000728399;0.00115063;0.00162986;0.00250028;0.00447139;0.00878965	860.134	870.104
TKWEDLNLDDVDIR	Cre09.g410750.t1.2|PACid:27569695	TRUE	0.0043711;0.00876993	577.957
VNTAESEDGFQWR	Cre01.g010400.t1.2|PACid:27578257	TRUE	0.000129248;0.000146214;0.000189074;0.000223413;0.000353343;0.000367818;0.000377157;0.000420109;0.000439408;0.000541451;0.000599813;0.000603529;0.00101603;0.0010223;0.00124768;0.00127203;0.00223525;0.00224896;0.00350957;0.00531003;4.37119e-06;9.35407e-05;9.65472e-06	769.847	779.319
IDAWTTFLK	Cre01.g010400.t1.2|PACid:27578257	TRUE	0.00178132	547.798
SMDEFVAYLK	Cre01.g010400.t1.2|PACid:27578257	TRUE	0.000837043;0.00117811;0.00221231;0.00225636;0.00240811;0.00262855;0.0027837;0.00414015;0.00668532;0.00702562;0.0090647;9.30832e-05	609.789	1212.54
QTTTAAIDQNSWSFMLNR	Cre01.g010400.t1.2|PACid:27578257	TRUE	0.00924062	1042.5
TSAAAGQQNTPA	g6416.t1|PACid:27568314	FALSE	0.00892683	558.768
ATTDLELGAGTDEK	Cre03.g192050.t1.1|PACid:27577495	TRUE	0.00369828;0.0038766;0.0042075;0.00700897;0.00990676		718.322
VEGEEAVGGAANDPAAVEGAAPASK	Cre03.g192050.t1.1|PACid:27577495	TRUE	0.000237666;0.000394044;0.00100353;0.00116938;0.00160722;0.00475888;0.0092548;6.18255e-06		1147.5
EWHADVDYLFFR	Cre17.g722400.t1.2|PACid:27572181	TRUE	0.000844057;0.00585504	533.253
WQVIDTPGILDRPLEER	Cre10.g459500.t1.1|PACid:27579705	TRUE	0.000262979;0.000714067;0.00507226;0.00922533	679.697	688.006
YDIMPEIMDGHNILDFVDPDIDAK	Cre10.g459500.t1.1|PACid:27579705	TRUE	0.000955443;0.00502283;0.00512592;0.0078162	936.763	946.069
HYDLQDPEWK	Cre10.g459500.t1.1|PACid:27579705	TRUE	0.00873797		673.285
AEAFEEWLDK	g9762.t1|PACid:27570683	TRUE	0.000170457;0.000656698;0.0091755	640.296
DAGEEEEEEEDEKPQGK	g9762.t1|PACid:27570683	TRUE	0.000317693	649.936
LSTLNIQAYDAAR	Cre12.g546550.t1.1|PACid:27581504	TRUE	0.000561122;0.00271626;0.0028203;0.00300907;0.00473165;0.00491301;0.00576157;0.00601623		727.354
SSELGAPQSAIIAANWK	Cre12.g546550.t1.1|PACid:27581504	TRUE	0.0015764;0.00333679;0.00409383;0.0058027;0.00676428;0.0068797		882.426
VVTGNNNETASDQPEDKEWEAR	Cre16.g649100.t1.2|PACid:27567233	TRUE	0.000375216;0.000925449;0.00111261;0.0051935;0.00955752	830.377
GGFGNVYLGEWEGR	Cre16.g649100.t1.2|PACid:27567233	TRUE	0.00533171	770.863
EGGLGDLAYPLVADLK	Cre06.g257601.t1.2|PACid:27568586	TRUE	0.000144489;0.000273935;0.000413073;0.000559881;0.00081073;0.000880452;0.00112756;0.00113867;0.00114584;0.00149311;0.00167795;0.00183169;0.00192232;0.00296393;0.00347429;0.0038333;0.0044223;0.00563728;0.00620766;0.00632724;0.00692409;0.00860531;5.01869e-05	815.938	824.413
KEGGLGDLAYPLVADLKK	Cre06.g257601.t1.2|PACid:27568586	TRUE	0.000611765;0.00426251;0.00524119;0.008805	472.52
ASHAEKPLVGSVAPDFK	Cre06.g257601.t1.2|PACid:27568586	TRUE	0.00164563;0.00402984;0.0041441	876.968
GLFIIDKEGVVQHATINNLAFGR	Cre06.g257601.t1.2|PACid:27568586	TRUE	0.00681394;0.00774747	628.847	636.824
DINTEVLGVSVDSQFTHLAWIQTDR	Cre06.g257601.t1.2|PACid:27568586	TRUE	0.000110982;0.000130638;0.00029641;0.000530382;0.00111099;0.00136238;0.00390914;0.00483864;1.42902e-05;1.74062e-14;1.79772e-05;2.07473e-11;3.33571e-08;3.34346e-12;3.58921e-06;3.93716e-05;4.52143e-08;4.91443e-05;6.75539e-05;7.96995e-07	948.81	960.11
AQAVFDQEFQEITLSK	Cre06.g257601.t1.2|PACid:27568586	TRUE	0.000112611;0.00015951;0.000199134;0.000230856;0.000280488;0.00039921;0.000489713;0.000524748;0.000605113;0.00159833;0.00171392;1.0902e-05;1.60743e-05;1.63925e-05;1.65221e-05;2.06829e-05;2.38112e-07;2.84553e-05;3.20835e-05;3.92583e-05;4.9861e-05;5.54404e-06;5.67367e-05;6.19006e-07;6.72275e-08;6.96341e-06;7.26727e-05	927.468	625.295
EGVVQHATINNLAFGR	Cre06.g257601.t1.2|PACid:27568586	TRUE	0.000141477;0.000303667;0.000317056;0.00049414;0.000639742;0.000877518;0.000967827;0.00109128;0.00125523;0.00151813;0.00215466;0.0040761;0.00742801;0.00910655;1.38105e-05;1.76398e-05	863.455	875.42
KEGGLGDLAYPLVADLK	Cre06.g257601.t1.2|PACid:27568586	TRUE	0.000430632;0.00477977	879.986
EGGLGDLAYPLVADLKK	Cre06.g257601.t1.2|PACid:27568586	TRUE	0.000178517;0.000209932;0.00043632;0.00110476;0.00112065;0.00132115;0.0013967;0.0017167;0.00176889;0.00247322;0.00269036;0.00333895;0.00370654;0.00387494;0.00746098;0.00869167;0.0097766	586.993	889.457
SHAEKPLVGSVAPDFK	Cre06.g257601.t1.2|PACid:27568586	TRUE	0.000206485;0.00247045;0.00989396;2.90682e-05	561.302
AYGVLTEDGISLR	Cre06.g257601.t1.2|PACid:27568586	TRUE	0.00017807;0.000181643;0.00025674;0.000277327;0.000290264;0.000291734;0.000323902;0.000378454;0.000397013;0.000740173;0.000792115;0.000891785;0.00107101;0.00131067;0.00147788;0.00174082;0.00174196;0.00206175;0.00244149;0.00260136;0.00280581;0.00365612;0.00373631;0.00973909;0.00975022;1.08717e-08;2.30845e-05;4.87485e-06;5.11635e-06	697.37	705.346
IEVLWNSVVEEAYGNEK	Cre07.g355600.t1.1|PACid:27564039	TRUE	0.00024438;0.000318934;0.000520753;0.0014631;0.00158023;0.00287231;0.00381352;0.0050279;4.14859e-06	989.991	1000.46
NKPIAVIGGGDSAMEEATFLTK	Cre07.g355600.t1.1|PACid:27564039	TRUE	0.000136979;0.00111757;0.00261655;0.00268141;0.00420874;0.00496543;0.00543141;0.00549997;0.00691364;0.00830551	755.719	764.028
TADKEVTADSLIIATGAVAR	Cre07.g355600.t1.1|PACid:27564039	TRUE	0.000114421;0.00106001;0.0014076;0.00246894;0.00349271;0.00467163;0.00693101;0.00781964;0.00871012;0.00908485;1.33875e-05;2.22825e-05;9.33513e-06	668.032	2025
IYSETVDSIDTSR	Cre07.g355600.t1.1|PACid:27564039	TRUE	0.000120567;0.000157136;0.000194083;0.000231774;0.000454191;0.000614003;0.00065363;0.000672213;0.00097439;0.00128324;0.00131141;0.0018881;0.00202407;0.00239777;0.00266784;0.00278553;0.00385947;0.0039128;0.00408045;0.00465859;1.02784e-05;7.73515e-05	743.357	751.333
RLEFPGSGEEGGFWNR	Cre07.g355600.t1.1|PACid:27564039	TRUE	0.000111039;0.000424022;0.000489126;0.00167272;0.00169063;0.00229101;0.00336408;0.00428712;0.00738773	613.292	621.268
MMEQFESLTLGAAGPGQPEGVDPASLPRPVGEALER	Cre02.g091150.t1.3|PACid:27575511	TRUE	0.00346133;1.53776e-07	1256.95
QGSPLEPHVLPYLVEDR	Cre02.g091150.t1.3|PACid:27575511	TRUE	0.000177218;0.00052192;0.00591361;0.00742335;0.0082332;3.44814e-05;9.14134e-05	650.343	977.464
AGGIFFPLAK	Cre17.g713350.t1.2|PACid:27571979	TRUE	0.000217946;0.0014431;0.00322879;0.00552828;0.00649831;0.00669134;0.00980134	510.798	1030.55
LLIIAEADHAAVPLAER	Cre08.g372800.t1.3|PACid:27563298	TRUE	0.000240261;0.0024602;0.00744591	601.344
AAFLAVGTYDQTVR	Cre08.g372800.t1.3|PACid:27563298	TRUE	0.00988691		765.37
LLIIAEADHAAVPLAEREDLQAR	Cre08.g372800.t1.3|PACid:27563298	TRUE	0.00408731		637.324
LAALAEEQGGAPVQGVEFNDELAALEEQFGPPK	Cre08.g372800.t1.3|PACid:27563298	TRUE	0.000164279;0.000812901;0.00112189;0.00123665;0.00206573	1142.24
ADNAFYIFADDVAPR	Cre08.g372800.t1.3|PACid:27563298	TRUE	0.000254492;0.00025504;0.000296877;0.000487436;0.000555812;0.000743289;0.000761471;0.00078915;0.000880797;0.00101211;0.00111809;0.00117218;0.00118104;0.00231487;0.00834351	1683.79	852.374
LPQEASQQVEDDPTGGK	Cre08.g372800.t1.3|PACid:27563298	TRUE	0.000153529;0.000337987;0.000339545;0.000425057;0.000692083;0.000696539;0.00157302;0.00194282;0.00260362;0.00687316;0.0078085;4.24699e-05;5.56039e-07	899.926	1818.78
EDVDFFSHLEMHLR	Cre08.g372800.t1.3|PACid:27563298	TRUE	0.00243474;0.00342547	597.611
EQEPEQYWSSK	Cre03.g151200.t1.2|PACid:27576486	TRUE	0.000449667;0.000582721;0.000944692;0.00102757;0.00111273;0.00134976;0.00145677;0.00167618;0.00190668;0.00277724;0.00337349;0.00351756;0.00416894;0.004977;0.00536154;0.00566401;9.15263e-05	705.812	713.29
FLAKPEEYSALIR	Cre03.g155200.t1.3|PACid:27577476	TRUE	0.00104099;0.00155082;0.0032115;0.00471176	512.952
QEDTIIFSFIER	Cre03.g155200.t1.3|PACid:27577476	TRUE	0.000212512;0.000454682;0.000486504;0.000825596;0.0011819;0.00132924;0.00343153;0.00414401;0.00485762;0.00704654;0.00848682;5.73753e-05	740.87	748.348
NLPVYTPDAIPVPGFDR	Cre03.g155200.t1.3|PACid:27577476	TRUE	0.00899711	935.989
AGDADGIMALLTDKEVER	Cre03.g155200.t1.3|PACid:27577476	TRUE	0.00588404;0.00941338	635.319
EVEVIYLLR	Cre03.g155200.t1.3|PACid:27577476	TRUE	0.00105953;0.00955603	567.332
VSGTVIEVDDDGAYVEIGAK	Cre09.g394750.t1.2|PACid:27570069	TRUE	0.000111667;0.000162467;0.000320641;0.0003323;0.000386838;0.000452297;0.000493504;0.000561116;0.000575922;0.000966161;0.000986997;0.00114687;0.0013;0.00174533;0.00550088;0.00620127;1.46334e-05;2.93241e-05;5.51349e-05;5.77459e-06;9.98363e-05	1019	1029.47
FLEVDEEAERLVFSHK	Cre09.g394750.t1.2|PACid:27570069	TRUE	0.00743093		657.31
FLEVDEEAER	Cre09.g394750.t1.2|PACid:27570069	TRUE	0.00046338;0.000528964;0.000590515;0.000699955;0.000754297;0.000780965;0.000952922;0.00123865;0.00136518;0.00157732;0.00163292;0.00187472;0.00188497;0.00193527;0.00214709;0.00550532;0.00575432;9.32132e-05	618.791	625.272
QLQEEDITVTVSVESVNK	Cre09.g394750.t1.2|PACid:27570069	TRUE	0.00132881;0.00151784		1020.49
DPQLVYEKAEEMAEQFR	Cre09.g394750.t1.2|PACid:27570069	TRUE	0.000281646;0.00052068		702.642
DFMVVEDEEEYGQVIVSLAAMEATTFWQR	Cre09.g394750.t1.2|PACid:27570069	TRUE	0.000258388;0.000399002;4.19347e-05	1131.86
ASSTVSNDIQGFK	Cre09.g394750.t1.2|PACid:27570069	TRUE	0.000209542;0.00177664;0.00238255;0.00328602;0.00474892;0.00557752;0.0067232;0.00741605;0.00768915;0.0084337;0.00950342	677.336	685.312
HGDIDYESVIK	Cre17.g710150.t1.2|PACid:27571428	TRUE	0.000120924;0.000176909;0.000278685;0.000323348;0.000878446;1.35789e-05;4.81527e-06	638.315	645.294
KLETTLNYDSAFGDGGQK	Cre17.g710150.t1.2|PACid:27571428	TRUE	0.00168564;0.00261716;0.00453308;0.00592004;0.0097908;4.28239e-07	648.65	983.438
DYVVQEDFMK	Cre17.g710150.t1.2|PACid:27571428	TRUE	0.000150613;0.00134312;0.00213659;0.00279627;0.00452442;0.00471949;0.00489368;0.00630929;0.00676254;0.00693404;0.00788351;0.00858873;0.00897348	1272.57	1284.53
EVDPVVFNMLQEDPGKVDYSSIGGLSEQIR	Cre17.g710150.t1.2|PACid:27571428	TRUE	0.000448605;0.000459085;0.000680178;0.000860127;0.000888349;0.00093688;0.00107196;0.00133702;0.00219482;0.00227393;0.0023293;1.71399e-08;1.81545e-09;3.40718e-11;4.32411e-12;4.67306e-05;5.96175e-12;6.04356e-11	1107.21	1125.51
ESIELPLMNPELFLR	Cre17.g710150.t1.2|PACid:27571428	TRUE	0.00160837;0.001637;0.00276828;0.00330372;0.00478702;0.00528005;0.0061537;0.00629777;0.00880036;1.95153e-05	900.982	910.454
ELRESIELPLMNPELFLR	Cre17.g710150.t1.2|PACid:27571428	TRUE	0.00162376	739.065
LAEGFNGADLR	Cre17.g710150.t1.2|PACid:27571428	TRUE	0.00483962		1176.53
APGDYPNIDLLFR	Cre05.g241100.t1.2|PACid:27572821	TRUE	0.000225029;0.000283667;0.000305466;0.000502699;0.000582966;0.000622601;0.000759612;0.000950129;0.00157252;0.00168784;0.00188785;0.00230795;0.00242117;0.00243644;0.00299992;0.00431196;0.00478818;0.00639919;0.0082095	745.886	754.361
VYNQGMDLEFEVEEFMPK	Cre05.g241100.t1.2|PACid:27572821	TRUE	0.000110833;0.000122282;0.000262892;0.000335574;0.000931702;0.00124268;0.00186952;0.0019868;0.0026517;0.00556403	1118.99	1129.46
LLMTPGDQGFR	Cre09.g400650.t1.2|PACid:27570068	TRUE	0.000299852;0.000379029;0.000647495;0.00169522;0.00244065;0.00294085;0.00359501;0.00443638;0.00484078;0.00541151;0.00609219;0.00638992;0.00679016;0.00695748;0.00699988;0.00791677;0.00857722;0.00948756	617.816	633.291
RVAAEVDGEVLGEEFK	Cre09.g400650.t1.2|PACid:27570068	TRUE	0.000164627;0.0066346;0.00841794	874.447	884.417
LVTPAALQR	Cre09.g400650.t1.2|PACid:27570068	TRUE	0.000602424;0.0018261;0.00245248;0.00439572;0.00504184;0.00790712;0.00867795;0.00937306	484.798	491.279
KLEVDDEAKLR	Cre09.g400650.t1.2|PACid:27570068	TRUE	0.00839748		666.341
KGEQELPGLTDEEKPR	Cre09.g400650.t1.2|PACid:27570068	TRUE	0.000126068;0.000275042;0.000444178;0.000468011;0.000583436;0.00180818;0.00197675;0.0020504;0.00223251;0.00224709;0.00284038;0.00344426;0.0036583;0.00664136	609.315	616.626
VAAEVDGEVLGEEFKGYVLK	Cre09.g400650.t1.2|PACid:27570068	TRUE	0.000122562;0.000143784;0.000255269;0.000496193;0.000774048;0.00173021;0.001846;0.00234096;0.00246582;0.00373663;0.00471361;0.00759945;1.01752e-06;1.55516e-05;1.99467e-05;3.59458e-07;5.20157e-06;6.46133e-07	718.044	725.356
GEQELPGLTDEEKPR	Cre09.g400650.t1.2|PACid:27570068	TRUE	0.000646426;0.00238922;0.003156	849.421	859.391
YVTIYSR	Cre09.g400650.t1.2|PACid:27570068	TRUE	0.00523716	451.243
KLEVDDEAK	Cre09.g400650.t1.2|PACid:27570068	TRUE	0.00627747;0.00640588;0.00781286	523.772	529.256
VAAEVDGEVLGEEFK	Cre09.g400650.t1.2|PACid:27570068	TRUE	0.000174864;0.000211489;0.00032486;0.000333126;0.000358153;0.000374212;0.000692824;0.000883635;0.000901803;0.00121987;0.00161305;0.0028449;0.00616259;0.00619059;1.23192e-06;2.01242e-05;2.20944e-05;2.67644e-05;2.83412e-05;3.022e-05;5.1754e-05;5.45583e-06;6.4737e-05;9.09121e-05	796.396	804.373
GVAGGAGAAASGEASAAVLAAAADAAVASVMVGTGAR	Cre12.g552550.t1.3|PACid:27581479	TRUE	0.00234668	1019.52
YRDDYLEEER	Cre12.g552550.t1.3|PACid:27581479	TRUE	0.000990704;0.00737346	463.209
DEETVDSTFGR	g6344.t1|PACid:27569345	TRUE	0.000713006;0.000762303;0.00101067;0.00185502;0.00190426;0.00247271;0.00325831;0.00359906;0.00457187;0.00523622;0.00587902;0.00693628;0.00864275	628.276	635.255
EVGPPPAGGVVSLER	g6344.t1|PACid:27569345	TRUE	0.0013096;0.00233572;0.00804928	732.396	741.37
AAEDLIFGR	g6344.t1|PACid:27569345	TRUE	0.00419332;0.00652433;0.00888577;0.00965182	496.264
LNHADLVTATDKAAEDLIFGR	g6344.t1|PACid:27569345	TRUE	0.00875882	568.3
ALPAAGPDGVRPPSPNDSVIASK	Cre12.g519300.t1.2|PACid:27582784	TRUE	0.000221862;0.000472609;0.000485064;0.000690947;0.000918735;0.00109835;0.00263789;0.0028588;0.00353718;0.00437002;0.00448513;0.00449943;0.00468397;0.00750856;0.0085036;1.98788e-05;5.60993e-05;6.2465e-06	1108.59	748.7
EEYYAVEMDLHYGR	g11638.t1|PACid:27565039	TRUE	0.000196367;0.000391716;0.000426129;0.000443858;0.000560866;0.000581206;0.0010037;0.0010449;0.00110691;0.00120795;0.00144203;0.00657291	597.595	603.909
LLYDGSAPDSPASAR	Cre16.g664000.t1.2|PACid:27567361	TRUE	0.000509593;0.000988037;0.0019961;0.00210412;0.00220419;0.002229;0.00288635;0.00328466;0.00378198;0.0040011;0.00436224;0.00444602;0.00488563;0.00584561;0.00586453;0.0088661	760.373	1536.68
AAAINTAELGEAPLTGGELER	Cre16.g664000.t1.2|PACid:27567361	TRUE	0.000107344;0.000219247;0.000653077;0.000848233;0.00117035;0.00134452;0.00286341;0.00319604;0.00606557;0.00690744;0.00705701;1.27167e-05;4.57393e-05;4.64678e-06;4.80499e-05;9.07053e-06	2082.06	2106.99
AEAAVPAEVSAAVTAAYELATSEQATK	Cre16.g664000.t1.2|PACid:27567361	TRUE	0.000416923;0.000697912;0.000849776;0.000884042;0.000977519;0.000987176;0.00111089;0.00352258;0.00503411;1.69654e-05;1.81111e-05	883.78	893.418
DLPDGSGPGDLGGLFGR	Cre16.g664000.t1.2|PACid:27567361	TRUE	0.000867614;0.000924787;0.00342215;0.00532879;0.00572765;0.00641065;0.00825948;0.00905516	815.397	825.368
ELPAAETLLVSEPVGTALAAPEGR	Cre16.g664000.t1.2|PACid:27567361	TRUE	0.00024329;0.000595251;0.00174958;0.00214703;0.00225972;0.00329338;0.00496157;0.00884582	1196.14	1209.6
DKNAAGMETDEVNMGDVQPDYTIPK	Cre12.g502300.t1.2|PACid:27583005	TRUE	0.00139173;0.00518078	913.415
GGGGGGGFGGGGGPGGPGGR	Cre09.g408200.t1.2|PACid:27569804	TRUE	0.000193621;0.000350253;0.00057803;0.000746223;0.00114495;0.00132084;0.00158818;0.00170947;0.00183861;0.0027892;0.00299315;0.00339852;0.00375118;0.00525435;0.00804412;0.00965186;1.06235e-05;4.10741e-05	1427.62	1450.55
KPPGFAFMEMEDDRDAADAVR	Cre09.g408200.t1.2|PACid:27569804	TRUE	0.000619211;0.00162233;0.00234386;0.00267483;0.00329549;0.00745173;0.00862772;4.46194e-06;9.63424e-06	600.77	599.752
IYIGNLPADIAER	Cre09.g408200.t1.2|PACid:27569804	TRUE	0.00022357;0.000313772;0.000360628;0.000411047;0.000747097;0.000830367;0.00102979;0.00204758;0.00277875;0.00333997;0.0057022;0.00629189;0.00692333;0.00694088;0.00787805;0.00843517	722.894	1460.72
HNDDEQYVWESQAGGSFSIR	Cre09.g386750.t1.2|PACid:27570187	TRUE	0.000102213;0.000199189;0.00025722;0.000324853;0.000531198;0.000672559;0.00103965;0.00299285;0.00755491;1.20274e-06;2.50916e-07;2.80909e-07;2.81777e-05;3.2678e-07;3.27906e-09;4.88605e-05;5.49443e-05;5.82565e-09;6.10044e-06;6.95161e-06;7.5854e-07;7.74478e-09;8.63154e-06;9.52734e-05	775.677	785.315
ELISNASDALDKIR	Cre09.g386750.t1.2|PACid:27570187	TRUE	0.000673323;0.000810816;0.00103521;0.00141015;0.00161158;0.00173743;0.00224494;0.00429472;0.00683137;0.00881444;0.00966318	515.614	521.929
ADLINNLGTIAR	Cre09.g386750.t1.2|PACid:27570187	TRUE	0.000102437;0.000113736;0.000138916;0.000332581;0.00138594;0.00243579;0.00296961;0.00369547;0.00404988;0.00441462;0.00554145;0.00672968;0.00692891;0.00703895;0.00729674;0.00833578;0.00930518	635.86	644.334
ELISNASDALDK	Cre09.g386750.t1.2|PACid:27570187	TRUE	0.000389139;0.000396105;0.000608773;0.00115856;0.00165213;0.00185386;0.00248033;0.00253457;0.00336986;0.00396267;0.00435855;0.00621734;0.00806423;1.30212e-06	638.325	645.304
KVQEVQHEWDLLNK	Cre09.g386750.t1.2|PACid:27570187	TRUE	0.000357511;0.000472296;0.000607349;0.000658874;0.000819993;0.00174611;0.00210956;0.00340765;0.00525756;0.00807742;9.74314e-05	883.465	894.433
GIVDSEDLPLNISR	Cre09.g386750.t1.2|PACid:27570187	TRUE	0.000107667;0.000111171;0.000132197;0.000150001;0.000239837;0.000260702;0.000301513;0.000406115;0.000409332;0.000442487;0.000569065;0.000608337;0.00123849;0.00237534;0.00260274;0.00357085;0.00515402;0.00740454;0.00747771;1.61447e-05;8.72787e-07	764.404	773.378
DLVLLLFETALLSSGFSLDEPNTFASR	Cre09.g386750.t1.2|PACid:27570187	TRUE	0.00163519	985.85
NPDEVTKEEYAAFYK	Cre09.g386750.t1.2|PACid:27570187	TRUE	0.000459007;0.000574849;0.000602133;0.000669847;0.000733168;0.00102272;0.00120921;0.0015899;0.00163347;0.0027829;0.00305511;0.0041746;0.00487437;1.36295e-05;2.48719e-05;3.30328e-07;5.40234e-06;9.03513e-06;9.65112e-05	902.426	911.399
IILHLKEDQKEYLEER	Cre09.g386750.t1.2|PACid:27570187	TRUE	0.000847473;0.0017322;0.00413852;0.00442051;0.00776451;0.00875036;7.33043e-06	514.782	520.765
FYESFGK	Cre09.g386750.t1.2|PACid:27570187	TRUE	0.00967083		443.196
DNSMAAYMTSK	Cre09.g386750.t1.2|PACid:27570187	TRUE	0.00119182;0.00134238;0.00171214;0.00176287;0.00177141;0.00290629;0.00323259;0.00376702;0.0045374;0.00494659;0.00580356;0.00682773;0.00860971;0.00905873	609.76	616.241
LGLSIDEEVEEGLGAADDDLPPLEEDAAAGEGSR	Cre09.g386750.t1.2|PACid:27570187	TRUE	0.000826915;0.000832674		1159.5
EGLDLDESEEEKKR	Cre09.g386750.t1.2|PACid:27570187	TRUE	0.00168619;0.00252317;0.00504647;0.00648712;0.00737863;0.00844402	419.955	565.919
SISNDWEDHLAVK	Cre09.g386750.t1.2|PACid:27570187	TRUE	0.00013024;0.000168388;0.000223536;0.000253259;0.000270439;0.000278892;0.000432409;0.000514295;0.000566164;0.000578619;0.000650436;0.00104205;0.00172765;0.00178614;0.00212049;0.0029307;0.00307096;0.003374;0.00531561;0.00535018;0.0059201;0.00924602;1.5192e-07	757.368	766.341
KMGYEVLFMVDPIDEYAVQQLK	Cre09.g386750.t1.2|PACid:27570187	TRUE	0.000292354;0.000323865;0.000480999;0.0017475;0.00280583;0.00290343;0.00297185;0.0054149;8.40071e-07;9.13262e-05	883.438	886.747
EGLDLDESEEEKK	Cre09.g386750.t1.2|PACid:27570187	TRUE	0.00157467;0.00243052;0.00329949	760.852	768.33
VQEVQHEWDLLNK	Cre09.g386750.t1.2|PACid:27570187	TRUE	0.000145051;0.000245827;0.000358992;0.000379403;0.000412085;0.000457868;0.000471204;0.000629282;0.000752789;0.000786987;0.000818603;0.00115733;0.00140472;0.00150129;0.00157965;0.00162578;0.00344222;0.00818306;1.11688e-05;1.41002e-05;2.01585e-05;8.6102e-05;9.64829e-05	546.614	829.388
SGEETTSLKDYVTR	Cre09.g386750.t1.2|PACid:27570187	TRUE	0.000125526;0.000294975;0.000464708;0.000596185;0.00114925;0.00115663;0.00120519;0.00129025;0.00205207;0.00211423;0.00256151;0.00282094;0.0028223;0.00290039;0.00313204;0.00327121;0.00441619;0.00753448;0.0080434;1.21869e-05;1.75571e-05;3.20973e-05;3.4339e-05;6.45439e-05	529.262	535.244
EDQKEYLEER	Cre09.g386750.t1.2|PACid:27570187	TRUE	0.00018613;0.0029442;0.00973002	669.812
EGLDLDESEEEK	Cre09.g386750.t1.2|PACid:27570187	TRUE	0.000372811;0.00111031;0.00128997;0.00183227;0.00199848;0.00206153;0.00365192;0.00696713;0.00972851;0.00990972	696.804	703.285
EEYAAFYK	Cre09.g386750.t1.2|PACid:27570187	TRUE	0.00522701	510.737
TLEINPENAIMNELK	Cre09.g386750.t1.2|PACid:27570187	TRUE	0.000421895;0.000542703;0.00068605;0.000819061;0.000904547;0.00103805;0.00135868;0.0013683;0.0015908;0.0016667;0.00172141;0.00186564;0.002506;0.00356464;0.00371098;0.00735163;0.00878728;2.07009e-05;3.11001e-05;8.15923e-05	864.946	874.418
MGYEVLFMVDPIDEYAVQQLK	Cre09.g386750.t1.2|PACid:27570187	TRUE	0.000189399;0.000199592;0.000222727;0.000535831;0.000831138;0.00117545;0.00173379;0.00329393;0.00350163;0.00882205;1.1575e-09;2.2371e-05;2.89729e-05;3.19529e-07;3.62294e-09;4.1731e-11;4.26498e-08;4.45e-06;5.37862e-09;5.43141e-12;5.80585e-05;5.83199e-07;7.86548e-05	1260.61	1272.57
SVLDNNPELYIHLQPNKADGTLAITDSGIGMTK	Cre09.g386750.t1.2|PACid:27570187	TRUE	0.000292225;0.000811152;0.00239773;0.0033457;0.00834444	1181.27	1194.89
AIYYITGESR	Cre09.g386750.t1.2|PACid:27570187	TRUE	0.000346008;0.00070823;0.00124493;0.00189677;0.00216279;0.00228819;0.00421783;0.0043658;0.00492201;0.00686099;0.00686436;0.00811199;0.00830049	586.801	1184.55
AVENSPFLER	Cre09.g386750.t1.2|PACid:27570187	TRUE	0.00167352;0.00192597;0.00438658;0.00614281;0.0086057;0.00937424	581.299	588.278
ADGTLAITDSGIGMTK	Cre09.g386750.t1.2|PACid:27570187	TRUE	0.000106363;0.00111569;0.00121253;0.00137906;0.00142257;0.00155111;0.0026155;0.00280823;0.00286057;0.00348972;0.00445002;0.00827307;0.0087306	775.89	784.365
HSEFISYPISLWTEK	Cre09.g386750.t1.2|PACid:27570187	TRUE	0.000112697;0.000128863;0.000216438;0.000367979;0.000517349;0.000654851;0.000800083;0.00117765;0.00214963;0.00220735;0.00258309;0.00428875;0.00780304;1.2613e-05;8.85812e-06	612.977	619.292
KTLEINPENAIMNELK	Cre09.g386750.t1.2|PACid:27570187	TRUE	0.000301378;0.00202013;0.00256146;0.00566483;0.00660711;0.00736577	928.993	939.462
TLEINPENAIMNELKK	Cre09.g386750.t1.2|PACid:27570187	TRUE	0.000150446;0.00113218	624.996
HFSVEGQLEFK	Cre09.g386750.t1.2|PACid:27570187	TRUE	0.000350188;0.0003579;0.000818918;0.00102772;0.00129111;0.00165666;0.00232985;0.00275102;0.00292146;0.00339365;0.00399885;0.00478026;0.00539795;0.00550043;0.00705933	660.833	668.311
SVLDNNPELYIHLQPNK	Cre09.g386750.t1.2|PACid:27570187	TRUE	0.000173325;0.00303155;0.00487023;1.94796e-05;2.34493e-05;2.8302e-05;6.25432e-06	997.521	673.326
IFQTEYAQK	Cre14.g619550.t1.2|PACid:27565573	TRUE	0.000385533;0.00125584;0.00284458;0.00470653;0.00717283;0.0075382;0.00770706;0.00875815	1126.57	1138.53
VPDELLAEAER	Cre14.g619550.t1.2|PACid:27565573	TRUE	0.000194433;0.000200357;0.000214418;0.000343138;0.000364747;0.000590755;0.0012211;0.00223988;0.00258581;0.0033313;0.0041825;0.00454325;0.00473507;3.26728e-05	621.322	1254.59
AVDNSSTVVGLR	Cre14.g619550.t1.2|PACid:27565573	TRUE	0.000505689;0.0012478;0.00127526;0.00161355;0.0017349;0.00258418;0.00357364;0.00366695;0.00383368;0.00387131;0.00413005;0.00607669;0.0085657	609.328	1232.59
AWDEAASYK	Cre14.g619550.t1.2|PACid:27565573	TRUE	0.00888143;0.00928626;0.00945023	520.738	1050.43
HVGVAVAGLAPDGR	Cre14.g619550.t1.2|PACid:27565573	TRUE	0.00283795	440.246
QGVATLLETTGMPK	g10412.t1|PACid:27579591	TRUE	0.000220903;0.000414688;0.000418396;0.000434974;0.000508914;0.000513377;0.000571162;0.000773268;0.000854126;0.00091247;0.000995505;0.00114321;0.00123008;0.00124427;0.00128628;0.00214733;0.00221607;0.00254664;0.00521252;0.00553484;0.00612429;5.31214e-05	731.385	722.352
VAGMSYVR	g10412.t1|PACid:27579591	TRUE	0.00314265	441.729
EVEMGKEDLANKPEAIR	Cre12.g519200.t1.3|PACid:27581152	TRUE	0.000109421;0.000245735;0.000317805;0.00317851;0.00350923;0.00373819;0.00424414;0.00509843;5.0519e-05	482.999	651.307
ALAENENDMEK	Cre12.g519200.t1.3|PACid:27581152	TRUE	0.00734978;0.00741494;0.00759085		639.259
DQVALTNQATLSNPDKTVAELVK	Cre12.g519200.t1.3|PACid:27581152	TRUE	0.000195861		828.744
KSNDFAAEVAAATGAK	Cre12.g519200.t1.3|PACid:27581152	TRUE	0.000211992;0.000874182;0.00285527;0.00431735;0.00486219;0.00738016;0.00979841	775.894	785.366
ETIAAVGENVK	Cre12.g519200.t1.3|PACid:27581152	TRUE	0.00942922	565.806
DQVALTNQATLSNPDK	Cre12.g519200.t1.3|PACid:27581152	TRUE	0.00059319;0.000666791;0.000769013;0.00079412;0.00517186;0.00622123;0.00697805		868.403
IAAEGVVASYIHPGSR	Cre12.g519200.t1.3|PACid:27581152	TRUE	0.000181267;0.000195094;0.000277914;0.00028745;0.00107263;0.00111748;0.00118254;0.00125613;0.00164277;0.00193663;0.0019442;0.0024337;0.00277764;0.00308274;0.00351455;0.00356133;0.00399068;0.00446856;0.00545838;3.37043e-05	813.934	549.938
ALAENENDMEKATEWLR	Cre12.g519200.t1.3|PACid:27581152	TRUE	0.0021189;0.00473257;2.32314e-06;7.2784e-06	673.986	681.963
SNDFAAEVAAATGAK	Cre12.g519200.t1.3|PACid:27581152	TRUE	0.000111363;0.000117043;0.000118299;0.000133817;0.000330006;0.000363325;0.000382721;0.000410077;0.000417929;0.000756512;0.000908058;0.000960283;0.00116596;0.00119466;0.0013585;0.00164948;0.00204697;0.00234362;0.00334106;3.78154e-05;4.73042e-07;6.29523e-07	711.847	720.322
KANDFAAEVAQQTQAK	Cre12.g519200.t1.3|PACid:27581152	TRUE	0.0011051;0.00112585;0.00190055;0.00223341;0.00245875;0.0026642;0.00332645;0.00462681;0.00561997;0.00685373;0.00735347;0.00782408;3.92334e-06;4.33436e-06;4.38343e-05;7.69408e-08;9.30512e-06	860.437	1740.79
YDIGGLDYTADDLEQGVLR	g6326.t1|PACid:27569166	TRUE	0.000226004;0.000250273;0.00103547;0.00165493;0.00172918;0.00218137;0.0022261;0.00367293;0.00514241;0.00717022;0.00799756;1.29093e-06;1.3576e-05;1.70996e-07;2.33054e-05;2.42076e-05;4.67173e-05;4.84545e-07;5.92385e-06;6.4751e-05;7.00649e-08;7.39026e-08	1057.01	1068.47
DVSLPSTNQVSQLAYELDAR	Cre10.g456150.t1.2|PACid:27579182	TRUE	0.00377169		1116.51
AAAEAAEWEDGNWFAAAK	Cre10.g456150.t1.2|PACid:27579182	TRUE	0.000344513;0.000517049;0.00120868;0.00195336;0.00223976;0.00517467;0.0073398	954.432	965.399
LLDRVDALEPELLR	Cre12.g499350.t1.2|PACid:27581841	TRUE	0.000106018;0.00114264;0.0026218;0.00291298;0.00561684;0.0093079	551.318	557.965
ISFDEFLK	Cre12.g499350.t1.2|PACid:27581841	TRUE	0.00688174;0.00739193;0.00967402	997.512	1006.49
FLADVDLLR	Cre12.g499350.t1.2|PACid:27581841	TRUE	0.000413423;0.0044216;0.00674736;0.00776452	531.303	537.286
DSPDQEGFHLLPLASR	Cre12.g499350.t1.2|PACid:27581841	TRUE	0.000677591;0.0012064;0.0015818;0.00468785;0.00545005;0.00608468	1780.88
VEAASGVFTEVQPGSFAFSDADYAR	Cre03.g151500.t1.3|PACid:27577657	TRUE	0.00759748		884.048
ELDMEHYDDSGDDDADVINR	Cre01.g035000.t1.2|PACid:27578948	TRUE	0.00116215;0.00172004;0.0048865	780.645	783.954
VQAVAWNPAESPVLLTGSFDR	Cre01.g035000.t1.2|PACid:27578948	TRUE	0.00421962		1142.54
GAPLPTDGGATDEAFQR	Cre11.g475050.t1.2|PACid:27564989	TRUE	0.00129384;0.0068211	851.905
GAATNASSSGASGSASTSDAALSADAISAAALAAVK	Cre11.g475050.t1.2|PACid:27564989	TRUE	0.00260355	1027.5
LFYHNWDQGDVEGAIYK	Cre10.g440850.t2.1|PACid:27580079	TRUE	0.000641739	685.658
VDVPLEPVFFDAATQTWTAAGYSR	Cre01.g054700.t1.2|PACid:27577884	TRUE	0.00315256;0.00430679		890.741
LAAEAAAASEEVIYK	Cre13.g603900.t1.2|PACid:27573349	TRUE	0.000139901;0.00038003;0.00047575;0.000525004;0.00101175;0.00138676;0.00257417;0.00656214;0.0068252;0.00736922	768.401	776.378
ELMQYYLDNDQK	Cre13.g603900.t1.2|PACid:27573349	TRUE	0.000135663;0.00019351;0.000233287;0.000398648;0.000433998;0.000510251;0.000511661;0.000565556;0.000591399;0.000625128;0.000721076;0.000874872;0.00132593;0.00145282;0.0016827;0.00173455;0.00269108;0.00285869;0.0034236;0.00660088;0.00700225;0.00955036;7.25011e-05;8.26288e-05	780.356	788.332
IQGPFTYEALPPEDIR	Cre13.g603900.t1.2|PACid:27573349	TRUE	0.000298344;0.000325736;0.000532837;0.000712878;0.000831358;0.000831654;0.00102476;0.00127993;0.00183839;0.00241065;0.00268876;0.00310683;0.00416057;0.00423812;0.00486994;0.00636573;0.00660892;0.00724081;0.00785994;0.00797721;1.73885e-05;2.40658e-06;2.8019e-05;3.44261e-05	923.473	933.443
YNSFIDLQDK	Cre13.g603900.t1.2|PACid:27573349	TRUE	0.00472181;0.00526018	621.804
LVEALSTALGLAEEPPALETL	g3630.t1|PACid:27577048	FALSE	0.00494095;0.00722587	1069.09
FGEVSPQPGALPHVGMAAAGGGGSNVSSGR	g3630.t1|PACid:27577048	TRUE	0.000993525;0.00133898;0.00486183;0.00566929;1.10856e-07;8.87822e-06	923.112
YALTEDVGDDGQLQGR	Cre16.g675950.t2.1|PACid:27567557	TRUE	0.000553369	868.908
ELLFAVPR	g16716.t1|PACid:27566905	TRUE	0.0048884;0.00560159;0.00589856;0.00726374;0.00919854	472.782	478.266
LFQGFDEAVR	g16716.t1|PACid:27566905	TRUE	0.000206018;0.00373018;0.00398517;0.00476715;0.00652771;0.00679692;0.00754068;0.0088374	591.301	598.281
VLQSSETDLGEPLAFEVGAGDMMGNR	g16716.t1|PACid:27566905	TRUE	0.000313697;0.000386988;0.000654363;1.11051e-07;8.88368e-05	919.09
NLEILENTEDALGR	Cre01.g009350.t1.2|PACid:27579036	TRUE	0.000153525;0.000182023;0.000332941;0.000509113;0.000575596;0.000576104;0.000680224;0.000827574;0.000901971;0.00117444;0.00171816;0.00195139;0.0020294;0.00240845;0.00254046;0.0049713;0.00528406;0.009314;0.00960433;1.17274e-05	793.905	1604.74
GVSGVTVVEMPIEDGWLR	Cre01.g009350.t1.2|PACid:27579036	TRUE	0.000335175;0.000399258;0.000399425;0.000424209;0.000572672;0.000617661;0.000758753;0.000820741;0.00131413;0.0027444;0.00362252;0.00596639;0.00750327;0.00765507;0.00839325	972.498	983.466
AISEFEPVWMFADPSSIQSAR	Cre01.g009350.t1.2|PACid:27579036	TRUE	0.00013576;0.000159905;0.000219429;0.000446134;0.000573024;0.000632847;0.000704189;0.00109498;0.00148604;0.00247;0.00259974;0.0027226;0.00403857;0.00482598;0.00624656;0.00968825;2.76675e-06;6.24736e-05	1184.57	1205.53
SDELALEILSK	Cre01.g009350.t1.2|PACid:27579036	TRUE	0.000261213;0.00149505;0.00225014;0.00231191;0.00247058;0.0025764;0.00272471;0.00272813;0.00317852;0.00487054;0.00526503;0.00933939	609.335	615.317
EAEDAFDDDRFLEEYR	Cre06.g291900.t1.2|PACid:27568608	TRUE	0.00210546;0.0036919		681.269
GPEGETTQWDDIQR	Cre06.g291900.t1.2|PACid:27568608	TRUE	0.000319709;0.000333347;0.000943548;0.00386622	816.368	826.339
IGAGGIGQVLLELK	g11871.t1|PACid:27565287_NumberOfIdenticalSequences_2	TRUE	0.000462494;0.000627347;0.00203214;0.00314511;0.0084597;0.00942874	684.417	692.393
DVVLAEKPVIADDSSSLDPSLLEQLVTR	g11871.t1|PACid:27565287_NumberOfIdenticalSequences_2	TRUE	0.000182541;0.000444833;0.00075205;0.00100603;0.00190397;0.00653663;1.37245e-05;2.22085e-05;4.39454e-05	3008.59	1014.84
QDVSQLVFDGLPAVLLGTA	g11871.t1|PACid:27565287_NumberOfIdenticalSequences_2	FALSE	0.00120103;0.00697965	972.028	982.497
NIDQVLLELK	g11871.t1|PACid:27565287_NumberOfIdenticalSequences_2	TRUE	0.00227028	592.848
QAGQVEYLLALK	g11871.t1|PACid:27565287_NumberOfIdenticalSequences_2	TRUE	0.000481532;0.000554576;0.000560173;0.000790956;0.0011254;0.00124487;0.00202457;0.00260731;0.00419601;0.00765052	658.367	665.346
SSMIWIIGEYAER	g11871.t1|PACid:27565287_NumberOfIdenticalSequences_2	TRUE	0.00687054	785.882
NDTAAPVDGLMIQTNR	g11871.t1|PACid:27565287_NumberOfIdenticalSequences_2	TRUE	0.000250371;0.000330524;0.000346649;0.000349753;0.00050539;0.00051078;0.00113755;0.00124355;0.00294855;0.00313373;0.00342284;0.00604743;0.00879113;0.00965425;1.52478e-05;2.12412e-05;3.38511e-06	858.423	1736.77
EYAQEVDVDFVR	g11871.t1|PACid:27565287_NumberOfIdenticalSequences_2	TRUE	0.000127587;0.000274204;0.000281288;0.000293373;0.000489863;0.000554856;0.000562485;0.000792365;0.000797708;0.00090967;0.00099509;0.00114917;0.00130051;0.00139622;0.00150106;0.00160357;0.00439681;0.00444856;0.00763682	735.349	1484.63
LASDKNIDQVLLELK	g11871.t1|PACid:27565287_NumberOfIdenticalSequences_2	TRUE	0.000523269;0.00151019;0.00383053;0.00560938	566.993
LQDYQGDYDYYLSKNEDEAAK	Cre08.g372250.t1.2|PACid:27563558	TRUE	0.000188998;0.000555846;0.00100963;0.00232597;0.00431925;0.00444087;0.00577096	843.375	852.016
LQDYQGDYDYYLSKNEDEAAKMEEK	Cre08.g372250.t1.2|PACid:27563558	TRUE	0.00642772		769.815
LQDYQGDYDYYLSK	Cre08.g372250.t1.2|PACid:27563558	TRUE	0.000104541;0.000141203;0.000163103;0.00021721;0.000433702;0.000433897;0.000652965;0.00627179		894.371
IAYLAQEFDVQPGR	Cre08.g372250.t1.2|PACid:27563558	TRUE	0.000183473;0.000557662;0.000753867;0.001442;0.00146449;0.00152859;0.00166831;0.00185486;0.00513851		813.387
SNIAEAHGQIAK	Cre03.g203750.t1.2|PACid:27576536	TRUE	0.00105077;0.00266267;0.00644225;0.00663211	619.828
DSYVGTLEDAVLHNTSQFHK	Cre03.g203750.t1.2|PACid:27576536	TRUE	0.00528005		572.756
LRDPFEEHED	NCBI|BK000554.2|DAA00931.1|28269753|TPA_inf: TPA_exp: photosystem II reaction center protein N [Chlamydomonas reinhardtii].	FALSE	0.00384537;0.0045839;0.00467987;0.00534922;0.00755441;0.00987954	643.786	651.264
LSDGSLMTFSHIYPMDAVFDTMADVPEEVATNK	Cre06.g294950.t1.3|PACid:27568727	TRUE	0.000201469;0.000207751;0.000264445;0.00098764;0.00134124;0.00291788;2.75083e-05;3.22875e-06;4.06562e-05;4.95566e-05;6.29651e-05	1227.22	1239.52
KLSDGSLMTFSHIYPMDAVFDTMADVPEEVATNK	Cre06.g294950.t1.3|PACid:27568727	TRUE	0.000612259;0.000903576;0.00110002;0.00180644;0.00203989;2.01612e-05	952.692	962.412
DSGNIDILVHSLANGPEVVKPLLEVSR	Cre06.g294950.t1.3|PACid:27568727	TRUE	0.000101308;0.000165606;0.000233993;0.000332432;0.000958568;0.00099457;0.00164423;0.00191315;0.00288926;0.00387454;0.00470417;0.005096;0.00784032;3.42655e-06;6.89011e-08	957.857	969.49
KLSDGSLMTFSHIYPMDAVFDTMADVPEEVATNKR	Cre06.g294950.t1.3|PACid:27568727	TRUE	0.000143206;0.00057595;0.00181687;0.00182482;0.00187864;0.00195697;0.00270017;0.00507604;0.00525291;0.00573891	991.717	1002.43
IIPGYGGGMSSAK	Cre06.g294950.t1.3|PACid:27568727	TRUE	0.0069475;0.00976064;6.36785e-05	627.314
VLAYEAGRK	Cre06.g294950.t1.3|PACid:27568727	TRUE	0.00490727;0.00890688	503.788
AFIAGVADDQGFGWAIAK	Cre06.g294950.t1.3|PACid:27568727	TRUE	0.00012018;0.000199179;0.000220734;0.000226039;0.000247064;0.000272707;0.000348522;0.000430708;0.000454045;0.000488876;0.000916422;0.00111773;0.00165419;0.00268194;0.00788826;0.00948378;1.24583e-05;1.64167e-05;1.93549e-05;2.99575e-05;3.57364e-05;5.01358e-05;9.75485e-05	918.968	929.437
LSDGSLMTFSHIYPMDAVFDTMADVPEEVATNKR	Cre06.g294950.t1.3|PACid:27568727	TRUE	0.00077651;0.000845225;0.00568877;0.00620859;0.00899018	959.693	969.913
AWTVSEVAESVK	Cre06.g294950.t1.3|PACid:27568727	TRUE	0.00035422;0.00046755;0.00072366;0.00118493;0.00136771;0.00163857;0.00297865;0.0045655;0.00617686;0.00646069;0.00915627;0.00960702;2.8142e-05;4.57189e-05	653.338	660.317
VNTISAGPLGSR	Cre06.g294950.t1.3|PACid:27568727	TRUE	0.0025528;0.00282481;0.00386637;0.00501885;0.00573882;0.00749241;0.00859504	586.325	594.302
YSYENSPIQK	Cre06.g294950.t1.3|PACid:27568727	TRUE	0.00124212;0.00199139;0.0020699;0.00240302;0.00265432;0.00267601;0.0034587;0.00362845;0.00377799;0.00414581;0.0054876;0.00697645;0.00846953;0.00860137;0.00935117;0.00954329	614.796	1240.54
AWTVSEVAESVKK	Cre06.g294950.t1.3|PACid:27568727	TRUE	0.0030273;0.00553133;0.0065069;0.0097898	717.386	1448.71
AIGFIDDMIR	Cre06.g294950.t1.3|PACid:27568727	TRUE	0.00067401;0.00102505;0.00110882;0.00155824;0.00178398;0.00183091;0.00259696;0.00330073;0.00425905;0.00582692;0.00605869;0.0068525;0.00863364	575.8	582.281
AAAAEAAEAAAAAADGGVIK	Cre06.g281400.t1.3|PACid:27569481	TRUE	0.00416231		573.939
ATEEHEVLEPFTR	Cre02.g110950.t1.1|PACid:27575898	TRUE	0.000130369;0.000391958;0.000429192;0.000480686;0.00120843;6.88441e-05	779.381
VLALTLDDSDLAAIDAVLAR	Cre12.g518900.t1.2|PACid:27582032	TRUE	0.000300673;0.000341554;0.000888225;0.0011455;0.0012322;0.00149035;0.00248468;0.00285615;3.93247e-08;4.75773e-07	1028.07	1039.54
LEAHAAAGLTSFDTADIYGPSEEILGQWQR	Cre12.g518900.t1.2|PACid:27582032	TRUE	0.000260906;0.000269114;0.000277528;0.000488691;0.0005137;0.000607167;0.00116505;0.00326357;0.00349799;2.9981e-08;4.29772e-07;6.08855e-06;8.3733e-09	1082.86	1095.49
SATAAAGVEEELLPTFLALEEAGAAK	Cre10.g450500.t1.2|PACid:27579407	TRUE	0.000174731;0.000254504;0.000293449;0.000669452;0.000745807;0.000841259;0.000867229;0.000930975;0.00104677;0.00234617;0.00256716;0.00709407;2.94522e-07;6.86478e-06	853.778	862.751
LVGSSPLLGDWNADK	Cre10.g450500.t1.2|PACid:27579407	TRUE	0.000359369;0.000918602;0.00100491;0.00118858;0.00153239;0.00200709;0.00229494;0.00272362;0.00274225;0.004489;0.00466982;0.0046779;0.00627899;0.00663979;0.00718596;0.00900349;0.00900859	786.407	795.38
GTDEEYQLMTR	g17893.t1|PACid:27571951	TRUE	0.000512705;0.00730394;0.00763931	671.801
HEVEPDWR	g17893.t1|PACid:27571951	TRUE	0.00548853		541.228
LEDLTLEHAER	g17893.t1|PACid:27571951	TRUE	0.00014195;0.000342484;0.00161252;0.0019464;0.00324926;0.00513113;0.00933367	663.339	447.879
YGNDDNYLFTVIR	Cre10.g418500.t2.1|PACid:27579342	TRUE	0.000187694;0.000206022;8.29746e-05;9.87376e-06	795.384
IDEEILEEVVR	Cre04.g211600.t1.3|PACid:27580545	TRUE	0.000298034;0.000356121;0.000455275;0.000563153;0.00129277;0.00159136;0.00162544;0.00170753;0.00182581;0.00241102;0.00341502;0.00586789;0.00609876;0.00950641;2.15112e-05	1342.7	679.336
VRDDEYVIDIQR	Cre04.g211600.t1.3|PACid:27580545	TRUE	0.00121952;0.0045669;0.0046863;0.00884788	507.595
VDGELFLFMDVVGR	Cre04.g211600.t1.3|PACid:27580545	TRUE	0.00525491;0.00864633	806.906	815.38
IDIDNTALGNTVNDHSITGVPTFVYYK	Cre05.g248500.t1.2|PACid:27572705	TRUE	0.000169124;0.000189824;0.000227953;0.000268041;0.000383381;0.000421159;0.000526399;0.000579254;0.00160111;0.00164164;0.00525643;1.4774e-06;5.48321e-06;5.7439e-06;7.50347e-05;8.91005e-06	989.829	1000.8
VVEVTSDQDFSAK	Cre05.g248500.t1.2|PACid:27572705	TRUE	0.000463536;0.00070409;0.000850221;0.000945424;0.00096361;0.00144983;0.0014677;0.00232586;0.00271124;0.0030084;0.0030163;0.00304254;0.00336793;0.00341709;0.00388728;0.00479941;0.00610463;0.00612011	712.849	720.327
ADMLESLIQK	Cre05.g248500.t1.2|PACid:27572705	TRUE	0.0013591;0.00573962;0.00906745	574.305
LLGNPVPEAPVR	g3775.t1|PACid:27576714	TRUE	0.00025306;0.00137325;0.00233977;0.00256937;0.00266717;0.00291972;0.00302727;0.00309436;0.00315616;0.0033745;0.00423233;0.00426217;0.00433387;0.00802569;0.00826021	631.367	639.343
RLEFETDAFAFADK	g3775.t1|PACid:27576714	TRUE	0.000216697;0.000238034;0.000262776;0.000407923;0.000426294;0.000451333;0.000469772;0.000660665;0.000738243;0.000982282;0.00104632;0.00133985;0.00146539;0.00206843;0.00217298;0.00388237;0.00433687;0.00508949;2.27083e-05	553.939	559.921
LLEIQTGYR	g3775.t1|PACid:27576714	TRUE	0.0048926;0.00592398;0.00600715;0.00616012;0.00688656;0.00714504;0.00881751	546.806	1104.56
YNQTVVSAVER	g3775.t1|PACid:27576714	TRUE	0.000850632;0.00103081;0.0016991;0.00201077;0.0022208;0.00226233;0.00238164;0.00296095;0.00376883;0.00471613;0.00727139;0.0077192;0.00865728;0.00893292	633.328	641.304
LLGNPVPEAPVRNEQNR	g3775.t1|PACid:27576714	TRUE	0.00120044;0.00366466;0.00469869;0.0097951	952.011
VEVVTVR	g3775.t1|PACid:27576714	TRUE	0.00627883	401.245
VLENWYPTAEAGKDK	g3775.t1|PACid:27576714	TRUE	0.000542179;0.000686812;0.00103752;0.00111781;0.00220844;0.00236925;0.00237352;0.00274182;0.00333227;0.00425637;0.00433062;0.00437479;0.00460377;0.00535648;0.00737343;0.00817988;0.00901493;2.86104e-05;4.46543e-05	860.931	870.403
VLENWYPTAEAGK	g3775.t1|PACid:27576714	TRUE	0.000167259;0.000281373;0.000800824;0.00133756;0.00141562;0.00200329;0.00202555;0.00203447;0.00209458;0.00214924;0.0024377;0.00341048;0.00344377;0.00409859;0.00431586;0.00785881;0.00817147	739.37	747.346
SEFDILGEPTPTSNYFIDDASVLSK	g3775.t1|PACid:27576714	TRUE	0.000101786;0.00048344;0.000693106;0.00331177;3.93063e-05;5.09961e-05	1373.16	1386.62
LEFETDAFAFADK	g3775.t1|PACid:27576714	TRUE	0.000253923;0.000262468;0.000293719;0.000358358;0.000380609;0.000469214;0.000653079;0.000771645;0.000886036;0.00118818;0.00158692;0.00188395;0.00209957;0.00236922;0.00237397;0.00376502;0.00379677;0.00394634;0.00409821;0.00416622;0.00653248	1502.69	759.333
EENMIAAFEYFDKDK	g18129.t1|PACid:27567768	TRUE	0.00555412	622.614
YVTLEHGTER	Cre03.g195850.t1.2|PACid:27577070	TRUE	0.000799372;0.00456997;0.00549423	602.802	610.279
FIPAGEELPAESRPVAAQEAGK	Cre03.g195850.t1.2|PACid:27577070	TRUE	0.0028045	756.394
AGYDVTPLTAEER	Cre03.g195850.t1.2|PACid:27577070	TRUE	0.000950126;0.0030461;0.00309056;0.00350344;0.00477598;0.00637514;0.0082128		719.325
FFIEKEEEAVIR	g7580.t1|PACid:27564246	TRUE	0.0013815;0.00141742;0.00147744;0.00405923;0.00424673;0.00521689;0.00579756;0.00997049	503.937	509.254
DSDYWTLAFQK	Cre08.g363300.t1.2|PACid:27563111	TRUE	0.000763776;0.00076527;0.00130651;0.00204919;0.00215881;0.00621256	687.322	694.301
TPGEDIQEADIISAVEFDYDGLHLATGDR	g1227.t1|PACid:27578542	TRUE	0.000131484;0.000507294;0.000949191		1061.46
DFLFDIALPR	Cre12.g503400.t1.2|PACid:27582194	TRUE	0.000375149;0.00285583;0.00313642;0.00491378;0.00672863	603.83	610.31
YGNDDNYLFTVIR	Cre10.g418500.t2.1|PACid:27579342	TRUE	0.000187694;0.000206022;8.29746e-05;9.87376e-06	795.384
GLYVEAALQQVDPR	g16740.t2|PACid:27566250	TRUE	0.000767978;0.00098134;0.0028818;0.00317555;0.00513092;0.00580782;0.00782125;0.00855486	779.915	526.594
DGYGQPLQASHAEFYMSNVDYR	g16740.t2|PACid:27566250	TRUE	0.00715231	855.376
HGENGDWYGTFEGHK	Cre06.g302750.t1.2|PACid:27568504	TRUE	0.00127065;0.00458474	578.582
WAPTYDAYASGSEDGTIR	Cre06.g302750.t1.2|PACid:27568504	TRUE	0.000136908;0.000162256;0.00029015;0.000322945;0.000352321;0.000357225;0.000635204;0.000678425;0.000746676;0.000818918;0.000961906;0.00117542;0.00573434;0.006381;0.00855322;0.00954986;1.40833e-06;1.41261e-05;2.09113e-05;4.31353e-05;7.39875e-05	980.44	991.407
IWFPDLPEAAAAAAP	Cre06.g302750.t1.2|PACid:27568504	FALSE	0.00703514;0.00867052		778.372
PADLTEVSTEALMAEIQR	Cre12.g557600.t1.1|PACid:27581772	TRUE	0.000115165;0.00014969;0.000247969;0.000252185;0.000256561;0.000313736;0.000525085;0.00059377;0.00213439;0.00821394;0.00953394;1.16601e-05;1.23544e-06;1.41631e-06;1.41961e-06;1.55181e-06;1.84429e-06;1.87882e-06;5.07102e-06;5.33156e-06;5.50098e-05;8.61033e-05;9.54503e-05;9.77578e-07	995.494	671.31
GFILDGFPR	Cre12.g557600.t1.1|PACid:27581772	TRUE	0.00384976;0.00513444;0.00598336	1020.54	517.259
VAGVDDVTGEPLMQR	Cre12.g557600.t1.1|PACid:27581772	TRUE	0.000122573;0.000149362;0.00016369;0.000221919;0.000242802;0.000373615;0.000520158;0.00067322;0.000721568;0.000771055;0.000855661;0.00151498;0.00173117;0.00250769;0.00255169;0.00478255;0.0055041;0.00592564;0.00909203;2.53452e-05;5.49113e-05	793.896	803.368
ADRPQDEVAQAIASALNK	Cre12.g557600.t1.1|PACid:27581772	TRUE	0.0001226;0.000414211;0.000693778;0.000759622;0.000976914;0.0010065;0.00275583;0.00402466	632.997	641.306
VLNFVVPDSLLVER	Cre12.g557600.t1.1|PACid:27581772	TRUE	0.000823364;0.00196624;0.00245671;0.00252402;0.00360981	1598.9	809.432
DVDGYSAFFDNGR	g1489.t1|PACid:27575117	TRUE	0.000179986;0.00344464;0.00381605	731.816
SASVPHEDEDDVSGK	Cre14.g614800.t1.2|PACid:27565945	TRUE	0.000682661;0.000722163;0.00187548		530.548
AAAAAPGAAAAAATGFDDDDDIFNFKPK	Cre01.g028500.t1.2|PACid:27578810	TRUE	0.000346771;0.000490219;0.00055391;0.00213554;0.00356511;0.00536695;0.0068781;1.05648e-06;1.99792e-07;7.51661e-07	903.765	914.067
LSPDDYSEVWMSVHR	Cre03.g197350.t1.2|PACid:27576010	TRUE	0.000892799;0.00411876;0.00455678;0.00534631;0.00723427;0.0095105;6.07276e-05	607.614	614.593
AVDYSSEVAFELKPQAGFYSTADEEK	Cre03.g197350.t1.2|PACid:27576010	TRUE	0.000804693;0.00179297;0.00219024;0.00226063;0.00245074;0.00335276;0.00826994;3.3581e-08;7.24187e-05	961.119	970.757
YAFFDTDSVIELAHDK	Cre10.g436350.t1.3|PACid:27580204	TRUE	0.000113928;0.000223982;0.000385453;0.00193479;0.00228131;0.00272254;0.0054378;0.0073725;3.6255e-06;7.99574e-05	624.3	630.615
YYENADVVVTLEGYGK	Cre10.g436350.t1.3|PACid:27580204	TRUE	0.00044754;0.00113487;0.00358893;0.00524375;0.00815504;1.2556e-05;1.27813e-05;1.42319e-05;1.88516e-05;6.79486e-06;7.56533e-06	1818.87	919.414
EVTDQLLPDLR	Cre10.g436350.t1.3|PACid:27580204	TRUE	0.00162095;0.00347102;0.00377488;0.00429376;0.00689004	649.851	657.329
AEADLTGLTPGHPYPWEEDFDLLGDK	Cre10.g436350.t1.3|PACid:27580204	TRUE	0.000221936;0.000466098;0.000709098;0.000944488;0.00115567;0.00129408;0.00189359	962.787	972.757
KPVSQIFAEEGQDYFR	Cre10.g436350.t1.3|PACid:27580204	TRUE	0.00247156;0.00454254;4.69505e-05	638.652	645.963
AEADLTGLTPGHPYPWEEDFDLLGDKVK	Cre10.g436350.t1.3|PACid:27580204	TRUE	0.000318105;0.00103702;0.00200758;0.00407604;2.74786e-05;2.80572e-05	779.133	787.359
KVIEAMKEATGASEEDVK	g9867.t1|PACid:27570576	TRUE	0.00948588		657.974
VFGGQDYGAYNQEALK	g9867.t1|PACid:27570576	TRUE	0.000104599;0.000236589;0.000378929;0.000612396;0.000615676;0.00119854;0.00120306;0.00184494;0.00191287;0.00195376;0.00208533;0.00244556;0.00823013;0.00897589;0.00921612;0.00968005;1.36273e-06;2.61664e-05;6.93193e-05;9.08527e-05	1758.82	890.388
YIEFNLLYDR	Cre02.g092600.t1.2|PACid:27574333	TRUE	0.00436173;0.00669405;0.00948002	673.343	680.322
NILSTAEDLENGER	Cre02.g092600.t1.2|PACid:27574333	TRUE	0.00111291;0.00267097;0.00299683;0.00618787	780.879
EIPWETYATAR	Cre01.g027800.t1.2|PACid:27577940	TRUE	0.000695322;0.000887302;0.0018145;0.00257032;0.00286349;0.00304364;0.00337829;0.00348074;0.00437374;0.00483209;0.00510143;0.00527077;0.00529454;0.00602513;7.82121e-05	668.83	676.308
QMQSWGDEDVVEMLTYVDEK	Cre01.g027800.t1.2|PACid:27577940	TRUE	0.000153058;0.00146568;0.00150012;0.00153034;0.0034486;0.00377358;0.00441965;0.00499944;0.00635097;0.00815624;0.00909633;0.00934507	1217.53	1229.49
LVTDKDLQLIR	Cre01.g027800.t1.2|PACid:27577940	TRUE	0.000601692;0.00143165;0.00558781;0.0059926;0.00777786;0.00792526;0.00815987;0.00831132;0.00919425	438.598	443.915
SYTYLNDDGSPETVK	Cre01.g027800.t1.2|PACid:27577940	TRUE	0.000168614;0.000207267;0.000313623;0.000453898;0.00132002;0.00133792;0.00144892;0.00149625;0.00177123;0.00284772;0.00307628;0.00334331;0.00375394;0.00456706;3.42036e-05;7.48462e-05	865.892	874.366
LFHQQSDQHLSSQPDPYTVLER	Cre01.g027800.t1.2|PACid:27577940	TRUE	0.000100948;0.000206345;0.000210895;0.000424046;0.000443952;0.000693797;0.000922799;0.00220054;0.00266209;0.00362793;0.00388733;0.00456397;0.00596183;8.18837e-06	875.762	886.729
LLGHSDVEVQK	Cre01.g027800.t1.2|PACid:27577940	TRUE	0.00144349	612.833
AGGLQVLPAVIQR	Cre01.g027800.t1.2|PACid:27577940	TRUE	0.00259672	661.401
EVLSNTLDWSPMHTSDLFWR	Cre01.g027800.t1.2|PACid:27577940	TRUE	0.00013026;0.000130698;0.000185002;0.000964199;0.00310658;0.00559711;2.45482e-05;2.45492e-08;4.5729e-05;7.15681e-05	812.055	826.692
ANEEEDMSLLR	Cre13.g581900.t1.2|PACid:27573374	TRUE	0.00439151;0.00503936	653.801
YWDQNAFNDLAR	g13982.t1|PACid:27573761	TRUE	0.000223087;0.00121887;0.00124409;0.00197433;0.00297407;0.00342439;0.0046581;0.00565223;0.00904656	756.847
LVLGDIITAVNGVK	Cre02.g088400.t2.1|PACid:27574930	TRUE	0.000105357;0.0064212;0.00805139	706.43	1426.8
QIFIDDLREEFVR	Cre09.g416050.t1.2|PACid:27569879	TRUE	0.000687098;0.000950375;0.00118961;0.00237731;0.00398086;0.00766462;0.00874491	840.441	841.4
EVGADAVSHGATGK	Cre09.g416050.t1.2|PACid:27569879	TRUE	0.000694046;0.000939735;0.00121734;0.00195776;0.00578069;0.00613671;0.00630953	433.549	658.295
GNPVAIDGVPMSPATILTK	Cre09.g416050.t1.2|PACid:27569879	TRUE	0.000156065;0.000295929;0.000386277;0.000471991;0.000612553;0.000653208;0.000682776;0.000930047;0.00122945;0.00152399;0.00160383;0.00164357;0.00223745;0.00341812;0.00382524;0.00390015;0.0057543;0.00622131;5.22233e-05;6.63527e-05	941.011	959.478
KSPYSLYDK	Cre09.g416050.t1.2|PACid:27569879	TRUE	0.00188258	550.785
LIEYAEQNNIPVPASK	Cre09.g416050.t1.2|PACid:27569879	TRUE	0.000124922;0.000133125;0.000136761;0.000192506;0.000246935;0.000303792;0.000411315;0.000477369;0.000580373;0.000653209;0.000677232;0.00104374;0.00314215;0.0037137;0.00408274;0.00422556;0.00501506;0.0059863;1.66401e-06;1.91527e-10;2.25478e-05;2.73765e-05;4.03122e-05	893.473	903.443
APDQPTTIEIAFEK	Cre09.g416050.t1.2|PACid:27569879	TRUE	0.000168581;0.000195482;0.000315221;0.000337548;0.000773892;0.000978889;0.00100988;0.00119827;0.00124127;0.00124547;0.00138647;0.00170582;0.00176422;0.00206847;0.00239899;0.00251394;0.00389969;1.92705e-05	780.401	788.378
FEVGYYSLKPDIK	Cre09.g416050.t1.2|PACid:27569879	TRUE	0.000276892;0.000597764;0.000828335;0.000868891;0.000973707;0.00158891;0.00293382;0.00330011;0.00362152;0.00435584;0.0044944;0.00733325;0.00757242;0.00759262	779.911	787.389
EWDLLSR	Cre09.g416050.t1.2|PACid:27569879	TRUE	0.00944473	459.738
KSPYSLYDKVIASFEDDKGLYNQADAGGFIK	Cre09.g416050.t1.2|PACid:27569879	TRUE	0.00229839	860.682
VIASFEDDKGLYNQADAGGFIK	Cre09.g416050.t1.2|PACid:27569879	TRUE	0.000119916;0.000212852;0.000562766;0.000738096;0.000781704;0.000873321;0.00108714;0.00135271;0.00137875;0.00175345;0.00221886;0.00851466;1.19164e-09;1.41295e-07;1.63329e-07;3.03751e-05;3.70717e-11;4.90133e-10;5.12974e-05;5.54378e-09;6.54043e-05;7.86691e-05	786.725	795.366
RGEPPFSMDANLLHISYEGNALEDPWTTPDDSMFTR	Cre09.g416050.t1.2|PACid:27569879	TRUE	0.000243474;0.000328994;0.000374978;0.00053132;0.000991974;0.0014015;0.00142195;0.00889656	1036.22	1047.93
SVSPEKAPDQPTTIEIAFEK	Cre09.g416050.t1.2|PACid:27569879	TRUE	0.00015858;0.000860702;0.000938679;0.000956036;0.0011464;0.00115781;0.00129995;0.00182142;0.00191135;0.00377204;0.00471812;0.00490657;0.00496744;0.00498243;0.00556527;0.00764873;1.08995e-05;1.72448e-07;5.41068e-05;7.14565e-05	1094.06	737.355
GVYETPGGTILQVAHR	Cre09.g416050.t1.2|PACid:27569879	TRUE	0.000104903;0.000106772;0.000116447;0.00020905;0.00023208;0.000258609;0.000259686;0.000260614;0.000273499;0.000680379;0.000910784;0.00161259;0.00202688;0.00295398;0.00359685;0.00465746;0.00491998;0.0050337;0.00888645;2.12035e-05;9.16063e-06	566.637	573.949
DYVFPMFR	Cre09.g416050.t1.2|PACid:27569879	TRUE	0.00917321	537.757
GVEAQTFDDQVYDK	Cre10.g449050.t1.2|PACid:27580081	TRUE	0.00907157;0.00945694;0.00997302		816.343
DLDFEPELLDR	Cre07.g316850.t1.2|PACid:27564272	TRUE	0.000800913;0.00113477;0.00133696;0.00344449;0.00580199;0.00814452;0.00855809	1360.65	688.312
QLDDLVVFDQLTNTVR	Cre07.g316850.t1.2|PACid:27564272	TRUE	0.000892669;0.00102327;0.00123984;0.00132628;0.00343219;0.00370054;5.77375e-06;6.39979e-05	938.494
LSDEAAEELVTR	Cre07.g316850.t1.2|PACid:27564272	TRUE	0.000738659;0.000908466;0.00092703;0.00130857;0.00220965;0.00261335;0.00451308;0.00872716;0.00933193;3.30995e-05	666.836	674.313
VESDEVTYPLHIILR	Cre17.g734900.t1.2|PACid:27571639	TRUE	0.000155048;0.000263198;0.000709662;0.000739174;0.000948966;0.000975448;0.00109428;0.00183586;0.0020344;0.00391659;0.00437289;0.00464762;0.0073133;7.11584e-05;7.88508e-05;8.21073e-05;8.33847e-06;8.42988e-05	595.325	902.454
MQSYLGATPPSDAK	Cre17.g734900.t1.2|PACid:27571639	TRUE	0.00329468;0.00863712;0.00940012;0.00946107	733.353	741.33
EGLVPLIAAIK	Cre17.g734900.t1.2|PACid:27571639	TRUE	0.00885009	562.358
TDPTLGALLETLR	Cre17.g734900.t1.2|PACid:27571639	TRUE	0.000184318;0.00020026;0.000336662;0.000371026;0.000489112;0.000525384;0.000662717;0.000743756;0.00190446;0.00194377;0.00194698;0.00614565;0.0062018;0.00720475;0.00840969;0.00982913;3.69908e-05	700.393	708.37
AAPAGALDPVAAAVVR	Cre17.g734900.t1.2|PACid:27571639	TRUE	0.000107513;0.00019156;0.0009559;0.00171823;0.00184713;0.00239001;0.00366925;0.00440445;0.00671041;0.0089216	724.915	734.387
LIDPSAPAYDVLLDDFEK	Cre17.g734900.t1.2|PACid:27571639	TRUE	0.000116036;0.000154488;0.000158395;0.000181037;0.000198583;0.000211185;0.000229941;0.000233842;0.000456997;0.000512271;0.000601278;0.000733615;0.000826741;0.00190288;0.00269403;0.00362768;1.21795e-05;1.55996e-05;1.57776e-07;3.17641e-06;4.03673e-06;7.30153e-06	674.342	1020.48
QASDFSIFAPFLK	Cre17.g734900.t1.2|PACid:27571639	TRUE	0.000536125;0.00357602	727.372
IALDLGFDTEHGR	Cre17.g734900.t1.2|PACid:27571639	TRUE	0.000132315;0.000301423;0.000320388;0.000478729;0.000513889;0.000573388;0.000590819;0.000937241;0.00130464;0.00183219;0.0019967;0.00208775;0.00212326;0.00239618;0.00305931;0.00315157;0.00319887;0.006058;0.0078963;0.00949916;6.95361e-06	481.913	487.895
GLMDGSVQVDDIPR	Cre17.g734900.t1.2|PACid:27571639	TRUE	0.0001488;0.000215996;0.000219664;0.000364445;0.000400745;0.000651159;0.00100715;0.00143767;0.00183428;0.0022141;0.00231706;0.00243655;0.00411297;0.0042103;0.00723952;0.00779472	759.367	760.343
EDVMEGITGAIHETGHALYEQGR	Cre17.g734900.t1.2|PACid:27571639	TRUE	0.000177063;0.000351958;0.00107018;0.00166433;0.00432336;0.00847428;7.5986e-08;7.70833e-07	633.047	636.776
LDVSVHPFTGGAHPTDVR	Cre17.g734900.t1.2|PACid:27571639	TRUE	0.00479889;0.00483148	476.996
NLEYDGLPVNSALSMGVHESQSLLWER	Cre17.g734900.t1.2|PACid:27571639	TRUE	0.000108969;0.000130772;0.000199887;0.000214667;0.000785242;0.000848111;0.00122882;0.00411575;0.00486452;0.00554366;0.0093182;1.44332e-06;1.88921e-05;2.57777e-12;4.43067e-08;4.93262e-05	1020.83	1032.79
FMLWDTAGQEEFDAITR	Cre06.g262850.t1.2|PACid:27568065	TRUE	0.000165355;0.000276126;0.000321169;0.000400458;0.000443833;0.000881971;0.00105766;0.00114084;0.00121095;0.00197412;0.00208734;0.00214305;0.00307519;0.00371631;0.0050354;1.07888e-06;1.97965e-05;3.25656e-05;3.35586e-05;4.88213e-05;8.35306e-08	1015.47	1034.43
AQFVDALQEEVR	Cre06.g262850.t1.2|PACid:27568065	TRUE	0.000268835;0.000676644;0.000830799;0.000860887;0.00180295;0.00220528;0.00236057;0.00252717;0.00269095;0.00289409;0.00345916;0.00411994;0.0042047;0.00467338;0.0047929;0.00577664;0.00887471;0.00973708	702.86	711.335
GAGAAVIAFSTTDLDSFK	Cre06.g262850.t1.2|PACid:27568065	TRUE	0.000408413;0.00104213;0.00374245;0.00517081;0.00619574;0.00834821;7.67085e-06	885.949	895.421
AVVTPEEVEALAR	Cre06.g262850.t1.2|PACid:27568065	TRUE	0.000317344;0.000366704;0.000417504;0.00402577;0.0044502;0.00488134;0.00614132	692.378	700.354
MEEDFDREIK	Cre06.g262850.t1.2|PACid:27568065	TRUE	0.000657139	677.303
IADQMLSEYENSK	Cre14.g613900.t1.2|PACid:27565751	TRUE	0.00103632;0.00787184	764.354
EVEEGNDLDPDHLAALER	Cre16.g694250.t1.2|PACid:27566257	TRUE	0.000151378;0.00109242;0.00318348;2.61717e-05;8.68468e-05	674.652	682.628
LEHGGQLTEAALSDALAAMGFR	Cre12.g527000.t1.2|PACid:27581391	TRUE	0.000167864;0.000392038	753.38
AIDFGLAAPFDPEQLPR	Cre12.g527000.t1.2|PACid:27581391	TRUE	0.000221267;0.000920061;0.00192846	928.981
YISGLDVAAGAADEVAALAAMR	g16868.t1|PACid:27567511	TRUE	0.00146641;0.00704675	717.697
AAPVQDLQLLVELATR	g16868.t1|PACid:27567511	TRUE	0.000188084;0.00110473;0.00190692;0.00726996	868.999
DVEDLVLWR	Cre06.g308950.t1.2|PACid:27568938	TRUE	0.00125342;0.00173507;0.00202552;0.00396449;0.00648022;0.00713524;0.00855822	572.803	579.284
SGPPVPEFLVK	Cre06.g308950.t1.2|PACid:27568938	TRUE	0.00366729	585.332
AAASHALGGVTR	g3660.t1|PACid:27577713	TRUE	0.00425693;0.00869541;4.18655e-05	555.805	564.279
SDLSTLPAVAAAAAAALAAPASPEEVR	g3660.t1|PACid:27577713	TRUE	0.000146094;0.000316472;0.000726498;0.00125107;0.00126438;0.00144439;0.00149842;0.0016066;0.00266114;0.0033007	1260.67	1275.62
LQPEAFLAALESGLGDHADVK	g3660.t1|PACid:27577713	TRUE	0.000254425;0.00245113;0.00369791;0.00992324	727.711	736.02
DWINTVVDQLTEK	Cre04.g227350.t1.3|PACid:27580461	TRUE	0.000127679;0.000665074;0.00120215;0.00168851;0.00174523;0.0019506;0.00210587;0.00233437;0.00279036;0.00292799;0.00452522;0.00514453;0.00607261;0.00633422;0.00742949;0.00832941;0.0094911	780.899	789.374
KVQEGQEVFDEIWNQYLAHK	Cre04.g227350.t1.3|PACid:27580461	TRUE	0.000437883	821.077
YDALEDELR	Cre04.g227350.t1.3|PACid:27580461	TRUE	0.00261919;0.00286222;0.00308702;0.00573195;0.00612735;0.00626258;0.00915138;0.00981841	562.267	568.249
DWINTVVDQLTEKVETMEAEMEELQANVK	Cre04.g227350.t1.3|PACid:27580461	TRUE	0.00212095		1154.17
SPDLLAAMEAAVAAER	g15448.t1|PACid:27572937	TRUE	0.000149678;0.000438382;0.00213121;0.00411036;0.00454259;0.00504232;0.0082267;0.0092275;0.00987124;1.44629e-05;2.20224e-05;3.1507e-05	807.912	817.383
STTLDSWTQEQLK	Cre17.g715350.t2.1|PACid:27571005	TRUE	0.000813506;0.000844956;0.000955319;0.0010184;0.00108396;0.00165867;0.00197609;0.00259418;0.00262646;0.0037823;0.00416493;0.00553891;0.00720953;0.0075655	768.881	777.355
QHGWDDVGSDKIESK	Cre17.g715350.t2.1|PACid:27571005	TRUE	0.00193227;0.00830517	561.925	568.572
MALAGALEQMQVR	Cre01.g033400.t1.2|PACid:27579024	TRUE	0.000959887	717.366
MNFPLDSVQDLPDDAK	Cre01.g033400.t1.2|PACid:27579024	TRUE	0.000150877;0.000197215;0.00212183;0.00370145;0.00424655;0.00449694;0.00471643;0.00710465	923.93	933.402
DSLNMYQEHYVPR	g9598.t1|PACid:27570613	TRUE	0.00016799;0.000342722;0.000583042;0.000975273;0.00101934;0.00187033;0.0023395;0.00258229;4.26785e-05;5.55605e-05;9.31684e-05	834.378
EVVVDDFLGAEEAKK	g9598.t1|PACid:27570613	TRUE	0.000232423;0.00024767;0.000562332;0.000705682;0.000894268;0.00226706;0.00411776;0.00535795;0.00565896;0.00588813;0.00649671;0.00874114;5.34859e-05	550.286	555.936
EVVVDDFLGAEEAK	g9598.t1|PACid:27570613	TRUE	0.000352503;0.00044936;0.000478064;0.000601452;0.000830467;0.000892583;0.00105887;0.00119517;0.00167391;0.00307855;0.00484859;0.00695474;0.00764741;5.79744e-05;8.94075e-05	760.878	768.356
LIAVHADDPEYK	g9598.t1|PACid:27570613	TRUE	0.000211943;0.000305504;0.000477136;0.000485179;0.000971065;0.00193323;0.00227875;0.00246468;0.0056747;0.00986738;6.42402e-05	685.851	693.329
NEHKEVVVDDFLGAEEAK	g9598.t1|PACid:27570613	TRUE	0.000604798;0.00196134;0.00332067;0.00369516;0.00465463;0.00606707;0.00901116	677.001
GYDVAVLFVNDR	Cre07.g324550.t1.3|PACid:27564086	TRUE	0.000369614;0.000449113;0.000785759;0.000804289;0.0010096;0.00105325;0.00117907;0.00148708;0.00232094;0.00410376;0.00412167;0.00633505	684.351	692.328
VFTDTYFVEPPLDKDTAQLAR	Cre07.g324550.t1.3|PACid:27564086	TRUE	0.000378132;0.000573987;0.000681488;0.000710162;0.000982337;0.00113279;0.00115577;0.00234344;0.00250327;0.00495941;0.00508876;0.00659083;1.92295e-06;2.61828e-05;4.74126e-06;5.86374e-09;6.39435e-05	809.413	818.054
LGVDDTLIK	Cre06.g279850.t1.2|PACid:27569111	TRUE	0.00275439;0.0049689;0.00516306;0.00700855;0.00780102;0.00931264	487.282	492.267
AEQYLIASGLTYTIIHPGGLIDEPDGQR	Cre06.g279850.t1.2|PACid:27569111	TRUE	0.000687946;0.00190931	1009.85
LAGLPDTAIFEVDLAR	Cre06.g279850.t1.2|PACid:27569111	TRUE	0.000126975;0.000134201;0.000197094;0.000242165;0.000250641;0.00027817;0.000427422;0.000537726;0.000591631;0.000963576;0.00119142;0.00163292;0.00207294;0.00316049;0.00376149;0.00523535;0.0068811;0.00886013;0.00906637;1.69329e-05;2.69487e-05;8.0013e-05;8.18887e-05	850.965	1718.86
DFEALLTGMPK	Cre06.g279850.t1.2|PACid:27569111	TRUE	0.000138299;0.000201662;0.000412919;0.000631829;0.00102446;0.00154299;0.00257221;0.00298779;0.00301628;0.00447963;0.0058557;0.00693634;0.00703386;0.00836972;0.00961794	611.313	617.295
EGQFPEQVDWLGQK	Cre06.g279850.t1.2|PACid:27569111	TRUE	0.000152638;0.000192219;0.000218778;0.000235643;0.000266127;0.000450627;0.000468221;0.000485145;0.000657027;0.000878293;0.00105474;0.00123443;0.00137936;0.00197491;0.00198497;0.00218843;0.00294541;0.00320166;0.00423146;0.00447691;0.00811682	830.902	840.374
VVLVSSMGGTDPSNNLNK	Cre06.g279850.t1.2|PACid:27569111	TRUE	0.000253378;0.00029621;0.000394446;0.000682926;0.000805532;0.000887669;0.000915865;0.0011577;0.00177539;0.0020355;0.00242745;0.00436564;0.00549299;1.03954e-05;3.94517e-06;4.81655e-06;6.04585e-05;6.61981e-05	1846.91	927.432
ASQWGEAAVFDSEDGGSEGAGGGGGR	g18143.t1|PACid:27567728	TRUE	0.000659718;0.00152904;0.00233836;0.00341515;0.00373459	1206.01
MVIAEEDGGDGEGGAGR	g18143.t1|PACid:27567728	TRUE	0.000733446;0.00512752	810.352
VLPLQIAEALTGDAEPR	g18143.t1|PACid:27567728	TRUE	0.000902028;0.00212544;0.00349011;0.0044569;0.00797233;0.00927044	896.994	605.311
TGAAADAAEPVPWSAFVGEPHVK	Cre02.g082450.t1.2|PACid:27575044	TRUE	0.00130551;0.00237327;0.00341061	769.718	778.692
HFESFPSASLDELISHGLR	Cre06.g304300.t1.2|PACid:27568965	TRUE	0.000269531;0.000277969;0.000336986;0.00046676;0.00055983;0.00299244;0.00524442;1.57679e-05;3.39102e-05;4.73947e-06;7.61194e-05;8.45054e-05;9.51815e-06	714.692	723.333
IDDHMGIAIAGLTGDGR	Cre06.g304300.t1.2|PACid:27568965	TRUE	0.000666546;0.00129385;0.0013803;0.00293051;0.00370598;0.00374213;0.00604799;0.00663996;0.00670218;2.66043e-05	571.286	583.929
YIYESAMPTGR	Cre06.g304300.t1.2|PACid:27568965	TRUE	0.000739197;0.00224174;0.00779049;0.00800826;0.00914477	652.303	659.282
QDESEGSIYNTSDLTRPEYSTDEFR	g2978.t1|PACid:27575963	TRUE	0.00121608;0.00259306;0.00458939;1.95939e-05;2.24868e-05		991.399
EAVAYEYNTEFSR	g6315.t1|PACid:27568185	TRUE	0.000197744;0.000291317;0.000374694;0.000466555;0.000720361;0.00119033;0.00137118;0.00207443;0.00269873;0.00304805;0.00410738;0.00413693;0.00742747;0.00926233;0.0093442;1.29662e-05;6.24928e-05	789.857	798.332
YTIFGQVIDGLEVLDR	Cre02.g106150.t1.2|PACid:27574674	TRUE	0.000413428;0.00189067;0.00295951;0.00568432;2.5584e-05	919.489
GFTNPGDHAGQTSSGTR	Cre12.g520350.t1.2|PACid:27582824	TRUE	0.000215285;0.000372276;0.000455735;0.000521782;0.00120872;0.00236147;0.00565428;2.10412e-06;5.89973e-05	563.924	857.347
VFLEDAGFDWK	Cre12.g520350.t1.2|PACid:27582824	TRUE	0.000252716;0.000905956;0.000923777;0.00097071;0.00116403;0.00127974;0.00223168;0.00278671;0.00308303;0.00384211;0.00498498;0.00622193;0.00732647;0.00934004;6.15506e-07	663.822	670.303
QLPDPLNGEPFISVPHTQVDEITPFVESLR	Cre12.g520350.t1.2|PACid:27582824	TRUE	0.000308958;0.000333446;0.000637621;0.00323471;0.00347044;0.00756629;0.00954275;6.57919e-12	1125.58	1138.21
FASEVAGTAELGVTGR	Cre12.g535950.t1.2|PACid:27582926	TRUE	0.000645214;0.000809046;0.00797636;3.80626e-05	782.902
ANVVLPGAAYTEK	Cre12.g535950.t1.2|PACid:27582926	TRUE	0.00144659	1331.71
GRDSEIGTYVEK	Cre12.g535950.t1.2|PACid:27582926	TRUE	0.00256762;0.00416747	677.336
LADAESMVALMDLLR	Cre12.g535950.t1.2|PACid:27582926	TRUE	0.000114275;0.000155353;0.000178183;0.000227669;0.000241775;0.000242543;0.00024713;0.000287965;0.000308908;0.000339053;0.000342542;0.000556234;0.000758775;0.00115076;0.00152335;0.00203384;0.00377354;0.00686856;0.00875557;3.35281e-05	840.421	849.394
SGLYVNFEGR	Cre12.g535950.t1.2|PACid:27582926	TRUE	0.00284603;0.00284744;0.00392754;0.00433154;0.00482834	571.285
EGWNGFNVIHDTASR	Cre12.g535950.t1.2|PACid:27582926	TRUE	0.00700343	568.269
VAALDMGFGPSAAAR	Cre12.g535950.t1.2|PACid:27582926	TRUE	0.000120672;0.000282757;0.000488966;0.000491954;0.000531349;0.000617665;0.000873601;0.000904387;0.000942023;0.000957908;0.00146897;0.00149091;0.00149313;0.00219056;0.00275748;0.00320693;0.00323574;0.00328474;0.00390914;0.00399486;0.00855431;2.02878e-05;2.04838e-05;4.65633e-05	717.364	734.335
GTESIDVSDGLGANIR	Cre12.g535950.t1.2|PACid:27582926	TRUE	0.000278884;0.000294606;0.000321083;0.000430119;0.000454838;0.000504102;0.000938402;0.00112291;0.0012997;0.0017721;0.0018383;0.00188444;0.00190694;0.00202473;0.00236784;0.00377801;0.00396317;0.00531362;0.00581427;0.00845301;0.00848624;2.20967e-05;8.29818e-05	802.4	812.37
WESPVFNAR	Cre12.g535950.t1.2|PACid:27582926	TRUE	0.000637164;0.00253135;0.00374528;0.00871905;0.00985184	553.275
AAPLQPSAPLTSTISNFYMTDAISR	Cre12.g535950.t1.2|PACid:27582926	TRUE	0.00011135;0.000126114;0.00057751;0.000633552;0.000778757;0.00129136;0.00375135;1.17518e-06;1.86447e-06;3.66958e-05;4.71439e-09	884.783	894.753
LNEAVNEEWLSDKGR	Cre12.g535950.t1.2|PACid:27582926	TRUE	0.000192771;0.000245965;0.000312537;0.000602959;0.000798029;0.000963416;0.00106405;0.00147011;0.00223982;0.00348927;0.0037061;0.00816911;0.00980145;1.32323e-05;2.91371e-06	587.292	594.604
STYTANTTVQGLEQSDLVLLVGTNPR	Cre12.g535950.t1.2|PACid:27582926	TRUE	0.000155606;0.000189362;0.00026266;0.000266007;0.000389403;0.000400242;0.000571074;0.00062959;0.000675073;0.00111855;0.00149659;0.00467308;0.00511463;0.00549499;1.72559e-07;9.23308e-05	926.482	1405.67
LNEAVNEEWLSDK	Cre12.g535950.t1.2|PACid:27582926	TRUE	0.000326692;0.000337198;0.000353953;0.000359286;0.00051782;0.00062831;0.00072131;0.00073962;0.000967312;0.00101551;0.00111097;0.00111964;0.00139115;0.00144867;0.00227798;0.00254727;0.00257164;0.00319693;0.00488204;0.00623722;0.0065246;2.38602e-05;9.26684e-05	773.873	782.348
YEHVGSDPAALAALAAGQHPFLER	Cre12.g535950.t1.2|PACid:27582926	TRUE	0.000110472;0.000178319;0.000188508;0.000190853;0.000277652;0.000501315;0.000848758;0.000993463;0.00112679;0.00122986;0.00220592;0.00238142;0.00322826;0.00411983;4.56658e-05;5.13219e-08;7.85071e-06	630.821	851.395
GLGAGDLAHEGGFSDMPADVR	Cre12.g535950.t1.2|PACid:27582926	TRUE	0.000125214;0.000247832;0.000274495;0.000350858;0.000587322;0.0005894;0.000767639;0.00301355;0.00304641;0.00593633;0.00599458;0.00626248;1.25485e-05;1.47127e-08;2.5118e-05;2.69006e-08;4.05056e-05;4.50783e-06;4.84511e-07	691.322	699.963
VVYLLGSDDYSEEDVPEGAFVIYQGHHGDR	Cre12.g535950.t1.2|PACid:27582926	TRUE	0.000124964;0.000189282;0.000203455;0.000307972;0.00246327;0.0034166;0.00751883;0.00862497;0.0096471;1.29835e-13;2.57262e-07;2.5863e-07;3.55506e-14;4.13246e-05;4.54381e-05;4.63822e-18;4.67762e-06;4.80326e-05;7.12927e-16;7.78374e-06;8.41562e-05;8.5593e-05;9.6596e-06	1122.86	1135.49
MFLDGTQVGLVGAPVDLTYK	Cre12.g535950.t1.2|PACid:27582926	TRUE	0.000149814;0.000173107;0.00027572;0.000285859;0.000317254;0.000399068;0.000485724;0.000695078;0.0011564;0.00274136;0.00317077;0.0044254;1.03503e-05;1.33804e-09;3.90266e-05;5.35206e-05;5.80288e-05;7.00284e-06;7.0627e-07;7.74002e-06;9.62564e-07	1070.55	1081.52
LAGIAPHFANIDAVQTPVWLNGEYVK	Cre12.g535950.t1.2|PACid:27582926	TRUE	0.00140016;0.00154931;0.00353901;0.00392753;0.0051088	941.832	952.8
ASYLEIYNEEVR	Cre12.g522550.t1.2|PACid:27581331	TRUE	0.000245479;0.000400146;0.000464218;0.000838783;0.00089578;0.00115849;0.00133211;0.00149764;0.00151535;0.00165242;0.00299856;0.00334344;0.00527632;0.00588493;0.00660495;0.00669492;0.00711628;0.00944683;5.25008e-05	743.365	751.341
TTYDYEGPGVDPR	Cre12.g522550.t1.2|PACid:27581331	TRUE	0.00175904;0.00480977;0.00517406	735.331
AALEAEGGALPEGFATGPGGEIIVEK	Cre12.g522550.t1.2|PACid:27581331	TRUE	0.00291885	828.427
AHWDDEREVWVLER	Cre12.g522550.t1.2|PACid:27581331	TRUE	0.000138577;0.000261214;0.000368534;0.00048422;0.000838424;0.00134612;0.00190855;0.00193266;0.00297764;0.00584667;0.00595262	613.964	621.94
NEDEVLEYLGSK	Cre11.g475150.t1.2|PACid:27565117	TRUE	0.00095009;0.0012722;0.00269154	698.336
QVQIMGFLVQRPK	Cre02.g120150.t1.2|PACid:27575880	TRUE	0.000797834;0.000902509;0.0042235	771.927	781.399
AFPDAYVR	Cre02.g120150.t1.2|PACid:27575880	TRUE	0.000504361;0.00253557;0.00265311;0.0050261;0.00589823;0.00761286;0.007969	469.74	475.224
AYVSNESAIR	Cre02.g120150.t1.2|PACid:27575880	TRUE	0.000496379;0.0031494;0.00367383;0.00429556;0.00568981;0.00572261;0.00675589;0.00718082;0.00753849;0.00825515;0.00965853	555.283	562.262
LVAFDNQK	Cre02.g120150.t1.2|PACid:27575880	TRUE	0.00720561;0.0088009;0.0096562	467.753
GDAGGVVYPGGAFDPLGFAKDSSK	g6583.t1|PACid:27568539	TRUE	0.00461334;9.27756e-05		780.019
FTESEVIHGR	g6583.t1|PACid:27568539	TRUE	0.000140544;0.000235912;0.000286078;0.000318244;0.00051911;0.00057145;0.00077146;0.0011282;0.00125004;0.00171076;0.00172691;0.00198452;0.00218653;0.00222845;0.00373314;0.00381892;0.00401439;0.00419705;0.00425162;0.00466067;0.00493624;0.00572492;0.00719041;0.00807148;0.00902245	587.796	595.274
AGNWLPGSDAPAWLPDDLPGNYGFDPLSLGKEPASLKR	g6583.t1|PACid:27568539	TRUE	0.000296622;0.000676615;0.000775475;0.00558706;0.00940373	1006.26	1017.97
GDAGGVVYPGGAFDPLGFAK	g6583.t1|PACid:27568539	TRUE	0.000124398;0.000146101;0.000148955;0.000229225;0.000242822;0.000468978;0.000479993;0.000526017;0.000659816;0.000704534;0.000711584;0.000782817;0.00111362;0.00114216;0.00216816;0.00330763;0.00527288;1.16121e-06;1.34318e-05;1.92589e-05;2.40573e-06;2.44937e-07;3.27401e-05	632.316	639.295
AGNWLPGSDAPAWLPDDLPGNYGFDPLSLGKEPASLK	g6583.t1|PACid:27568539	TRUE	0.00231325;0.00341118	1289.31	1303.6
HFGPAPGVPGSTTKPYVR	g12294.t1|PACid:27581759	TRUE	0.000424041;0.00105264;0.00172684;0.00466962;0.00471125;0.00562825;0.00748503;0.00849338	623.332	631.308
VAVIVATVTDDVR	g12294.t1|PACid:27581759	TRUE	0.000292914;0.000441203;0.00051361;0.00052447;0.000668294;0.000808055;0.000809005;0.000932911;0.00105958;0.00109847;0.00129173;0.00130782;0.00132411;0.00142961;0.00181874;0.00182004;0.00215618;0.00220616;0.00241641;0.00426645;0.00568084;0.00575892;0.00592385;0.00728927;0.00852775;1.35976e-05;1.94632e-05;2.53379e-05	679.388	687.364
FVIPEQYKEEEVDAVR	g9904.t1|PACid:27570458	TRUE	0.000296397;0.00324008;0.00360019;0.00414064;0.00520169;0.00670834;0.00702332;0.00711637;0.00764097;0.00772858;1.01754e-05	975.994	657.978
SPGVTNVTVTR	Cre03.g148950.t1.2|PACid:27576127	TRUE	0.00184143;0.00372291;0.00386204;0.00409493;0.0041777;0.00424197;0.00537789;0.00540315;0.00540754;0.00577725;0.00647628;0.00995531	565.812	573.29
VAVDPQHVAQELEVYLVR	Cre03.g148950.t1.2|PACid:27576127	TRUE	0.00011619;0.000123108;0.000126174;0.000170149;0.000197321;0.00037376;0.000974702;0.00108222;0.00630304;0.00709001;0.00857184;1.46862e-05;1.93839e-06;2.48099e-08;2.56454e-05;3.31445e-05;3.59642e-07;4.18079e-08;5.35625e-05;5.47055e-05;5.47592e-06;6.06849e-07;7.19099e-05;7.75267e-08	689.041	697.35
MSLDGLDWESADVSAVSEPELK	Cre03.g148950.t1.2|PACid:27576127	TRUE	0.000182922;0.000251225;0.000376923;0.000444777;0.000713049;0.000780101;0.00188135;2.2839e-05;5.91921e-05		1201.52
QAQAQAPSQGPSQAAISEAYIK	Cre03.g148950.t1.2|PACid:27576127	TRUE	0.00244712;0.00248898;0.00294615;0.00381434;0.00835142;5.36005e-07		1136.53
TDSDGVYDAVAR	Cre03.g148950.t1.2|PACid:27576127	TRUE	0.000393968;0.000842828;0.00127556;0.00133944;0.00325066;0.00338663;0.00340947;0.00385796;0.00402256;0.00433292;0.00702623;0.00707762;0.00794678;0.00917849	634.792	642.269
VSEGDVIEGVVTGVEDYGAFIQIK	Cre03.g148950.t1.2|PACid:27576127	TRUE	0.000105808;0.000369116;0.000532935;0.000623439;0.000839602;0.000872788;0.00253615;0.00358434;0.00835932;1.02407e-06;1.75614e-05;9.26668e-06	842.099	1275.61
VNPNGGAIALGHPLGATGAR	Cre17.g723650.t1.2|PACid:27571527	TRUE	0.00456793		623.976
ITISEDDGIR	Cre17.g723650.t1.2|PACid:27571527	TRUE	0.00452457		1130.52
FKDEIVPVATK	Cre17.g723650.t1.2|PACid:27571527	TRUE	0.0025879;0.00526423;0.00682761;0.00828391;0.00873017	623.856	630.336
NTADDDVVIVASLR	Cre17.g723650.t1.2|PACid:27571527	TRUE	0.000217797;0.000229529;0.000384704;0.000690768;0.000696265;0.00138985;0.00223442;0.0042521;0.0090918;0.0096428	744.389	753.362
DTDAADLLSTLFK	Cre17.g723650.t1.2|PACid:27571527	TRUE	0.000256872;0.000273962;0.000833041;0.00119086;0.00123077;0.00451589;0.00484065;0.00781679	1408.71	712.341
TGVEPQAIGDIVIGSVLGPSSQR	Cre17.g723650.t1.2|PACid:27571527	TRUE	0.000297817;0.000315713;0.000321156;0.000446974;0.000528747;0.000892477;0.000940987;0.00123451;0.0081273;0.00850864;2.81652e-07;7.88694e-05	760.745	770.051
IASFFAGIPDVVPVR	Cre17.g723650.t1.2|PACid:27571527	TRUE	0.00130135;0.00486539;0.00554518;0.00823844	794.448
NGTTTAGNSSQVTDGAAVALMMTR	Cre17.g723650.t1.2|PACid:27571527	TRUE	0.00132149;0.00143155	1177.56
FVPIDFSDVDTVFDR	Cre13.g582800.t1.2|PACid:27573936	TRUE	0.000307889;0.000430542;0.000463653;0.000498769;0.00126216;0.00144076;0.0014495;0.00210706;0.00445231;0.00655335;1.06258e-05;2.59507e-05;6.2951e-06	886.431	895.404
NLDFLEQYR	Cre13.g582800.t1.2|PACid:27573936	TRUE	0.00226587;0.00449036;0.00676603;0.00957539	599.299
RIETEINHELETLIQ	Cre13.g582800.t1.2|PACid:27573936	FALSE	0.00366053;0.00713682;0.00970481	613.327	620.638
SVVLDGPDSWVQLLVK	Cre13.g582800.t1.2|PACid:27573936	TRUE	0.00246033;0.00759895;0.00785337	877.988
IETEINHELETLIQ	Cre13.g582800.t1.2|PACid:27573936	FALSE	0.00895976	841.436
AASTLGDAQQVESFVHQLINPATR	Cre12.g540400.t1.2|PACid:27582614	TRUE	5.02093e-05	865.777
AVAALAPQLAGTGDAPLDADDALAAAAAADR	Cre03.g148300.t1.2|PACid:27576502	TRUE	0.000434032;0.00116491;0.00119542;0.00139698;0.00147179;0.00344705;1.11948e-05	945.149
ALAAAAYSDAEAAWLAAAAGAGGAADAVR	Cre03.g148300.t1.2|PACid:27576502	TRUE	0.000113833;0.000114563;0.00171297;0.00250592;0.00318314;0.00973102	868.433	879.401
AGEWAALVAQAEEAAR	g1856.t1|PACid:27575346	TRUE	0.000138075;0.000280404;0.000889111;0.00359735;0.00440743;0.00655617;5.79958e-05	821.913	555.257
YELVTGISEPNEDELKEFQPR	g1856.t1|PACid:27575346	TRUE	0.00107592;0.00934287		840.717
RYELVTGISEPNEDELKEFQPR	g1856.t1|PACid:27575346	TRUE	0.00192873;0.00593671		670.811
GDASDASSPASTGAVTVEYQR	Cre06.g251150.t1.2|PACid:27568806	TRUE	0.000269081;0.0003061;0.00146664;0.00653821;0.00688399	1034.97	1047.44
DASDASSPASTGAVTVEYQR	Cre06.g251150.t1.2|PACid:27568806	TRUE	0.000231437;0.00114116;0.00191882;0.00481931;0.00585787;6.47988e-05	1006.46	1018.43
VDLPADVSALLR	g18254.t1|PACid:27572314	TRUE	0.00386846	634.864
SYAALPTGAPSPSDAPVNLAFGPER	g18254.t1|PACid:27572314	TRUE	0.00417851		1257.58
SVNENFHIAR	Cre13.g603000.t2.1|PACid:27573583	TRUE	0.00611455	593.802
ESPDLDIFSGFSLDDQK	Cre13.g603000.t2.1|PACid:27573583	TRUE	0.000102974;0.000152953;0.000157513;0.000206401;0.000225848;0.000255902;0.000260208;0.000502124;0.000678472;0.00104728;0.00425876;0.00430219;0.00456029;0.00476039;0.00521975;0.00588048;0.00773345;0.00863845;1.49321e-05;1.50987e-06	956.944	1930.82
LAYDDVVAWHQR	Cre12.g495300.t1.2|PACid:27582407	TRUE	0.00086448;0.000982134;0.0013181;0.00159092;0.001903;0.00363337;0.00504618;0.00752145;0.00808189;1.09715e-05	491.581	497.896
VLGEWSPIPVTYAGGAR	Cre12.g495300.t1.2|PACid:27582407	TRUE	0.000970771	886.97
GVEQVEGVEAK	Cre10.g456100.t1.2|PACid:27579770	TRUE	0.00328052;0.00451142;0.0048259;0.00506486;0.00583745;0.00615779;0.00647439;0.00657845;0.00710771;0.00833208;0.00879635	1143.58	579.277
QPGEDELQQAEILGK	Cre10.g456100.t1.2|PACid:27579770	TRUE	0.000211039;0.000365384;0.000512073;0.000657869;0.000677531;0.0006819;0.000746036;0.00112234;0.00143516;0.00174772;0.00289235;0.00343266;0.00398688;0.00408544;0.00625121;0.00795767;1.63669e-05;5.35122e-05	827.918	837.39
KGVEQVEGVEAK	Cre10.g456100.t1.2|PACid:27579770	TRUE	0.000240548;0.000622941;0.00109597;0.00138582;0.00202749;0.00297946;0.00356499;0.00358749;0.00600509;0.00732787	636.843	644.321
ELTEADGFVFGFPTR	Cre10.g456100.t1.2|PACid:27579770	TRUE	0.000121396;0.000169784;0.000171395;0.000213756;0.000247297;0.000263204;0.000388186;0.000430129;0.000529467;0.000587434;0.000677098;0.000702501;0.000739998;0.00114298;0.00175362;1.09547e-05;1.61939e-05;1.82356e-05;2.49122e-06;3.49679e-05;3.5076e-05;3.52358e-06;3.75618e-05;9.45705e-05	843.412	852.386
IWQVAETLPEEVLEK	Cre10.g456100.t1.2|PACid:27579770	TRUE	0.000124479;0.000183337;0.000189524;0.000319949;0.000331577;0.000370947;0.000381819;0.000490198;0.000584968;0.000611911;0.000837398;0.000951683;0.00103236;0.00123155;0.00188799;0.0023703;0.00290322;0.00609448;0.00686305;0.00837836;2.48364e-05	892.478	901.451
GGSAWGAGTLAGPDGSR	Cre10.g456100.t1.2|PACid:27579770	TRUE	0.000499583;0.00072042;0.000795476;0.00326317;0.0035643;0.00445929;0.00465677;0.0074295;0.00761502;0.00835417;0.00970218;6.10386e-06	1515.7	1536.64
GGSAWGAGTLAGPDGSRQPGEDELQQAEILGK	Cre10.g456100.t1.2|PACid:27579770	TRUE	0.000318706;0.00128261;0.00282585;0.00397768;0.00405159;0.00450401;0.00759767;4.06639e-05;4.36163e-07;4.76335e-08	1051.51	1064.81
LLIIDTDPGVDDAMAILLAANSPEVR	Cre06.g271050.t1.3|PACid:27568712	TRUE	0.00139721;0.00214079;0.00215567	913.481	923.451
AFDEEEGIEVAWNQIK	Cre01.g040200.t1.2|PACid:27578345	TRUE	0.00526578;0.00674049;0.00902339		633.283
ILPANTSVYVTK	Cre06.g272850.t1.2|PACid:27568613	TRUE	0.000449022;0.000926001;0.000997326;0.00103875;0.00129169;0.00200886;0.00264168;0.00352333;0.00403235;0.00557578;0.00627546;0.00633577;0.00773828;0.00900079;0.00945784	653.374	660.354
GLDVPTVQK	Cre06.g272850.t1.2|PACid:27568613	TRUE	0.00305746;0.00874949		966.501
FEEDLFVEAK	Cre06.g272850.t1.2|PACid:27568613	TRUE	0.000167302;0.000640277;0.000654465;0.00148461;0.00192602;0.00193962;0.00257663;0.00339336;0.00375056;0.00424283;0.00428929;0.00445601;0.00544311;0.00620814;0.00846264	1225.59	619.285
LVDTNDEWIVTR	Cre04.g216950.t1.2|PACid:27580810	TRUE	0.000122351;0.000171028;0.000226954;0.000237499;0.000239659;0.000284402;0.000288001;0.000305301;0.000424534;0.000502072;0.000571422;0.00060337;0.000632967;0.000701615;0.000928427;0.0012195;0.00128174;0.00299369;1.58268e-05;2.04936e-06;3.22248e-05;3.80557e-06;5.43957e-05;7.2655e-05	730.873	739.348
AAEQLVGVGSSVPETFLTNDDLAK	Cre04.g216950.t1.2|PACid:27580810	TRUE	0.000113944;0.000127655;0.0001692;0.000185855;0.000197994;0.000244714;0.000262154;0.000750322;0.00102062;0.00140619;0.00149388;0.00166577;0.00290909;0.00344611;0.00402709;0.00790555;1.49014e-05;2.21134e-08;2.63137e-05;2.93478e-05;7.49465e-05	821.087	1244.59
VVSNLASYGNTSAASIPLALDEAVR	Cre04.g216950.t1.2|PACid:27580810	TRUE	0.000146119;0.000398626;0.00128054;0.00152951;0.00157879;0.00325941;0.00385238;0.00527433;1.39159e-05;2.44846e-09;2.68149e-05;4.08433e-08;5.29773e-07;7.78637e-05;8.37157e-06;8.98583e-05	840.11	2547.22
ALLIQGLDAEALALTEQAER	Cre17.g702800.t1.2|PACid:27571204	TRUE	0.000267296;0.00042657;0.000666601;0.00183555;0.00281503;0.00395058;0.00532982;0.00573638;1.2085e-05;4.27484e-05;4.41815e-06;6.21255e-05;6.24802e-05;8.40136e-07	1063.08	2149.07
SGAAAAAGGSGLEAEAAQQHSYEVEADALAGR	Cre17.g702800.t1.2|PACid:27571204	TRUE	0.000399851;0.00134346;0.00135308;0.008324;6.83628e-05;7.66995e-16;8.56002e-05	1005.81	1018.77
GTDAEAEAAFAAAAEGAAAAR	Cre17.g702800.t1.2|PACid:27571204	TRUE	0.000190131;0.000888854;0.00277178;0.00957673	946.443
AASSASASTSSPAPSAASSAHTR	Cre17.g702800.t1.2|PACid:27571204	TRUE	0.000369998;0.0037388;0.00494023;0.00816761;6.56006e-05;7.93037e-06	687.326
LVPAVRPEDMSQDPAVVAAYVNDPLNTQGNVR	Cre01.g028250.t1.2|PACid:27578809	TRUE	0.000680651;0.000728775;0.00134407;0.00155031;0.00184919;0.00204441;0.00269502;0.00274703;0.003294;0.00490025;0.00529829;1.49911e-06;2.48226e-06;3.11963e-08;7.74635e-05	1145.92	1160.21
AVEGGYHELLHGPEWR	Cre01.g028250.t1.2|PACid:27578809	TRUE	0.000171172;0.000423074;0.000425588;0.000430242;0.00128773;0.00379719;0.00610687;0.00619286;0.00845738	617.304	625.281
ELSYVADVMAPLLGR	Cre04.g229100.t1.2|PACid:27580662	TRUE	0.00763059;0.0095651		826.408
NLDAEVVDFQILSDDFSK	Cre03.g159950.t1.3|PACid:27576166	TRUE	0.000780341;0.0058354	1028	1038.47
DLAYFAPAAELLVAGSANEVYR	Cre03.g159950.t1.3|PACid:27576166	TRUE	0.000105128;0.00047243;0.000593779;0.00159838;0.00603616;0.00997674	1170.6	1183.56
GMAVDMAGYEAAMAEAR	Cre02.g143200.t1.3|PACid:27574381	TRUE	0.000106377;0.000238807;0.000273944;0.00031738;0.000391747;0.000405247;0.000408026;0.000411943;0.000418204;0.000447522;0.000753247;0.0011037;0.00172028;0.00322644;0.0038388;1.80518e-05;4.15938e-06;5.18442e-06;6.58173e-07;6.88101e-05;8.06406e-07;8.11834e-05	872.379	882.349
DTIFGVLR	Cre02.g143200.t1.3|PACid:27574381	TRUE	0.00953491	460.764
DTIFGVLREEEAAFSR	Cre02.g143200.t1.3|PACid:27574381	TRUE	0.00029983;0.00037213;0.000832682;0.00153506;0.00180872;0.00183536;0.00183589;0.00211253;0.00319352;0.00423821;0.00663067;0.00769758;6.6344e-05	613.979	621.291
DDSDGVDMAYR	Cre02.g143200.t1.3|PACid:27574381	TRUE	0.000155035;0.000686942;0.00163653;0.00242533;0.00293193;0.00295755;0.00336656;0.00360236;0.00369076;0.00509008;0.00994927	622.249	629.228
EAVAAAMPVFGTEVPLAQAK	Cre02.g143200.t1.3|PACid:27574381	TRUE	0.00019345;0.000292879;0.000295614;0.000491065;0.00050896;0.000580708;0.000621728;0.00106137;0.00119779;0.00140726;0.00149129;0.00149996;0.00210482;0.00371237;0.004015;0.0047601;0.00593991;0.00734857;1.02139e-06;4.30804e-06;4.84067e-06;6.3471e-06	1008.53	1011.5
EAVDAAVIPAPDK	Cre02.g143200.t1.3|PACid:27574381	TRUE	0.000174451;0.00151977;0.00180291;0.00331522;0.00365651;0.00687684;0.00738285;0.00877365	648.346	655.325
LRAELAAVAALPDAELEK	Cre02.g143200.t1.3|PACid:27574381	TRUE	0.0054501;0.00772018	627.355
FDFSNAGPVEAAQLAAVEK	Cre02.g143200.t1.3|PACid:27574381	TRUE	0.000127003;0.000250799;0.00028076;0.000283465;0.000295929;0.000404806;0.000453835;0.000575196;0.000775219;0.000940897;0.00339303;0.00456795;0.00503922;0.00509922;1.2724e-06;1.62063e-06;1.75771e-06;2.11451e-05;4.07907e-05;9.04641e-05	982.492	662.642
DYTDKIGKDDSDGVDMAYR	Cre02.g143200.t1.3|PACid:27574381	TRUE	0.000181176;0.000541225;0.00125806;0.00254178;0.00291894;0.00330969;0.00332578;0.00388779;0.00502607;3.29301e-07;3.9407e-07;4.59616e-06;5.95712e-08	721.988	729.965
ANSAQGQGPNVDKADEALAAAEAFAALK	Cre02.g143200.t1.3|PACid:27574381	TRUE	0.000113841;0.000164794;0.000308184;0.000417253;0.000449816;0.000650969;0.00111494;0.00126158;0.00162836;0.00391882;0.00417804;0.00517153;9.04968e-06	910.123	921.422
ANSAQGQGPNVDKADEALAAAEAFAALKL	Cre02.g143200.t1.3|PACid:27574381	FALSE	0.000112169;0.000255974;0.000412651;0.000649347;0.000892151;0.00103228;0.00106894;0.00231141;0.00286303;0.00292701;0.00444715;0.00450789;0.00491958;0.00632348;0.00647297;0.0067679	947.818	719.839
GDPAMGLPADDEAR	Cre02.g143200.t1.3|PACid:27574381	TRUE	0.00013491;0.000274436;0.000327146;0.000340513;0.000422349;0.000532026;0.000640533;0.000682997;0.000697466;0.00110202;0.00126884;0.00132744;0.00170726;0.00258325;0.00299202;0.00410731;0.00528346;0.00997027;3.17127e-05	715.815	716.292
AVAAADAAAAAGK	Cre02.g143200.t1.3|PACid:27574381	TRUE	0.000222927;0.000388506;0.00095908;0.00374292;0.00475993;0.00503764;0.00698149;0.00727643;0.00873412	529.286	536.265
AELAAVAALPDAELEK	Cre02.g143200.t1.3|PACid:27574381	TRUE	0.000299768;0.000414785;0.000506125;0.000743185;0.000947412;0.00121146;0.00131949;0.0014852;0.00182926;0.00333176;0.00625621;0.0073096;2.88563e-05;3.97947e-06	805.936	814.41
SVADLLADPK	Cre02.g143200.t1.3|PACid:27574381	TRUE	0.00403923;0.00475449;0.00510133	514.785
FEAEATGWLQANSIPLTNDAPK	Cre02.g143200.t1.3|PACid:27574381	TRUE	0.000203841;0.000213542;0.000315419;0.000584314;0.000642987;0.00081403;0.000814577;0.000855691;0.00127218;0.0015353;0.00166031;0.00316123;0.00390766;0.00493657;1.65301e-07;1.84801e-06;3.23887e-05;4.64146e-06;5.61778e-06;6.23313e-07;6.72043e-07;7.98249e-11	1187.09	1200.55
IGKDDSDGVDMAYR	Cre02.g143200.t1.3|PACid:27574381	TRUE	0.000379513;0.000460091;0.00192489;0.00193268;0.00260794;0.00672071;0.006789;0.00852678;0.00854435;0.00924241	514.568	780.322
AAFNEFFETK	Cre02.g143200.t1.3|PACid:27574381	TRUE	0.00295206;0.00502669;0.0055556;0.00672664;0.00851095	602.288	608.27
LAPDGAFPLLVTPAGAGLTAAGPSLK	Cre02.g143200.t1.3|PACid:27574381	TRUE	0.000169117;0.000345738;0.000414053;0.00276226;0.00570029;0.0063762;0.00647603	1203.18	811.426
AVFGEVYPDPVR	Cre02.g143200.t1.3|PACid:27574381	TRUE	0.000923134;0.00242993;0.00391375;0.00459889;0.00755533;0.00841844;0.00879878;0.00941855	674.849	682.326
GDPAMGLPADDEAREIWLR	Cre02.g143200.t1.3|PACid:27574381	TRUE	0.000236807;0.00149152;0.00336497;0.00341387;0.0037553;0.00419476;0.00613686	710.009	713.318
LGEFTPSYDAESEVTER	Cre16.g690250.t1.2|PACid:27566654	TRUE	0.000134248;0.00020926;0.000267347;0.000272789;0.000294238;0.000297723;0.00043108;0.0005255;0.000575008;0.000789413;0.00110487;0.00135852;0.00270461;0.00375741;0.00457643;0.00685084;4.26865e-05;7.52192e-05	965.44	975.41
SAWEHITDEELQAAAAK	Cre16.g690250.t1.2|PACid:27566654	TRUE	0.00103099;0.00237892;0.0042331;0.00551891;0.00577155	935.453	631.282
EAGIDWDSEAHNPLLVR	Cre17.g725950.t2.1|PACid:27571384_NumberOfIdenticalSequences_2	TRUE	0.00201373;0.0042055	641.318	649.295
PAAEVEAENPEFAALLK	g11937.t1|PACid:27565456	TRUE	0.00292534;0.00366886	899.965	909.437
IAQAWLEGGLEGER	Cre01.g029150.t1.2|PACid:27579041	TRUE	0.00769433	764.892
ALHTMLPDLGDSVTDYFK	Cre16.g676800.t1.2|PACid:27567230	TRUE	0.00033921;0.000346264	680.331
ALDDILDVSDEPITPAGASK	Cre16.g676800.t1.2|PACid:27567230	TRUE	0.00115686;0.00340107;0.00344742;0.00824725		1024.48
GQWEEAEAAYNDAIGLR	g16844.t1|PACid:27566387	TRUE	0.00035719;0.000927663;0.000982015;0.00295001;0.0031124;0.00326342;0.00358288;0.00367566;0.00416725;0.00430176;0.00459199;0.00529446	631.631	958.408
LGEGGAGAVPAGDVAAIAELVSSDSAR	g16844.t1|PACid:27566387	TRUE	0.000196819;0.000298285;0.000702186;0.00203267;0.002213;0.00271695;0.00375105;0.00394298;0.0056748;0.00573865;4.82675e-05	814.082	824.052
AQGMTFDAEDTIEELTAGK	g16844.t1|PACid:27566387	TRUE	0.00283871;0.00376981;1.70634e-07;4.09529e-06;7.93245e-05;8.95545e-05	1021.96	1024.44
AAAGAAAAAGGQQTATEAR	g16844.t1|PACid:27566387	TRUE	0.00165277;0.00362398;0.00529256	822.409
GPAEFELPERDVEPLAPADSVR	g16844.t1|PACid:27566387	TRUE	0.000155379;0.000231829;0.000317192;0.000621988;0.00100036;0.00233335;0.00338143;1.13374e-09	798.736	808.042
LLGAEHPDAVSSLEATAEAVYR	g16844.t1|PACid:27566387	TRUE	0.000153147;0.000342111;0.000345996;0.000824384;0.000881892;0.00152467;0.00191582;0.00435747;0.00606384;0.00671401	2298.15	776.03
TMEPFVEELQREDMDVNQPDSK	Cre06.g304500.t1.2|PACid:27568425	TRUE	0.000454203;0.000574484;0.000737978;0.000807307;0.00102731;0.0014278;0.00210677;0.00437274;0.0070089;0.00745739;0.00830213;3.9483e-06;6.84243e-05;8.01222e-06	879.732	894.701
LLLQYGADINVEDK	Cre06.g304500.t1.2|PACid:27568425	TRUE	0.000188178;0.000448713;0.000752941;0.000763706;0.000855717;0.0010012;0.00113827;0.00134145;0.00138475;0.00156345;0.00173134;0.00179224;0.00241381;0.00254549;0.00332504;0.00397506;0.00449321;0.00506079;0.00755814;0.00996124;7.71745e-05	795.923	804.397
LVDALLQYGALAK	Cre06.g304500.t1.2|PACid:27568425	TRUE	0.000144587;0.000224774;0.000416087;0.000609463;0.00115005;0.00283575;0.00285361;0.00642456;0.00908686;7.7592e-05	687.903	1388.75
LHTEGQDIWYNWK	Cre06.g304500.t1.2|PACid:27568425	TRUE	0.000118417;0.000135404;0.000162269;0.000233431;0.000315742;0.000382042;0.000879202;0.0010489;0.00137858;0.00187149;0.00207925;0.00232337;0.00394648;0.00487619;0.00502485;0.00570866;0.00587575;0.00777849;2.54703e-05;4.26495e-05	845.405	855.375
DLITAYDADGALAFEDAPGTWTK	Cre06.g304500.t1.2|PACid:27568425	TRUE	0.000131058;0.000228932;0.000282314;0.000376156;0.000532132;0.000802291;0.000928765;0.0011594;0.00144617;0.00342827;0.00356591;0.00586624;1.17913e-12;1.73793e-05;1.73902e-10;5.75682e-05;7.02405e-05;7.51629e-08;8.95169e-06;9.39541e-05	1221.08	822.697
TGEFAWIDPAYHTPWR	Cre06.g304500.t1.2|PACid:27568425	TRUE	0.000135065;0.000145908;0.000180293;0.000313223;0.000534473;0.000832485;0.00116507;0.00134298;0.00137553;0.00156142;0.00177924;0.00187309;0.00188718;0.00196173;0.00199276;0.0020992;0.00223869;3.52806e-05;5.81593e-06;6.42368e-05;8.63731e-05	649.644	657.288
YINAVTGQEVTTVPPALAWAK	Cre06.g304500.t1.2|PACid:27568425	TRUE	0.000164956;0.00018086;0.000331954;0.000342608;0.000385034;0.000565036;0.00155966;0.00790387;1.05434e-05;5.80257e-05;7.928e-05;8.10933e-10;9.03198e-05;9.70557e-07	1115.1	1127.56
LTQDSTWEAPEHLAWVR	Cre06.g304500.t1.2|PACid:27568425	TRUE	0.000268887;0.000391371;0.002055;0.00347575;6.78428e-05;8.0318e-05	680.338
DAKEDYWFNAK	Cre06.g304500.t1.2|PACid:27568425	TRUE	0.00132368;0.00448592;0.00449354;0.00652225	693.82	701.298
EAAAAAAAAAAAAAAAAAAVAGGSAEVDDADGQPPR	Cre12.g523050.t1.3|PACid:27581735	TRUE	0.00147154;0.00440165	1016.83
DLSDTETDGLMK	g5044.t1|PACid:27580618	TRUE	0.00801464		669.281
QDDSDWPGPK	g4456.t1|PACid:27576421	TRUE	0.00373167;0.00374836;0.00594592;0.00616474	572.749	579.23
LQVLGQGTALAAK	Cre04.g223300.t1.2|PACid:27580544	TRUE	0.00112153;0.00216361;0.00272689;0.00328703;0.00498278;0.00592873	635.38	643.356
WYEENVEHIYGGVIGPATPTAAQ	Cre04.g223300.t1.2|PACid:27580544	FALSE	0.000135126;0.000151125;0.00015185;0.000169792;0.000264635;0.000456659;0.000536532;0.000589672;0.000770714;0.00112787;0.00516264;2.18338e-05;4.05411e-05	1251.6	1265.56
VLLSGAAAGAAGSLISAPVELVR	Cre04.g223300.t1.2|PACid:27580544	TRUE	0.000515388	1061.62
WYEENVEHIYGGVIGPATPTAA	Cre04.g223300.t1.2|PACid:27580544	FALSE	0.000802165;0.00227974	1187.57
GFSAAMYR	Cre04.g223300.t1.2|PACid:27580544	TRUE	0.00626468	459.711
SEGPLSFYK	Cre04.g223300.t1.2|PACid:27580544	TRUE	0.00256543;0.00620878;0.00713266;0.00731042;0.00957696	514.258	519.244
KQLEGDDHYSNFSHANVLLSGAAAGAAGSLISAPVELVR	Cre04.g223300.t1.2|PACid:27580544	TRUE	0.000445504;0.000720876;0.000798963;0.00082665;0.00222847;0.00356301	793.809	1004.47
GFTSTILR	Cre04.g223300.t1.2|PACid:27580544	TRUE	0.00407712	447.756
RAALAGTVAAGAAASAGAEEFYK	Cre04.g223300.t1.2|PACid:27580544	TRUE	0.00355478	718.371
AALAGTVAAGAAASAGAEEFYK	Cre04.g223300.t1.2|PACid:27580544	TRUE	0.000148523;0.000174985;0.000210028;0.000429127;0.000593416;0.000758438;0.00115918;1.04853e-05;4.55255e-06;5.33763e-05;8.05138e-07	999.003
VMIGQPFDTIK	Cre04.g223300.t1.2|PACid:27580544	TRUE	0.00141212;0.00214978;0.00269411;0.00466841;0.00814742;0.00851448	1247.66
SSDAMTINESLMEVEHTPAVHKR	Cre04.g223300.t1.2|PACid:27580544	TRUE	0.000139404;0.000275675;0.000440385;0.000470948;0.000845641;0.00115309;0.00185148;0.00385488;1.57539e-08;2.0139e-13;2.52287e-09;4.10781e-14;6.94532e-06;8.43572e-05;8.94956e-07;9.29063e-09	660.815	664.793
ILDILPGISGGVAR	Cre04.g223300.t1.2|PACid:27580544	TRUE	0.000294208;0.00029876;0.000488778;0.000522602;0.000589782;0.00102772;0.00105533;0.00141951;0.00147612;0.0022991;0.00295077;0.00346649;0.00354676;0.00404861;0.00415163;0.00964567;0.00982461;3.35802e-05	690.914	699.389
AIPVNAGIFLAVEGTR	Cre04.g223300.t1.2|PACid:27580544	TRUE	0.000322876;0.000365268;0.000394147;0.000771784;0.000954278;0.00112108;0.00113875;0.00117339;0.00279487;0.00373222;0.00421897;0.00605787;0.00630277;0.00906885;0.00967048;1.03495e-05;3.87034e-05;4.38765e-05;7.33278e-05	814.462	824.432
QLEGDDHYSNFSHANVLLSGAAAGAAGSLISAPVELVR	Cre04.g223300.t1.2|PACid:27580544	TRUE	0.000276195;0.000409609;0.000515979;0.000629838;0.00070591;0.00219747;1.76461e-05;1.89174e-05;2.48258e-05;5.42413e-06;8.21024e-05;8.22502e-05;9.63449e-05;9.70307e-05	1273.97	971.95
VLASEGQAGLWR	Cre04.g223300.t1.2|PACid:27580544	TRUE	0.000231346;0.000264029;0.000450759;0.000452439;0.000490166;0.00128316;0.0014883;0.0016056;0.00230191;0.00319443;0.00400486;0.00419697;0.00437398;0.00869392;1.36859e-08;3.3119e-05;7.66714e-05	643.846	652.321
SSDAMTINESLMEVEHTPAVHK	Cre04.g223300.t1.2|PACid:27580544	TRUE	0.000103167;0.000198095;0.000214037;0.000837152;0.00115777;0.00137939;1.08451e-07;1.18874e-08;1.38735e-07;1.81736e-12;2.00396e-08;2.37669e-06;2.533e-05;3.95313e-05;5.41914e-11;6.76299e-06;9.88012e-05	828.718	838.023
GGQQGPDGPAPPGGPR	g15370.t1|PACid:27573144	TRUE	0.00223723;0.00424409;0.0042606;0.00519883	722.85
ILELLPPHPANPQADPAADAVQWDER	g15370.t1|PACid:27573144	TRUE	0.000378473;0.000409518;0.00427144;0.00600505		966.783
DLPDVEGDQANNISTFATR	Cre06.g283750.t1.2|PACid:27568270	TRUE	0.000139909;0.000316425;0.000345233;0.00040265;0.000579414;0.000711577;0.000960845;0.001579;0.00472676;0.00619284;1.029e-05;1.0635e-06;1.52417e-08;2.0308e-07;3.41259e-05;6.49959e-08	1031.99	1044.45
IAEELAALGPSDK	Cre01.g028550.t1.2|PACid:27578371	TRUE	0.00165945;0.00240103;0.00337239;0.00361496;0.00417565;0.00663532;0.00682595;0.00730784;0.00954308;6.25402e-05	657.351	664.33
AAAAAPAAATPAAVAAGAGAAAEADGAAEALDGLALGGGHK	Cre01.g028550.t1.2|PACid:27578371	TRUE	0.00917285	1132.91
YTDLAGVVPEWER	Cre12.g531450.t1.2|PACid:27581798	TRUE	0.000171213;0.000174782;0.000240806;0.000267117;0.000358276;0.000360715;0.000433937;0.000530451;0.000536682;0.00087874;0.000928933;0.00141131;0.00195423;0.00219731;0.00223562;0.00271487;0.00475823;0.00630092;0.00749769;2.94433e-05;3.76998e-05;5.40366e-05;7.5851e-05	767.881	776.355
GSAVAMGGPPPPQAMDPAAPANKQ	Cre17.g738050.t1.2|PACid:27572195	FALSE	0.000259291;0.00032083;0.00060902;0.00136729;0.00191224;0.00263353;0.00324802;0.00340141;0.00445459;0.00529163;0.0075521;0.0085751;2.8117e-06	1130.55	1144.5
GLGPGGVEK	Cre17.g738050.t1.2|PACid:27572195	TRUE	0.0043076	407.227
SAIVEELEDSRGELIEDR	Cre06.g269350.t1.2|PACid:27569387	TRUE	0.00127382;0.0018666;0.00241883;0.00987301	687.343
ITAEDEEEAEDGPPVIKPPSQAK	Cre06.g269350.t1.2|PACid:27569387	TRUE	0.00271474;0.00408709		826.044
LLDEEGPVELDEFGR	Cre06.g269350.t1.2|PACid:27569387	TRUE	0.00938705	859.418
VDLAQLVPYDDIR	Cre01.g016150.t1.2|PACid:27578888	TRUE	0.00087345;0.0013473;0.00140032;0.00430908;0.00440161;0.00475184;0.00495485;0.00509277;0.00685078;0.00889876;0.0090445;0.00942577	758.904	767.379
SPDLLAAMEAAVAAER	Cre04.g223150.t1.2|PACid:27580523	TRUE	0.000149678;0.000438382;0.00213121;0.00411036;0.00454259;0.00504232;0.0082267;0.0092275;0.00987124;1.44629e-05;2.20224e-05;3.1507e-05	807.912	817.383
IFVGDIGNEVTDDLLAK	Cre02.g088800.t1.2|PACid:27575591	TRUE	0.000545452;0.00062573;0.000650383;0.000997407;0.00110569;0.00138576;0.00152172;0.00288955;0.00414479;0.00835995;2.1262e-05;2.87458e-05;3.67593e-06;4.78611e-05;6.95567e-05;7.37845e-06;8.1091e-06;8.77819e-05	909.978	919.45
GYGFVSFLDGQDFAK	Cre02.g088800.t1.2|PACid:27575591	TRUE	0.000858504;0.00145925	1649.77
LLAELAAETEPTAANAK	Cre17.g724850.t1.2|PACid:27572015	TRUE	0.00758548		866.429
KKEEEMELDEEPETATAK	Cre17.g724850.t1.2|PACid:27572015	TRUE	0.00225748;0.00320623;0.00651418;0.00732472;0.00940246	708.328
SESTQSTPGSAASGIR	Cre01.g050850.t2.1|PACid:27578970	TRUE	0.000238563;0.000317933;0.00222635;0.00226035;0.00261981;0.00264622;0.00579153;0.00676893;0.0078757;0.0080594	768.368	778.339
GNHEAHDINALFGFR	Cre01.g050850.t2.1|PACid:27578970	TRUE	0.00042982;0.000538263;0.000876126;0.000905639;0.0054649;0.00551025;0.00785488;0.008007;5.06337e-05	566.61	574.586
STLGDAWALDTSEKPYAWR	Cre01.g050850.t2.1|PACid:27578970	TRUE	0.000416678;0.000666612;0.0012183;0.00208227;0.00212997;0.00575062;0.00752397;0.00776714;1.18049e-07;1.47692e-05;1.87071e-08;2.63028e-05;3.22267e-08;4.25381e-08;5.1179e-05	723.02	731.329
AAAEEAAAAAALNVR	Cre01.g050850.t2.1|PACid:27578970	TRUE	0.000223729;0.000501644;0.000870773;0.000888221;0.00573922	1397.73
VFPVVGTAPGPR	Cre01.g050850.t2.1|PACid:27578970	TRUE	0.00617814;0.00712011	598.843	606.321
DISGTPLGDAYGFAR	Cre01.g050850.t2.1|PACid:27578970	TRUE	0.000190069;0.000301481;0.000734398;0.00188678;0.00675136;0.00945638	770.376
TEHVAAHPLPR	Cre02.g095400.t1.2|PACid:27574445	TRUE	0.00539394;0.00924775		415.873
TYTFFYVADDLALAR	Cre12.g534250.t1.2|PACid:27581200	TRUE	0.000114087;0.000122421;0.000123422;0.000168563;0.000346128;0.000391572;0.000569193;0.000805505;0.00128252;0.00134682;0.00141622;0.0024001;0.00470603;0.00480692;0.005244;0.00813279;0.0085152;1.32946e-05;2.83391e-06;3.78542e-05;4.13261e-05;5.43072e-05;9.79233e-05	883.444	892.417
LVDQETVEGAILHMER	Cre12.g534250.t1.2|PACid:27581200	TRUE	0.00010884;0.000220379;0.000463554;0.00048886;0.000555174;0.000576545;0.000822159;0.00152123;0.0015891;0.00169605;0.00339316;0.00426293;0.00755059;1.81022e-05;1.97193e-06;4.09553e-06;7.67785e-05;8.3217e-06;9.64672e-05	613.981	1860.86
VVSFEDSVVLLR	g11874.t1|PACid:27565153	TRUE	0.000242355;0.000317652;0.000465747;0.000605085;0.000638744;0.000722931;0.000766216;0.0011455;0.00181488;0.00226371;0.00234909;0.00363431;0.00387528;0.00828076;9.01678e-05	681.885	689.363
AAQVLSGIDLEGGGR	g11874.t1|PACid:27565153	TRUE	0.00391231;0.00654373	721.884
AVVQHNLAAASR	g11874.t1|PACid:27565153	TRUE	0.00779959	618.844
EELAAALEREEEWSK	g11874.t1|PACid:27565153	TRUE	0.00102252;0.00264662;0.00306548;0.00462414;0.00578135;0.00764412;0.00968512;5.73485e-05	895.434	905.404
IHGALGPDWDWSGK	Cre12.g496200.t1.2|PACid:27582610	TRUE	0.00317124	513.584
TNVQPAAAGAAVPSELLAAHELPGAAAR	Cre12.g513950.t1.2|PACid:27581889	TRUE	0.000222613;0.00022648;0.000825411;0.000901593;0.0013688;0.00206893;0.0021303;0.00382122;0.0041358;0.00799657;0.00916522;1.28001e-06;1.80759e-08;2.85289e-09;4.48596e-08;6.29643e-05	885.14	896.772
QLEGPLFVLHLASGATGADEVAANAPR	Cre12.g513950.t1.2|PACid:27581889	TRUE	0.00028314;0.000413914;0.000882484;0.00151637;0.00306436;0.00461292;0.00462143;0.00535512;0.00571128;3.67732e-06;4.00164e-05;4.95842e-05	902.14	913.44
GGPFAVLNGSLVPEVLVVAVPAER	Cre12.g513950.t1.2|PACid:27581889	TRUE	0.00107117;0.0092384		806.759
LLLHAGTGSSAELVEEYVALPGGR	Cre12.g513950.t1.2|PACid:27581889	TRUE	0.00290081;0.00316741;0.00333356;0.00368966;0.00478457;0.00491435;0.00511504;0.00690571		823.406
DDGSSVRPYGHATVVGLAK	g17010.t1|PACid:27571474	TRUE	0.00105653;0.00218085;0.002437;0.00267873;0.00472569	964.995	651.974
AVVAPEAIESAAK	g17010.t1|PACid:27571474	TRUE	0.000454358;0.00055109;0.00130635;0.00152624;0.0019884;0.00237426;0.00369966;0.00384223;0.00390831;0.00674601;0.00704595;0.00798841;0.00846704;0.00856073;0.00890194;0.00936968;2.80516e-08	628.348	635.328
YTLDVDLK	g17010.t1|PACid:27571474	TRUE	0.00230912;0.00438571;0.00472956;0.0052323;0.00773037;0.00891866;0.00940858	965.507	488.247
TVNYQHIMPTR	g17010.t1|PACid:27571474	TRUE	0.00096877;0.0017354;0.00211148;0.00216464;0.00237886;0.00265755;0.0031547;0.00317105;0.00438015;0.0071951;0.00890625;9.10672e-06	453.899	697.316
VSDESEMAALEAK	g18062.t1|PACid:27571021	TRUE	0.00168588;0.00312403;0.00687953		697.301
VSEHEADFDPDFLK	Cre12.g512550.t1.2|PACid:27581749	TRUE	0.000104656;0.000364884;0.00044145;0.00045118;0.000594463;0.000639292;0.000979167;0.00230872;0.00501792;0.00568142;0.00691464;0.00934979;2.99149e-05;6.28323e-05;9.48841e-05	550.255	555.905
EGLPEEAAESMLEDEGFLKR	Cre12.g512550.t1.2|PACid:27581749	TRUE	0.000696371;0.0012406;0.0032289;0.00477045;0.00494237;0.00720607;0.00734854;0.00736545;1.22615e-05;1.34535e-07;2.5869e-05;6.22049e-07;8.685e-05	756.023	758.668
SIGLVGHALDQK	g1650.t1|PACid:27574406	TRUE	0.00389027;0.00986712	619.349	1252.63
VIAIIAEGVPEKDTK	g1650.t1|PACid:27574406	TRUE	0.00146522;0.00156784;0.00396658;0.00451449	791.956
ADVFINYASFR	g1650.t1|PACid:27574406	TRUE	0.000251672;0.00190252;0.00254819;0.00498603;0.00704506	651.827
HPWEDVLYTS	g1650.t1|PACid:27574406	FALSE	0.00285801;0.00407263	623.791	630.271
ETPSVAALVTPGSSGGFQK	g1650.t1|PACid:27574406	TRUE	0.000124199;0.000174084;0.000250028;0.000710821;0.00173046;0.00188893;0.00379792	916.973	927.442
YLDYAVEVETYTLQK	g1650.t1|PACid:27574406	TRUE	0.000175783;0.000200304;0.000354958;0.000546605;0.000559281;0.000651158;0.00142255;0.00181522;0.00468722;0.00585486;0.00799532;0.00872904;1.14323e-05;2.31413e-05;4.10518e-05;5.04995e-05;8.07866e-06;8.54893e-08;8.75326e-05;9.8209e-06	917.959	617.958
SAYESSLQALNSATLR	g1650.t1|PACid:27574406	TRUE	0.000111309;0.00013848;0.000173834;0.000211288;0.000277994;0.000307379;0.000381193;0.000441226;0.000637985;0.000678018;0.00155984;0.00183921;0.00365128;0.00905044;1.46858e-05;3.8565e-05	855.937	1730.8
AAGATVPESFEGLEGAVK	g1650.t1|PACid:27574406	TRUE	0.00221997;0.00487386;0.00502751;0.00575199;0.00607538;0.00663418	866.941	876.413
NEIAIPVYGSIAEATR	g1650.t1|PACid:27574406	TRUE	0.000288388;0.000655098;0.000851145;0.000947369;0.00227;0.00331404;0.00624566;0.00859059	852.452
SEVQFGHAGAR	g1650.t1|PACid:27574406	TRUE	0.000710888;0.00176785;0.001915;0.00408783;0.00676004;0.00932916	579.786	588.261
VIIGPATVGGVQAGAFK	g1650.t1|PACid:27574406	TRUE	0.001453;0.00556386;0.00734287	792.959
LVAAGTLVPAADVPAPAVPQDLAAAVAAGK	g1650.t1|PACid:27574406	TRUE	0.00186027;0.00296634;0.0092419	2723.52	919.483
NSYFDTDFATGK	g10156.t1|PACid:27570299	TRUE	0.000381106;0.000862397;0.0010441;0.00108062;0.00147772;0.00354645;0.00741808	683.302	690.281
LDSIDSPTGR	g10156.t1|PACid:27570299	TRUE	0.00610401	530.767
EIPEPVNVEVAK	Cre10.g424500.t1.2|PACid:27579251	TRUE	0.000873231	662.362
LTGLPTDTEAQVQAAAEQLMSAGVK	Cre10.g424500.t1.2|PACid:27579251	TRUE	0.000180735;0.000226472;0.000306112;0.000786894;0.000879958;0.000886962;0.00203246;0.00249037;0.00251685;0.00402148;0.00444824;0.00517106;2.24203e-05;7.54997e-05	843.767	853.405
NKESTALLDEWK	Cre07.g340350.t1.1|PACid:27564090	TRUE	0.0001237;0.000824707;0.00260686;0.00328559;0.00554791;0.00610388;0.00932203	717.367	725.344
KQVGHFEPELVAGR	Cre07.g340350.t1.1|PACid:27564090	TRUE	0.000289155;0.00107885;0.00134045;0.00491351;0.00663816;0.00692494;0.00696314;0.00810528;0.00817614;0.00879055	783.923	529.93
TPAQQIADR	Cre07.g340350.t1.1|PACid:27564090	TRUE	0.000991984;0.00237525;0.00713716;0.00718295	500.265	507.244
HFGVDLPHSVIAHMDPVLIK	Cre07.g340350.t1.1|PACid:27564090	TRUE	0.000354981;0.000909417;0.00125608	561.052	567.782
SFEDLTAPVPNFR	Cre07.g340350.t1.1|PACid:27564090	TRUE	0.000150031;0.000225508;0.000300593;0.00031425;0.000462767;0.000741109;0.000926149;0.000929788;0.000991142;0.00106137;0.00157839;0.00180216;0.00191159;0.0021992;0.00246013;0.00246424;0.00269779;0.00455813;0.00537774;0.00701918;0.00734824;0.00745299;8.09199e-05	1491.74	755.35
KIDWETTNALEDFDITLEDMGAEVAK	Cre07.g340350.t1.1|PACid:27564090	TRUE	0.000137918;0.000229355;0.000273419;0.000297303;0.00040561;0.000477506;0.000522202;0.000691704;0.000872031;0.00117703;0.00136901;0.00158077;0.00209806;0.0061472;1.69885e-05;2.64993e-05;6.39869e-05	990.803	1000.77
GDFPTSEVEAAGAALAAELEADPAAALK	Cre07.g340350.t1.1|PACid:27564090	TRUE	0.000412941;0.00057222;0.00141382;0.00475655;2.64154e-05	895.78
GDFPTSEVEAAGAALAAELEADPAAALKK	Cre07.g340350.t1.1|PACid:27564090	TRUE	0.000475004;0.00107131;0.00134238;0.0014361;0.00162768;0.00167935;0.0020185;0.0021081;0.00237062;0.0028221;0.00338043;0.00891074;1.01033e-13;1.09566e-12;1.51966e-11;1.65754e-10;2.21115e-06;7.08242e-08	938.478	711.838
FFDTVLAK	Cre07.g340350.t1.1|PACid:27564090	TRUE	0.00573453;0.00688011;0.00990728	470.761	475.247
EQWGVENLSHHFLPLIR	Cre07.g340350.t1.1|PACid:27564090	TRUE	0.00010514;0.000199758;0.000247676;0.00053663;0.000569713;0.000596549;0.000631284;0.00128692;0.00132545;0.00445186;0.00495489;0.00608134;0.0080414;1.98343e-05	692.366	526.256
FELLAPQYAELLQAASSGSK	Cre07.g340350.t1.1|PACid:27564090	TRUE	0.00014076;0.000836078;0.00352412;0.00405308;0.00486965;0.006469;2.02768e-05;3.22289e-05;8.1423e-06	1062.05	1073.52
YKAEEDALRAELKPVYGDSVDVAK	Cre07.g340350.t1.1|PACid:27564090	TRUE	0.00393826	667.347
EAIKGDFPTSEVEAAGAALAAELEADPAAALKK	Cre07.g340350.t1.1|PACid:27564090	TRUE	0.000260022;0.00131769;0.00216667;0.00509112;0.00571369;0.00868596;2.39779e-09;3.51598e-05;8.10751e-08;9.4343e-05	1085.56	823.398
MSHHPALDSFLLK	Cre07.g340350.t1.1|PACid:27564090	TRUE	0.000715479;0.00233241	504.594
AEQEAADNAYLK	Cre07.g340350.t1.1|PACid:27564090	TRUE	0.000679418;0.00090877;0.00102878;0.00150895;0.00157929;0.00169433;0.00171161;0.00196361;0.0024198;0.00303876;0.00315034;0.00391887;0.00431438;0.00463913;0.00479373;0.0048899;0.0050923;0.00517061;0.00517344;0.00638679;0.00744029;9.94705e-05	661.815	669.293
DLGDSKGEPLLK	Cre07.g340350.t1.1|PACid:27564090	TRUE	0.00331907		643.325
VEFSEGVAAPK	Cre07.g340350.t1.1|PACid:27564090	TRUE	0.00206483;0.00708105		573.278
ESTALLDEWK	Cre07.g340350.t1.1|PACid:27564090	TRUE	0.00196671;0.0027444;0.003669;0.00452429;0.00473569;0.00493843;0.00540961;0.00550143;0.00575199;0.00677806;0.00820833;0.00846977	596.298	602.281
AQNLKPGEVGK	Cre07.g340350.t1.1|PACid:27564090	TRUE	0.00810042	570.822
LSAGDQELVSK	Cre07.g340350.t1.1|PACid:27564090	TRUE	0.000502984;0.000647505;0.000896617;0.00115784;0.00119072;0.00242459;0.00338348;0.00447546;0.00580672;0.00609977;0.00765373;0.00865494;0.00896187;3.07788e-05	573.804	580.285
EKEAIKGDFPTSEVEAAGAALAAELEADPAAALKK	Cre07.g340350.t1.1|PACid:27564090	TRUE	0.000109854	703.169
VLVSPEVAAVPLKDVDGQLASK	Cre07.g340350.t1.1|PACid:27564090	TRUE	0.000239122;0.00449502;0.00467935;0.00743795;2.29397e-05;2.66038e-05;3.53453e-06	745.758	754.067
QVGHFEPELVAGR	Cre07.g340350.t1.1|PACid:27564090	TRUE	0.000305549;0.000309161;0.000395412;0.00168137;0.00258761;0.00307336;0.00369865;0.0050586;0.00568434	711.362	729.348
AELKPVYGDSVDVAK	Cre07.g340350.t1.1|PACid:27564090	TRUE	0.000131809;0.000134221;0.000200548;0.000756471;0.000982436;0.00134568;0.0013923;0.00141093;0.00195478;0.00273456;0.00276927;0.00297723;0.00312779;0.00457109;0.00676918;0.00767468;0.00826833;5.98125e-05	795.923	536.601
KLSAGDQELVSK	Cre07.g340350.t1.1|PACid:27564090	TRUE	0.00423432;0.00520044;0.00601081;0.00625251;0.00761953;0.0094293	637.851	645.329
LLGPELDGNGGAPLSDVVAAVTAHK	Cre07.g340350.t1.1|PACid:27564090	TRUE	0.000154429;0.000213229;0.000216546;0.00030504;0.000308514;0.000533669;0.000542982;0.000718892;0.000926727;0.00102022;0.00103494;0.00112232;0.00131783;0.00147655;1.93867e-05;2.55396e-06;5.57886e-05;8.60936e-08	801.096	810.734
EAIKGDFPTSEVEAAGAALAAELEADPAAALK	Cre07.g340350.t1.1|PACid:27564090	TRUE	0.000516922;0.00120187;0.00159395;0.0015992;0.00181834;0.00189968;0.00386091;0.00413001;0.0045515;0.0047092	1042.87	1054.17
TYLQPYVESELFK	Cre14.g626750.t1.2|PACid:27565820	TRUE	0.000503376;0.000951885;0.00103518;0.00161799;0.00164145;0.00242821;0.00498139;0.00518056;0.00559412;0.00654802;0.0088544;0.00889408	808.914	816.392
DLPSAPPSLK	Cre12.g537050.t1.2|PACid:27581405	TRUE	0.00537122	512.788
EEGYASLGSYFDGSNDAGEK	g11714.t1|PACid:27565426	TRUE	0.000125018;0.000155604;0.000213449;0.000220429;0.000261939;0.000456848;0.000644413;0.00071294;0.000847052;0.00371446;0.00381243;0.0048275;0.00508076;0.00831338;0.00942711;1.73048e-06;2.67338e-07;4.59207e-05;6.07308e-07	1048.44	1059.41
REEGYASLGSYFDGSNDAGEK	g11714.t1|PACid:27565426	TRUE	0.000453391;0.000518236;0.000631525;0.000696819;0.000835666;0.00107969;0.00121219;0.00654071	751.329	759.971
LYDVFPVVEMDYGR	g11714.t1|PACid:27565426	TRUE	0.000183135;0.0010082;0.00116588;0.00176279;0.00178151;0.00276765;0.00376048;0.00393753;0.00500881;0.00521504	859.908	868.383
YVVVAGITPTPLGEGK	Cre13.g566000.t1.2|PACid:27573344	TRUE	0.000301295;0.000333603;0.000350276;0.000408749;0.00041863;0.000437855;0.000443065;0.00060193;0.00112245;0.00146153;0.00147293;0.00180948;0.00192766;0.00222011;0.00242077;0.00360573;0.00521103;0.00595837;3.15918e-07;3.8459e-05;5.88715e-05	800.951	809.426
VPVPSDIEIAQSVEPVHISK	Cre13.g566000.t1.2|PACid:27573344	TRUE	0.000103351;0.00035156;0.000385825;0.000901301;0.00100925;0.00101089;0.00127955;0.00152321;0.00280537;0.00309286;0.00381677;0.00681337;1.03967e-05;1.25374e-05;1.75738e-06;1.8117e-05;3.06486e-07;6.91328e-05;7.03159e-05	1072.58	2167.08
EMYHAAGVEYLPEAEAQIEK	Cre13.g566000.t1.2|PACid:27573344	TRUE	0.000101501;0.000111492;0.000147672;0.000158687;0.000188835;0.000218266;0.000349677;0.000407889;0.000565265;0.000570511;0.00106258;0.00258778;0.00291583;0.00369504;0.00562435;0.00715778;1.47646e-05;3.17809e-06;3.5457e-05;3.6965e-05;7.55209e-06;8.65636e-06	1147.54	773.336
YGTPVVVAVNR	Cre13.g566000.t1.2|PACid:27573344	TRUE	0.000585885;0.000645933;0.000976896;0.00120763;0.00190765;0.00236515;0.0024134;0.00317075;0.00415963;0.00419701;0.00563985;0.00668306;0.00808551;0.00919723	587.833	595.311
MVIGNDTQGRPVTADDLGVGGALTVLMR	Cre13.g566000.t1.2|PACid:27573344	TRUE	0.0001043;0.00310476;0.00536676;0.00548436;0.00748604;3.26391e-07	958.16	964.793
TQTDEALFNR	Cre13.g566000.t1.2|PACid:27573344	TRUE	0.00198801;0.0032433;0.00445059;0.00504149;0.00565537	597.791	605.269
LVGEDGFVVTEAGFGADIGMEK	Cre13.g566000.t1.2|PACid:27573344	TRUE	0.000100052;0.000109506;0.000368124;0.00037369;0.000403499;0.000469888;0.000846334;0.000984994;0.00106142;0.00120609;0.00147997;0.00232745;0.00432252;0.00597511;2.48283e-05;3.75913e-05;3.7697e-05;3.80712e-07;6.02752e-07;9.94071e-05	1129.04	1140.5
IADAVGLLPTEYDLYGIHK	Cre13.g566000.t1.2|PACid:27573344	TRUE	0.000148331;0.000151677;0.00022255;0.000280283;0.000326919;0.000371667;0.000378264;0.000410267;0.000578866;0.000693001;0.000990624;0.0014286;0.00161809;0.00169223;0.0017001;0.00228874;0.008607;1.46398e-05;1.54047e-07;2.07641e-06;5.55333e-06;5.79146e-08;6.77394e-05	1044.55	704.017
DAIEPTLMQTLEQTPVLVHAGPFANIAHGNSSVVADQIGLK	Cre13.g566000.t1.2|PACid:27573344	TRUE	0.00109365;0.00438106	1075.31	1088.02
TGADVKPLLPVK	Cre13.g566000.t1.2|PACid:27573344	TRUE	0.00219594;0.00868315	1236.74	1250.7
FASDTDAELEAVR	Cre13.g566000.t1.2|PACid:27573344	TRUE	0.000155968;0.000161303;0.000182548;0.00018843;0.000199978;0.000249292;0.00031454;0.000331394;0.000354935;0.000464522;0.0006091;0.000618969;0.000772756;0.000872963;0.00107896;0.00136415;0.002095;0.00347751;1.74698e-05;3.48036e-05;4.49084e-07;4.51106e-06;7.14296e-05;7.42099e-05	712.339	720.315
TQYSFSHDAAK	Cre13.g566000.t1.2|PACid:27573344	TRUE	0.000293515;0.000381301;0.000403612;0.00041477;0.000544723;0.00106691;0.00118153;0.00166792;0.00169548;0.00195903;0.00229653;0.00234445;0.00239886;0.00246346;0.00302652;0.00404394;0.00423341;0.00629432;0.00853555	418.863	635.269
TDPQELTPEER	Cre13.g566000.t1.2|PACid:27573344	TRUE	0.000398398;0.00059322;0.00124054;0.0033603;0.00477885;0.00481165;0.0064479;0.00804577;7.54286e-05	657.812	665.29
TGADVKPLLPVKVPVPSDIEIAQSVEPVHISK	Cre13.g566000.t1.2|PACid:27573344	TRUE	0.00363987;0.00536668	673.384
LDIDPASITWR	Cre13.g566000.t1.2|PACid:27573344	TRUE	0.000112431;0.000163772;0.00025257;0.000313134;0.000355502;0.000514245;0.000719411;0.000856086;0.00100685;0.00140829;0.00143576;0.0015695;0.00332093;0.00334191;0.00342958;0.00546446;0.00662139;0.0066484;0.00714153;0.00725282;1.31705e-05	643.841	651.319
DYYDFAYQAPVNVPPPSR	Cre03.g201300.t1.3|PACid:27576234	TRUE	0.000122834;0.000126038;0.000151443;0.000182689;0.000199094;0.000266316;0.000870389;0.00153273;0.00205118;0.002873;0.00288225;0.00693713;0.00848927;1.59536e-05;2.37914e-05;6.82776e-07;6.89178e-07;7.3294e-05;7.9367e-05;9.24208e-08	1050	1061.46
DVLQDVTLVAVSR	Cre03.g201300.t1.3|PACid:27576234	TRUE	0.000107728;0.000302081;0.000327473;0.00045295;0.00448714;0.00538726;0.00573427	707.899	1430.73
YTIEEVLGAGSNAVAYR	Cre01.g045600.t1.3|PACid:27578352	TRUE	0.000220699;0.00030149;0.000520792;0.00102941;0.00306027;0.00344336;0.00464396;0.00957883;9.17634e-05	906.96	917.429
LGQQLAVFGQDGK	Cre01.g045600.t1.3|PACid:27578352	TRUE	0.00834626	680.865
YVDYFEEDDPNDR	Cre01.g045600.t1.3|PACid:27578352	TRUE	0.000199825;0.00021184;0.000292466;0.000296679;0.000305418;0.000329256;0.000402619;0.000415188;0.000425972;0.000450442;0.000844794;0.000992162;0.00148172;0.00187632;0.00201785;0.00298696;0.00326291;0.00682649;0.00953766;7.8896e-05	838.839	1692.61
LLSEEVFDFAR	g2989.t1|PACid:27576230	TRUE	0.000307304;0.000316439;0.000399719;0.000460177;0.000632393;0.00113794;0.0012715;0.00135513;0.0015594;0.00186842;0.00196613;0.00201137;0.00212011;0.00234999;0.00357879;0.00367364;0.00410413;0.00412914;0.00469768;0.00560495;0.00575439;0.00613557;3.39489e-05	663.341	670.32
QFASQDNADLFAEDVEK	g2989.t1|PACid:27576230	TRUE	0.000147819;0.000174298;0.00020184;0.000224333;0.000246774;0.000432813;0.00078534;0.00138782;0.0015093;0.00184423;0.00343142;0.00414087;0.00479707;0.00494336;0.00939895;1.18422e-05;1.40119e-05;3.63256e-05;4.76495e-06;9.54329e-06	963.94	1946.8
MEALLDFNKPIDVGLLDAAVSASMTSVAGGEAQR	g2989.t1|PACid:27576230	TRUE	0.000166018;0.000197945;0.00202135;0.00330329;0.00331032;0.00466322	1184.25	1197.55
LLLEFQEHPQAWTR	g2989.t1|PACid:27576230	TRUE	0.0022197;0.00796285	589.978
WETQFSSWEEVAPPK	Cre02.g119700.t1.3|PACid:27575506	TRUE	0.000725518;0.00131253;0.00414179;0.00425159;0.00542045	910.928	920.4
YTQEFDSYQDYNAAALASYR	Cre02.g119700.t1.3|PACid:27575506	TRUE	0.00308261;7.79538e-05	1188.52
VLAVEQEYNK	Cre06.g307600.t1.2|PACid:27568926	TRUE	0.00204626;0.00486954;0.00841235	596.814
LDLPELQGEPEEISKEK	g1863.t1|PACid:27575688	TRUE	0.00194935;0.00498656;0.00614587;0.00864115	652.006	658.652
LEEVNAILAAGAELPFEVVAAK	g1863.t1|PACid:27575688	TRUE	0.000190227;0.000223079;0.000265615;0.0003596;0.000536141;0.000588206;0.000598163;0.00698632;0.00766282;0.00802547;0.00990655;5.82263e-05;6.27942e-05	752.083	760.059
KLEEVNAILAAGAELPFEVVAAK	g1863.t1|PACid:27575688	TRUE	0.00161492;0.00165434;0.0065221;0.00988656	794.781	803.422
LDLPELQGEPEEISK	g1863.t1|PACid:27575688	TRUE	0.000253429;0.000306549;0.000331621;0.000610058;0.000711312;0.000792166;0.000998339;0.00148915;0.0017748;0.00186522;0.00215186;0.00431332;0.00506815;0.00611236;0.00867412;1.23495e-05;8.55259e-05	848.936	857.411
ETPQDSVTVQGIDEIPFER	Cre06.g269450.t1.2|PACid:27567857	TRUE	0.000119249;0.000154622;0.000217443;0.000247515;0.000322547;0.000369596;0.000605187;0.000624029;0.000728174;0.000935443;0.00122366;0.00497548;0.00764661;0.00958273;0.00986448;1.04839e-05;1.29023e-07;3.55107e-08;4.79147e-06;6.07149e-09;8.85449e-07	1080.53	1092.49
NLNGFGYDNLILR	Cre06.g269450.t1.2|PACid:27567857	TRUE	0.000133124;0.000174437;0.000236199;0.000375582;0.00042116;0.000567402;0.000624024;0.000757957;0.000829237;0.0012354;0.00161195;0.00183586;0.00190041;0.00205221;0.00280482;0.00442633;0.00699848;0.00781035;1.35398e-05	754.897	764.368
VTNLSEDVTEGDLQELFRPFGAVSR	Cre06.g269450.t1.2|PACid:27567857	TRUE	0.000258046;0.00257;0.00360285;0.00366586;0.00438796;0.00472571;0.00901689;0.00925828;1.32877e-05;2.75118e-07;4.86025e-07	927.135	938.102
VEWAQPR	Cre06.g269450.t1.2|PACid:27567857	TRUE	0.00849509	443.233
VTNLSEDVTEGDLQELFR	Cre06.g269450.t1.2|PACid:27567857	TRUE	0.00161677;0.00168657;9.97909e-05		1044.47
DTLDDEDLLPPSVTK	Cre06.g269450.t1.2|PACid:27567857	TRUE	0.00900456		837.388
WGDTLDDEDLLPPSVTK	Cre06.g269450.t1.2|PACid:27567857	TRUE	0.000340181;0.000373145;0.000409767;0.000463447;0.000735594;0.000749105;0.000802896;0.000858367;0.00336805;5.81788e-05;6.08174e-05	950.963	960.434
YSHEEVVYGDGHHGLR	Cre07.g349350.t1.2|PACid:27564579	TRUE	0.000139418;0.000202736;0.00021316;0.000255072;0.000290267;0.000411908;0.00227303;0.00232105;0.00429134;0.00604398;1.56898e-05;1.84507e-05;2.30235e-06;3.42007e-06;4.3341e-05;4.94748e-07;6.4308e-05;6.82755e-05;7.15939e-05;7.61715e-05	618.956	470.7
GYTYDFEHGPHYLQPEK	Cre07.g349350.t1.2|PACid:27564579	TRUE	0.00015657;0.00121931;0.00150065;0.00156872;0.00157948;0.00182693;0.00216745;0.00235217;0.00238534;0.00517445;0.00658467;0.00688871;1.08768e-05;1.41287e-07	694.318	701.962
KGYTYDFEHGPHYLQPEK	Cre07.g349350.t1.2|PACid:27564579	TRUE	0.000121126;0.000169825;0.000265082;0.00246561;0.00293911;0.00768031	737.017
YSHEEVVYGDGHHGLRK	Cre07.g349350.t1.2|PACid:27564579	TRUE	0.00452002	496.492
AKWLGPYSENSTPAYLTGEFPGDYGWDTAGLSADPETFKR	g6609.t1|PACid:27569374	TRUE	0.00115642;0.00154961;0.00243925;1.70614e-09	1099.52	1111.48
YGWDTAGLSADPETFKR	g6609.t1|PACid:27569374	TRUE	0.00954912	638.639
ELELIHAR	g6609.t1|PACid:27569374	TRUE	0.000277955;0.000283728;0.000370576;0.000494095;0.000665537;0.000891031;0.00128056;0.00212066;0.00838141;0.00912387;4.35141e-05	490.78	497.261
YRELELIHAR	g6609.t1|PACid:27569374	TRUE	0.000212322;0.000243279;0.000329627;0.000354299;0.000354405;0.00038284;0.000391606;0.000406959;0.00041283;0.000491399;0.000775227;0.00218529;0.00297017;0.00497095;0.00703552;0.00808647;0.00876251;2.17237e-05;3.69368e-06;5.19946e-05	433.911	439.893
PLGLADDPDTFAELK	g6609.t1|PACid:27569374	TRUE	0.000124836;0.0013641;0.00158693;7.19292e-05;9.88875e-05	801.407	809.383
WLGPYSENSTPAYLTGEFPGDYGWDTAGLSADPETFKR	g6609.t1|PACid:27569374	TRUE	0.000180715;0.00048611;0.000613728;0.0010086;0.00125801;0.00134508;0.00196011;0.00226181;0.00226208;0.00280247;0.0047196;0.00976468;1.64625e-05;4.62189e-15	1049.74	1414.27
FGEAVWFK	g6609.t1|PACid:27569374	TRUE	0.000153645;0.000382798;0.000767406;0.000787516;0.00112651;0.00126019;0.00139497;0.00213078;0.00339843;0.00448429;0.00621525;0.00652793;0.00917196	492.253	497.238
GEFPGDYGWDTAGLSADPETFK	g6609.t1|PACid:27569374	TRUE	0.00159189;0.00181259;0.00749966;0.00851119	1180.52	1192.49
GPVQNLDDHLANPGVNNAFAFATK	g6609.t1|PACid:27569374	TRUE	0.000208173;0.000361062;0.00303264;0.00587533;1.53982e-05;1.7682e-11;1.84104e-08;2.11787e-06;2.83832e-07;3.39212e-05;5.54181e-05;5.64373e-07	837.419
TGEFPGDYGWDTAGLSADPETFK	g6609.t1|PACid:27569374	TRUE	0.00900452	1231.05
PDTFAELK	g6609.t1|PACid:27569374	TRUE	0.00805009	460.74
SSGVEFYGPNR	g6609.t1|PACid:27569374	TRUE	0.000139224;0.0001544;0.000173913;0.000302605;0.000322458;0.000365399;0.000444364;0.000447541;0.000542544;0.000874014;0.00110296;0.00130533;0.00157411;0.00196302;0.0020781;0.00217548;0.0025559;0.00304563;0.00380521;0.00440693;0.00443029;0.00527057;0.00541489;0.00555358;0.00807318;0.0092506;1.3522e-05;6.65289e-05	606.786	614.264
SFDPLGLADDPDTFAELK	g6609.t1|PACid:27569374	TRUE	0.00202609;0.00389737;0.00469862	975.97
GEFPGDYGWDTAGLSADPETFKR	g6609.t1|PACid:27569374	TRUE	0.00336532	1258.57
TGEFPGDYGWDTAGLSADPETFKR	g6609.t1|PACid:27569374	TRUE	0.00190912	1309.1
LLDEAVAADDSAAWFR	Cre17.g704350.t1.2|PACid:27571674	TRUE	0.000107013;0.00016563;0.00020752;0.0004072;0.000567498;0.000977709;0.00105342;0.00218485;0.00253082;0.00290952;0.00616179;0.00649869;0.00743216;0.00783817;2.2362e-05;2.28344e-05;8.3878e-05	875.426	885.396
YLQQAEQVGDDDKEK	Cre13.g566250.t1.2|PACid:27573716	TRUE	0.00289093	589.28
TYGADKFAFLDELEASR	Cre13.g568150.t1.3|PACid:27574024	TRUE	0.00539088		651.962
DLAELQAAVGQQLHPLEQLGQPYR	Cre17.g721900.t1.2|PACid:27571524	TRUE	0.00167993	892.137
SVQEQAEAALVEGVESLSQAK	Cre17.g721900.t1.2|PACid:27571524	TRUE	0.00021064;0.000213205;0.000257731;0.000374112;0.000474083;0.000665534;0.000837981;0.00160355;0.00191765;0.00442703;1.68743e-05;5.12657e-05;6.20065e-06;7.72316e-05;8.11584e-05;8.25687e-06	725.038	733.346
FQPFLDNNFNVAEFTSK	Cre17.g721900.t1.2|PACid:27571524	TRUE	0.00112565;0.00160434;0.003446;6.94038e-05	1009.49	1020.45
SLPYVTVHSELVK	Cre13.g578750.t1.2|PACid:27574122	TRUE	0.00116374	736.412
DAWEEIIGR	Cre13.g578750.t1.2|PACid:27574122	TRUE	0.00432724	544.772
MTPNVTDISFPADVALK	Cre13.g578750.t1.2|PACid:27574122	TRUE	0.00018375;0.000265345;0.000893974;0.00110524;0.00181625;0.00229564;0.00369061;0.00420595;1.11738e-06;1.76503e-05;2.65662e-05;3.89841e-06;6.40993e-06	909.969	1852.86
QGLANDAEWSGEDFVK	Cre13.g578750.t1.2|PACid:27574122	TRUE	0.000277692;0.000279972;0.00036865;0.000379756;0.000430038;0.000511729;0.000585337;0.000606592;0.000689116;0.000993244;0.00124476;0.0013368;0.00151318;0.00222539;0.00262543;0.00286393;0.00373591;0.00516263;2.78226e-05;3.11251e-05;4.96234e-05;7.79176e-05	883.405	893.376
DALLDSYLFTDR	Cre01.g025400.t1.2|PACid:27578276	TRUE	0.000199388;0.000757438;0.00181067;0.00257159;0.00259094;0.00490747;6.61035e-05	714.854
IPEQNIEVPFLLVGLVSEPR	Cre01.g025400.t1.2|PACid:27578276	TRUE	0.00143495;0.00246935	750.423
FAGLWTDLEQEK	Cre07.g332950.t1.2|PACid:27563945	TRUE	0.00040187;0.0013172;0.00141662;0.00160341;0.00200623;0.00208909;0.0026133;0.0027805;0.00282497;0.00300034;0.00300959;0.00313673;0.00418666;0.00482732;0.00529652;0.00718109;0.00826116;0.00827843;0.00921591;2.12318e-05	718.857	1450.65
GAVLDEVAGLK	Cre07.g332950.t1.2|PACid:27563945	TRUE	0.00447619;0.00552062	1070.6
IAEDDEIVQAVNDYTK	Cre07.g332950.t1.2|PACid:27563945	TRUE	0.000104391;0.000142137;0.000148641;0.000209191;0.000226838;0.000338028;0.000378804;0.000656383;0.000675949;0.0008312;0.00125944;0.00158993;0.00606151;0.00616256;0.00827773;1.96277e-05;4.62732e-05;5.78929e-05;7.66132e-05	911.939	1840.81
VTPEGPELISQIVR	Cre01.g053150.t1.2|PACid:27578465	TRUE	0.000334873;0.000753318;0.0010547;0.00111504;0.0011954;0.00192105;0.00225212;0.0040575;0.00408791;0.00429286;0.00431617;0.00545536;0.0057978;0.007195;0.00757755	769.433	778.406
SWAELEKELLQGQK	Cre01.g053150.t1.2|PACid:27578465	TRUE	0.00199684;0.00401665;0.00743206;0.00923656	553.63
EQLSEAVIGYYNLEHAQR	Cre01.g053150.t1.2|PACid:27578465	TRUE	0.000110473;0.000169556;0.000207917;0.000345866;0.000430886;0.000493873;0.00209322;0.00254922;0.00331661;4.39519e-05;5.26405e-06;5.49739e-06;9.87286e-05	707.352	715.993
LVGFDTSEPTAR	Cre01.g053150.t1.2|PACid:27578465	TRUE	0.00104458;0.00350365;0.00432919;0.00452048;0.00698714;0.00734766;0.00762088;0.00995464	646.828	654.305
MIAQNTSQDDPEDEFDDDVR	Cre01.g053150.t1.2|PACid:27578465	TRUE	0.000104729;0.000129308;0.000201491;0.000239036;0.000326403;0.00133714;0.00144463;0.00241482;0.00400803;0.00401417;0.00497965;1.09741e-07;1.17898e-06;3.52781e-10;4.64675e-09;5.31313e-08;6.55438e-08;6.72147e-05;7.15528e-06;7.5007e-07;7.52967e-06;8.65006e-06	1178.48	1191.44
ADIAVDVEEDIVPLPR	Cre01.g053150.t1.2|PACid:27578465	TRUE	0.000132343;0.000190119;0.000232578;0.000507068;0.000643032;0.00802882;8.35723e-05	875.965
EAVVAEAEWYVYDYK	Cre01.g053150.t1.2|PACid:27578465	TRUE	0.000113076;0.000204657;0.000245023;0.000281434;0.0004829;0.000499081;0.000812324;0.00111184;0.00168238;0.00178706;0.0020854;0.00273292;0.00814532;1.97347e-05;2.58191e-06;2.89102e-05	917.93	926.405
EFYMEHIGK	Cre04.g221700.t1.2|PACid:27580565	TRUE	0.00513944;0.00910809		583.253
LVTGLTTDPVTGEVVSVEAADR	Cre13.g587500.t1.3|PACid:27573693	TRUE	0.000258904;0.000490674;0.000506563;0.000513794;0.000583098;0.00210046;0.00534844;0.00549506;0.00822633;0.00845595;4.48532e-05;6.21632e-05;8.86267e-05	1115.08	1127.55
HLSEQGYDVTLLEASPNPGGLSSGWR	Cre13.g587500.t1.3|PACid:27573693	TRUE	0.000142272;0.000286228;0.000310205;0.00214374;0.00264279;0.00473343;2.86124e-06;4.3354e-05	924.12
LGGGGQQAEILDVDPDEPHIAAAR	Cre13.g587500.t1.3|PACid:27573693	TRUE	0.000135565;0.000260239;0.000287104;0.00171214;0.00218632;0.00248409;0.00256014;0.00322474;0.00343881;0.00417933;0.00917552;1.27964e-05;2.22456e-07;5.54407e-09	810.407	820.709
DAPGSVISADFYHANALLPLSDEAIVQR	Cre13.g587500.t1.3|PACid:27573693	TRUE	0.000167534;0.000327679;0.000824013;0.000949965;0.00112316;0.00202747;0.00272697;0.00382482;2.30554e-05	990.505	1002.14
LGVEEAEELLAR	Cre06.g270700.t1.3|PACid:27568837	TRUE	0.00329172		672.334
VGTAALTADDALDLASFSADK	Cre10.g425450.t1.2|PACid:27580072	TRUE	0.000494815;0.00363457;0.00623083;0.00894448	1026.51	1037.48
LEGDEDDIDALLAR	g9318.t2|PACid:27570530	TRUE	0.00137871;0.00383587;0.00827788		781.351
GGEDLSSEFHNDLYTFNFER	g9318.t2|PACid:27570530	TRUE	0.000109068;0.000127377;0.000166089;0.000273668;0.00040985;0.000419571;0.000446625;0.000517466;0.0006535;0.000895741;0.00097629;0.00161563;1.93441e-06	793.017	801.991
VTYWDAYDGNAIR	Cre12.g489750.t1.2|PACid:27581257	TRUE	0.00048985;0.000502081;0.000870169;0.00185924;0.00191502;0.00196166;0.0020106;0.00243292;0.00247056;0.00265497;0.00353404;0.00412542;0.00500412;0.00713451;0.00856557;1.46083e-05	772.363	781.336
AVTAIASTADSSR	Cre12.g489750.t1.2|PACid:27581257	TRUE	0.000531858;0.00148591;0.00262209;0.00456552;0.00537932;0.00667436;0.00683266;0.00736015	625.323	633.299
SQEFLQGHSDK	Cre12.g489750.t1.2|PACid:27581257	TRUE	0.00024244;0.00196147;0.00283217;0.00451337;0.00849501	638.302
KVTYWDAYDGNAIR	Cre12.g489750.t1.2|PACid:27581257	TRUE	0.0031247;0.00401696	836.41
AEPLVLNSVIGFGGAIENGLIAHPDGR	Cre12.g489750.t1.2|PACid:27581257	TRUE	0.000141472;0.000216194;0.000268675;0.000437604;0.000505367;0.0018917;0.00314215;1.18836e-05;2.06762e-07;3.6992e-05;5.28849e-05;6.22835e-05;6.74936e-07	920.156	931.456
IKGSGDECVSASSDGSCILWDLHTFK	Cre12.g489750.t1.2|PACid:27581257	TRUE	0.00156196	689.573
IIDGSDLDEVNALAVDRDGEALVSGGGDK	Cre12.g489750.t1.2|PACid:27581257	TRUE	0.00105944;0.00135979;0.00258964;0.00864915;1.13629e-06;5.98239e-14;6.23831e-13;7.5538e-05	967.476	978.775
TIIYPLGSTIVLR	Cre12.g489750.t1.2|PACid:27581257	TRUE	0.0063368	723.44
IIDGSDLDEVNALAVDR	Cre12.g489750.t1.2|PACid:27581257	TRUE	0.000102122;0.000131352;0.00023154;0.000342883;0.00036745;0.00104493;0.00120357;0.00126028;0.00128999;0.00149245;0.00284468;0.00375151;1.57625e-06;1.89724e-05;2.18451e-06;5.97425e-06;7.83898e-05;8.12905e-05;8.85405e-05;9.44155e-10;9.80478e-06	907.96	1834.84
PTIQQLIR	NCBI|BK000554.2|DAA00960.1|28269782|TPA_inf: TPA_exp: ribosomal protein S12 [Chlamydomonas reinhardtii].	TRUE	0.000923275;0.00673289	484.798
AEGIGTFGTLSR	Cre14.g612700.t1.2|PACid:27565645	TRUE	0.00631687	1249.63
DVSYDLSDPTKWEPVFEDR	Cre14.g612700.t1.2|PACid:27565645	TRUE	0.00019061;0.00021149;0.000265835;0.00397093;2.04195e-07;3.00999e-08	766.691
DRDQMSAAEEEDYER	Cre14.g612700.t1.2|PACid:27565645	TRUE	0.00207751;0.00378505;0.00573936;0.00924348;0.00941699	620.583
DGEWEISEIIR	Cre14.g612700.t1.2|PACid:27565645	TRUE	0.000368289;0.000440804;0.00105866;0.00113973;0.00118069;0.00364902;0.00374246;0.00946141	673.833	681.311
LVLYADEER	Cre14.g612700.t1.2|PACid:27565645	TRUE	0.00310428;0.00976274	554.288
DRDQMSAAEEEDYERQTEESMFR	Cre14.g612700.t1.2|PACid:27565645	TRUE	0.00355468	721.796
SDHEVETFESADAGASLTYPQQAGTVRK	Cre02.g097400.t1.2|PACid:27574476	TRUE	0.000228115;6.55362e-05	1012.81
EHWANDKEMAVTVVK	Cre02.g097400.t1.2|PACid:27574476	TRUE	0.000253996;0.000269369;0.000356738;0.000554266;0.000791567;0.000937945;0.00131232;0.00141236;0.00154572;0.00161651;0.00403763;0.00808825;2.87786e-05	886.936	889.407
EYTVIDITDEGIVSMMDESGNTR	Cre02.g097400.t1.2|PACid:27574476	TRUE	0.00010865;0.000158883;0.000246359;0.000268273;0.000764407;0.000965522;0.00136388;0.00320204;0.00349928;0.00461484;0.00647093;1.03256e-10;3.79603e-05;4.72817e-05;5.15117e-10;5.77154e-06;5.90219e-05;6.7915e-07	869.72	1317.54
EYTVIDITDEGIVSMMDESGNTRDDMFLPTGTDESDKLAEIMK	Cre02.g097400.t1.2|PACid:27574476	TRUE	0.00951244	1219.79
DDMFLPTGTDESDKLAEIMK	Cre02.g097400.t1.2|PACid:27574476	TRUE	0.000164064;0.000414284;0.000436261;0.00046125;0.00068968;0.000949337;0.00167054;0.0017806;0.0018491;0.0019515;0.00246866;0.00438137;1.48478e-06;1.51327e-05;1.84171e-08;3.92662e-05;8.80859e-06	752.685	1147.49
AMGQEMINSVK	Cre02.g097400.t1.2|PACid:27574476	TRUE	0.000832537;0.00209245;0.00265582;0.00551451;0.00561174;0.0056922;0.00639948;0.00786719;0.00821178;0.00944602	604.294	619.271
SDHEVETFESADAGASLTYPQQAGTVR	Cre02.g097400.t1.2|PACid:27574476	TRUE	0.000101085;0.00028313;0.000351114;0.000461471;0.00126967;0.00677067;0.00797105;1.22069e-08;2.40697e-06;2.47283e-13;2.51435e-06;2.53171e-05;2.76869e-06;3.52134e-09;3.9926e-05;5.28331e-15;6.06242e-09;9.94799e-07	970.113	981.413
DDMFLPTGTDESDK	Cre02.g097400.t1.2|PACid:27574476	TRUE	0.00842436	785.833
VADAWDDSYK	Cre02.g091750.t3.1|PACid:27574299	TRUE	0.00401152	585.259
AAALGGPEDAAAASYPAPK	Cre16.g664700.t1.2|PACid:27566752	TRUE	0.000231983;0.000312074;0.00049972;0.00144432;0.00237951;0.00339211;0.00622679;3.11176e-05	864.434	874.404
TLGLPADTPLVLVVTSDASAAVPVQQR	Cre16.g664700.t1.2|PACid:27566752	TRUE	0.000266459;0.000313464;0.000737665;0.000754195;0.0010324;0.00107601;0.00130589;0.00190813;0.0024323;0.00495459	906.84	917.475
VATSEPVDIFSLEQPADYDK	Cre16.g664700.t1.2|PACid:27566752	TRUE	0.000303985;0.00031368;0.000316923;0.00039411;0.000501439;0.00068749;0.000714806;0.00183736;0.00187774;0.00273054;0.00951814;1.75413e-05;3.37597e-05;3.78066e-05;4.64735e-06	1112.54	1123.5
VATSEPVDIFSLEQPADYDKVSVTGR	Cre16.g664700.t1.2|PACid:27566752	TRUE	0.000112943;0.000195779;0.000961232;0.00563956;0.00907404;0.0098598;2.2118e-06;2.58598e-06	941.806	952.109
YPEGEWQSYKDDNLWR	Cre16.g652100.t1.2|PACid:27566248	TRUE	0.000222001;0.000241446;0.000725505;0.000828284;0.00169747;0.00240837;0.00367894;0.00375743;0.00388751;0.00434534;0.0053208;1.84809e-07;2.90625e-07;6.44217e-06;7.44204e-06	695.982	703.958
MEEGEFFAIETFGTTGK	Cre16.g652100.t1.2|PACid:27566248	TRUE	0.000108296;0.000184703;0.000203914;0.000241627;0.000275899;0.000330575;0.000617892;0.000656064;0.000709586;0.000897742;0.00107177;0.00138639;0.00141792;0.00151607;0.0024158;0.00283839;1.2965e-05;1.74633e-05	955.43	964.403
MAIQDDTPTYLPGLDQR	Cre03.g165050.t1.2|PACid:27577149	TRUE	0.000101338;0.000127372;0.000129893;0.000134944;0.000219417;0.000771224;0.000997008;0.00212909;0.00454998;1.69653e-05;2.2941e-07;2.53598e-05;3.10564e-07;3.34925e-05;5.06556e-05;7.88973e-06;9.27008e-05;9.84271e-05	975.467	986.435
GETEATVEFTGK	Cre03.g165050.t1.2|PACid:27577149	TRUE	0.00123569;0.00196009;0.00248528;0.00251772;0.00372575;0.00437145;0.00753984;0.00791105;0.0084792;0.00904931;0.00927534	634.804	1280.56
GFGFVEYEEKDDAAAAIDNMNNAELFGR	Cre06.g288750.t1.2|PACid:27569449	TRUE	0.000451933;0.000513959;0.000605255;0.00141824;0.00168792;0.00388624;0.00506253;0.005189;0.00897219;0.00972491;3.9783e-05;5.55724e-05;8.10124e-05	1037.13	1048.77
EVNMPIDHATGTHR	Cre06.g288750.t1.2|PACid:27569449	TRUE	0.00285187;0.00449676;0.00612461		539.231
PIDQALAVLAR	Cre12.g487950.t1.3|PACid:27581478	TRUE	0.00551195;0.00565598;0.00901419	583.848	591.326
EGDILTLLESER	g12340.t1|PACid:27581741	TRUE	0.000212971;0.000301228;0.000330047;0.000387519;0.000770105;0.000772735;0.000955494;0.0010801;0.00114675;0.00139575;0.0014176;0.00194646;0.00197183;0.00215566;0.0022532;0.00429017;0.00443798;0.00543343;0.00679645;0.00870376;1.57243e-05	687.859	695.337
GPVREGDILTLLESER	g12340.t1|PACid:27581741	TRUE	0.000735955;0.0041057;0.00415522;0.00535669	595.323	602.635
FLDDQNR	g12340.t1|PACid:27581741	TRUE	0.00474312	454.217
EGDILTLLESEREAR	g12340.t1|PACid:27581741	TRUE	0.00592806	577.635
DLGKDGEDKEGMEDWDQATLEAAVK	Cre01.g014050.t1.2|PACid:27578963	TRUE	0.000293192;0.000496182;0.00052294;0.000638068;0.00136137;0.0020394;0.00289584;0.00317948;0.00670617	922.752	932.722
DIAESIEEER	Cre01.g014050.t1.2|PACid:27578963	TRUE	0.00250337;0.00407987;0.00446533;0.00461015;0.00511121;0.00644754;0.00725407;0.007699;0.0084171	595.78	602.261
AALGQVEHEWELESAEER	Cre09.g400400.t1.3|PACid:27570189	TRUE	0.00013911;0.000150464;0.000233478;0.000275274;0.000377605;0.000401129;0.000405074;0.00114541;0.00123811;0.00213804;0.00892025;1.51772e-07;2.32822e-05;3.09998e-05;4.73086e-05;7.00721e-05;7.67058e-05	1041.99	1054.45
ALWGDMDEEAR	Cre12.g548650.t1.3|PACid:27582220	TRUE	0.00321293;0.00331327;0.00479944;0.00752674	646.782
TAFEGGLGHSLVVDPSVVDGFTNETLK	Cre12.g509750.t1.2|PACid:27581373	TRUE	0.000102197;0.000257968;0.000630398;0.000675832;0.000685716;0.000801837;0.00238585;0.00389292;1.23351e-05;2.39395e-07;7.27296e-05;8.76355e-05;9.70303e-05	930.472	940.774
LNQLEALEILADAVVNAR	Cre12.g509750.t1.2|PACid:27581373	TRUE	0.000111249;0.000141432;0.000149788;0.000281391;0.000293641;0.000387268;0.000598434;0.00060886;0.000813042;0.00148168;0.00192424;0.00236768;0.00455349;0.0056353;1.29267e-05;1.35167e-06;1.37084e-05;1.49208e-05;4.6066e-05;4.97027e-06;5.9022e-05;7.28707e-06	651.365	659.342
VVLAASGVDHAELTALATPLLNLHGNAHPAPQSR	Cre12.g509750.t1.2|PACid:27581373	TRUE	0.00312605	688.974
KEHEVFTSVNPFAFAYK	Cre12.g509750.t1.2|PACid:27581373	TRUE	0.00473891;0.0058911;0.00951586	672.007	679.319
TAPTFVTYGNLSSLPR	Cre12.g509750.t1.2|PACid:27581373	TRUE	0.000113352;0.000530088;0.00265968;0.00379713;0.00416668;0.00533858;0.006291;0.00793635;0.00907032;4.58737e-06	862.455	872.425
VEVPLSEKLPAVTEPPR	Cre12.g509750.t1.2|PACid:27581373	TRUE	0.000137181;0.000711479;0.0023416;0.00237222;0.00322568;0.00390973;0.00571902;0.00604043;1.54833e-05;2.2238e-05	621.019	627.998
VEVPLSEK	Cre12.g509750.t1.2|PACid:27581373	TRUE	0.00775664;0.00864059	450.756
VASINTVSPISSLVLFVEGGAAAETPATAGASK	Cre12.g509750.t1.2|PACid:27581373	TRUE	0.000187508;0.000232795;0.000359174;0.0010601;0.00106136;0.00149828;0.00190781;4.02754e-05;5.81558e-05	1039.22	1050.85
GTGLVGVVASGAPGK	Cre12.g509750.t1.2|PACid:27581373	TRUE	0.0012044;0.00158094;0.0032964;0.0043497;0.00448809;0.00457155;0.005126;0.00607289;0.00749609;0.00911241;0.00936001	635.362	643.338
GVTDVQLATAK	Cre12.g509750.t1.2|PACid:27581373	TRUE	0.00127706;0.00164635;0.00239166;0.00310798;0.0037362;0.00441735;0.00469984;0.00472388;0.00490517;0.00552906;0.00669526;0.00705735;0.00754831;0.00926072	551.809	558.29
TSTPATKPIVQTSSLR	Cre12.g509750.t1.2|PACid:27581373	TRUE	0.000108038;0.000122315;0.00137829;0.0042968;0.00596707;0.00723879;0.00728677;0.00809727;0.00825909;6.15406e-06	562.984	569.964
EHEVFTSVNPFAFAYK	Cre12.g509750.t1.2|PACid:27581373	TRUE	0.00353187;0.00530903;0.0087975	629.309	635.956
GFSEYEAVVEGDIK	Cre12.g503650.t1.2|PACid:27582085	TRUE	0.000201974;0.000300784;0.000406089;0.000509248;0.000588157;0.000645836;0.000714214;0.000843768;0.00104588;0.0012003;0.00131132;0.00151555;0.00151918;0.00160086;0.00179867;0.00238806;0.0035113;0.00363224;0.00471339;0.00800607	771.87	779.348
ATHMAAVPADIDR	Cre12.g503650.t1.2|PACid:27582085	TRUE	0.000608785;0.00164485;0.00196196;0.00281007;0.00457982	684.34	693.314
STTSSAGGGAAAYETKK	Cre12.g503650.t1.2|PACid:27582085	TRUE	0.00428039	793.887
EKGFSEYEAVVEGDIK	Cre12.g503650.t1.2|PACid:27582085	TRUE	0.00171768;0.00187302;0.00442586;0.00443801;0.00469454;0.00538484;0.00814577;0.00874164	600.628	606.61
WLGGYYEDGKPVR	Cre12.g503650.t1.2|PACid:27582085	TRUE	0.000195899;0.000942802;0.00107433;0.00318879;0.00462025;0.00488556;0.00563416	513.925	519.907
NKLPLVNAQGELVGLATR	Cre14.g614300.t1.2|PACid:27565839	TRUE	0.00124225	631.702
NFPAPGAPSLDGAGLLR	Cre14.g614300.t1.2|PACid:27565839	TRUE	0.000453825;0.000600786;0.000728956;0.000766011;0.00093908;0.0025685;0.00324008;0.00364422;0.005519;0.00558699;0.00579255;0.00622691;0.00752453;0.00752832	1651.87	1672.8
LTPLAEVMTTDLVTAPEGTTADAAGALLK	Cre14.g614300.t1.2|PACid:27565839	TRUE	0.0016864;0.00171529;0.00179039;0.00307811;0.00394669;0.00599551;1.76008e-05;3.25968e-07;3.65582e-07;4.62455e-05;5.96796e-06	957.507	972.809
TNAAQAEGNVHDMVAYEK	Cre14.g614300.t1.2|PACid:27565839	TRUE	0.000209435;0.000220122;0.000429161;0.000974625;0.00116021;0.0012547;0.0016875;0.00219963;0.00277277;0.00397242;0.00621214;0.00713887;0.00772549;1.00352e-05;1.79207e-05	982.445	657.943
AAHPGLDVIAGNVVTGAQAR	Cre14.g614300.t1.2|PACid:27565839	TRUE	0.000435576;0.000673006;0.00196297;0.0023853;0.00357766;0.00405255;0.00890906;0.00915685;1.79039e-05	639.682	648.655
GQATAVYHVAR	Cre14.g614300.t1.2|PACid:27565839	TRUE	0.000326229;0.000593542;0.00143372;0.00312783;0.00535491;0.00553159;0.0097625	586.812	595.287
DIDFINDKLTPLAEVMTTDLVTAPEGTTADAAGALLK	Cre14.g614300.t1.2|PACid:27565839	TRUE	0.000141202;0.000330557;0.000581994;0.000730204;0.00476519;0.0063278;1.92936e-05;2.82622e-05;6.33229e-05;9.40152e-05	1282.99	1296.28
MLWETAAVDAVILDSSQGDSTYQVEMIK	Cre14.g614300.t1.2|PACid:27565839	TRUE	0.000872407;0.00113152		1050.13
HTPGFIVTPAVAGPNDTVSK	Cre14.g614300.t1.2|PACid:27565839	TRUE	0.000267086;0.000712448;0.000784796;0.00103465;0.00103679;0.00116482;0.00151566;0.00192261;0.00287905;0.00303004;0.00313971;0.00621807;0.00645193;0.00894258;0.00956289	2007.04	677.998
QGFQDIGANSIK	Cre14.g614300.t1.2|PACid:27565839	TRUE	0.00164663;0.00328838;0.00525173;0.00835621	639.328	647.304
VANALGVPIIADGGVQNSGHITK	Cre14.g614300.t1.2|PACid:27565839	TRUE	0.000156962;0.000201649;0.000827552;0.00240278;0.00262834;0.0038337;0.00397924;0.00472754;0.00638371;0.00834079;1.09388e-05;1.81748e-07;4.10317e-05;4.22389e-06	744.41	754.048
DIDFINDK	Cre14.g614300.t1.2|PACid:27565839	TRUE	0.00553419;0.00902555	490.24
ADDLDDALFNLAAGR	Cre03.g196450.t1.2|PACid:27577672	TRUE	0.00017332;0.00094521;0.00212586;0.00683266	809.889	819.361
KASESDDEPSADSADSEEEAPR	Cre03.g196450.t1.2|PACid:27577672	TRUE	0.00524588;0.00799616	774.655	783.296
ELDPSAVQELLDSSAR	g5964.t2|PACid:27569584	TRUE	0.000410584;0.00330373	865.434
AGEALPVTEQELADITVGGER	Cre03.g161000.t1.3|PACid:27576768	TRUE	0.0064222	1078.05
AHAPNQQGQPMVDHK	Cre10.g452650.t1.2|PACid:27579326	TRUE	0.00138808	572.602
FTLDTDNYTK	g13712.t1|PACid:27581140	TRUE	0.00630092;0.00758772	609.288
SFYLEHIHSDDEIR	g13712.t1|PACid:27581140	TRUE	0.000128967;0.000399277;0.00105905;0.00124265;0.00135761;0.00136206;0.0042724;1.83766e-05;5.49254e-05;7.25601e-05	440.962
YILDGSGYFDVR	g13712.t1|PACid:27581140	TRUE	0.000458561;0.00136164;0.00213563;0.00231946;0.00327989;0.00567094;0.00667231;0.0071969;0.00896619	702.843	710.321
KGDLLVLPEGIYHR	g13712.t1|PACid:27581140	TRUE	0.00375955	537.307
SATELIQLQQELTGAK	Cre12.g525150.t1.2|PACid:27582886	TRUE	0.00217242;0.00764587	865.47
AAELEEQLAEALAEAEEAKAAAEEAAATAAAAATVAAR	Cre12.g525150.t1.2|PACid:27582886	TRUE	0.00314712;0.00799367		924.927
TIVTQAEGLDAVAAENEQLKGSVEELQAALEAAEAR	Cre12.g525150.t1.2|PACid:27582886	TRUE	0.002548;0.0041106;2.89489e-09		1256.92
AAELEEQLAEALAEAEEAK	Cre12.g525150.t1.2|PACid:27582886	TRUE	0.000168568;0.000182485;0.000305376;0.00037246;0.000918822;0.00411758	672.332
QSTEEQGLDLAAVEKK	g9752.t1|PACid:27570807	TRUE	0.000141338;0.000146296;0.000667763;0.00153898;0.00224893;0.00329042;0.00349201;0.00367348;0.0054498;0.00546304;0.00573366;0.00578771;0.0092258	873.45	883.42
EGDEEKPEGEEVKAAEEVPAGEEGAAAEAPAAEAPKEEEK	g9752.t1|PACid:27570807	TRUE	0.00172735;0.0053306;0.00569371;0.00858534	822.18	830.953
EGDEEKPEGEEVKAAEEVPAGEEGAAAEAPAAEAPK	g9752.t1|PACid:27570807	TRUE	0.00639415;0.00805931;0.00833367	898.667
QSTEEQGLDLAAVEK	g9752.t1|PACid:27570807	TRUE	0.000123905;0.000185644;0.000195502;0.000304115;0.00045438;0.000610724;0.000624497;0.00076261;0.00128848;0.00137174;0.00142952;0.0015355;0.00164014;0.00207117;0.00235834;0.00388603;0.00472131;0.00619267;3.56798e-05	800.889	809.364
NGGEGGEGPVMER	g9752.t1|PACid:27570807	TRUE	0.000958488;0.00352569;0.00382121;0.00421948;0.00528133;0.00537878	644.783	653.258
GNWGKEGDEEKPEGEEVK	g9752.t1|PACid:27570807	TRUE	0.000382084;0.000665782;0.00182124;0.00280535;0.00409784;0.00499917;0.00502248;0.00674471;0.00873584;0.00952;1.28518e-05;7.7749e-06	672.976	510.717
MDQNVFALLGDDENADPHVLAAK	g9752.t1|PACid:27570807	TRUE	0.000529085;0.00205103;2.22125e-05	1271.1
EEEKEMSLEEYEALMAEK	g9752.t1|PACid:27570807	TRUE	0.000566401;0.00142867;0.00353797;0.00489752;0.00552083;0.00563122;0.00734472	740.657	747.304
AAEEVPAGEEGAAAEAPAAEAPKEEEK	g9752.t1|PACid:27570807	TRUE	0.000807091;0.00112;0.00137329;0.0040609;0.00503731;0.00607776;0.00654502;2.28859e-05	884.416	894.054
EMSLEEYEALMAEK	g9752.t1|PACid:27570807	TRUE	0.000389251;0.000797683;0.000821863;0.000882048;0.00150083;0.00200757;0.00459642	836.876	860.349
TKQSTEEQGLDLAAVEK	g9752.t1|PACid:27570807	TRUE	0.00256189	923.973
AYLEDEFGR	Cre11.g475800.t1.2|PACid:27565164	TRUE	0.00733567		556.239
AGSEEEREHAELLMEYQNR	Cre09.g387800.t1.2|PACid:27570121	TRUE	0.000111;0.000144192;0.000166245;0.000358917;0.000370621;0.000546652;0.000709731;0.000843585;0.00210806;0.00859561;1.15909e-05;1.52294e-05;3.84274e-05;5.28726e-05;8.69155e-05	769.682	773.988
VGQGLGVYQFDK	Cre09.g387800.t1.2|PACid:27570121	TRUE	0.000133144;0.000542996;0.000569291;0.000707001;0.00100795;0.00114924;0.00117003;0.00153781;0.00157532;0.00163;0.00192579;0.00195743;0.00215635;0.00238134;0.00260476;0.00270374;0.00324523;0.00343955;0.00422017;0.00577145;0.0094105	655.841	663.319
AGSEEEREHAELLMEYQNRR	Cre09.g387800.t1.2|PACid:27570121	TRUE	0.00390763;0.00496413;0.00518422;0.00867101;0.00973918	612.54	620.765
QLHSVADEHGDASMADFVEGELLNEQVEAVKK	Cre09.g387800.t1.2|PACid:27570121	TRUE	0.000296533;0.000378295;0.000460612;0.000531229;0.000577569;0.000585625;0.000687184;0.000704384;0.000863754;0.000896581;0.000934404;0.000964579;0.00306717;1.30226e-05;1.40541e-06;1.42873e-05;2.1706e-05;5.22255e-05	1165.55	888.891
EHAELLMEYQNR	Cre09.g387800.t1.2|PACid:27570121	TRUE	0.00204205;0.00226463;0.0047616		517.892
VVLGAISMPDLDLSASEK	Cre09.g387800.t1.2|PACid:27570121	TRUE	0.000227493;0.000249213;0.00038739;0.000390027;0.000439997;0.00061113;0.000616435;0.000977584;0.00156989;0.00181116;0.0021816;0.00231392;0.00415234;0.00462658;0.00469574;0.00688991;0.00841181;1.78218e-05;8.31974e-05;9.54574e-05	930.985	940.457
GIVVQPAVQFSEVQSELATVDK	Cre09.g387800.t1.2|PACid:27570121	TRUE	0.00189527;0.00225904;0.00228171;0.00894322	1172.62	1185.58
ATVDKITGIVVQPAVQFSEVQSELATVDK	Cre09.g387800.t1.2|PACid:27570121	TRUE	0.00146511;0.00401393;0.00745604	1024.89	1036.19
ITGIVVQPAVQFSEVQSELATVDKTNQNIQSLAR	Cre09.g387800.t1.2|PACid:27570121	TRUE	0.00075555;0.00102205;0.00106164;0.00128229;0.00196781;0.00228292;0.00230585;0.0071428;0.00745729;0.0084637;2.51248e-18;2.51877e-06;4.15958e-12	1228.66	1243.61
ITGIVVQPAVQFSEVQSELATVDK	Cre09.g387800.t1.2|PACid:27570121	TRUE	0.000112796;0.000195699;0.000200488;0.000217687;0.000263118;0.000267915;0.0003417;0.000341795;0.000407896;0.00095417;0.00212717;0.00255707;1.04083e-08;4.52349e-07;4.55415e-06;4.90272e-08;5.62141e-05;6.33039e-05;7.11992e-05	1279.69	862.768
TNQNIQSLAR	Cre09.g387800.t1.2|PACid:27570121	TRUE	0.000233803;0.00161824;0.00217166;0.00491793;0.00494915;0.008135	572.807	581.282
GDALYAMELALSLEK	Cre09.g387800.t1.2|PACid:27570121	TRUE	0.000117338;0.000253733;0.000418485;0.000450387;0.00088543;0.000903161;0.000980956;0.00102135;0.0012584;0.00268478;0.00287376;0.00369854;0.0041962;0.0044529;0.00539021;0.0068139;0.00682794;0.00710454;2.44173e-05;4.48951e-07	820.416	828.392
VSEYVSQLR	Cre09.g387800.t1.2|PACid:27570121	TRUE	0.000471277;0.000691142;0.000854024;0.00107641;0.00112136;0.00133191;0.00161686;0.00165255;0.00187017;0.00234687;0.00527539;0.00760429;0.00777239	540.788	547.269
VVLGAISMPDLDLSASEKGDALYAMELALSLEK	Cre09.g387800.t1.2|PACid:27570121	TRUE	0.0030959;0.00526648		1172.89
QLHSVADEHGDASMADFVEGELLNEQVEAVK	Cre09.g387800.t1.2|PACid:27570121	TRUE	0.000107019;0.000115373;0.000125412;0.000141585;0.000213131;0.000448227;0.00049609;0.00114108;0.00208911;0.00312763;1.20261e-06;1.84705e-05;5.1258e-06;6.26922e-05;7.47814e-05;8.19662e-05;9.02578e-07	1117.52	1130.15
QVHPDTGISSK	Cre06.g276550.t1.2|PACid:27568302_NumberOfIdenticalSequences_2	TRUE	0.00242657;0.00266754;0.00509115;0.00853979	584.802
AMSIMNSFINDIFEK	Cre06.g276550.t1.2|PACid:27568302_NumberOfIdenticalSequences_2	TRUE	0.000115764;0.000128012;0.000196935;0.000251541;0.000271595;0.000383112;0.000383846;0.000461092;0.000466151;0.000479728;0.000486207;0.00128689;0.00171241;0.00770367;1.60777e-05;1.62764e-06;6.86833e-06;8.58559e-05;8.65121e-07;9.34895e-06;9.98038e-07	896.418	905.392
LVLPGELAK	Cre06.g276550.t1.2|PACid:27568302_NumberOfIdenticalSequences_2	TRUE	0.00112574;0.00120516;0.00148754;0.0020698;0.00394226;0.0068345;0.00746234;0.00803483;0.00951768;0.00958765;0.00982899	470.298	475.283
SAVETYKLYIYKVLKQVHPDTGISSK	Cre06.g276550.t1.2|PACid:27568302_NumberOfIdenticalSequences_2	TRUE	0.000278433		750.886
AMSIMNSFINDIFEKVATEASK	Cre06.g276550.t1.2|PACid:27568302_NumberOfIdenticalSequences_2	TRUE	0.000903054;0.00150479;0.00207515;0.00232544;0.00335268;0.00898559;0.00928174;6.60729e-07	826.735	835.376
KDEKPVTAEAGAEAPAK	Cre06.g276550.t1.2|PACid:27568302_NumberOfIdenticalSequences_2	TRUE	0.000599846;0.0011752;0.0015946;0.00304565;0.0031798;0.00329283;0.0041232;0.00947758	856.447	577.947
KDEKPVTAEAGAEAPAKAEAKPK	Cre06.g276550.t1.2|PACid:27568302_NumberOfIdenticalSequences_2	TRUE	0.000155769;0.00340133;0.00852405	584.817	591.796
QAPAETGLDPWTR	Cre09.g408000.t1.3|PACid:27570183	TRUE	0.0020788	721.357
AAEAVMDEVLAR	Cre09.g408000.t1.3|PACid:27570183	TRUE	0.00465703;0.00957839	637.824
AINTEVIGASIDSQFTHL	Cre02.g114600.t1.2|PACid:27574252	FALSE	0.00745134	958.492
DYGVLIEDGPDAGVTLR	Cre02.g114600.t1.2|PACid:27574252	TRUE	0.000113037;0.000190621;0.000206059;0.000273064;0.000290994;0.000304537;0.000337791;0.000359927;0.000366835;0.000427221;0.000553438;0.000579325;0.000663549;0.000987769;0.00239897;1.00829e-06;2.08428e-05;2.18383e-05;2.82437e-08;3.4e-05;5.06666e-06;6.59066e-05;8.26317e-06;8.76972e-05;9.52377e-06	895.452	603.951
YPLVADLTK	Cre02.g114600.t1.2|PACid:27574252	TRUE	0.00216082;0.00437169;0.0050439;0.00791928;0.00868306;0.00927915	510.292	515.278
AQAVVNGEIKEISLDDYK	Cre02.g114600.t1.2|PACid:27574252	TRUE	0.003855;0.00466169;0.00474717;0.00627281;1.08268e-05	664.681	671.993
QITINDLPVGR	Cre02.g114600.t1.2|PACid:27574252	TRUE	0.000474032;0.000478942;0.000490668;0.000650823;0.00120236;0.00161117;0.00214333;0.00283086;0.00331931;0.00393419;0.00423142;0.00429135;0.0049415;0.00521839;0.00530699;0.00559846;0.00566457;0.00629761;0.007008;0.00725928;0.00834724;0.00888707;0.00961262	613.349	612.313
GLFIISPTGVLR	Cre02.g114600.t1.2|PACid:27574252	TRUE	0.00533964;0.00554923;0.00882769;0.00925009;0.00972586	1271.76	644.365
QIAKDYGVLIEDGPDAGVTLR	Cre02.g114600.t1.2|PACid:27574252	TRUE	0.000245275;0.000615881;0.00252303;0.00651909;0.00751584;7.41164e-05	744.062	1128.55
AINTEVIGASIDSQFTHLAFSNTPR	Cre02.g114600.t1.2|PACid:27574252	TRUE	0.000121279;0.000125907;0.000145515;0.000166994;0.000476921;0.000961667;0.00150733;0.00231618;0.00784957;1.26366e-08;1.76488e-05;1.97184e-06;2.53795e-05;2.7362e-12;3.68344e-06;3.98278e-06;4.36146e-14;4.37513e-14;4.78789e-05;5.29846e-12;7.05156e-05;8.28732e-14;9.20621e-05	897.124	681.321
QVHPDTGISSK	Cre17.g713450.t1.2|PACid:27572018	TRUE	0.00242657;0.00266754;0.00509115;0.00853979	584.802
AMSIMNSFINDIFEK	Cre17.g713450.t1.2|PACid:27572018	TRUE	0.000115764;0.000128012;0.000196935;0.000251541;0.000271595;0.000383112;0.000383846;0.000461092;0.000466151;0.000479728;0.000486207;0.00128689;0.00171241;0.00770367;1.60777e-05;1.62764e-06;6.86833e-06;8.58559e-05;8.65121e-07;9.34895e-06;9.98038e-07	896.418	905.392
LVLPGELAK	Cre17.g713450.t1.2|PACid:27572018	TRUE	0.00112574;0.00120516;0.00148754;0.0020698;0.00394226;0.0068345;0.00746234;0.00803483;0.00951768;0.00958765;0.00982899	470.298	475.283
KDEKPATQEAGAEAPAKAEAK	Cre17.g713450.t1.2|PACid:27572018	TRUE	0.00431597;0.00973805	714.034
SAVETYKLYIYKVLKQVHPDTGISSK	Cre17.g713450.t1.2|PACid:27572018	TRUE	0.000278433		750.886
AMSIMNSFINDIFEKVATEASK	Cre17.g713450.t1.2|PACid:27572018	TRUE	0.000903054;0.00150479;0.00207515;0.00232544;0.00335268;0.00898559;0.00928174;6.60729e-07	826.735	835.376
KDEKPATQEAGAEAPAKAEAKPK	Cre17.g713450.t1.2|PACid:27572018	TRUE	0.00226898		599.293
DAGAGYGHPDVPDEWQDEWMSGTR	Cre02.g143300.t1.2|PACid:27575746	TRUE	0.00316862	2675.1
GPEGAAPQTVLIK	Cre05.g242300.t1.2|PACid:27572435	TRUE	0.00750298	640.864
LDLGNANPFASPSDAGSLASVAYK	Cre05.g242300.t1.2|PACid:27572435	TRUE	0.000200667;0.000635493;0.00095857;0.00141256;0.00148562;0.00150955;0.00167259;0.00239738;0.00353701;3.12588e-05;4.43036e-09;6.16905e-05	789.061	798.034
YGWDLLATR	Cre05.g242300.t1.2|PACid:27572435	TRUE	0.00122506;0.00154737;0.00235167;0.00283066;0.00322896;0.00388578;0.00487123;0.00535566;0.00575403;0.00740159	547.785	554.266
DGNKLDLGNANPFASPSDAGSLASVAYK	Cre05.g242300.t1.2|PACid:27572435	TRUE	0.000110951;0.000775904;0.00118551;0.00216407;0.00232981	1390.18	938.09
VADWSQNAYGNK	Cre05.g242300.t1.2|PACid:27572435	TRUE	0.000147439;0.000161676;0.000607909;0.00072136;0.0016096;0.00170176;0.00185707;0.00485491;0.00599381;0.00892433	676.815	685.29
GFQQGGPPVFNFFANEEEESFHLVDNRPVK	Cre05.g242300.t1.2|PACid:27572435	TRUE	0.000146366;0.000337774;0.000899279;0.00119257;0.00243416;0.0026688;0.00309884;0.00344916;0.00392188;0.00434477;1.4214e-06;2.4295e-08;3.322e-06;6.71847e-05;9.0039e-07	859.665	869.885
SVSTSDDPVLAQMAAGGK	Cre05.g242300.t1.2|PACid:27572435	TRUE	0.000118036;0.00021837;0.000249161;0.000278408;0.000377149;0.000399151;0.000412659;0.000509432;0.000603426;0.000639666;0.000880887;0.00103328;0.00148;0.00865902;1.96946e-07;2.01774e-06;3.7009e-07;4.74554e-06;5.30357e-07;5.34174e-05;6.65845e-05;9.20443e-05	867.423	877.393
LSSAADAPEIVVR	Cre05.g242300.t1.2|PACid:27572435	TRUE	0.00087364;0.00369272;0.00373067;0.00613094;0.00630686;0.00742186;0.00759187;0.00862484;0.00896573;0.00980815	664.365	672.341
AEAALQDAGAVLEQAPDNVK	Cre01.g047700.t1.2|PACid:27577986	TRUE	0.000161596;0.000172085;0.000300053;0.000466966;0.000681576;0.00125613;0.001387;0.00180519;0.00199467;0.00200618;0.0021315;0.00315578;1.55689e-05;2.02296e-05;4.5483e-07;7.06335e-05;8.39148e-05;9.21521e-05	1005.51	1017.48
VIPDFMIQGGDFTNGDGR	Cre01.g047700.t1.2|PACid:27577986	TRUE	0.000184446;0.000371547;0.004177;0.00483793		981.42
GGGGGEVLDFGFDEEEKPIGGR	Cre12.g513701.t1.2|PACid:27581190	TRUE	0.000341511;0.000795998;0.000988865;0.00452783;0.0083845;1.77121e-07;8.37e-06	741.35
IDNLEATIAELLEQAGQEQQQTVAGGK	Cre07.g329800.t1.2|PACid:27564266	TRUE	0.000791793;0.00132772;0.0022388;0.00230027;0.00558724;0.00836804;0.00844325;0.00927421	952.152	963.452
GAFYYYGDQR	Cre07.g314650.t1.2|PACid:27563831	TRUE	0.00646281;0.00827058	620.275	627.254
GIDFLGGLIDTAER	Cre07.g314650.t1.2|PACid:27563831	TRUE	0.00090663;0.00180827;0.00192175;0.00238806;0.00464212;0.00527637;0.00543871;0.00711374;0.00716484	738.888	747.363
LGGTVAYIDVEHAFDR	Cre07.g314650.t1.2|PACid:27563831	TRUE	0.000942278;0.0013651;0.00252985	1761.87
EDGQEYAQVIR	Cre02.g103550.t1.2|PACid:27574969	TRUE	0.00134132;0.00344007;0.00708735	654.315
DYQDEKADVIMK	Cre02.g103550.t1.2|PACid:27574969	TRUE	0.00195022;0.0064219		735.323
QYGELPEHIR	Cre02.g103550.t1.2|PACid:27574969	TRUE	0.00420086;0.00534645	414.547
ELVYKEDGQEYAQVIR	Cre02.g103550.t1.2|PACid:27574969	TRUE	0.000101961;0.000144272;0.000246327;0.000309221;0.000613208;0.000663319;0.000746665;0.000837193;0.001021;0.00143122;0.00219032;0.003958;0.0045539;1.65643e-05;1.66574e-06;2.01189e-05;2.95785e-06;3.21353e-05;4.28162e-06;9.134e-05	970.492	981.459
INDTDVIFEGEDK	Cre02.g103550.t1.2|PACid:27574969	TRUE	0.000346205;0.0053862	747.852
WVVITNGDNLYDSR	Cre02.g092950.t1.2|PACid:27575031	TRUE	0.008502		836.378
GADPNAQNGYGNKPVDEADEQPVIDYLK	Cre06.g283300.t1.2|PACid:27569033	TRUE	0.00025935;0.00051622;0.00075002;0.000907115;0.00104174;0.00116792;0.00130399;0.00146298;0.00213061;0.00632899;1.44406e-09;2.04084e-08;3.62283e-12;7.96087e-05;8.96082e-05	1006.48	1018.11
FDEDGESALHTAAR	Cre06.g283300.t1.2|PACid:27569033	TRUE	0.000165667;0.00036384;0.00038045;0.000382995;0.000518353;0.000633413;0.000882224;0.00109417;0.00139249;0.00157848;0.00318861;0.00365703;0.00386186;0.00570764;0.00809063;2.76293e-05;8.34546e-05;9.23969e-05;9.9324e-05	759.845	513.214
QDQDLEDIEQAVIR	Cre06.g290100.t1.2|PACid:27569211	TRUE	0.000662248;0.00364035		846.383
RQDQDLEDIEQAVIR	Cre06.g290100.t1.2|PACid:27569211	TRUE	0.00121942		617.955
PSNDPFYLIR	Cre06.g290100.t1.2|PACid:27569211	TRUE	0.000326795;0.000377957;0.000408024;0.00135257;0.00379859;0.00400744;0.00451579	611.317	618.296
MLDELDQDVDTTHSR	Cre06.g290100.t1.2|PACid:27569211	TRUE	0.000111734;0.000161889;0.000221213;0.000238919;0.00025589;0.000489538;0.00061065;0.000694177;0.00104793;0.00111982;0.00147901;0.00230352;0.00676408;4.69338e-06;6.34618e-05;7.72186e-05	592.269	898.368
QEIQDSVNELQQR	Cre06.g290100.t1.2|PACid:27569211	TRUE	0.000376108;0.0030878;0.00455653;0.00667343;0.00856167		804.361
TATAPAPAVSAAESK	Cre06.g290100.t1.2|PACid:27569211	TRUE	0.00448078;0.00607849;0.00649599	686.359	694.336
FNLTPEELSSR	Cre06.g290100.t1.2|PACid:27569211	TRUE	0.000219744;0.00132903;0.00481548;0.00511556;0.00739091;0.00779426;0.00811418;0.00941758	646.828	654.306
EIGNELAEQER	Cre06.g290100.t1.2|PACid:27569211	TRUE	0.00670106;0.00734912	644.312
EYREEVESEADRAEEAQWEASR	Cre02.g077700.t1.3|PACid:27574730	TRUE	0.00419651;0.00708848		676.274
LLDPDRLVGIAEK	Cre03.g154350.t1.2|PACid:27577029	TRUE	0.000114061;0.000207283;0.000782509;0.00144443;0.00187807;0.00375376;0.00421643;0.00775371	719.917	728.392
MLMAAAEELPR	Cre06.g268750.t1.2|PACid:27568398	TRUE	0.00130889;0.00226607;0.00502072;0.0063561;0.00711754	616.312	1244.57
ADPTHEGEDLLAVVR	Cre06.g268750.t1.2|PACid:27568398	TRUE	0.00112218;0.0056487;0.0057757	811.413
SSGNPTNYEEEDEVPPYTPALQHPAYVVR	Cre06.g268750.t1.2|PACid:27568398	TRUE	0.00172867;0.00863051	1087.18
LIPEEELER	Cre06.g268750.t1.2|PACid:27568398	TRUE	0.000227112;0.00135932;0.00158987;0.00475956;0.00916312	564.301	570.283
FMEDYYQPK	Cre06.g268750.t1.2|PACid:27568398	TRUE	0.00364094;0.00546215;0.00702754;0.00911922	610.768	616.252
VLPVVIDVGTNNEALR	Cre06.g268750.t1.2|PACid:27568398	TRUE	0.00038698;0.00215022;0.00228367;0.0032399		865.452
VGDGEDELLDSLVAAEAPESK	g4394.t1|PACid:27576161	TRUE	0.00754294		1083.48
VYLPNIYIPEGEGDALSLK	NCBI|BK000554.2|DAA00934.1|28269756|TPA_inf: TPA_exp: RNA polymerase alpha subunit [Chlamydomonas reinhardtii].	TRUE	0.00141322;0.00162166;0.00163609;0.00187752;0.00279048;0.00573712;0.00637448	1046.05	1056.52
HKELTSNTLR	NCBI|BK000554.2|DAA00934.1|28269756|TPA_inf: TPA_exp: RNA polymerase alpha subunit [Chlamydomonas reinhardtii].	TRUE	0.00298236	400.223
WSADVDSPDNDGR	Cre10.g446700.t1.2|PACid:27579350	TRUE	0.00105383;0.00140299;0.00215144	717.3	726.274
AGEVIIVDEFTGR	Cre12.g518000.t2.1|PACid:27582028	TRUE	0.00036338;0.000529918;0.000668792;0.000969988;0.000974303;0.00119221;0.00157184;0.00157242;0.00161116;0.00308345;0.00413118;0.00468471;0.00519024;0.00564566;0.00614194;0.00650646;0.00953316	703.37	711.346
GESLESILPEAFAVVR	Cre12.g518000.t2.1|PACid:27582028	TRUE	0.00276849;0.00345282;0.00572859;0.00732253	1715.91	868.434
DNLAAAPAELVLR	Cre12.g518000.t2.1|PACid:27582028	TRUE	0.000284917;0.000345541;0.00197545;0.00307718;0.00315951;0.0039604;0.00436028;0.00587297;0.00666228;0.00848637	676.88	685.355
GVHVVTVNDYLAR	Cre12.g518000.t2.1|PACid:27582028	TRUE	0.00148647;0.00442223	481.597
KGESLESILPEAFAVVR	Cre12.g518000.t2.1|PACid:27582028	TRUE	0.000751488;0.00183728;0.00798124	615.676	622.655
SQGSNQKPAAEGGAAADDAAPSTSGR	Cre02.g082300.t1.2|PACid:27575374	TRUE	0.000146228;0.000235608;0.000510075;0.00103182;0.00112636;0.00153348;0.00171071;0.00257627;0.00420883	801.037	812.005
AEADGAGAEDNDFK	Cre02.g082300.t1.2|PACid:27575374	TRUE	0.00100998;0.00179999;0.00860959	705.294
YYYDDEFAK	Cre02.g082300.t1.2|PACid:27575374	TRUE	0.00499979		612.241
PSTLEDLAGLAK	Cre09.g401100.t1.2|PACid:27570142	TRUE	0.000161324;0.000173129;0.00022045;0.000534836;0.000801163;0.000855074;0.000946089;0.00129715;0.00272898;0.00344932;0.0064973;0.00881937;9.23689e-05	607.835	614.316
VAQLELLEEHIR	Cre01.g025500.t1.3|PACid:27578088	TRUE	0.00363076;0.00697495	483.94
VSNSNVLPFVDNVSVPVQEIVEGIR	Cre03.g197650.t1.2|PACid:27576938	TRUE	0.000148762;0.000208587;0.000356445;0.000929008;0.00103082;0.00168677;0.00466559;6.66859e-05;8.71875e-05	904.152	914.787
GTVVTTSEVEVDPPR	Cre03.g197650.t1.2|PACid:27576938	TRUE	0.000350074;0.000753236;0.000909297;0.00218638;0.00240707;0.0039406;0.00726953;0.008658;0.0093373	793.407	802.38
LISEVDIEVFPAIR	Cre03.g197650.t1.2|PACid:27576938	TRUE	0.00160795;0.00205363;0.00600471	1599.89
WELIYSSVEQFR	Cre03.g197650.t1.2|PACid:27576938	TRUE	0.000890041;0.00409999	778.891
VLLAWPDPTGANEHDAVEDAR	Cre07.g340750.t1.2|PACid:27564275	TRUE	0.000111613;0.000281362;0.000295536;0.00057479;0.000719815;0.00086585;0.00115556;0.0013425;0.00148119;2.01091e-06	759.37	768.675
DAVLVGQNIGADVAWLGLAEGR	Cre07.g340750.t1.2|PACid:27564275	TRUE	0.000707757;0.00271645	1112.59
YYAIDVEAVATGTDHNAR	Cre07.g340750.t1.2|PACid:27564275	TRUE	0.00446449;0.00683383	655.982
IAPGYDADLVVFEPASR	Cre13.g592050.t1.2|PACid:27573627	TRUE	0.000129243;0.000224075;0.000266318;0.000367116;0.000398188;0.00046829;0.000804909;0.00087813;0.000881134;0.00156984;0.00221746;0.00287173;0.00417563;0.00556128;0.0064336;1.31869e-05;1.84156e-05;3.55723e-05;4.76146e-05;8.51324e-06	910.465	1838.85
AALETLAEAEAEMENVHFEK	g16937.t1|PACid:27571919	TRUE	0.000114632;0.000269087;0.000931065;0.00134912;0.00354617;0.00669075	744.688
LQVDILNTEAHNSR	g16937.t1|PACid:27571919	TRUE	0.00456064	537.281
LGETLGLLDEELRDK	g16937.t1|PACid:27571919	TRUE	0.000860035;0.00214967;0.00279053;0.00311843;0.00959975	850.957	573.955
AIEEEMLSALSDQTTAEK	g16937.t1|PACid:27571919	TRUE	0.000229234;0.0010444;0.0011988;0.00323729;0.00352117;0.0037706;0.00383169;0.00618523	655.982	662.629
LGETLGLLDEELR	g16937.t1|PACid:27571919	TRUE	0.000852868;0.00105766;0.00201268;0.00282682;0.00402676;0.00560231	1456.78
IDGGFYSTPGSAGSLQSELTTYLR	Cre12.g558600.t1.2|PACid:27582312	TRUE	0.00231931;0.00329297;0.00533908	1260.62	850.052
ALYVVLADVPGVDVHDEAAVKDK	Cre12.g558600.t1.2|PACid:27582312	TRUE	0.00063974;0.00188155;0.00287268;0.00489383;0.00597136	606.576	613.306
VLNDAVSEGGHLTQDGVPVVTHR	Cre12.g558600.t1.2|PACid:27582312	TRUE	0.00114278;0.00464956;0.00537665;0.00678257;0.00998483	600.812	608.788
AAVEAYQPGQALDVAALLK	g18402.t1|PACid:27567783	TRUE	0.000187154;0.000359507;0.000378689;0.000454128;0.000724657;0.000771032;0.000809127;0.000864249;0.000990345;0.0011863;0.00128048;0.00172218;0.00176969;0.00338262;0.00891245;1.03605e-05;2.37565e-05;4.93971e-05;7.40363e-05;8.45888e-05	964.528	975.496
EGEPVDIAGITVGK	g18402.t1|PACid:27567783	TRUE	0.000416173;0.000438578;0.00062482;0.000666802;0.000995366;0.00113089;0.00124457;0.00158146;0.00170242;0.00181313;0.00206011;0.00209902;0.00246369;0.00246841;0.00575552;0.00584689;0.00721452;0.00750474;9.96807e-05	692.87	700.348
EHGSIGSATTPSR	g18402.t1|PACid:27567783	TRUE	0.000820198;0.00333141;0.00687642	1298.62	439.863
VGNVVEITPAK	g18402.t1|PACid:27567783	TRUE	0.000466392;0.000867428;0.00179833;0.00207103;0.00231082;0.00289522;0.00307261;0.00324299;0.00432885;0.00433618;0.00439756;0.00448007;0.00454913;0.00644394;0.00655029;0.00754808;0.00807213;0.00874629;0.00961416	563.827	570.308
TQDTDGYNAVQIGYK	g18402.t1|PACid:27567783	TRUE	0.000136786;0.000157075;0.000162714;0.000163582;0.000182763;0.000227784;0.000263908;0.000273245;0.000370512;0.000426726;0.000470899;0.000492983;0.000512651;0.000539885;0.000558996;0.000670397;0.000684648;0.000686519;1.45024e-05;1.48861e-06;1.54277e-06;1.61592e-05;1.942e-06;8.56647e-05	836.894	846.366
AVPLEWSEGDNWTAK	g6049.t1|PACid:27568363	TRUE	0.000254289;0.00026838;0.00205863;0.00218974;0.00435793;0.00570745;3.81822e-05;9.75804e-05	851.907	861.379
TALPADWR	Cre10.g436550.t1.2|PACid:27579502	TRUE	0.000323485;0.000922116;0.00499131;0.00960786	465.246
SVLPANWR	Cre10.g436550.t1.2|PACid:27579502	TRUE	0.00368891;0.00370587;0.00537774	471.762	478.242
SALPSNWKQELESLR	Cre10.g436550.t1.2|PACid:27579502	TRUE	0.000213838;0.000403003;0.000686765;0.00225868;0.00243393;0.00377558;0.00542916;0.00694704;0.00730102;0.00939849;3.90882e-05	586.644	593.956
SNSPAPASSAPAPAR	Cre10.g436550.t1.2|PACid:27579502	TRUE	0.00055715;0.000740189;0.00114005;0.00137165;0.00155221;0.00181514;0.00231136;0.00240114;0.00262764;0.00284091;0.00349819;0.00601149;5.09321e-05	690.847	700.319
DAPASSSSSSADKAGTNPWTGK	Cre10.g436550.t1.2|PACid:27579502	TRUE	0.000184128;0.00140858		1074.45
SSSPAPASSAPAPAR	Cre10.g436550.t1.2|PACid:27579502	TRUE	0.00117555;0.00118776;0.00133574;0.00139102;0.00178923;0.00340975;0.005023;0.00578636;0.00776013;0.0078675;0.00835826;0.00917059	677.342	686.315
SALPSNWK	Cre10.g436550.t1.2|PACid:27579502	TRUE	0.00596453	451.74
YLDDQGDDLVR	g6290.t1|PACid:27568276	TRUE	0.00118255;0.00524209	654.807
VQSVHEVGGYGSAGYGYSWK	g9641.t1|PACid:27570718	TRUE	0.000196973;0.000210005;0.000224777;0.000368212;0.000371823;0.000398107;0.00040166;0.000498332;0.000659476;0.000726046;0.00132505;0.00144307;0.00152036;0.00183124;0.00239979;0.00347958;0.00991559;0.00993379	2129.98	719.31
FKPAFNPYTEPSMEIFSYSEQLGK	g9641.t1|PACid:27570718	TRUE	0.00050788;0.000689837;0.000809654;0.00111671;0.00161038;0.00359471;0.00440795;0.00645759;0.00831233	942.783	946.757
ADLESQLLQALNEK	g9641.t1|PACid:27570718	TRUE	0.000106888;0.000193003;0.000232739;0.000287355;0.00038162;0.000729454;0.00074252;0.00109824;0.00166806;0.00173569;0.00174981;0.00251496;0.00353362;0.00463301;0.0084272;1.32482e-06	807.423	816.396
SLQASEMIVAEDIDHFR	g9641.t1|PACid:27570718	TRUE	0.000106766;0.000128048;0.000148461;0.000158364;0.000160205;0.000276018;0.000394147;0.000569556;0.000572507;0.0012255;0.00220748;0.00254196;0.00254436;0.00554301;0.00931524;1.68569e-05;3.30711e-05;5.15361e-06;6.59687e-05	654.319	667.295
SQGVDHMAVVGVIR	g9641.t1|PACid:27570718	TRUE	0.0013814;0.00214391;0.00252402;0.00609609;0.00683442;6.46805e-05	489.929	496.576
EVPKADAENLAK	g9641.t1|PACid:27570718	TRUE	0.0053338	642.844
KVDSIVDSTQALLADIAAGK	g9641.t1|PACid:27570718	TRUE	0.000107129;0.000540299;0.000572646;0.0008614;0.00108497;0.00108719;0.00130272;0.00139395;0.00186246;0.0020701;0.00345331;0.00500162;2.81093e-07;4.06982e-06;4.63242e-05;7.06283e-06;9.23028e-05	672.372	680.016
YIGSLVGDFHR	Cre12.g510650.t1.2|PACid:27581576	TRUE	0.000467682;0.000913406;0.00101587;0.00136163;0.00193984;0.00253994;0.00283713;0.0038731;0.00495472;0.00500812;0.0062304;0.00647357;0.00783919;3.20285e-05;6.69308e-05	421.888	427.205
IYSFNEGNYGLWDDSVK	Cre12.g510650.t1.2|PACid:27581576	TRUE	0.000114093;0.000266819;0.000335852;0.000342161;0.000350339;0.000417637;0.000483072;0.000541799;0.000664218;0.000700566;0.000894204;0.00102795;1.60646e-05;1.82579e-05;2.3123e-06;2.42893e-05;3.14036e-07;3.14825e-05;3.70171e-05;5.34235e-05;5.63928e-07;6.66106e-08;7.98484e-05;8.22337e-08	1003.96	1014.43
EVEYLESFTK	Cre12.g510650.t1.2|PACid:27581576	TRUE	0.000419107;0.000497015;0.000952623;0.001077;0.00138589;0.00146088;0.00183023;0.00214931;0.00218721;0.0022516;0.00242222;0.00252458;0.00268968;0.00315952;0.0032661;0.00382078;0.00507927;0.00555476;0.00740336;0.00971882	622.806	628.29
KLDVVSNEVFK	Cre12.g510650.t1.2|PACid:27581576	TRUE	0.000804851;0.00187588;0.00250822;0.00288186;0.00296499;0.00598443;0.00619056;0.00790431;0.00982697	639.359	646.338
VPLFIGSK	Cre12.g510650.t1.2|PACid:27581576	TRUE	0.00944497;0.00989466	430.766	435.253
AGISNLTGVAGNQNVQGEDQKK	Cre12.g510650.t1.2|PACid:27581576	TRUE	0.00573646;6.99576e-05		753.351
TLLYGGIYGYPGDAK	Cre12.g510650.t1.2|PACid:27581576	TRUE	0.000247526;0.000263401;0.000311211;0.000315703;0.000329779;0.000359009;0.000366057;0.000370195;0.00040047;0.000728553;0.00105688;0.00140446;0.00164408;0.00173032;0.0017854;0.00216309;0.0027156;0.00569035;1.89425e-05;3.61456e-05;3.96208e-05;3.97426e-06;5.59665e-05;6.87585e-05	794.407	802.383
AGISNLTGVAGNQNVQGEDQK	Cre12.g510650.t1.2|PACid:27581576	TRUE	0.000123302;0.000181718;0.000450364;0.000481569;0.000501118;0.0005632;0.000685051;0.00189677;0.00322573;0.00445431;0.00513396;0.00581319;0.00831135;1.50269e-07;1.51338e-07;2.32377e-05;4.87726e-05;5.57294e-05;5.96458e-07	1050.52	1064.48
KEVEYLESFTK	Cre12.g510650.t1.2|PACid:27581576	TRUE	0.00151204;0.00174983;0.00196261;0.00225472;0.00227658;0.00279286;0.00290147;0.0030499;0.00356071;0.00719925;0.00723707;9.58499e-05	686.854	693.334
MMEQCVMNVCQPGSR	Cre12.g510650.t1.2|PACid:27581576	TRUE	0.00746345		883.32
SELLQQQR	Cre03.g195400.t1.3|PACid:27576759	TRUE	0.00117888	501.273
LQDMELPGQVQSAQQVAR	Cre06.g256750.t1.2|PACid:27568477	TRUE	0.000531533;0.0046735;0.00541419;0.00895622		1012.47
LIYPELVK	Cre05.g243050.t1.2|PACid:27572702	TRUE	0.00747761	973.585
AAADLDAAAVALGK	Cre06.g306800.t1.2|PACid:27567795	TRUE	0.00749536	628.846
AASTPAALEAAGSGVTAEAVLSK	Cre09.g417200.t1.2|PACid:27569942	TRUE	0.000243097;0.000254956;0.000335248;0.000356046;0.000624923;0.0013259;0.00137355;0.00162675;0.00166808;0.002773;0.00288881;0.00338917;0.00629326;1.28628e-06;3.84597e-07;3.89932e-08;4.31081e-07;7.55325e-06	691.367	2095.01
QQAAASALAAALVQSEER	Cre09.g417200.t1.2|PACid:27569942	TRUE	0.00074975;0.00157722;0.00257866;0.00761582	907.474	910.427
ALDVSDTAAVQSWVVK	Cre09.g417200.t1.2|PACid:27569942	TRUE	0.000146315;0.000324316;0.00033727;0.000341851;0.000412611;0.000442914;0.000459841;0.000518856;0.000536956;0.00111337;0.00144382;0.00462762;0.00689139;4.8868e-05;7.54684e-05;7.64948e-05	844.947	854.418
YEEYVTR	Cre09.g417200.t1.2|PACid:27569942	TRUE	0.00376419;0.00481772;0.00796195;0.00827281;0.00888981;0.00947739	480.227	485.212
LGPNSTGIADLGNNYNNVNK	NCBI|BK000554.2|DAA00936.1|28269758|TPA_inf: TPA_exp: ribosomal protein S2 [Chlamydomonas reinhardtii].	TRUE	0.000117957;0.000210406;0.000309113;0.00045457;0.000514046;0.000533631;0.000661998;0.00087485;0.00094738;0.00138426;0.00147776;0.00180515;0.0025237;0.00254355;0.00337894;1.05623e-06;1.85391e-07;6.78073e-09;7.87069e-06;8.74604e-07;9.13887e-06;9.61535e-05	1038.01	1051.47
LNQVSTSLTQNSFK	NCBI|BK000554.2|DAA00936.1|28269758|TPA_inf: TPA_exp: ribosomal protein S2 [Chlamydomonas reinhardtii].	TRUE	0.00014114;0.000161928;0.00018916;0.000264472;0.00039867;0.000488745;0.000643873;0.000673218;0.00085523;0.00100478;0.00103215;0.00118729;0.00143307;0.00168679;0.00206506;0.00240521;0.00240794;0.00330776;0.00349395;0.00402464;0.00640608;0.00979676;9.21817e-06	783.91	793.382
KGAVGLDTR	NCBI|BK000554.2|DAA00936.1|28269758|TPA_inf: TPA_exp: ribosomal protein S2 [Chlamydomonas reinhardtii].	TRUE	0.00878503	458.764
RQELITQSQTLK	NCBI|BK000554.2|DAA00936.1|28269758|TPA_inf: TPA_exp: ribosomal protein S2 [Chlamydomonas reinhardtii].	TRUE	0.00103898;0.0021583;0.00319715;0.00671149;9.13933e-05	722.91	732.382
TNATETNNLAALTPGATLDVTITK	NCBI|BK000554.2|DAA00936.1|28269758|TPA_inf: TPA_exp: ribosomal protein S2 [Chlamydomonas reinhardtii].	TRUE	0.000328364;0.000393617;0.000404288;0.00042122;0.00047957;0.000496107;0.000923209;0.00130162;0.00148794;0.00527654;0.00736346;1.06829e-05;1.10689e-06;1.14367e-06;1.55592e-13;4.13173e-05;6.1283e-06;6.32567e-09;7.48159e-05;7.59873e-07;8.73355e-05	1215.64	1229.6
QELITQSQTLK	NCBI|BK000554.2|DAA00936.1|28269758|TPA_inf: TPA_exp: ribosomal protein S2 [Chlamydomonas reinhardtii].	TRUE	0.00313727;0.00701377		652.337
VTTATAQNLSVNGFEQTLFK	NCBI|BK000554.2|DAA00936.1|28269758|TPA_inf: TPA_exp: ribosomal protein S2 [Chlamydomonas reinhardtii].	TRUE	0.00504662		1097.53
FGISSDDDTEWAER	Cre16.g650350.t1.3|PACid:27566804	TRUE	0.00216282;0.00320998;0.0040682;0.00790368	814.347	823.321
AAAEAAGQGHVFEHWGSLVDSER	g8035.t1|PACid:27563765	TRUE	0.000701227;0.00166635;0.00275688;0.00405918;0.008923	808.716
DGSQLQLTAVDGR	Cre12.g485800.t1.2|PACid:27581393	TRUE	0.000330375;0.000612208;0.00102858;0.00126369;0.00131564;0.00169064;0.0019272;0.00238228;0.00249442;0.00262958;0.00272889;0.00314069;0.00408108;0.00437117;0.00524267;0.00910642;9.75202e-05	680.347	689.32
SQNGGGGAGPMGGMGGAMDFGR	Cre12.g485800.t1.2|PACid:27581393	TRUE	0.00235757;0.00637166;1.79673e-06		998.369
ASAAQPADFSQSTADEIDSEVK	Cre12.g485800.t1.2|PACid:27581393	TRUE	0.00106924;0.00107066;0.00267556;0.00594879	1134.02	1146.48
TPGFTGADLQNLMNEAAILAAR	Cre12.g485800.t1.2|PACid:27581393	TRUE	0.000129492;0.000197521;0.000224884;0.000391338;0.000396667;0.000433888;0.000493096;0.000567643;0.00130175;0.00486604;0.00491854;1.34481e-08;2.1897e-05;3.71904e-06;4.05278e-05;4.89679e-06;7.35526e-05;7.66045e-07;8.34533e-06;8.50556e-05	764.055	773.361
ALGKDVDLEK	Cre12.g485800.t1.2|PACid:27581393	TRUE	0.00950358	544.304
ATVVLPNDPDLVDILAK	Cre12.g485800.t1.2|PACid:27581393	TRUE	0.000256371;0.000333838;0.000405148;0.000417578;0.000683405;0.000695384;0.000726265;0.000731306;0.000815346;0.0011603;0.00116817;0.00121118;0.00143033;0.00147024;0.00215446;0.002286;0.00323992;0.00368049;7.13762e-05;8.2352e-05	897.007	906.478
AKDLVEQNIDILHK	Cre12.g485800.t1.2|PACid:27581393	TRUE	0.00783367	545.974
YSEFVNAVEAGK	Cre12.g485800.t1.2|PACid:27581393	TRUE	0.000146137;0.000188792;0.000286444;0.00041075;0.000426827;0.000626868;0.000709449;0.000794695;0.000936214;0.000985469;0.00116682;0.00119073;0.00119682;0.00156043;0.00166997;0.0017743;0.00383229;0.00418985;0.00523631;0.00844637	657.322	664.302
RATVVLPNDPDLVDILAK	Cre12.g485800.t1.2|PACid:27581393	TRUE	0.000117215;0.000323005;0.00036473;0.00055507;0.000567079;0.000705158;0.000805651;0.000819804;0.000943351;0.000953341;0.00095747;0.000959241;0.000981305;0.00100169;0.00103823;0.00120567;0.00188357;0.00273402;4.77189e-05;9.25689e-06	650.374	658.018
IAEELIFGEDDITTGASGDFQQVTR	Cre12.g485800.t1.2|PACid:27581393	TRUE	0.000106929;0.000134739;0.000204543;0.000297574;0.000381738;0.000431167;0.00441385;0.00451904;1.06564e-11;1.15583e-05;1.20568e-07;1.47064e-13;1.83353e-06;2.3679e-05;2.99921e-10;3.21009e-05;3.92504e-07;6.2795e-10;6.54763e-09;7.76408e-07	904.772	914.742
NLKEISKEEIADALER	Cre12.g485800.t1.2|PACid:27581393	TRUE	0.00010583;0.00569293;0.00636301;0.00668007;3.49482e-05	620.002	627.314
EISKEEIADALER	Cre12.g485800.t1.2|PACid:27581393	TRUE	0.000556858;0.000873549;0.00104018;0.00194605;0.00213456;0.00506454;0.00664285;0.00681452;0.00780553;0.00788475;0.00995467;9.26637e-05	751.889	760.363
QVTVDRPDVQGR	Cre12.g485800.t1.2|PACid:27581393	TRUE	0.00695811;0.00786691	457.244
LELQEVVDFLK	Cre12.g485800.t1.2|PACid:27581393	TRUE	0.000765123;0.000780793;0.000926975;0.000948256;0.00100257;0.00103362;0.00112959;0.00120461;0.0016102;0.00235937;0.00255425;0.0044249;0.00558721;0.00589432;0.00627538;0.0083112;0.00875365;0.00975016;0.00990565;4.27461e-05	1331.73	1344.69
SEYTLPEGNQWR	Cre12.g485800.t1.2|PACid:27581393	TRUE	0.000390429;0.000515195;0.000727268;0.000736069;0.000990085;0.0010143;0.00107237;0.0013724;0.00169294;0.00216405;0.00222316;0.00237548;0.00246629;0.00264391;0.0026567;0.00959791;0.00977874	740.347	749.32
YSEFVNAVEAGKVER	Cre12.g485800.t1.2|PACid:27581393	TRUE	0.000225056;0.000371237;0.000374734;0.000588938;0.000949676;0.00158445;0.00166157;0.00275711;0.00354709;0.0088117	849.429	573.268
DLVEQNIDILHK	Cre12.g485800.t1.2|PACid:27581393	TRUE	0.00306081	479.596
TYLENQMAVALGGR	Cre12.g485800.t1.2|PACid:27581393	TRUE	0.000419685;0.00155134;0.00158312;0.00182969;0.0018898;0.00198627;0.00545879;0.00564213;0.00687124	1521.76	771.36
APVSVVTGANR	Cre16.g675450.t3.1|PACid:27567632	TRUE	0.00093392;0.0044139	535.801
YHGMEGVISAEESAADLVK	Cre16.g675450.t3.1|PACid:27567632	TRUE	0.000117866;0.000156864;0.000348931;0.000468843;0.000709917;0.00203746;0.00224965;0.00537271;0.00541471;0.00777595	674.655	676.634
EDSLEDIDMAVLR	Cre16.g675450.t3.1|PACid:27567632	TRUE	0.000503247;0.00684482	761.359
LVDWDLPER	Cre06.g258300.t1.3|PACid:27569188	TRUE	0.00265745;0.00306158;0.00389611;0.00439005;0.00696573	571.796	578.276
ELLPHLGTEEFMETR	Cre02.g075150.t1.2|PACid:27574484_NumberOfIdenticalSequences_2	TRUE	0.000583614;0.00145565;0.00406363;0.00756365;9.14608e-05	601.298	607.945
TVTLPDDPTGAVQR	Cre02.g075150.t1.2|PACid:27574484_NumberOfIdenticalSequences_2	TRUE	0.00998005	735.384
CNLHEASTEQEATNLGECPYDQGGYFVINGSEK	Cre02.g075150.t1.2|PACid:27574484_NumberOfIdenticalSequences_2	TRUE	0.000329048;0.00111187;2.38675e-05;4.188e-05	1201.86
SSVEEAQEVQTQEEALNYLGK	Cre02.g075150.t1.2|PACid:27574484_NumberOfIdenticalSequences_2	TRUE	0.000151539;0.000181339;0.000240057;0.000381147;0.000432971;0.00413142;0.00413836;0.00551675;0.00925556;2.56429e-05;3.65531e-08;5.71808e-08;6.23395e-08;9.83602e-05	1176.56	1189.53
AAQFLQVEDELGER	Cre14.g618200.t1.3|PACid:27565502	TRUE	0.00224603		812.371
YDIENLPEK	Cre11.g477500.t1.2|PACid:27565402	TRUE	0.00493796;0.00748667	560.78	1130.51
YDIENLPEKTDADKDK	Cre11.g477500.t1.2|PACid:27565402	TRUE	0.00605397;0.00618746;0.0096832	631.974	638.621
TLAELAGPLAASLK	Cre09.g415550.t1.2|PACid:27570050	TRUE	0.000230378;0.000310152;0.000535091;0.00062506;0.000828251;0.000863969;0.00115398;0.00127504;0.00139353;0.00214079;0.00253315;0.00428212;0.00454785;0.00681265;0.0070819;0.00743443;0.00940619;0.00964024;4.6186e-06	677.901	685.379
SGAADVELFAAVTELAAAR	Cre09.g415550.t1.2|PACid:27570050	TRUE	0.000123404;0.0001355;0.000214303;0.00028201;0.000282967;0.000308428;0.000554054;0.000624382;0.00103178;0.00107647;0.00493883;0.00565165;1.23553e-05;1.38269e-05;1.73623e-08;1.85437e-05;1.88542e-06;2.00581e-06;2.08052e-08;2.58796e-06;2.88235e-07;4.00623e-06;5.08449e-05;7.66643e-05;9.21993e-05	621.327	628.639
VASFVSSGPDGSTLDVVVPADANTK	Cre09.g415550.t1.2|PACid:27570050	TRUE	0.000208953;0.000279149;0.00033959;0.000403986;0.000648391;0.000704963;0.00135059;0.00236537;0.00568834;0.00622041;0.00733737;2.49368e-05;2.70895e-12;3.02886e-06;3.09196e-05;3.13522e-07;3.3558e-10;4.12187e-05;4.51708e-08;5.51827e-06;7.50757e-06;9.0309e-05;9.43066e-10	811.743	1230.57
LAVLGVEAEALASSGAVLGGSLAAAR	Cre09.g415550.t1.2|PACid:27570050	TRUE	0.000391368;0.000476391;0.000659521;0.000674361;0.00084416;0.00102471;0.00168685;0.00169473;0.00280771;0.00497393;1.57902e-07;2.68347e-05;3.95836e-05;4.69149e-05;4.91968e-05;6.04011e-08;8.72822e-06	785.108	794.746
AVPGLSAMADK	Cre09.g415550.t1.2|PACid:27570050	TRUE	0.00646045	538.277
EAAQALWGLAALR	Cre09.g415550.t1.2|PACid:27570050	TRUE	0.000505477;0.000902227;0.00104578;0.00139487;0.00174224;0.00497354;0.00514674;0.00630427;0.00842707;0.00970234	685.383	694.356
GFGLAVEHGR	Cre09.g415550.t1.2|PACid:27570050	TRUE	0.000260256;0.000467204;0.000583199;0.000995067;0.0013629;0.00197742;0.00312736;0.00323518;0.00347528;0.0044508;0.00662969;3.14119e-05;9.91652e-05	521.775	529.253
AASTPLDGPSLANLSWALSAANVDHTR	Cre09.g415550.t1.2|PACid:27570050	TRUE	0.000228227;0.00073931;0.000991988;0.00100664;0.00114483;0.00161185;0.0022688;0.00232577;0.00511192;1.23449e-05;3.41926e-10;3.57572e-08;4.9297e-12;5.23856e-05;8.3863e-12;9.25022e-05;9.69991e-05	912.463	924.095
LLWGFGAAGVQDGK	Cre09.g415550.t1.2|PACid:27570050	TRUE	0.00072375;0.000868485;0.00104807;0.00105241;0.00109134;0.00175077;0.00206117;0.00208751;0.00216329;0.00227358;0.00257071;0.00274459;0.00319397;0.00513734;0.00724822;0.00859326;0.00903861;0.00957965;0.00963021;4.65424e-05	709.875	718.35
AGVEAPADAAAAAWALATLAVK	Cre09.g415550.t1.2|PACid:27570050	TRUE	0.000107693;0.000112553;0.000170537;0.000249667;0.000325252;0.000426011;0.00055284;0.000602711;0.000615716;0.000816728;0.000906601;0.00115783;0.00459697;1.37318e-05;1.39244e-05;1.45502e-05;2.17463e-05;4.22348e-05	680.037	1031.52
DVADAAVALAYLGTR	Cre09.g415550.t1.2|PACid:27570050	TRUE	0.000122749;0.000143328;0.00014502;0.000225423;0.00034482;0.000372793;0.00042709;0.000539369;0.000551796;0.00063655;0.000655018;0.000958033;0.00110143;0.00117239;0.002187;0.0033358;1.68812e-05;2.38754e-06;2.77067e-06;5.32462e-07;6.9658e-07;7.07759e-05;9.34315e-05;9.82335e-07	753.402	508.586
DPTSLSPSALALLHAGAVVSGAGLPNPVSDFAAK	Cre09.g415550.t1.2|PACid:27570050	TRUE	0.00160097;0.00337035		1090.2
SSAAAAFHAELAEAVAYASGAR	Cre09.g415550.t1.2|PACid:27570050	TRUE	0.000172903;0.000235204;0.000316955;0.000442435;0.000494199;0.000590332;0.000698749;0.00102706;0.00117441;0.00126021;0.00129033;0.00207207;0.00314791;0.00616091;0.00730295;1.7862e-05;1.91174e-06;4.15768e-05;4.71108e-05;5.68741e-05	707.684	716.657
VAVVPQTEFPTGAPLK	Cre09.g415550.t1.2|PACid:27570050	TRUE	0.000496871;0.0006315;0.000696099;0.0011732;0.00124226;0.00201433;0.00266568;0.00270585;0.00414534;0.00528977;0.00534997;0.00612265;3.3147e-05	827.464	836.437
SLSPAQVSFAVEAVGK	Cre09.g415550.t1.2|PACid:27570050	TRUE	0.000109684;0.000125289;0.000161661;0.000268328;0.00034454;0.000475192;0.000478607;0.000489223;0.000643487;0.000912833;0.000989278;0.00122443;0.00135309;0.00149945;0.0016358;0.00190541;0.00205585;0.00233653;0.00239786;0.00253399;0.00367241;0.00796344;2.37591e-06	795.431	804.404
RVPDAALAGALTK	Cre09.g415550.t1.2|PACid:27570050	TRUE	0.00171911;0.00299053;0.00932718	641.878	433.904
VPDAALAGALTK	Cre09.g415550.t1.2|PACid:27570050	TRUE	0.00229468;0.00230568;0.00289417;0.00904206;0.00967768	563.827	1138.6
WVPQLGDAAEVVAR	Cre12.g485550.t1.2|PACid:27581700	TRUE	0.00656474		765.376
VTNVTLQPVDEVAFALEGMAR	Cre03.g197550.t1.2|PACid:27577150	TRUE	0.00151697	754.06
MGHSDLGDWAYER	Cre05.g234300.t1.2|PACid:27572632	TRUE	0.00204653;0.00369612;0.00519669;0.00878898;0.00938217;0.00940439	776.828	524.536
AEATPDVSNDSVTMAK	Cre05.g234300.t1.2|PACid:27572632	TRUE	0.000386749;0.000991212;0.00104661;0.00104881;0.00131894;0.00165714;0.00224711;0.00299225;0.00590725;0.00857731	818.38	827.354
GMAFVNVDPEK	Cre02.g079400.t1.2|PACid:27574594	TRUE	0.00453971;0.0053933	611.792
IPYFNAPIYLENK	Cre13.g567850.t1.2|PACid:27574061	TRUE	0.00205119;0.0023984	791.42
VEEILGPINK	Cre13.g567850.t1.2|PACid:27574061	TRUE	0.00217504;0.00772532	1110.63
VGEDALGNVYYR	Cre09.g401150.t2.1|PACid:27569712_NumberOfIdenticalSequences_2	TRUE	0.000371812;0.000804706;0.00479871;0.00833829	678.333
LVDGDIDLVQSNAILR	Cre17.g742450.t1.3|PACid:27572138	TRUE	0.00029473;0.000296936;0.000472207;0.000526987;0.000611278;0.000735048;0.000809495;0.000891673;0.000913581;0.00101225;0.00103114;0.00168972;0.00298358;3.31842e-05;7.81193e-06;8.3176e-06	870.978	881.447
QDFEFEQVEYSTMK	Cre17.g742450.t1.3|PACid:27572138	TRUE	0.000121961;0.000152551;0.00018848;0.000306349;0.000523238;0.000563937;0.000661943;0.00107732;0.00120508;0.00214113;0.00226524;0.00232858;0.00238032;0.00299823;0.00669355;1.10962e-05;1.47376e-05;3.18608e-05;5.41646e-05;6.71021e-05;6.89143e-06;8.51018e-05	890.891	899.365
DAQSGVEYLLAQK	Cre12.g517100.t1.1|PACid:27581248	TRUE	0.000107683;0.000351279;0.000448778;0.000816584;0.000926054;0.00134052;0.00135605;0.00154233;0.00162453;0.0017952;0.00249035;0.00263014;0.00384775;0.00412685;0.00750266;0.00946713;1.0548e-05	711.367	1436.67
QLLDSENVKR	Cre12.g517100.t1.1|PACid:27581248	TRUE	0.00227522		609.307
QRGGFFESDNDYASALVDGAFNK	Cre12.g517100.t1.1|PACid:27581248	TRUE	0.00480288	836.719
GGFFESDNDYASALVDGAFNK	Cre12.g517100.t1.1|PACid:27581248	TRUE	0.000167054;0.000250491;0.000262466;0.000359285;0.000398746;0.00042452;0.000433228;0.00074544;0.000747381;1.00637e-05;1.00721e-11;2.09532e-08;2.61077e-06;2.62096e-05;3.22226e-05;3.23805e-07;4.8183e-08;6.43065e-05;9.37997e-10;9.63907e-08	1112.5	1124.46
MQLAGDTASLDKFNDYFNSK	Cre12.g517100.t1.1|PACid:27581248	TRUE	0.000108789;0.000207316;0.000277701;0.000447409;0.000628024;0.000749114;0.000849739;0.0016738;0.00192643;0.00295657;0.00351505;0.00642623;0.00812387;1.45139e-08;2.05613e-08;3.12033e-05;7.75439e-08	761.02	769.328
GLFEIFLGDSPVVPEAK	Cre12.g517100.t1.1|PACid:27581248	TRUE	0.000137196;0.000331502;0.000333721;0.000379963;0.000584887;0.000633258;0.000669;0.000736523;0.000836397;0.00103173;0.00108105;0.00267696;0.00277482;0.00426004;0.00529247;0.00537809;0.00718597;0.00778893;2.03877e-05;4.6782e-05;8.78178e-05	909.488	918.461
DVTGEQFTEAINK	Cre12.g517100.t1.1|PACid:27581248	TRUE	0.000373794;0.000722816;0.00121041;0.00125194;0.00228215;0.00283148;0.00362685;0.00519607;0.00530178;0.00823134;0.00985406	726.354	1466.65
NPVWNETFR	g11525.t1|PACid:27565112	TRUE	0.0022253;0.00242241;0.00364932;0.00370572;0.00403717;0.00438804;0.00681654	581.786	589.263
NIYNSLAEQLETPGAAAGAR	g6673.t1|PACid:27568540	TRUE	0.000425089;6.30923e-05	1023.52
AVEALIEEVLR	g6673.t1|PACid:27568540	TRUE	0.00607537;0.00900306	1240.7
GATAVDLSVINR	g6673.t1|PACid:27568540	TRUE	0.00185308;0.00244148	629.344
NFLLLNTPTAETLELVR	g6673.t1|PACid:27568540	TRUE	0.00114773;0.00115406;0.00123056;0.00378354;0.00402828;0.00717329	972.544	983.511
EVHDALASIEGEAER	Cre16.g677700.t1.3|PACid:27567446	TRUE	0.000298293;0.00340811;0.00373871	542.597	823.362
EIPVELVQVGDILR	Cre09.g406400.t1.3|PACid:27569881	TRUE	0.00139675;0.00649923	790.457
RAAELYGLDVLEEGIQDVK	Cre06.g261800.t1.2|PACid:27569448	TRUE	0.000391462;0.000484803;0.000835862;0.00101524;0.00150836;0.00215736;0.00219619;0.00256869;0.00439307;0.00455041	706.708	714.684
RAAELYGLDVLEEGIQDVKDNVTR	Cre06.g261800.t1.2|PACid:27569448	TRUE	0.00059923;0.000781932;0.00136513;0.0017154;0.00320119;0.00512916;0.00543722;0.00755854;0.00774576;1.55658e-05;2.41073e-06;4.86527e-05	676.604	684.83
TNPIVQIPSQDGTSFTR	Cre06.g261800.t1.2|PACid:27569448	TRUE	0.000103763;0.000195214;0.00027596;0.00029634;0.00061993;0.00094235;0.0011063;0.0014001;0.00142713;0.00196621;0.00199314;0.00281837;1.55868e-05;3.35111e-05	930.976	942.442
SMEELSNPAYSAAK	Cre06.g261800.t1.2|PACid:27569448	TRUE	0.000651359;0.00118289;0.00145586;0.00157153;0.00179781;0.00184332;0.0026869;0.00335575;0.0048868;0.00516617;0.00548907;0.00577435;0.00596493;0.00855877;0.00861567;0.00927318	749.348	757.324
AAYQGVPGAYSEVAAR	Cre06.g261800.t1.2|PACid:27569448	TRUE	0.0048875;0.00859564		815.372
AAELYGLDVLEEGIQDVKDNVTR	Cre06.g261800.t1.2|PACid:27569448	TRUE	0.00029477;0.000880393;0.00274428;0.00435024;0.00479306;0.00523763;0.00679778;0.00812388;2.49214e-05;3.79142e-08;4.02279e-10;8.64397e-07	849.769	859.408
EAVDDTAGAAQIVAR	Cre06.g261800.t1.2|PACid:27569448	TRUE	0.000459633;0.00112919;0.00165336;0.00191652;0.00213961;0.00265783;0.00306066;0.00330512;0.00421871;0.00422185;0.00576845;0.00594344;0.00806333	1485.74	1504.68
AAELYGLDVLEEGIQDVK	Cre06.g261800.t1.2|PACid:27569448	TRUE	0.000136658;0.000221571;0.000301965;0.000353258;0.000479206;0.000647483;0.000690004;0.000858894;0.00091705;0.000920571;0.000978214;0.00189202;0.00244154;0.00263928;0.00316282;0.00419083;0.00544935;0.00581118;2.58364e-05;5.88355e-05;6.68799e-05;7.03175e-05	981.507	991.478
AEAESSARPLKPEDAAR	Cre14.g621300.t2.1|PACid:27566036	TRUE	0.00239069;0.00252431	599.975
SQEAGEAGEVDVSMALAQQATEMQAQHDR	Cre14.g621300.t2.1|PACid:27566036	TRUE	0.00647136	1035.13
AKYPSMDLAYAAGR	Cre12.g546050.t1.2|PACid:27582840	TRUE	0.00205323;0.00647939	765.375	774.348
LNEACCEAHKADLVASPDLDTIVHYDAWAR	Cre12.g546050.t1.2|PACid:27582840	TRUE	0.00013021;0.000277049;0.00194881;0.00927409	832.395	674.093
DVSPQPVILAGDEGAVEVAR	Cre12.g546050.t1.2|PACid:27582840	TRUE	0.000405029;0.00255375;0.0044841;0.00747661;0.0090779;2.70723e-06;3.26348e-05	1011.53	1023.49
ITVDSATLMNK	Cre12.g546050.t1.2|PACid:27582840	TRUE	0.00902679	604.813
EAIKDVSPQPVILAGDEGAVEVAR	Cre12.g546050.t1.2|PACid:27582840	TRUE	0.000114664;0.000116356;0.000225171;0.000324231;0.000408905;0.00107159;0.00145143;0.00232755;0.00244651;0.00702332;0.0080147;0.00831652;1.29484e-05;4.51816e-05;4.6485e-06;5.06469e-06	821.774	2491.21
ADLVASPDLDTIVHYDAWAR	Cre12.g546050.t1.2|PACid:27582840	TRUE	0.000136125;0.000150446;0.000160226;0.000258759;0.00034335;0.0003982;0.000561872;0.000813214;0.000883277;0.000904646;0.00223263;0.00263695;0.00365688;0.00450505;1.24368e-05;1.33705e-07;3.68291e-08;6.21636e-05;6.23451e-07;7.41615e-06;8.15765e-05	743.371	1127.51
AAGTMTGVLSAANEQAVQMFIDEK	Cre12.g546050.t1.2|PACid:27582840	TRUE	0.00107466;0.00148199;0.00172665;0.00240474;0.00283997;0.00456086	833.402	842.707
WVADHVNSGSFK	Cre12.g546050.t1.2|PACid:27582840	TRUE	0.000605325;0.00270847	673.828	682.303
VPVQDATWPR	Cre12.g546050.t1.2|PACid:27582840	TRUE	0.000979485		592.287
ETLIAGGPFILPLAQEYGSK	Cre12.g546050.t1.2|PACid:27582840	TRUE	0.000176181;0.00114954;0.00181395;0.00309117;0.00329459;0.00480272;0.00993125	1052.57	709.361
VVPPEVEHR	Cre12.g546050.t1.2|PACid:27582840	TRUE	0.000948919	531.291
WLEDPDSEDTR	Cre12.g541800.t1.2|PACid:27582241	TRUE	0.00125391;0.00160284;0.00219204;0.00368841;0.00531622;0.00538693;0.00894132	681.794	689.272
VIDENVDLFGFAAK	Cre12.g541800.t1.2|PACid:27582241	TRUE	0.000232993;0.000399058;0.000464154;0.000564456;0.000578937;0.000612501;0.000620836;0.000902773;0.00111947;0.00116275;0.00150139;0.00166179;0.00299377;0.00400132;0.00423593;0.00783807;2.47276e-05;2.68774e-06;2.84705e-05;4.34484e-05;4.57157e-06	769.399	777.375
VPHSADDYVTK	Cre12.g541800.t1.2|PACid:27582241	TRUE	0.00507543		623.281
WLEDPDSEDTREFVTAQNALTNELLAK	Cre12.g541800.t1.2|PACid:27582241	TRUE	0.000175357;0.00058604;0.000786519;0.0020498;0.00217761;0.00225627;0.0024322;0.00255992;0.00751012;1.99465e-05;2.89418e-07	1035.84	1047.47
RGEVVETLHGVR	Cre12.g541800.t1.2|PACid:27582241	TRUE	0.00680246		457.9
IDTAPGSALEPQLFR	Cre12.g541800.t1.2|PACid:27582241	TRUE	0.000224848;0.000294679;0.000465935;0.000544038;0.00141149;0.00160525;0.00176107;0.00366169;0.00369959;0.00426105;0.00532936;0.00536789;0.00537242;0.00550637;0.00593303;0.00695983;0.00959493;2.50251e-05	807.928	817.4
GSELFFSFTSFTEPGALYR	Cre12.g541800.t1.2|PACid:27582241	TRUE	0.00033625;0.00147652;0.00281254;0.00344185	1078.52	1089.49
ELPLPGVGSVGAMSGDR	Cre12.g541800.t1.2|PACid:27582241	TRUE	0.008753	829.415
EFVTAQNALTNELLAK	Cre12.g541800.t1.2|PACid:27582241	TRUE	0.00323901		891.443
TLTALDVEPEPDVEYLLGDR	g9965.t1|PACid:27569803	TRUE	0.00021311;0.000219625;0.000269672;0.000285295;0.001109;0.00155955;0.00157641;0.0024474;0.00379867;0.00507276;0.005781;0.00723481;1.61943e-06	1123.07	1134.53
SAADLYDILDEHR	g15185.t1|PACid:27565551	TRUE	0.000600389;0.00139561;0.00176631;0.00644035;0.00856495	506.579	512.562
GRDVNDDDSFSFNTGFTEK	Cre12.g516500.t1.1|PACid:27582753	TRUE	0.000369416;0.000888165;0.00334511;0.00343481;0.00347586;0.0039684	717.647
ESFEHEEHGLVPVVYELK	Cre10.g421300.t1.2|PACid:27580033	TRUE	0.000115699;0.000241968;0.000265712;0.000280835;0.000381361;0.000551088;0.000592149;0.0007437;0.00225595;0.00323895	536.019	541.752
TDDCHKQYCNVEGAAWIDAER	Cre10.g421300.t1.2|PACid:27580033	TRUE	0.0017583	808.683
LVGPVGDESQFEGISYNAPSDSFFVLR	Cre10.g421300.t1.2|PACid:27580033	TRUE	0.000124628;0.000397317;0.00129508;0.00244293;0.0026884;0.00275591;0.0043238;0.00836882;1.18059e-07;9.47315e-05	977.479	988.113
FDWTEMEFVK	Cre10.g421300.t1.2|PACid:27580033	TRUE	0.00122933;0.00278919;0.00305748	674.3
GFESLHVFER	Cre10.g421300.t1.2|PACid:27580033	TRUE	0.00269429;0.00769742	407.54
ALAEFPNQITLANLK	g9621.t4|PACid:27569638	TRUE	0.000340861;0.00108234;0.00291258;0.00510094	821.962
VKEFLETGTVAELSGVDDLAGVGK	g9621.t4|PACid:27569638	TRUE	0.00279711;0.00316603		820.736
IGGGGGEGEEGAEGEEMEQQEREEEEGDGEAGAK	Cre12.g524100.t1.2|PACid:27583036	TRUE	0.00843068	1146.13
EYLEGELPAIER	Cre12.g524100.t1.2|PACid:27583036	TRUE	0.00534546	709.862
VSAQDVTLAELR	Cre13.g590650.t1.2|PACid:27573997	TRUE	0.00164813;0.00492702;0.00529385;0.00801132;0.00904842	651.357	659.333
DKLELQEAQALLAQMSSDVR	Cre13.g590650.t1.2|PACid:27573997	TRUE	0.000278748;0.0029675;0.00616187	749.055	758.028
VTLSADDLAALVDK	Cre13.g590650.t1.2|PACid:27573997	TRUE	0.00116214;0.00226287;0.00320632;0.00350365;0.00533544;0.00674452;0.0070873;0.00907267	715.891	723.368
EVSLAIDPVVNLPR	Cre03.g164950.t1.3|PACid:27577641	TRUE	0.000439879;0.000978285;0.00165543;0.00170397;0.0039066;0.00430412;0.00440921;0.00539019;0.00685721;0.00959938	761.435	770.409
LSDEPVGPATDPDHVDPAFR	Cre01.g018950.t1.2|PACid:27578493	TRUE	0.000149419;0.000175293;0.000315417;0.00157345;0.00177329;0.00196434;0.00203191;0.0097289;4.36112e-05	712.34	720.648
GAAAAAAKQEEEEDEQAQAQQQAEEAKPADGGAPADKAEK	Cre03.g204950.t1.2|PACid:27576736	TRUE	0.000865553;0.00296005	1009.97
EAAADEAGVEDEAAAKPDVEGDGGSGDDAAAAEAGAK	Cre03.g204950.t1.2|PACid:27576736	TRUE	0.000153162;0.000556167;0.00115568;0.00128616;0.00539919	1129.82	1142.79
FSAALVETPELAAQQASTTMLK	Cre03.g191850.t1.1|PACid:27576617	TRUE	0.0026015	1154.1
SGLATAPVLFAAQEEPALQALILR	Cre12.g511700.t1.2|PACid:27581134	TRUE	0.0001565;0.000244197;0.000339018;0.00052133;0.000603124;0.000799605;0.000930236;0.000947918;0.00102381;0.00128526;0.00221359;6.45443e-05;9.68663e-06	827.135	836.774
AGGHGGGGAERDPELESQGGASSKPQGK	g16004.t1|PACid:27566570	TRUE	0.00117888;0.00152303;0.00179866;0.00239927;0.0058279;0.00584244;0.00920145	656.063	665.285
DDYFLSR	g16004.t1|PACid:27566570	TRUE	0.00591811	458.214
EFQVVVAEGAPR	g16004.t1|PACid:27566570	TRUE	0.00836387	651.346
GPGDVIDFDVVAEAFAQQQQLAAAAAATAPSDR	g16004.t1|PACid:27566570	TRUE	0.000175111;0.00272229;1.75799e-05	1100.88
WFYMDSSFVEEGGVK	g5334.t1|PACid:27572805	TRUE	0.000535781;0.0015656;0.00211795		907.37
NPEYIAETTHPDSPEYSGSR	g5334.t1|PACid:27572805	TRUE	0.000447984;0.00045635;2.75326e-05	750.67	759.311
AEGGAGAGAAAGAAAAK	g5334.t1|PACid:27572805	TRUE	0.004137	636.321
RLDPMGLAIVSQDAGATPDEAFITFR	g5334.t1|PACid:27572805	TRUE	0.0078205		942.108
MTMLLTDTNNIK	Cre03.g160500.t1.2|PACid:27577698	TRUE	0.00602461;0.00713333	1393.69	721.327
EADGPALEDDSTEITDPTAYFENR	Cre03.g160500.t1.2|PACid:27577698	TRUE	0.000139584;0.000143618;0.000289185;0.000334569;0.000361353;0.000392638;0.000624568;0.0013489;0.00224507;0.00240338;0.00249561;0.00283091;1.15407e-05;1.21536e-05;1.25346e-05;1.96336e-05;2.57172e-05;3.30602e-08;3.99274e-05;4.57026e-05;5.87769e-05;6.58209e-10;6.90988e-10;9.06472e-08	886.056	895.362
YNSLEAGQQLTDVTVSVAGR	Cre03.g160500.t1.2|PACid:27577698	TRUE	0.000110999;0.000142912;0.000370088;0.000513267;0.000559402;0.000766223;0.000973063;0.00145185;0.00184533;0.00207206;0.00337448;0.00560685;1.10216e-10;1.36317e-09;1.90698e-05;2.4452e-05;4.11895e-05;5.11648e-09;5.59892e-08;7.15517e-05;7.29656e-10;7.30127e-05;9.49941e-06	1054.53	1067.5
LPADLESEEAR	Cre03.g160500.t1.2|PACid:27577698	TRUE	0.000104132;0.00649245	615.304	622.283
IAPELFLK	Cre03.g160500.t1.2|PACid:27577698	TRUE	0.00194403	465.787
IAYHPDGPEKPAIEIDFSPPWR	Cre03.g160500.t1.2|PACid:27577698	TRUE	0.000254417;0.00282129;0.00590133	634.572
LVGEFLEEQCVNPTFICDHPQLMSPLAK	Cre03.g160500.t1.2|PACid:27577698	TRUE	0.0098568	1058.85
YLDLIANSDVR	Cre03.g160500.t1.2|PACid:27577698	TRUE	0.000250868;0.000413531;0.000639794;0.000773224;0.000909825;0.00130345;0.00183371;0.00192323;0.0024514;0.00273009;0.00321173;0.00411865;0.00501121;0.00592153;0.00822122;0.00894641;1.01265e-05;4.60293e-05	639.838	1292.62
RGDIVGVEGFPGK	Cre03.g160500.t1.2|PACid:27577698	TRUE	0.00445543	444.242
TTPEVYNLPEQWSEELKDENGEPMSK	Cre03.g160500.t1.2|PACid:27577698	TRUE	0.000168233;0.000792785;0.00460781;0.00489281;0.00930244;0.00932642;1.19923e-07;1.94243e-08;2.13711e-05;2.17482e-08;9.78792e-09	1017.47	1028.1
LFLEQDNYDIR	Cre09.g393350.t1.2|PACid:27570036	TRUE	0.000578698;0.000617277;0.000679419;0.000891395;0.00167207;0.0019747;0.00208673;0.00286596;0.00340914;0.00406665;0.00685984;0.00836019;0.00852233;0.00996335	1424.69	721.331
ISETLDDTATPQNAIK	Cre09.g393350.t1.2|PACid:27570036	TRUE	0.000397672;0.00211003;0.00307747;0.00391844;0.00392909;0.0080018;0.00847913	858.936	868.408
ESAENSSTQLNVIMQPVVAHGQPPTYFR	Cre09.g402500.t1.2|PACid:27570926	TRUE	0.000104979;0.000203454;0.000225207;0.000305116;0.000436631;0.000524568;0.000687181;0.0008724;0.000977629;0.00165572;0.00562734;0.00570585;0.00922627;2.24334e-13;2.54236e-12;2.75941e-14;2.78369e-09;3.39864e-17;6.38405e-06;9.07842e-05	1034.18	1052.14
MPPDSAPLVFGVDPIWHGR	Cre09.g402500.t1.2|PACid:27570926	TRUE	0.000115546;0.000119301;0.000305403;0.000445163;0.00053172;0.00110616;0.0012029;0.00137839;0.00167139;0.0021745;0.00266941;0.00506574;0.0060899;1.75393e-06;4.93172e-06;5.18825e-06	703.019	711.328
VLVAEAWVPTIAK	Cre09.g402500.t1.2|PACid:27570926	TRUE	0.00183899;0.00269268;0.00328714;0.00512209;0.00702529;0.00834181;0.00937134		706.391
HELDDLESRLEELEK	Cre09.g402500.t1.2|PACid:27570926	TRUE	0.00288528;0.00468963;0.00593776;0.00956731	618.974	625.953
DYAGVQEPDAPLLEVPGQDK	Cre09.g402500.t1.2|PACid:27570926	TRUE	0.000128288;0.000248353;0.000331003;0.000420271;0.000452388;0.000678915;0.00104931;0.00114018;0.00148858;0.00301716;0.00309415;0.00449992;0.00563572;0.00656817;0.00750498;0.00823578;0.00909935;2.9078e-06;5.13116e-05;6.96753e-05	1071.02	1082.49
LEELEKELISMNENTER	Cre09.g402500.t1.2|PACid:27570926	TRUE	0.000107873;0.000197369;0.000297728;0.000526842;0.000843677;0.000851822;0.00121885;0.00125919;0.00141555;0.00188657;0.00219869;0.00264102;0.0026469;0.00298153;1.31844e-06;2.39271e-05;6.67814e-05	698.341	705.984
ADRDYAGVQEPDAPLLEVPGQDK	Cre09.g402500.t1.2|PACid:27570926	TRUE	0.000280177;0.000334976;0.000544256;0.000757353;0.000865061;0.000969422;0.00101798;0.00126136;0.00127433;0.00221356;0.00453179;0.00564383;3.69601e-05;7.40459e-05	828.407	838.045
AGLTPTVHSASGK	Cre09.g402500.t1.2|PACid:27570926	TRUE	0.000828124;0.00572583;0.00624664;0.0062815;0.00752993;0.00830135;0.00913112;0.00914886	613.331	621.307
TYNELVELQVVLEHAGK	Cre09.g402500.t1.2|PACid:27570926	TRUE	0.000936943;0.000981885;0.00214177	648.014	655.326
GQSSVELTQNYGALADDEESR	Cre09.g402500.t1.2|PACid:27570926	TRUE	0.000113169;0.000156089;0.000308916;0.000334576;0.000387098;0.000402219;0.000645223;0.000761836;0.00135491;0.00159319;0.00795348;1.17623e-05;1.20377e-09;1.56563e-08;1.61327e-05;1.69174e-05;1.72598e-07;1.90528e-05;2.03251e-05;4.75177e-05	1135.01	1148.47
AGLTPTVHSASGKHELDDLESR	Cre09.g402500.t1.2|PACid:27570926	TRUE	0.000335185;0.00212054;0.00750459;2.5042e-07;4.23236e-05	580.794	588.271
LLIPSESAHDTVAALGEVGLLQFK	Cre09.g402500.t1.2|PACid:27570926	TRUE	0.000157717;0.00016449;0.000337412;0.000340947;0.00109789;0.0014748;0.00153275;0.0019151;0.00192139;0.00302984;0.00610262;0.00922531;3.1508e-05	627.848	846.101
HELDDLESR	Cre09.g402500.t1.2|PACid:27570926	TRUE	0.00680065;0.00978792	557.262	564.242
ATPAVSEIVDKLK	Cre13.g581650.t1.2|PACid:27574005	TRUE	0.000885654;0.00110435;0.00143638;0.00191614;0.00214622;0.00225926;0.00439206;0.00572869;0.00744634;0.00840186;0.00962612	457.601	462.586
TTFDVVLEEIPADKK	Cre13.g581650.t1.2|PACid:27574005	TRUE	0.000147552;0.000276824;0.000446441;0.000658473;0.000792988;0.000910613;0.00107243;0.00118821;0.0011922;0.00121542;0.00133834;0.0013442;0.00137868;0.00141861;0.00154102;0.00174711;0.00381746;0.00411068;0.00992899;1.53823e-05;8.88972e-05	852.957	861.431
ATPAVSEIVDK	Cre13.g581650.t1.2|PACid:27574005	TRUE	0.000771461;0.00142071;0.00509087	565.309
AQLLEAGAK	Cre13.g581650.t1.2|PACid:27574005	TRUE	0.00936641	450.761
TTFDVVLEEIPADK	Cre13.g581650.t1.2|PACid:27574005	TRUE	0.000125382;0.000200748;0.000258028;0.00028711;0.000331072;0.000342231;0.000345006;0.000598739;0.000708176;0.000724391;0.000739413;0.000791709;0.000809988;0.000858952;0.00100884;0.00111901;0.00139413;0.00142616;2.72582e-05;3.42488e-05;4.47301e-06;6.16849e-05;6.44838e-05;7.31147e-05	788.909	796.387
TLTLLEASELVSEIEK	Cre13.g581650.t1.2|PACid:27574005	TRUE	0.000104171;0.00012013;0.000221515;0.000257491;0.000288989;0.000295422;0.000327181;0.000526357;0.000894274;0.000988796;0.00140241;1.40644e-05;1.66134e-05;2.52455e-05;2.85847e-05;3.67307e-05;3.70968e-05;3.74092e-06;3.76084e-05;4.17808e-05;4.27335e-05;4.9904e-05;5.94739e-05;8.25411e-05;8.39539e-08;8.79305e-05;9.41026e-05	887.988	597.978
TFGVDASAAAPVAMAAIAAPGAAAAPAVEEK	Cre13.g581650.t1.2|PACid:27574005	TRUE	0.000160008;0.000220256;0.000279454;0.000756213;0.000777554;0.00108112;0.00115291;0.00157337;0.0020181;0.00260751;0.00293123;0.00393547;0.00685883;1.30825e-11;1.44018e-09;1.49929e-07;1.77537e-05;2.94382e-07;3.60764e-11;8.43664e-05;8.56525e-07;9.29717e-13	932.813	707.838
LELAAADVTQR	Cre05.g244800.t1.2|PACid:27572526	TRUE	0.00319508	593.825
NLDPPLDLSPYEGIQLR	Cre05.g244800.t1.2|PACid:27572526	TRUE	0.000218791;0.000226405;0.000249188;0.000253896;0.000374765;0.000411056;0.000485217;0.000505723;0.00062685;0.000841087;0.00147976;0.00174641;0.00240652;0.00582813;0.00653305;0.00971144;1.79507e-06;5.19347e-05;6.27418e-05	970.51	1960.94
QTLLPEMFEGVR	Cre05.g244800.t1.2|PACid:27572526	TRUE	0.00133558;0.0015005;0.00227375;0.00235781;0.00940848	710.369	718.345
FEYDGDLNPAFR	Cre05.g244800.t1.2|PACid:27572526	TRUE	0.000119251;0.000335538;0.000417215;0.000780598;0.000856037;0.000904773;0.00103839;0.00123326;0.00158478;0.00162633;0.00355998;0.00554288;0.00558422;0.00652568	722.331	730.307
DSGVPFAVVRPTALTEEPGGMPLELDQGDTVK	Cre05.g244800.t1.2|PACid:27572526	TRUE	0.00094359;0.00117218;0.00327488;0.00631653;0.00669704;0.00784638;9.1415e-05	1114.56	1121.52
LNDTLGGILTWK	Cre05.g244800.t1.2|PACid:27572526	TRUE	0.00499907	665.872
STVPFSQPWTGPEPSAPR	Cre05.g244800.t1.2|PACid:27572526	TRUE	0.000241376;0.000324934;0.00039504;0.00052964;0.00166395;0.00442006;0.0046237;0.00711441;0.0071939;0.00913073;3.21045e-05;7.13443e-05	970.979	982.445
AFLTPLEEDEEVEFEIAK	Cre06.g258700.t1.3|PACid:27568974	TRUE	0.000125793;0.000185965;0.000200421;0.000203308;0.00023764;0.000328676;0.000674386;0.00100559;0.00229004;0.00317003;0.00583256;1.01754e-06;1.06112e-05;1.57713e-07;2.19701e-05;2.62118e-06;2.9764e-06;5.13248e-06;5.93736e-05;6.20727e-08;6.36975e-05;6.85354e-05	1055.02	1064.49
VFDEYMTHVLK	Cre06.g258700.t1.3|PACid:27568974	TRUE	0.000158466;0.000434318;0.000655874;0.00211188;0.00230039;0.00288052;0.00350894;0.00445194;0.00445549;0.00464268;0.00465327;0.00497876;0.00543835;0.00569177	461.232	698.324
AVSSDVYVHEMPGGQYTNLK	Cre06.g258700.t1.3|PACid:27568974	TRUE	0.000171025;0.000305003;0.000404039;0.000696887;0.000747809;0.000782275;0.000901671;0.00114967;0.00202297;0.00373094;0.00411671;0.00538746;0.0054137;0.00599611;1.57364e-05;8.11233e-06	737.685	745.993
YSDLIEKLPTR	Cre06.g258700.t1.3|PACid:27568974	TRUE	0.00155872;0.00603233;0.00749635;0.00796585	445.582	450.567
IFDSLNYVDNLR	Cre06.g258700.t1.3|PACid:27568974	TRUE	0.000149596;0.000185222;0.000205717;0.00020797;0.000217333;0.000237256;0.000250319;0.000294747;0.000418737;0.000467029;0.000546009;0.000626708;0.000633769;0.000718894;0.00111633;0.00125956;0.00134917;0.00198802;0.00216445;0.00299199;0.00335563;4.08271e-08;6.82115e-05;6.92556e-05	734.875	743.35
VVGDLAQFMVQNGLDEHTLVER	Cre06.g258700.t1.3|PACid:27568974	TRUE	0.000182266;0.000192976;0.000216153;0.000304975;0.00033701;0.000364796;0.000411881;0.00052429;0.000874551;0.000959742;0.0016949;0.00183239;0.00223625;0.00234563;0.00451315;0.00923669;1.06643e-09;1.78484e-08;3.73155e-12;5.74459e-09;7.90232e-06;8.81466e-11	824.085	834.055
DAHQSLLATR	Cre06.g258700.t1.3|PACid:27568974	TRUE	0.00654353	556.296
GANAVGYTSYPDNVVR	Cre06.g258700.t1.3|PACid:27568974	TRUE	0.00011926;0.000233692;0.000234889;0.000297597;0.000325867;0.000367712;0.000403877;0.000437287;0.000533415;0.000978873;0.00127148;0.00138463;0.00142416;0.00177864;0.00204808;0.0041997;0.00421189;0.00447267;0.00504077;0.00552514;0.00933869;1.37669e-05;2.76452e-05;8.68679e-06	841.91	852.379
HESEMSDAFIR	Cre06.g258700.t1.3|PACid:27568974	TRUE	0.000692902;0.00219767;0.00223615;0.00278196;0.00394362;0.0065277;0.00692538	669.293	669.272
DVLSAALYPK	Cre06.g258700.t1.3|PACid:27568974	TRUE	0.00159126;0.00231142;0.0032585;0.00455637;0.00517005;0.0078077;0.00842793	1075.59	1086.56
ELYAPFESNMK	Cre06.g258700.t1.3|PACid:27568974	TRUE	0.000299418;0.000766877;0.00184944;0.00653504;0.0075133;0.00801022;0.00838095;0.00949319	1327.61	679.292
HPDFLSGEATTFFIEQHQR	Cre06.g258700.t1.3|PACid:27568974	TRUE	0.000119034;0.0001367;0.000177902;0.00052463;0.000695743;0.000948086;0.00200855;0.0023091;0.0025964;0.00952481;3.41731e-09;3.64769e-05;4.69878e-05;5.21783e-06;7.79592e-05;8.65381e-09	754.031	763.337
YGYPVILK	Cre06.g258700.t1.3|PACid:27568974	TRUE	0.00943168	476.779
PGASLGAMDLAGLEYR	Cre06.g258700.t1.3|PACid:27568974	TRUE	0.000455745;0.000810609;0.00781391		820.378
EAEVDAIHPGYGFLSENAAFAR	Cre06.g258700.t1.3|PACid:27568974	TRUE	0.000172953;0.00048841;0.00463589;0.00470845;0.00712349;3.50223e-05	788.713	798.019
LLTYLADMVVNGPDHPGAIGAPPSK	Cre06.g258700.t1.3|PACid:27568974	TRUE	0.00260098;0.00813826	850.441
MHEYDKEVAAELDK	g4467.t1|PACid:27577485	TRUE	0.00583002	559.931
WDEVKDEGTTGK	g4467.t1|PACid:27577485	TRUE	0.00958608	455.549
TFADVLTDHEKELVEQLKR	g4467.t1|PACid:27577485	TRUE	0.000657536	568.555
SSEQPAPADAPETLTTR	Cre02.g110750.t1.2|PACid:27575720	TRUE	0.00159632;0.00210776;0.00479828;0.00636126		896.398
ETAGQDDDAASLLLAK	g11863.t1|PACid:27565416	TRUE	0.000157954;0.000168536;0.000262986;0.000269192;0.000270902;0.000295041;0.000417946;0.000447285;0.000499496;0.00052175;0.00117152;0.00123948;0.00137595;0.00139089;0.00168346;0.00190043;0.0025145;0.00290359;0.00347921;0.00756241;4.25836e-05;4.98413e-05	809.402	818.375
SEPQYDVFFIDYGNKER	g11863.t1|PACid:27565416	TRUE	0.00825772;0.00967777;2.73318e-05	702.997
QNVAEMVVAR	g11863.t1|PACid:27565416	TRUE	0.00647594;0.007559	558.795	566.273
DVEVVIETMDR	g11863.t1|PACid:27565416	TRUE	0.000972595;0.00309144;0.00336607;0.00345474;0.00536521;0.00916417	653.322
VPEPGTDYSLDAR	g11863.t1|PACid:27565416	TRUE	0.000615272;0.00119122;0.00244161;0.0026448;0.00289351;0.00591483;0.00705899	710.341	718.318
AAAPEAAAAAPAAAPAAAPAGEDGAAPSAAAAAAAAAPSGPTAASIAASSAAEPYAR	g11863.t1|PACid:27565416	TRUE	0.00875126	1196.09
DGSIKDEPFAWEAR	g11863.t1|PACid:27565416	TRUE	0.000185694;0.000510028;0.000597609;0.00150147;0.00164398;0.00274435;0.002834;0.0050772;0.00573921;0.00695781;0.00739979	810.886	820.358
EVVSGDTLVVAGTTK	g11863.t1|PACid:27565416	TRUE	0.000419416;0.000456148;0.00047738;0.000503304;0.000636091;0.00069153;0.000773727;0.00124;0.00333795;0.00344524;0.00607597;0.00643499;0.00675543;9.73341e-05	738.401	746.378
EAITAMQEYEDEAR	g11863.t1|PACid:27565416	TRUE	0.00012718;0.000132055;0.000176052;0.000177307;0.000192289;0.000230972;0.000329184;0.000389923;0.000414628;0.000505818;0.000526474;0.000595592;0.00159841;0.00179125;0.00314723;0.00334813;0.00413078;0.00418359;0.00546359;1.75016e-05;4.4242e-05;4.48506e-05;5.85391e-05;8.40784e-05	836.362	837.338
APAAGGRPQEVLQVTVTEVADASEFFVQVVGEPR	g11863.t1|PACid:27565416	TRUE	0.000320374;0.00149824;0.0017636;0.00180302;0.00278405;0.00328881;0.00364932;0.00439373;0.00536511;0.00619658;8.52692e-05	1185.28	899.931
AEEAAQGSGLGLWTK	g11863.t1|PACid:27565416	TRUE	0.000727731;0.00106076;0.00382298;0.00429012;0.00504566;0.00546352;0.00851562;0.00902491	759.383	768.357
SEPQYDVFFIDYGNK	g11863.t1|PACid:27565416	TRUE	0.00014577;0.000245271;0.000252871;0.000408503;0.000417527;0.000675259;0.000716205;0.000802872;0.00117975;0.00138684;0.0014774;0.00249281;0.00253381;0.00535696;0.00620497;1.40998e-05;1.73628e-05;2.59159e-07;4.43592e-05;5.17146e-07	1820.83	920.394
GMFVYGDPGDSDDEEPAPGAGGR	g11863.t1|PACid:27565416	TRUE	0.000297375;0.000517062;0.00174428;0.00687218;1.61026e-06;3.6604e-06;4.91186e-05;5.84347e-06	1148.48	1169.44
VLTPEMMLAGDSER	g11863.t1|PACid:27565416	TRUE	0.000343836;0.00109902;0.00177701;0.002831;0.00818661	774.874
GTADSPVITPQFYSASFTGDTR	g6404.t1|PACid:27569503	TRUE	0.000191843;0.00115094;0.00218006		1172.51
AQPALVQYDMDEQDEK	Cre13.g565900.t1.3|PACid:27574126	TRUE	0.00272575;0.00560955	940.423
IAGQAPDANYLFLGDYVDR	g9684.t1|PACid:27570543	TRUE	0.000307636;0.000571931;0.000654187;0.00308834;0.00337375;0.00486511;0.00961235;1.09646e-05;3.65754e-05;5.27568e-07;5.69891e-07;6.87964e-05	1049.52	1061.48
VLAEEEVVELAAK	g9684.t1|PACid:27570543	TRUE	0.000186298;0.000391938;0.000500339;0.000620235;0.000805545;0.001211;0.00155031;0.00172793;0.00187464;0.00221847;0.00350929;0.00693128;0.00762305;0.00808525;0.00825536;1.93215e-05	700.388	1412.72
LDEEDDEAEAAAAVR	g18407.t1|PACid:27567715	TRUE	0.00014591;0.000354812;0.000466254;0.000916224;0.00111946;0.00186844;0.00191025;0.00298581;0.0033973;0.00486223;0.00526666;0.00567335;0.00657522;0.00886524	802.358	811.331
GAWAAEWEQPQEDPAWAR	g18407.t1|PACid:27567715	TRUE	0.000834411	1049.47
KDPLHDFVEELALR	g5804.t1|PACid:27569400	TRUE	0.000484976;0.0012591;0.00712776	561.302	567.949
QLTEGGPIEEVAVK	Cre02.g075900.t1.1|PACid:27574882	TRUE	0.00349121;0.00590833;0.0067744;0.00860725;0.00977942	735.396
IADFGLSK	Cre02.g075900.t1.1|PACid:27574882	TRUE	0.00235193	849.459
QELTQGDLEHPFNLHLK	Cre02.g075900.t1.1|PACid:27574882	TRUE	0.00153087;0.00225983;0.00426385;0.00564873;0.00578726;0.00627271;0.00828144	505.513	511.744
ELIPILENMDLSQEEAAR	Cre14.g616900.t1.2|PACid:27565740	TRUE	0.000173181;0.000180835;0.00022213;0.000538269;0.00167588;0.00478023;3.31612e-05;9.38236e-08;9.7093e-07	1044.02	1047.49
SIGYAESHDQALVGDQTIAFR	Cre06.g289850.t1.3|PACid:27569404	TRUE	0.000469891;0.000725947;0.0013188;0.00359576;0.00602147;2.41121e-08;7.77757e-05;8.47206e-06	760.042	769.347
YDGIYWDPPAAER	Cre06.g289850.t1.3|PACid:27569404	TRUE	0.000316615;0.000591186;0.00134732;0.00210943;0.00223702;0.00277873;0.00318022;0.00415994;0.00500127;0.00560185;0.009295	776.857	785.332
VALDSDAWDYGGAGR	Cre06.g289850.t1.3|PACid:27569404	TRUE	0.000297282;0.000321637;0.00032684;0.000328042;0.000334947;0.000352874;0.000359815;0.000407637;0.000491462;0.000831976;0.000908764;0.00143395;0.00145886;0.00206924;0.0030506;0.003272;0.00438623;0.00465855;0.00955748;2.47887e-05	776.855	786.327
VFHDADHFSDPEPAGTSR	Cre06.g289850.t1.3|PACid:27569404	TRUE	0.000344168;0.00266172;0.00752923	662.298
SDIDLLNPPAELEK	Cre12.g529400.t1.2|PACid:27581897	TRUE	0.00972891	777.407
VLSSDIDLLNPPAELEK	Cre12.g529400.t1.2|PACid:27581897	TRUE	0.000101251;0.000109446;0.000162037;0.000204779;0.000256482;0.000418932;0.000456004;0.000485873;0.000552547;0.000633529;0.000708166;0.000934617;0.00133774;0.00142639;0.00202215;0.00311905;0.00315455;4.27757e-05;5.84049e-06;9.41216e-05;9.5525e-05	926.999	936.471
LVQSPNSFFMDVK	Cre12.g529400.t1.2|PACid:27581897	TRUE	0.0002861;0.000429453;0.000431021;0.000458739;0.000481592;0.000513354;0.000523075;0.000615581;0.000641438;0.000740854;0.000822289;0.000879564;0.000981506;0.00142354;0.00183335;0.00202888;0.00209532;0.0022019;0.00220477;0.00244095;0.00504165;0.00921212;2.59598e-05	764.379	764.358
YFDTPAELLDR	Cre13.g573050.t1.2|PACid:27574118	TRUE	0.00069149;0.00341539;2.67362e-05	670.33
TDEAVAAAVVYSVASGWNVIDTASNYR	Cre04.g218500.t1.2|PACid:27580454	TRUE	0.000111598;0.000115568;0.000357549;0.000469056;0.000500901;0.00062901;0.00063603;0.000701394;0.000951237;0.00122598;0.00333593;0.00348359	943.795	954.762
VPPTDAGHLSLEEVVSWAR	Cre04.g218500.t1.2|PACid:27580454	TRUE	0.000130713;0.000811748;0.00179584;0.00227832;0.00425834;0.00491422	688.357	696.665
AEAAVGAALDSLLAGASVR	Cre04.g218500.t1.2|PACid:27580454	TRUE	0.00153798;0.0024056;0.00261246;0.00401021;0.00477255	581.32	588.631
DFLQDGAYAADVTR	Cre04.g218500.t1.2|PACid:27580454	TRUE	0.000135139;0.000160053;0.000296107;0.000305058;0.000545627;0.000683209;0.000847547;0.00100692;0.00106504;0.00109742;0.00111284;0.00119615;0.00134312;0.00143865;0.00240907;0.0031575;0.0031937;0.00389756;0.00495913;3.66991e-05;5.80272e-05	771.365	780.339
GSVTQEDTSAFAQR	Cre04.g218500.t1.2|PACid:27580454	TRUE	0.00174849;0.00334		758.324
IDVGMSYGVLNRPVQVIEIVPPEEGGDDAK	Cre03.g185200.t1.2|PACid:27576264	TRUE	0.000335876;0.00112545;0.00446405;0.00560642	1071.54
IIAIGDLHGDLDK	Cre03.g185200.t1.2|PACid:27576264	TRUE	0.00427155;0.00547885		465.907
EYEEVMGQTADLYDLQR	Cre08.g379200.t1.3|PACid:27562908	TRUE	0.000161533;0.000171029;0.000178368;0.000180879;0.000229695;0.000313297;0.000319879;0.000381112;0.000957187;0.00415156;1.04767e-07;1.67815e-05;1.96359e-06;2.0741e-05;2.12166e-05;2.48224e-06;3.1763e-06;5.33496e-05;7.18833e-09;8.87706e-05;8.95259e-08;9.85864e-06	2074.92	1041.44
LSDAQQQNITR	Cre08.g379200.t1.3|PACid:27562908	TRUE	0.000812042;0.0029221;0.00463043;0.00464809;0.00744183	637.328	646.302
QLTDEEIDSLALVAVAGMAAEGR	Cre08.g379200.t1.3|PACid:27562908	TRUE	0.000130974;0.000149951;0.000195828;0.000237646;0.00044771;0.000621415;0.000717605;0.00107242;0.00152009;0.00175;0.00208862;0.00447505;0.00648083;0.00665642;0.00917868;2.21386e-05	792.397	1192.54
QAVAAAEAAAAAASAVTAAAAAAGK	g4428.t1|PACid:27576390	TRUE	0.00190159;0.00741237	1019.53	1032.49
MLPGLPMTSPLATEDYVEEMLR	Cre10.g434450.t1.2|PACid:27580237	TRUE	0.000101035;0.000148911;0.000188236;0.000189663;0.000192042;0.000204114;0.000232557;0.00026172;0.000534007;0.00060337;0.000999721;0.00251288;1.89237e-05;1.96329e-05;2.29977e-05;3.35186e-07	1263.1	850.713
LIHFSDMGADENHK	Cre10.g434450.t1.2|PACid:27580237	TRUE	0.00183202;0.00254856;0.00395934;0.00508897;0.008066;0.00962961	815.37	409.175
VVPAGALGYADLGIVPQK	Cre10.g434450.t1.2|PACid:27580237	TRUE	0.000146071;0.000347292;0.000391819;0.00041108;0.000801688;0.000860652;0.00136014;0.00142276;0.00162054;0.00192464;0.00288837;0.00330126;0.00442634;0.00547384;1.59166e-05;8.22531e-07	884.504	894.474
LAAETGQVQR	Cre10.g434450.t1.2|PACid:27580237	TRUE	0.00320531;0.00666664;0.0083507	536.791	1086.52
MLPGLPMTSPLATEDYVEEMLRDK	Cre10.g434450.t1.2|PACid:27580237	TRUE	0.000408674;0.00105319;0.0045689;0.00466337;0.00558906;0.00734218;7.62002e-06	923.445	927.419
QMGDLGQIVLLPELDIR	Cre10.g434450.t1.2|PACid:27580237	TRUE	0.000117475;0.000118425;0.00011948;0.000142514;0.000159977;0.000196874;0.000223535;0.000244458;0.000519722;0.000591396;0.000635465;0.000713035;0.0009468;0.00121201;0.00405149;0.00757921;1.01755e-05;1.62545e-05;2.26941e-05;4.43326e-05;4.47765e-05	955.009	965.478
NWSFEDVHVDFPK	Cre10.g434450.t1.2|PACid:27580237	TRUE	0.000229074;0.00031948;0.000346791;0.000594739;0.000661766;0.0014229;0.00152647;0.00156948;0.00164724;0.00183778;0.0023303;0.00292481;0.00370008;0.00462207;0.00551905;6.62068e-05;7.47245e-06	540.588	819.352
IQPTYVLDVADAVAALLR	Cre10.g434450.t1.2|PACid:27580237	TRUE	0.000304776;0.00575296;1.43064e-05	643.367
NWSFEDVHVDFPKR	Cre10.g434450.t1.2|PACid:27580237	TRUE	0.000923486;0.00212552;0.00214276;0.00505803;3.8538e-05	444.718	450.202
VTDGLAIEPVR	Cre10.g434450.t1.2|PACid:27580237	TRUE	0.000131859;0.00102757;0.00194491;0.00340254;0.00364388;0.0048755;0.00504691;0.00587783;0.00651693	585.33	592.309
STENEAMHLK	Cre10.g434450.t1.2|PACid:27580237	TRUE	0.008559	580.274
YMIDNGLASEADIK	Cre02.g099850.t1.3|PACid:27574830	TRUE	0.000176535;0.000239889;0.000260618;0.000303087;0.00040728;0.000485345;0.000528571;0.000568946;0.000986499;0.00122665;0.00125076;0.0012724;0.00163002;0.00211569;0.00288152;0.00300959;0.00577444;0.00658749;0.00713229;3.662e-05;6.30634e-05;8.32486e-05;9.62497e-05	778.369	778.348
ATASTAGDQDPHIYK	Cre02.g099850.t1.3|PACid:27574830	TRUE	0.00019702;0.000681471;0.000702687;0.000907808;0.000926489;0.00107232;0.00112568;0.00167458;0.00172765;0.00200312;0.00215095;0.00412475;0.00494568;0.00550833;0.00985935;3.52001e-05;7.99446e-05	525.587	797.348
SPIVTPETAK	Cre02.g099850.t1.3|PACid:27574830	TRUE	0.000591985;0.00955596	1041.57
EVMAELFGK	Cre02.g099850.t1.3|PACid:27574830	TRUE	0.00455034;0.00499689;0.00560404;0.00584336;0.00600476;0.00749669;0.00900272	1022.51
SPIVTPETAKDLYYDMVLGR	Cre02.g099850.t1.3|PACid:27574830	TRUE	0.000118079;0.000218401;0.00022538;0.000455637;0.000768937;0.000770818;0.000888777;0.000949557;0.00126298;0.0024501;0.00469602;0.00641241;0.00715432;1.20433e-05;2.28844e-09;4.5176e-10;7.57924e-09	756.724	770.032
RGEGPTLIEAETYR	Cre02.g099850.t1.3|PACid:27574830	TRUE	0.000706574;0.000915918;0.000921133;0.00119801;0.00157377;0.00769509	531.274	537.921
FRGHSLADPDELR	Cre02.g099850.t1.3|PACid:27574830	TRUE	0.000369906;0.000521708;0.000720262;0.0011191;0.00258631;0.00452038	504.923
GPAFGMPGVLVDGMDVLK	Cre02.g099850.t1.3|PACid:27574830	TRUE	0.000105395;0.000303652;0.000366581;0.000771594;0.000790838;0.000792026;0.000935884;0.0010893;0.00109694;0.00115527;0.00133313;0.00133809;0.00150698;0.00156734;0.001699;0.00213635;0.00287696;0.00368688;0.00410098;0.00602578;4.68748e-05	909.96	927.43
ATASTAGDQDPHIYKK	Cre02.g099850.t1.3|PACid:27574830	TRUE	0.00119422;0.00123675;0.00339123;0.00353816;0.00374567;0.00448962;0.00449068;0.00476339;0.00542248;0.00720494;0.00737154;0.00818691;2.3681e-05;7.24215e-05	851.924	862.392
DLYYDMVLGR	Cre02.g099850.t1.3|PACid:27574830	TRUE	0.000367733;0.000628863;0.000764137;0.000894881;0.00101971;0.00120848;0.0012179;0.00187723;0.00232819;0.00232904;0.00240718;0.00433365;0.00506216;0.00541953;0.00576325;0.0064874;0.00671951;0.00763835;0.00820717;0.00960521	622.803	637.281
QDDYVVSTYR	Cre02.g099850.t1.3|PACid:27574830	TRUE	0.000261596;0.000925242;0.00095659;0.0011862;0.00163037;0.0025651;0.0031574;0.00326557;0.0048105;0.00484097;0.00491178;0.00657638;0.00671835;0.00672788;0.00941369	623.291	630.27
FADESPKPER	Cre02.g099850.t1.3|PACid:27574830	TRUE	0.000144145;0.00142522;0.00183905;0.00871162	588.288	595.268
GHSLADPDELR	Cre02.g099850.t1.3|PACid:27574830	TRUE	0.000131374;0.000455982;0.000899165;0.00123551;0.00125543;0.00157161;0.00185572;0.00263889;0.00307755;0.00316898;0.00323453;0.00324239;0.00482545	605.297	409.184
GEGPTLIEAETYR	Cre02.g099850.t1.3|PACid:27574830	TRUE	0.00362575;0.00742576		726.333
KMTEVATAEGVNVR	Cre03.g204550.t1.3|PACid:27577468	TRUE	0.000150793;0.00053881;0.00102237;0.00132264;0.00308259;0.00459576	752.893	762.365
YQVDASTPTGTCATCIVSSER	Cre03.g204550.t1.3|PACid:27577468	TRUE	0.003739	1095
AGNYAANTVIQR	Cre03.g204550.t1.3|PACid:27577468	TRUE	0.00422232;0.00827395		648.307
MTEVATAEGVNVR	Cre03.g204550.t1.3|PACid:27577468	TRUE	0.000159871;0.000175656;0.000460547;0.000489436;0.000874841;0.00101589;0.00123066;0.001345;0.00198117;0.00255587;0.0026098;0.00263867;0.00264221;0.00370875;0.00409819;0.00434545;0.00520789;0.00569091;0.00679128	696.843	705.318
[truncated: 16,162 more rows]
