# Supplementary material for: pyQms enables universal and accurate quantification of mass spectrometry data
Source: Mol Cell Proteomics. 2017 Jul 20;16(10):1736–45. doi: 10.1074/mcp.M117.068007 (PMC5629261; doi:10.1074/mcp.M117.068007)
Supplement: Supplemental Data [file 10.1074_M117.068007_mcp.M117.068007-7.xlsx]

## Sheet: protein_sequence_coverage
Protein	Number_Peptides	Sequence_Coverage [%]	Peptides
Cre10.g430050.t1.2|PACid:27579701	1	5.38	LLLEDYEEYDKR
g4859.t1|PACid:27581009	25	29.25	AAVVADNMAK;AIANGQVDGFPPKDVLR;AYYELTASTLTFK;DINAMVPLIIR;DTLAPIAQTLADK;DTLVELGYEK;EQVTSMLSSVGFTEELLNK;FAPGEDREAQEKETR;HLEDLGLESEFALHSHIR;ILLNNAALR;KSYEYEVQWANTAADQTSWLPR;LPEPGYLEGVK;LVDNPAEALVFLPR;NFEIEEWR;QQDEVIDAFGNTIK;SADADVNLVIR;SINHPEEVQETVHK;SYEYEVQWANTAADQTSWLPR;TLQHIETEGK;TMLMKPDIMLLDEPTNHLDVHNVK;VANEAADPELR;VANEAADPELRK;VASGDASAADALAAHLK;VASGDASAADALAAHLKK;VLTGEVEPVAGTVWK
Cre06.g262050.t1.2|PACid:27568952	4	17.01	AMDVLTTAPGVQFYSGNFLDGTTVGK;FPSIVLQPQDTYHHEIVYR;FSLGGVDYR;LAASLVDPSSGR
Cre14.g623300.t1.2|PACid:27565995	1	1.32	GWNMEEVADYAR
Cre09.g413650.t1.3|PACid:27569861	3	3.69	AVQEELLALLR;HAIEANPQFPFMPDEDLDEALSGGR;YYDADGEQLYEDGEAGR
g16732.t1|PACid:27566404	2	22.34	DQTGNEVHFK;TEGNVINLVVK
Cre14.g625500.t2.1|PACid:27565900	1	4.78	EGMASGNPESVTLQAR
Cre13.g591200.t1.2|PACid:27573885	4	27.1	AMSIMNSFINDIFEK;AMSIMNSFINDIFEKVATEASK;LVLPGELAK;QVHPDTGISSK
g17893.t1|PACid:27571951	3	3.85	GTDEEYQLMTR;HEVEPDWR;LEDLTLEHAER
Cre08.g380250.t1.2|PACid:27563505	2	26.72	ADVTLTDPLEAFCKDAPDADECR;ASGQPAVDLNKK
g8566.t1|PACid:27563580	7	31.09	AFGDAYLK;EWAAGFKPEYTITEAYLAADK;GGGGGLDNAGLVELLSSVPAGADLNK;GGQAVQLSEDHVPDR;GGQAVQLSEDHVPDREAER;GGQAVQLSEDHVPDREAERR;VAGPGAAGEPFAWAGVYDGHGGFATADWLQK
g1367.t1|PACid:27574782	1	0.59	LEDGLDGLYK
Cre01.g011400.t1.3|PACid:27578361	1	1.07	DNAVTTLQILLDEASAAAAAAAQR
Cre01.g039650.t1.2|PACid:27578831	1	13.38	DKPGNESILVNPEIVEQLGGK
Cre06.g271800.t2.1|PACid:27567797	1	4.82	LDEEVPLGGAGH
g1769.t1|PACid:27575686	3	23.45	LPNLPLVGK;TALFTAEVK;VLLLDVNGDISAVSNK
g271.t1|PACid:27578892	3	20.16	ADKPIAAALQDVLSR;AVLEGVPNLAMVETVDSAK;TKPAEALQEAYDAGQR
Cre10.g424100.t1.2|PACid:27579902	5	30	GPKDSLEYR;MEVATDEPR;VIAISADDPK;VKPVGVLAMIDDGELDWK;YGMLPQTWEDPGHTDATLGAAGDNDPVDVVEIGAAAAK
Cre06.g293250.t1.3|PACid:27569456	1	3.47	RDPAGDDGDGDSAFSFASPR
Cre07.g350500.t1.2|PACid:27563769	6	10.47	DGVQVLLPLAGLFDVAK;ITPGHDINDYEIGK;SGGVVEPLVSEQWFVR;SLGNVIDPLDTIGQYGTDALR;TAVSDLEVEYTEEQGTLYYFR;TYGGDAAAQAASR
Cre09.g396800.t1.2|PACid:27569872	1	3.37	EVVWYDDSDFLEER
g11622.t1|PACid:27565100	2	9.01	HSEAFAYSGVQEAAAAGEAAAEAAFDR;LEGEGGEDVEESGWVSHLDGVQGVR
g6788.t1|PACid:27567893	4	7.93	GGILYGTVLEEEGPEPGK;GGILYGTVLEEEGPEPGKTETHVR;HTPEEQQVDLIAQMLGYR;VDFIYEPPQEGSADTLTLQR
Cre17.g734900.t2.1|PACid:27571638	12	35.07	AAPAGALDPVAAAVVR;EDVMEGITGAIHETGHALYEQGR;EGLVPLIAAIK;GLMDGSVQVDDIPR;IALDLGFDTEHGR;LDVSVHPFTGGAHPTDVR;LIDPSAPAYDVLLDDFEK;MQSYLGATPPSDAK;NLEYDGLPVNSALSMGVHESQSLLWER;QASDFSIFAPFLK;TDPTLGALLETLR;VESDEVTYPLHIILR
Cre10.g437450.t1.2|PACid:27580268	2	6.52	IIDTFEAKDLEDAR;SLTVEDGISVIDQFER
Cre13.g589350.t1.2|PACid:27573813	2	3.7	EAALFFVR;LLDAFGGTLEWSHTATWVPPYVGSAGDVATGVDK
Cre12.g511650.t1.3|PACid:27581090	1	2.06	GAEGGQISNDEALAWAVR
g7305.t1|PACid:27564015	4	27.72	AAPFLDMSEQDFDDVVAVNLK;SAGELAAAGHAAAAVK;VNSVGPGSIATDVLASVASDEAAR;VVLADVDLAAAQR
g9982.t1|PACid:27570573	1	1.74	GVDAEVLAR
Cre09.g412350.t2.1|PACid:27570289	1	1.18	LGMHQDKDEQPDSLR
g2624.t1|PACid:27575295	4	33.03	ANPTADDVNKILSSVGVEAEAEKVNK;ILSSVGVEAEAEK;ILSSVGVEAEAEKVNK;NLAEVIAAGR
Cre06.g289850.t1.3|PACid:27569404	4	8.71	SIGYAESHDQALVGDQTIAFR;VALDSDAWDYGGAGR;VFHDADHFSDPEPAGTSR;YDGIYWDPPAAER
g3726.t1|PACid:27576689	1	3.21	MINTSESIVELDSILYR
Cre11.g475800.t1.2|PACid:27565164	1	8.26	AYLEDEFGR
g5662.t1|PACid:27569326	2	6.25	LNAEQLEQR;RQQQQQQMEVSTEGAHR
Cre17.g715350.t2.1|PACid:27571005	2	6.32	QHGWDDVGSDKIESK;STTLDSWTQEQLK
Cre17.g707800.t1.2|PACid:27571140	1	1.23	TVYIQQHTHAR
Cre12.g560400.t1.3|PACid:27582390	1	3.77	RPGGGGGGFGLDDEEEEEADR
g18031.t2|PACid:27571222	1	0.7	FVYGTDEER
Cre09.g412100.t1.2|PACid:27570129	9	35.68	EENITVSPR;EIIIDVPLATK;GEAKPTDKEIIIDVPLATK;GTLLEKEENITVSPR;LAWQGAGWPLAAVQELQR;LKQYEADSAPAVALK;PTDKEIIIDVPLATK;QYEADSAPAVALK;YGHAGEVFIPTFGF
g14300.t1|PACid:27573580	1	2.67	YSTLAGFLDLGEPLEAAVAR
Cre17.g703900.t1.2|PACid:27571417	14	11.51	AAGIIEVLDPR;AYLAAGGDDVDK;EFGGDGTDAWSVR;IAQHYETTGALEEAER;LSEIPWDSDGSEK;LSEIPWDSDGSEKFHFENER;QIDNFYAVSAASWKPDGSK;QQYLTWLLETGQEEQAGAVK;QVNQWEDALR;VHELAAQQGPEVASNYALK;YAMFLEDEGR;YAMFLEDEGRFAEAEAEFISAGKPK;YDPTMVSEILVSQAR;YIEDQYNNYLLQNQQADELASR
Cre03.g168650.t1.3|PACid:27576052	1	1.07	ARPAADGEEEDDDAGEGSWREPAAR
g2950.t1|PACid:27577691	1	4.91	AEAEAAAAEAEAGQAGSSAAAAIGGR
Cre09.g393650.t1.2|PACid:27570681	2	3.8	EGLDEHVVPIGVPAFLR;VGPSSPEEDPEIGSILR
Cre12.g520450.t1.3|PACid:27582572	2	4.55	HAESHLTLDGEGATTESANDEVAK;VAPLWLSYTEDVREDPESWR
Cre16.g685900.t1.2|PACid:27567354	3	7.9	AELSDGSVVEEAQLYH;NVYGFDMSPIAGAIAEAGR;RVDAAYFDSYSYFDIHR
Cre06.g285400.t1.3|PACid:27569402	4	28.09	AFDSLIGGIEDALINGDR;LVEAIATEVGLTK;LVEAIATEVGLTKDVAAK;NPSTGAVLQIAASK
Cre03.g194200.t1.2|PACid:27576412	7	35.14	EGTDVSIFTYSR;EIMMWEALR;LSSQDVPTAYAYELEAATIVQSSQVVDAVHK;QGYNPEVVDLISLKPFDMETIAK;SDNPIIFFEHVLLYNVK;TGGIGASLSAVIHESLFNELDHEVVR;YVVMQAVSELVK
Cre12.g486300.t1.2|PACid:27582776	4	32.65	AQVISPVNGDPFVGMLETPVTSAPIVATYLSNLPAYR;GVEIGLAHGFLLAGPFIK;KAQVISPVNGDPFVGMLETPVTSAPIVATYLSNLPAYR;TGVAPVLR
Cre10.g443250.t1.2|PACid:27579830	14	33.69	AATVEGVESWPYK;AVGVAMEVIPR;EEDWAALLKQEEEQIQR;EIDVSHPAAK;ELGVWEPYQVK;GGAPEVEDHDNVDSER;HAESAACCWGIDGESGEVK;IIDELAFPIDTNDR;IIDELAFPIDTNDRK;KGENQTNVELSKEEDWAALLK;KGENQTNVELSKEEDWAALLKQEEEQIQR;MLLDPNGGIVLTNDGHAILR;MQLPVTVLNANTK;TQDEEVGDGTTSVIILAGEMLHMAEPFLEK
Cre01.g050150.t1.3|PACid:27578372	3	14.15	ALIPVGPGYQVPFSER;DAAAWQVVAPSAVPFADFQTPR;EMTEADIREVIDAFAAAAER
Cre01.g024100.t1.1|PACid:27578502	1	4.83	YLLPLSGAEPLYDDRDSR
Cre06.g281050.t1.2|PACid:27568218	5	18.78	AEEIQEDAEYIK;DFALAQAAYTAAQAK;EADLGSALSEFATAAEALGK;ELNTFLQANEEAWMLEIAK;YQMSTDFIDQR
Cre01.g016500.t1.3|PACid:27578014	1	7.89	AAAEAAAVTAEAEAAAVLAAEAEAAAAAAAEAAAAAK
Cre12.g536550.t1.2|PACid:27581496	6	14.37	AAAAAAAAGAAHAAK;EIVKPDNQLWLSEADLNEEVAK;FEDLEVAK;HNDPVWQIYWQPDDAQK;MVNQNMYEEVAMDFK;YWDDASDAFRPGEGSLLPLWR
Cre14.g624350.t1.2|PACid:27565825	1	2.12	FDFVDEMLR
g5461.t1|PACid:27572665	9	46.89	HTSEPVVTPEQAVK;IHTLAGLIQPEMLADGQVR;NFGIGGDGVIFALPPVGDTDLTMR;QSDNHIYMTGPAELVFSGQLR;TNTEFVEVISR;VDLPGGPLQIEWR;VDMGTPILEGPK;VPTTLAPTQGSTVVQQDLVVEGK;YQGLGNDFILVDNR
Cre07.g316900.t1.3|PACid:27563687	1	1.36	LTEQIPADHNYHELENLLAPER
Cre09.g408300.t1.2|PACid:27570904	2	28.41	SKPDMNASVSAPDWPR;SQEHPGWVK
g9731.t1|PACid:27570669	8	47.97	ADDFYLR;EVYVGQSVIQELK;EVYVGQSVIQELKR;FGHEFLEFEFNK;FGHEFLEFEFNKDGR;IVEDSEILKEDDNNWPAPDR;RIVEDSEILKEDDNNWPAPDR;YANNSNYKNDEIITR
Cre07.g328600.t1.3|PACid:27563722	1	2.44	QQQDEEEEDDSLLRPSR
Cre01.g004950.t1.3|PACid:27577885	6	37.99	EVEEFLLDDEAMK;GGEVPMDETSLAPPFLNK;GLIESTPLADIK;IGDPPEPTGAWAEEIMAPYR;LVPFLLESR;LVTGQNPASSAAVAK
Cre06.g279150.t1.2|PACid:27569517	13	31.56	AAVLPFELVDAAR;AAVMTQPDPEDPLKDK;DVELQVTGIR;EGGYPDVDPMGDLNTELER;GEEIISGAQR;GEVMPTVGQDLR;SEADLASLSVEDSQASVGSKPDAEAK;SEADLASLSVEDSQASVGSKPDAEAKK;TATVQAIMFADETTVSK;TTLLAEGFQEIHTPK;VFEIGPVFR;WTEVEQLEK;YGDYPMVQSQGQTTR
Cre03.g170450.t1.2|PACid:27576530	2	16.56	AAGLDKVEWATLLK;IYDDAAIAPVNR
Cre06.g292500.t3.1|PACid:27569558	2	9.89	GFVAQTSDVVGGR;SLPMNAEQEAEAGK
Cre13.g607300.t1.2|PACid:27573591	2	9.24	AASSTPVPGGGGSSSGAYHGHGGAGHR;IFDAFQNATDAQR
g80.t1|PACid:27578622	1	1.05	LAAFDEELYR
g18255.t1|PACid:27572326	1	1.42	DWYDQEEFGGGTDDHGTSR
g18030.t1|PACid:27571247	2	2.59	AESLGDAANLVLEGK;FVYGTDEER
Cre14.g613350.t1.3|PACid:27565564	1	4.18	LQPVTSDFLDITNPK
Cre07.g340450.t1.3|PACid:27564510	9	3.21	AMGHTFFLEDGVESGNILENNIGIYTR;FEVTFNPLTNPGDQPK;GLPVDALFEDVNILDTK;IDDPGLGIEINFR;MPVPAPQANSLAEVQTITAK;QDPSNADTTIQFFDWNYR;TPLPVTVFQEGR;VGDGSGHGAYFWDQDNTLLYVK;VGGFTEQAELTWNR
Cre06.g304550.t1.3|PACid:27568786	2	2.35	EVLDAAAAAAAAAAAATAR;VTSDQEVLGLLGGEGVTLLR
Cre07.g331900.t1.2|PACid:27563751	6	40.4	ASSAIPYKR;DQHGVPLINTVTGSK;GAGLAPEIPEDLYFMIK;GAGLAPEIPEDLYFMIKK;GMTPSQIGIVLR;LILVESR
Cre03.g171050.t1.3|PACid:27576523	3	10.24	ESEVMTDMYYPIYPEGLYK;FGLYAWEPDGSVDR;GAAISVWQNSGDDDSNWTR
Cre09.g392500.t1.2|PACid:27570377	6	27.35	EAASMNVTLEK;EAGIVGSGVAFDVLTAAGSDLR;GNEANWKPTSNAR;LQAEVLHPLDQWQAAYR;TVLNAPLPR;VPTGSDGGAGSPNKFEDAEFK
Cre01.g004900.t1.2|PACid:27578392	7	42.29	ANKICIIATSCDKIGDEPTGAWAEEVVAPYR;EVEEFLLDDEAMK;GLMESTPLADIK;IGDEPTGAWAEEVVAPYR;MTGFSDKEEVAAGKDK;VPVDPTSMAAPHATK;VVPFLLESK
NCBI|BK000554.2|DAA00936.1|28269758|TPA_inf: TPA_exp: ribosomal protein S2 [Chlamydomonas reinhardtii].	7	17.37	KGAVGLDTR;LGPNSTGIADLGNNYNNVNK;LNQVSTSLTQNSFK;QELITQSQTLK;RQELITQSQTLK;TNATETNNLAALTPGATLDVTITK;VTTATAQNLSVNGFEQTLFK
Cre08.g372000.t1.2|PACid:27562764	3	16.98	QLATGETEGVEGAVNK;SELSDSLKETAALDELIDK;SQQQLAQLVAENVVAVDTK
Cre11.g474800.t1.2|PACid:27565158	2	11.21	AFFNDVLGEYEEYITR;LESDPHIVAFMVEPIQGEAGVVVPDEGYLSAAHR
Cre02.g102000.t1.2|PACid:27574822	1	7.69	SELFNLLESEELAK
Cre10.g455700.t1.2|PACid:27579824	1	2.21	VLATNPDPLPELLAPLTAEEEAAIAAALSR
Cre12.g520500.t1.3|PACid:27582509	11	42.81	AFIVHADNVGSR;AGGTGMDPSQTSFFQALGIATK;GLLEGNVGIVFTNGDLSQVK;GLLEGNVGIVFTNGDLSQVKDEIAK;GTIEIVSDVVVVK;INKGTIEIVSDVVVVK;LNQYLQTYDK;VGAVAPEDVVIK;VGPSQATLLAK;VIESGAVYDPK;VMDITDEDMMASVIAGIR
g16838.t1|PACid:27566494	3	33.63	FSAHLAEDEIAAV;TLSATLPYQVQFLVPGESDTDK;TLSATLPYQVQFLVPGESDTDKHMK
Cre14.g614900.t1.2|PACid:27566010	10	21.68	AAETAEPAAPAVPDDPYAFLPKPDANNGVHTTVNFSDGR;AALETAVEALLGPK;GVLNWVAQPQPGVEPPSFEAR;IANTPEALAAHLSR;LLEESAGVGVVITPDQIK;NDNFNMFDLIAYR;NENIIQLPR;SNAQLDGAFEYLR;VLYIEATDFR;YDDTNPEAEKLEYIQHIEEIAK
Cre09.g388850.t1.1|PACid:27570396	6	11.56	EAADIVILDDNFSSIVK;EMGDVVAVTGDGTNDAPALK;ESDVGLAMGIAGTEVAK;LLSSSVESGLNADPQAAGDDSVLEHR;NTTADPWVMSGTQVTEGSGR;SKEPAFDPNAQSPYNVGFQELTDANENKDMEFFAR
Cre13.g582700.t1.3|PACid:27573972	1	2.59	LDGTEAEQQAEVR
Cre17.g723550.t1.2|PACid:27571265	1	3.87	YMWVLDPIDGTK
Cre14.g621450.t1.2|PACid:27566094	10	31.74	GALDGGLDIPHNEK;GALDGGLDIPHNEKR;HYPGQTEPDGEDYNIEPVEEGPR;KYIFGGHVAEYMEEMEEEEPEK;MDAEVLKK;YAEVHAAIR;YIFGGHVAEYMEEMEEEEPEK;YIFGGHVAEYMEEMEEEEPEKYMK;YVEADLSGGDLEDK;YVEADLSGGDLEDKYAEVHAAIR
Cre12.g497350.t1.3|PACid:27581073	12	13.71	AAGVVDEDDAAALQR;AALVLGLEDAEAQQAALQR;ADAELQDLTAEVEWQAK;AVSTAAAAAHPGGMDAAAEDVEAALGK;DLLQSQQVDLEVLEEFK;EQQAVAAALDAGDMGALQER;KTDEPAPEIAESEEPEAPAEDPAAPR;LGLEGVEWIAGELR;LLDAGLPVGPEQYDTLVR;LQAAEAAAMSYAAAVGLDAAAAGEDLAAAAR;SMLELPPVVLAEAANAALAEMR;VDDDEAILDQVLAMSTFDASR
Cre12.g561050.t1.3|PACid:27582688	1	2.12	IADGDQADYYYIPVR
g5356.t1|PACid:27572387	4	40.77	HGYIGEFEYVDDHR;ISVLGDALK;QFGIIVMTTSAGIMDHEEAR;YDIGHSEIER
Cre13.g563850.t1.3|PACid:27573667	2	6.16	AAEFDAFAAWYDR;DQDPPAAAAAAGAAAAAAAAEVEDGGKK
g1877.t1|PACid:27575224	1	4.31	QLADDLDLFEDLASDGPK
Cre07.g342150.t1.2|PACid:27564302	11	28.74	AETSISTGSVSVSSAAVELAQLK;AQALAEEFPEVK;EHVEAMSKPSDVVGSK;EVEEWLSR;FVDISVPR;LAVPEAEWPR;LPASHLESSK;MFQLSEVDVAALAGK;NIAPAINELEHGIVYNVDDLK;NIAPAINELEHGIVYNVDDLKEVVAANK;VSGGLDSLVMGEGQILAQVR
Cre12.g547100.t1.3|PACid:27582852	4	16.38	HVDDGFLDQVTELYR;LDSFFVR;TSSDPFYAVVAYR;VVGHGMNAAELAR
Cre03.g199300.t1.2|PACid:27576035	6	23.1	FGHEDTAEFTER;LESMTGDAFLNTR;LHLPHIGDDNHDEDPEIR;LIPSYDLEVR;VSWAGELTDGDGK;VVIDITEPEPGNTVVK
Cre03.g188700.t1.2|PACid:27576934	2	18.7	ILALISELEQHNAQPAPTSDLDLVQGDWR;VDISYLDSALTPAQLQK
Cre02.g147900.t2.1|PACid:27574349	10	30.91	AEATDVANLVLDGADGILLGSETFR;ATNHVFFEPPK;FDFSWGSMEYHQETLDNLR;GVLPIMADPDFSLPGGAILDYAIAYAK;IENLEGLVHAGDIVEAADSVLLSR;NEAPILADSDMSAIR;SLLSILEEDKDLSVPALTK;TGYSDVMEEAGVVK;TVEVLEDLLR;WTLLGEVQAR
Cre10.g422000.t1.2|PACid:27580075	5	11.02	AEEEAGTAGKEEAGAAGEEEAER;AEEEAGTAGKEEAGAAGEEEAEREAK;GNEVFYNEAQVTNR;HGRPDQTRPQPDGEGAGPSGSGSGK;RAEEEAGTAGKEEAGAAGEEEAER
g11506.t1|PACid:27565197	1	1.79	AYEDITAEFDKLTELR
Cre12.g516450.t1.2|PACid:27582726	3	11.35	HATVLPMR;HNVPSLDK;LQGVYSFEEK
Cre02.g092450.t1.3|PACid:27574988	2	25.42	QQQLEELVASVIAK;RDDATAIAVLEAENER
Cre09.g408250.t1.3|PACid:27570104	1	2.87	EGDIAEVELAPLRPLVVEPFR
Cre03.g187000.t1.3|PACid:27576648	1	1.47	LQEHQVEQLEAAAAEFR
Cre05.g245400.t1.3|PACid:27572750	1	3.3	NGFVVDEPLLPLFR
NCBI|BK000554.2|DAA00906.1|28269728|TPA_inf: TPA_exp: light-independent protochlorophyllide reductase subunit B [Chlamydomonas reinhardtii].	3	6.11	AVVFGDATHSAAMTK;DNPDSGNTLSTTVEEIETLFNK;ETILKDNPDSGNTLSTTVEEIETLFNK
Cre17.g710800.t2.1|PACid:27571644	1	6.37	ALWEGVAATSAASGDESGPALDVSHMSPAER
Cre12.g544150.t1.2|PACid:27581365	5	27.98	IVMGLYGEDVPK;NFVIQGGDFER;TVANFVALATGEK;VLEGMDVVSALENTTVDR;VYFDVSVGGQPAGR
Cre03.g189400.t1.2|PACid:27576108	6	19.92	FADVTLVDQVIALDAEWR;FQLDQLNKEFNALNK;IQETEEKEKDVIK;MLDINLFR;VVAIGNIVHDSVPVSQDEANNAIVK;VVNIVSGELNNAASK
g14958.t1|PACid:27565601	1	2.99	WLSATWGAVDEQTVK
Cre17.g727300.t1.2|PACid:27571220	6	19.95	ALSTEEVEQVPK;ALSTEEVEQVPKDFAAAALR;DVIGFTDWPR;ETLEYLGPELSK;LLLETVDAVAAAVGPER;MSPGTELPNDLVAQYYEQR
Cre01.g047550.t1.2|PACid:27578131	5	28.44	DSSVAVVVYDITNR;ELNVNFIETSAK;GNDVIIFLVGNK;LQLWDTAGQER;LVFLGDQSVGK
Cre12.g534900.t1.3|PACid:27581467	1	1.39	LDGTEAEQQAEVR
Cre17.g713200.t1.3|PACid:27571878	1	1.93	AGGIFFPLAK
Cre08.g372250.t1.2|PACid:27563558	4	5.52	IAYLAQEFDVQPGR;LQDYQGDYDYYLSK;LQDYQGDYDYYLSKNEDEAAK;LQDYQGDYDYYLSKNEDEAAKMEEK
Cre10.g439550.t1.3|PACid:27579748	5	20.67	ALASAIPPLER;AVLDDAQASLAAALGR;KVPGSLVVTPEYVDFVEVK;NLMVGDATLTLVGDASAILTEGHAR;YYGSGETFVFQLEPYR
Cre01.g051800.t1.1|PACid:27578723	1	4.73	LATEPAAVSGYVPNEGLPALR
Cre17.g708100.t1.2|PACid:27571503	1	4.39	TATLLDKHER
Cre09.g398350.t1.2|PACid:27570186	2	3.71	ANPGPEGPVFAAAVGQDSR;SANSVISTLNFVTEELDTTR
g12817.t1|PACid:27582281	1	1.34	YSVIILDEAHER
Cre06.g284600.t1.2|PACid:27569403	1	24.79	PAASGGAAAPAFMICIDCGYIYDGGQEFK
Cre03.g197750.t1.2|PACid:27576762	2	16	TAEPETTSEFYQFQVK;VDVNGPGAEPLFDWLK
Cre06.g296250.t1.3|PACid:27568767	3	8.47	EAAAAGGPEAAAAVLAK;EHANAFSELTDAVEQR;GSTQISYQGVDIDFGAPFR
Cre13.g568150.t1.3|PACid:27574024	1	3.46	TYGADKFAFLDELEASR
Cre12.g495250.t1.3|PACid:27581542	7	18.36	AAGPTDPETAAALDAWGFALQQQSK;ALAGYESALGGDHPDTLGAVNNLALLLK;ALTAYEAAQGADSR;DQNAEAEPLFR;EAVAGAATALVVLDEEGTALR;LDEAEPLYR;TPDAATFADHLLASGGDGAAAVLASR
g16803.t1|PACid:27567000	2	6.54	RHDIDSDSIYVVDLASPFR;YGAEVEEAAGLLAEAK
g2895.t1|PACid:27577490	8	20.17	ALELGADLVLHSATK;FDSYEYGR;LSTTAVHGGER;NTAELIEYNEGR;NTAELIEYNEGRFDSYEYGR;QMSGFGGVVSFETR;VADALTTPIVQTSTYHFR;VWYPGLESHPDHAIAK
Cre03.g185250.t1.2|PACid:27577042	8	11.75	DLLAEIEAR;DNYDYIMGEK;ELGLPVDPDAPMLGFIGR;GPFVESEHLELNEEYR;GPFVESEHLELNEEYRER;TGGLGDVMAALPK;YENYDNAWETGIR;YENYDNAWETGIRK
g5964.t2|PACid:27569584	1	2.4	ELDPSAVQELLDSSAR
Cre12.g560300.t1.2|PACid:27582378	6	31.25	AHFEQYGAVVEALVMVDHNSQR;GFGFVTFAEEPSVEK;IFVGGLAPETDDAQLK;QIDAKPSVPHGEGGQQPR;VFAAGQMHELGGK;YGEVQDVVVMR
Cre17.g734100.t1.2|PACid:27571844	11	35.64	AQGGANAGHTIYDETGR;AQGGANAGHTIYDETGRK;AVGHEYGTTTGRPR;FAYDVEGDIAAYEK;LAEEIRPFVVDTVEYLHEALQSGK;LDVLDNLEEIQVGVGYK;LVDNLAQQFDIVAR;SVPADLHTLENVEVVYETLPGWQADISAAR;VDSPQVSVVLGTQWGDEGK;VDSPQVSVVLGTQWGDEGKGK;VGAGPYPTEIHGK
g18135.t1|PACid:27567732	7	24.18	ASILESEGLR;ASYGVDNALYAVGQLAQTTMR;EALNHNIVR;GIVQAMELQAEAER;INVAEADKQQVILASEASR;QQSINLAQGEAEALYATAEATAR;TINEAAEAWGLQILR
Cre16.g651000.t1.2|PACid:27567007	1	1.85	VENIDWVSESSR
Cre07.g344300.t1.2|PACid:27564373	1	3.43	RKEEEVLALDDEDR
Cre02.g097900.t1.2|PACid:27574849	13	40.89	ATVDLLLGGDHPAIK;EYLTIEGLDAFR;FADVAQAPPDPILGVSEAFK;GLEIVVSQSYSK;IAAEVVNDKELFEEWK;IAAEVVNDKELFEEWKGEMR;NENKEYLTIEGLDAFR;NIFGDEGVEWK;NLMPFFDVAYQGFATGDLDKDAYAPR;VAVVQSLSGTGSLR;VDYLAEAIVDSVR;VGALVMVLNDKEAATR;YFDADTVGLDFR
Cre08.g378550.t1.2|PACid:27562954	1	19.23	VDTSLDHVFGDNSNK
g16251.t1|PACid:27566458	3	8.43	IGPEEALSQEK;VYEVPELGK;YPLADYALTPSMAIVDPQLVLNMPK
Cre12.g549050.t1.2|PACid:27581847	1	6.03	FGFAHIDPATLPLDNSPLEGVYAR
g9787.t2|PACid:27570160	15	12.47	AQVEAAQAEAAANR;ASQTEDLYESMLK;ESSLQAALAEQEVER;EYLEEHDGELGR;LALETMGQQLEASR;LEAAYTGAVDQYEDLEK;LEAAYTGAVDQYEDLEKELVAAK;LVLMQDGLPIHWETGGDR;QVLENATAAQEEVLVMAQQVQTLQVELSAER;RVIEQYKEYLEEHDGELGR;SLEREEALDAQLSSLQAVVSQQESQLR;TEVVLPTDTPIAAK;VAEYESAMAALK;VALAEQLHDAVETITSQK;VIEQYKEYLEEHDGELGR
Cre02.g147850.t1.2|PACid:27575310	2	6.03	AAEQDGIVFIDEIDKIVEPSSGR;AAGLDAFEYVVDEAMVHAR
g9809.t1|PACid:27569706	1	2.11	NEELVEGFSEEVR
Cre02.g147900.t2.1|PACid:27574349	10	30.91	AEATDVANLVLDGADGILLGSETFR;ATNHVFFEPPK;FDFSWGSMEYHQETLDNLR;GVLPIMADPDFSLPGGAILDYAIAYAK;IENLEGLVHAGDIVEAADSVLLSR;NEAPILADSDMSAIR;SLLSILEEDKDLSVPALTK;TGYSDVMEEAGVVK;TVEVLEDLLR;WTLLGEVQAR
Cre17.g711150.t1.2|PACid:27571491	1	2.87	VLGDYYAYDSR
Cre12.g541800.t1.2|PACid:27582241	9	13.04	EFVTAQNALTNELLAK;ELPLPGVGSVGAMSGDR;GSELFFSFTSFTEPGALYR;IDTAPGSALEPQLFR;RGEVVETLHGVR;VIDENVDLFGFAAK;VPHSADDYVTK;WLEDPDSEDTR;WLEDPDSEDTREFVTAQNALTNELLAK
Cre17.g737250.t1.2|PACid:27571035	10	15.87	ATAGNLVLIEGVDATITR;AYLPVVESFGFETDLR;FFDDPMLLELAK;IAAEPLNPSELPK;ILDAAIAPEPIHR;LADGVMLVVDAAEGIMVVTER;NVAVVGHLHHGK;TTIMDMFVEQTHELR;VLGEAYTPEDEEDSAVATVGSVWVYQAR;YEWDLLAVR
g4459.t1|PACid:27576199	3	28.65	AEAAEANADLKNEYGFTDAQIAEFR;LADDEVEAIFK;TGLVPDDPEAELR
Cre06.g286850.t1.1|PACid:27568162	2	12.11	EVLLGTGDALLVETAPEDR;LWGIGLDEETAR
Cre07.g334600.t1.2|PACid:27564396	3	68.29	PLPGDPEMPDEELEESAKR;TTPGDPDPEQKPGEPPEEPEAPAEPGAPEPER;VFLPKPLPGDPEMPDEELEESAKR
Cre12.g540700.t2.1|PACid:27581308	1	8.33	GAAGGGAAGGGGGSGSQLGDLVR
g10075.t1|PACid:27570303	1	4.01	GVGSGPAGVGDEDEELQR
Cre02.g143550.t1.2|PACid:27574521	2	15.36	ATLLELTGIPLQK;VPVQNVFPDEHNPPSTAGDLPNVWNYNAER
Cre04.g216350.t1.2|PACid:27580885	4	14.47	LSEGEVAELDATAASLK;LSEGEVAELDATAASLKK;QLLPEVAPLVELVGEVAR;SELLLGQFVR
Cre17.g741000.t1.2|PACid:27571862	2	15.16	AHPLTNLPPAGEISTGFFFPEFPTK;ELSVEYTFLPPK
Cre12.g557800.t1.2|PACid:27581777	2	23.2	AGGAPSQEDIEAQEEAKR;LVELLEQINER
Cre03.g176700.t1.3|PACid:27576494	1	4.12	GLSSDDNAQLAVDSALQLIR
Cre06.g261500.t1.2|PACid:27568271	3	13.58	ETLAELELPYLYR;KVQEASAEVTGLK;QPAQPLVFWGYEMSPFVK
Cre13.g569750.t1.2|PACid:27573759	3	33.33	DDEGDWTEVVHASGQVYYWNQR;TGETTELGQPKPGGR;TPAASPDADGDKQPVATAPATVPESASSSPATR
Cre12.g510650.t1.2|PACid:27581576	10	26.27	AGISNLTGVAGNQNVQGEDQK;AGISNLTGVAGNQNVQGEDQKK;EVEYLESFTK;IYSFNEGNYGLWDDSVK;KEVEYLESFTK;KLDVVSNEVFK;MMEQCVMNVCQPGSR;TLLYGGIYGYPGDAK;VPLFIGSK;YIGSLVGDFHR
Cre02.g106500.t1.2|PACid:27575700	1	5.77	GGWEDDESVESAAQR
Cre15.g641900.t1.2|PACid:27572994	1	6.61	SDNPLLAAYQDATAGPVAALGK
Cre02.g114450.t1.2|PACid:27575520	1	5.52	LAQADEAFEK
Cre12.g508350.t1.2|PACid:27581951	1	4.18	NEVEGSVEDFDR
g4361.t1|PACid:27577505	3	15.42	DGFTSVADAVGADHPDIR;MLDPELSHIIGIQAAAR;YGFNNLGADAVQDHLLAFEAAAEKDPALK
gi|269849769|sp|P13645.6|K1C10_HUMAN RecName: Full=Keratin, type I cytoskeletal 10; AltName: Full=Cytokeratin-10; Short=CK-10; AltName: Full=Keratin-10; Short=K10	9	21.75	ADLEMQIESLTEELAYLKK;ALEESNYELEGK;DAEAWFNEK;ELTTEIDNNIEQISSYK;LENEIQTYR;NVSTGDVNVEMNAAPGVDLTQLLNNMR;SLLEGEGSSGGGGR;SQYEQLAEQNR;VLDELTLTK
Cre13.g573250.t1.2|PACid:27573741	9	25.11	ETLEAFPDKGIATVEEAR;GIATVEEAR;RNYGEYQER;RVYNPETQER;SELENEEVGK;VNQWPDPEFIK;VNQWPDPEFIKETLEAFPDK;VNQWPDPEFIKETLEAFPDKGIATVEEAR;VYNPETQER
Cre02.g090850.t1.3|PACid:27574571	21	28.56	AIDLVDEAAAK;AVQQELETSIAK;AWQAVVAAPEIAK;EEVTESDIAEIISK;EYGQQVVETEHLLK;FLPDKAIDLVDEAAAK;FQQVYVDQPNVAQTVSILR;IDEFIIFDPLSQDQIAHIVR;IDMSEYMEK;IGLDLTESAVR;ISDSALVEAAVLSDR;IVAGDVPQALQGR;LAALDAELDDLKEQQK;LIGAPPGYVGYDEGGQLTEAVR;LLKEEVTESDIAEIISK;LSSSGNGSGGAGALAGSGGR;VIGQEAAVDAVADAIQR;VNIEIAQAER;VVDQDPEGKYEALNK;WGDQFVSIEHLVAAMAEDGR;YIEKDPALER
g8838.t1|PACid:27563284	3	5.17	RLEEEEEDDIDR;RLEEEEEDDIDRQR;TGPEQLHAELAPVLDNDTETFVIK
Cre06.g263050.t1.2|PACid:27569458	1	6.25	LDDQVEVADVEEK
Cre10.g461950.t1.2|PACid:27579219	4	25.64	GDDISELHYQYYPDPSQHPATANAVV;GMGLSMGTMVAGWDPTGPGLYYVDSDGQR;VRGDDISELHYQYYPDPSQHPATANAVV;WDMPVEEAVELGR
Cre10.g425200.t1.3|PACid:27580083	1	2.86	RLEGPDGGEEGEGELVYK
Cre10.g459400.t1.2|PACid:27579874	2	25	SHEVLVIQADEYK;VAVLESSVSGLR
Cre12.g554850.t1.2|PACid:27581840	3	24.34	LGGAAAAPDDSPEAR;SAEEWTSHMR;YSAENPNITFLK
Cre06.g291850.t2.1|PACid:27569220	2	3.54	EINLLTDPFDSTAK;LDGVEGDTFAADLHER
g3784.t1|PACid:27577403	5	57.93	DDYLNAPGETYSVK;LGADSGALEFVPK;LTAAGEYGYYCEPHQGAGMVGK;NIVFDEDAIPSGVNADAISR;SGETVNFVNNAGFPHNIVFDEDAIPSGVNADAISR
Cre10.g458950.t1.2|PACid:27579971	1	1.5	VHHHAAETGGIIR
g16646.t1|PACid:27566865	12	16.94	DGGDTEYNPSDPEIIDLLSR;DGGDTEYNPSDPEIIDLLSRDPHK;FRDGGDTEYNPSDPEIIDLLSR;GALEEAGAYVDIEDMAR;IETLEAIR;LAAAWALYETQEK;LEAVNVYFR;SVLLEGNTPSQMSTPNLDEK;TPEFYDYFMQSTAASELGR;VTVQGEIIEQQFGEK;VVPLFETLDDLHNAPGTMTTLLGNDWYR;YVSDLKPEER
Cre06.g273700.t1.2|PACid:27567806	8	33.75	DRSTDDVAGNLYAIK;GGDVLVSEDAGLASEK;ITGLAGKPGQAEMITDQGAIYVTDNTAYTWTAAVQETVDATLNR;LQNMGFTPAGEVWVTTR;QTLLETNDGGK;SSSGDYVAVSSR;STDDVAGNLYAIK;TVSSGISGASYYEGSFSNLAR
Cre09.g408600.t1.2|PACid:27570832	1	3.94	VDYSDWVMGTK
Cre02.g076100.t1.3|PACid:27575002	10	8.6	AAAAALEAAQAETAAAAAAAAEAAAEAHR;AAAAAVAAAEAALAEAQSTAAAAEAR;AEAAALAAHAEAAEAAAAAAEAALAEAR;AQLAAGGQSLGEELAAAQQR;IVELTEKEHEAEQIVANYTAAEER;LQQVEDENESLVSELDEER;VADLEAQLAAAAAAAVATSSAR;VAELEEQLEEANDK;VAELEEQLEEANDKLAAAER;YGEAVAQIEQLQAALAAAQDEAAAAR
Cre08.g359750.t1.2|PACid:27563537_NumberOfIdenticalSequences_2	7	30.53	IFEGNALMR;LDYVLALTPQDFLER;QVVNVPSFMVR;VLLTLDEKDPK;VLLTLDEKDPKR;YGLLNESQDKLDYVLALTPQDFLER;YGLLNESQDKLDYVLALTPQDFLERR
Cre01.g043450.t1.2|PACid:27578044	1	6.86	QQLEYILAQQEIAR
g16165.t1|PACid:27567359	3	12.87	EFAEAYTEVEK;EFAEAYTEVEKK;GGDGDEAEAKEFAEAYTEVEKK
Cre03.g178650.t1.1|PACid:27576177	3	6.59	QLPAVRPDGDSADEAATAQLPESGIR;VLHLHETYAPELD;YQQSAFDVPYDTESLQHYIR
g10602.t1|PACid:27580322	1	3.72	WAEASQAAAAAER
Cre13.g567750.t1.2|PACid:27573361	1	3.33	ALGQPVTLFAESDFDR
Cre11.g468450.t1.2|PACid:27565396	6	59.17	EAFDLFDTDGSGTIDAK;ELGENLTEEELQEMIAEADRNDDNEIDEDEFIR;LFDDDNSGTITIK;MISEIDKDGSGTIDFEEFLTMMTAK;NDDNEIDEDEFIR;VGLTEEQKQEIR
Cre14.g618400.t1.2|PACid:27565497	5	8.03	DESGLTWER;HGAGSPGAAVEMGHQQHTGGGGSGK;TQMQVLDWGVANATLEEVFIK;VVYLDEPSTGLDPASR;YELPTADVSLAR
Cre06.g288500.t1.2|PACid:27568104	4	19.29	DSDVEGMTDGFDER;TAYGSIEGFDDPSMGWGR;WYIGGDEHALDAFPGGSEK;YWDQTAYNEEIFFLSHGSYK
Cre13.g589167.t1.2|PACid:27573307	1	2.38	KGEDYGLADTLLQSAVAAFTSASELAPANAK
Cre16.g672950.t1.2|PACid:27567028	2	0	FIFDYTGIEPR;SELSPVVVALQDAGVLISR
Cre03.g188500.t1.2|PACid:27577353	1	9.55	AMASNNLETIANTMTQFEK
Cre10.g431850.t1.2|PACid:27579316	1	9.66	AAAVQWQLVEVVTPQVV
Cre16.g668150.t1.2|PACid:27566782	3	9.46	AAPVASAAAAISAGGAAVATEAAADGQAAAAPLPSPK;LDDEALAAEAER;NLLQQVHGTEKLDDEALAAEAER
Cre10.g423300.t1.1|PACid:27579269	13	26.75	ADPADPSTGGWWNLYR;APGAPVLVTPGSEAR;ATPTTAGVGEWESPITSAFITEK;DFAYPAGTLPPLLVK;DQALYSQDVSNPK;DQTSGAELGPDQVVNR;GFAVADVDYGGSTGYGTAYR;LDSGLTSFASGPAVR;SPLAHAGDFSAPVAFFQGDQDK;TGDGEVHDVTPGVDTGFNVR;TTVHEYGGGEYTLAGSTVYFTNFK;TTVHEYGGGEYTLAGSTVYFTNFKDQALYSQDVSNPK;YLDGLLGPLPAAEAVYAAR
Cre07.g355400.t1.3|PACid:27564591	2	3.28	GPVSDLEDEEEEGQDAGRPR;SRGPVSDLEDEEEEGQDAGRPR
g40.t2|PACid:27578549	1	2.55	SGAGGPVEGIAEDGVTEEEAAAAAVAAANAVLPR
Cre03.g193550.t1.3|PACid:27576339	1	11.97	GGPAAGGGGGEWAFPQAVNTAEESISDTAQR
Cre12.g490000.t1.2|PACid:27582383	4	16.22	GAAATALLSSEVR;LVAPPLYVLTTQTLDK;TMVTDEGDAIFK;YPEVDDVVMVQVK
Cre01.g042550.t1.1|PACid:27578750	3	5.14	ETQPGAYVSAINAHTGEELWK;LNTPAEAAELLELR;SYHDITHAPEVLLLR
Cre13.g562400.t1.2|PACid:27574062	1	3.03	LEAPSGVTISAADLEGR
Cre01.g025100.t1.3|PACid:27578133	1	4.71	LLASQGLQVWAVDSGVEAPR
Cre07.g319300.t1.3|PACid:27563636	8	5.26	AITLEPEYYPEK;AITLEPEYYPEKR;LTNTIANAHGR;RVINDQLAAGSSLEEVAGR;SAEAAASEYDR;SVVERPLDFLVQR;TELALSGTLPGSR;VINDQLAAGSSLEEVAGR
Cre06.g300800.t1.2|PACid:27568376	2	18.63	DFTVFSTVEGVVVFDK;VKPEIHVYPADHPK
Cre08.g365400.t1.2|PACid:27563408	1	12.5	FAELEELAVVPILQAGK
Cre07.g357900.t1.2|PACid:27563857	3	9.53	GWLDNESPMIDDPAAK;KPEEWDDEEDGEWTPNQIVNPK;SSGDLLAEGVVAPPLRPPR
g11570.t1|PACid:27564943	3	43.22	ASVEEWRPPVPVINYDKPQNDVLSALDKDPIVR;EVEDLVKYDPAYFPEYAK;YDPAYFPEYAK
Cre12.g505900.t1.3|PACid:27582092	1	4.03	SGDGAAASDFKDADYDER
Cre17.g696250.t1.3|PACid:27571965	9	7.95	AAAAESLATFK;APPPPPPAGMSEEAAK;EEPAAAAPAAEEVTEHWEER;EKKDETTPAQGDNAQPAQLEEGEVAASPSAPSVDDAK;EVAAAKEEPAAAAPAAEEVTEHWEER;FAIQDVLDLR;FMGDLHTWVEDNPK;ILEPLPIALDSYFQQNILLEKPQDNTR;KDETTPAQGDNAQPAQLEEGEVAASPSAPSVDDAK
Cre04.g221650.t1.3|PACid:27580637	1	1.63	AALLAVVEAEAAAAAEAFGDPR
Cre03.g184500.t1.2|PACid:27577646	2	3.05	AEVPELSNGALPASR;LEVLDYAR
Cre12.g510550.t1.2|PACid:27582232	1	2.01	LAAEAEAEAADEDGEEAR
Cre08.g378650.t1.2|PACid:27563019	2	20	MFDKEDAQLVLDK;VTPLTPENIKPFGQIVTTSDDGK
Cre02.g105650.t1.2|PACid:27574879	2	16	EAEAEASTSKPSGDGDAAALEALEAR;QKEAEAEASTSKPSGDGDAAALEALEAR
Cre02.g110750.t1.2|PACid:27575720	1	4.38	SSEQPAPADAPETLTTR
g18109.t1|PACid:27573225	5	39.56	FGDPECQGLMALCASDLTDAMLAATR;LLEHNVR;NAAGEVVSAGGR;QIQWADAYYR;VLNVTALGADVAEAQAK
Cre06.g257850.t1.2|PACid:27569004	5	25.94	AYLEGNDIFQEQAASR;GALEAAHMNTK;HASDTEFASPYTR;SPADAQSSADAIAATAR;VHYGGEDAHFISDYGGGMMGVADGVGGWQESGVNPADYSR
Cre11.g468300.t1.2|PACid:27565395	9	55.73	AFDLGGHEIAR;ELDGLLGDDSLGTVPFLVLGNK;IDIPTAASEDELR;IDIPTAASEDELRNWLGLTYTTGK;KELDGLLGDDSLGTVPFLVLGNK;TTLMHMLKDDR;VDAIVYLVDSADR;VDAIVYLVDSADRER;VVQHQPTQYPTSEEIQLGGINFK
Cre05.g233150.t2.1|PACid:27572461	5	18.21	AWEAAALEAQSVGVR;GVEGAYGVVNLAGEPIATR;LSYPGLEFFGPADWAK;VGATTSVVNAIK;YADIGDALR
Cre03.g171900.t1.3|PACid:27577294	1	2.24	LVDDGWTGEPGR
Cre02.g082200.t1.3|PACid:27574729	3	7.25	FEAPTAQMR;LDVNTAQVVK;VAEAMSAAFR
Cre02.g114600.t1.2|PACid:27574252	8	48.48	AINTEVIGASIDSQFTHL;AINTEVIGASIDSQFTHLAFSNTPR;AQAVVNGEIKEISLDDYK;DYGVLIEDGPDAGVTLR;GLFIISPTGVLR;QIAKDYGVLIEDGPDAGVTLR;QITINDLPVGR;YPLVADLTK
g7529.t1|PACid:27564292	2	7.37	AAVEDEIAAALAEAEAMAAR;QAEANADADDDEAAAGPGSAAAASSEGPLHR
Cre14.g617300.t1.2|PACid:27565884	2	5.56	AVAAAEAITSALASLDPK;FGVPEGLLLDEAGNSIR
Cre01.g045550.t1.2|PACid:27578330	2	5.67	ELDALETTVSK;TLEPAFNVVLSK
g4685.t1|PACid:27580902	8	15.48	ALAPILPDPAQFPYTVR;ELGHGELAQR;LLASDPEPGTIFR;LMELVGDSLTAAYK;NAVLSDILGSEDALGDMDFK;RTDAVVTVPEELESR;VAGDHDAITAFQMDIK;VGDLMDVMVMGVADGGK
g18048.t2|PACid:27571159	13	37.39	AADMWLNDAAVR;ALIYSGDHDMAVPHTGSEAWTSELGYPVK;DDGQLTPDAAADAILALPGFVNSLPSR;FLADTPLSGL;GAGHMVPETNPR;GHNDDGQLTPDAAADAILALPGFVNSLPSR;GKGHNDDGQLTPDAAADAILALPGFVNSLPSR;HFAGYVTVDEAR;QVAGYYVEYGHGLTYATVK;SPWQPWFVADR;VANMIFLDSPAGVGLSYSEHAADYVVDDGR;YDGNAHPLYAATK;YPQYQANDFYVSGESYAGIYVPNLVR
Cre07.g324400.t1.2|PACid:27564410	1	7.98	QQAAAEPEEEEDMAELR
Cre10.g441500.t1.2|PACid:27580156	2	9.46	VSEYVGQEENLGALK;VSEYVGQEENLGALKAEYENGNQNFVQK
Cre12.g485800.t1.2|PACid:27581393	18	31.09	AKDLVEQNIDILHK;ALGKDVDLEK;ASAAQPADFSQSTADEIDSEVK;ATVVLPNDPDLVDILAK;DGSQLQLTAVDGR;DLVEQNIDILHK;EISKEEIADALER;IAEELIFGEDDITTGASGDFQQVTR;LELQEVVDFLK;NLKEISKEEIADALER;QVTVDRPDVQGR;RATVVLPNDPDLVDILAK;SEYTLPEGNQWR;SQNGGGGAGPMGGMGGAMDFGR;TPGFTGADLQNLMNEAAILAAR;TYLENQMAVALGGR;YSEFVNAVEAGK;YSEFVNAVEAGKVER
Cre16.g666150.t1.2|PACid:27566941	1	2.72	AQADKEQQGFEEEWR
Cre01.g005150.t1.1|PACid:27577927	14	39.06	AMDAAGHPALLLVDGVSSIGALEFK;AMSLPTGLAFVAASPK;ANAPISQPAPFSYVPPGR;DPWFAEFYK;KAMDAAGHPALLLVDGVSSIGALEFK;LDANAPISQPAPFSYVPPGR;LGLDVTVVDRPWGEGADEGALEELLRK;NHLFVPGPVNIHER;QAVDGWGLK;SDSLTVVEVPEGVDSNK;VDVAVTGSQK;VYYDFADMLR;WRSDSLTVVEVPEGVDSNK;YDLSLGIGLASINGK
Cre03.g178250.t1.2|PACid:27577344	3	24.03	AADVVPTFDWK;SPMEYINEVAPIK;YYSDDWKGGAAHH
Cre16.g663500.t1.2|PACid:27566951	1	3.89	FQAQADAVNLLAGAK
Cre16.g655750.t1.2|PACid:27567323	3	12.45	EIAALDATAAQLESNIADKDDALR;ENVNDEVEAALAK;VDEAVLSIPTDPTVEGTLSPTFR
Cre06.g290800.t1.3|PACid:27568239	1	2.61	RGGAGSGVNTEGGEDTENDDAAFYDSFAAPAR
Cre13.g602850.t1.3|PACid:27573792	1	7.01	GFAFVGMSSTDEAER
Cre12.g493950.t1.2|PACid:27582024	6	19.51	KTYELNEEEINK;KTYELNEEEINKLR;TYELNEEEINK;TYELNEEEINKLR;VNNVEIPNSK;YTTEADLR
Cre16.g659950.t1.1|PACid:27567512	19	35.36	AELQETGLDQEEEGTYK;AIPDNVEEVFSVPEFAGLGDADVAR;AVGPAVWDWMSDIAAEDDDEEISAVAAGGAR;DTIEFLLEDFDIENEVK;EAEAMKQIEEQMVLEAELQETGLDQEEEGTYK;GELSADVLEEEDGEYVDLEK;GGEGEGAEDSDDIAAAK;GNEYTAGDVEAALR;KGNEYTAGDVEAALR;LEDVDDVEEFRTELLALR;NANLQDVDVETR;QIEEQMVLEAELQETGLDQEEEGTYK;RGGEGEGAEDSDDIAAAK;SDIAAEDDDEEISAVAAGGAR;SMAADVMAALPSDEEVFADLR;SVLELAGVQNVLAK;TELLALR;VIKGELSADVLEEEDGEYVDLEK;VPLVGAGTIPHR
Cre02.g086600.t1.2|PACid:27575810	8	26.33	AVQAATEWVENWTPGPDLESMVR;DLPGQQQANIER;EQPTLHPQHGSVEMTK;ETIADSTTNIVAVHWFDFEPEER;FYHLSETNDFKDFASIVTPDVK;IAEVIEYR;QPTHEEMEAHLR;TSELNTYMLGSAR
g11967.t1|PACid:27564978	3	4.09	AEEEELAAELR;ALLAAGADKEAADADR;LLAAAEAGLPAGVADALK
Cre17.g697334.t1.2|PACid:27571591	2	4.9	MEELEWPQEPFR;QQQNSESQQALSAQLEEIAEDIVK
g5140.t2|PACid:27572903	1	1.3	YYDDIAQLR
Cre06.g258300.t1.3|PACid:27569188	1	1.97	LVDWDLPER
Cre01.g029650.t1.3|PACid:27578925	5	9.97	ATGLFDIIGGLQR;EYPPLTR;FIAPLVADPDVPGEAGGAADLDDEDLDEEQVLVAR;LLLAAGYVASEEAR;SDDPDTHFTILSVAHDQLLAGGPR
Cre12.g512550.t1.2|PACid:27581749	2	27.64	EGLPEEAAESMLEDEGFLKR;VSEHEADFDPDFLK
Cre07.g332450.t1.2|PACid:27564041	7	37.82	ADVDVAAMYSNELLPPSK;AYEWAAAHPAEAAELFLTAVAAEHAAQPALPQPLDPEVVK;ESQAYLASHYLDGQGR;GDFLESTPPMLGIWETLLK;GVELNAFGLEEYK;GVELNAFGLEEYKMPYGYSPLLVAHPDTVSNQPEVVR;NDGGKGDFLESTPPMLGIWETLLK
Cre09.g412300.t1.2|PACid:27570719	2	22.08	AKETIEEEYKR;SGVASEAAQAAQQAAQTAGSAVK
Cre16.g665250.t1.2|PACid:27566725	5	19.2	ASAEPSAPAKPAGSQEYVEDSEFAVSK;DVLPPLLPGLK;FRYGDEQHLEEALDR;PAGSQEYVEDSEFAVSK;YGDEQHLEEALDR
Cre04.g218250.t1.2|PACid:27580449	8	54.24	ALSEEDITTITPTQGFNIK;ILVLGLDNAGK;IWDIGGQK;LSESEFELTELLQEEK;NYFDQTDALIYVIDSADSK;NYFDQTDALIYVIDSADSKR;QDLVGALAADEIASTLDLTSIR;RLSESEFELTELLQEEK
Cre10.g466650.t1.2|PACid:27579280	1	3.98	GYVDYSQDKADEAR
Cre16.g690500.t1.2|PACid:27566550	6	37.04	EFAEAYTEVEK;EFAEAYTEVEKK;GGDGDEAEAKEFAEAYTEVEKK;IQYIYVPSKEDLGAAALSK;KSEATAVEASEGGDNYDAK;SEATAVEASEGGDNYDAK
Cre03.g166600.t1.3|PACid:27576066	1	1.48	ESNADGGWSDSDVSDSEHFSGPASTPR
g4755.t1|PACid:27580688	6	18.35	AFGDWEFKGEGLPR;DAAEVAASLTGLALK;DAAEVAASLTGLALKR;GISSSDISAPQLIESFHLADK;LVVANVGDSQAVLSR;VYGSGADVSAEIER
g3695.t1|PACid:27576760	8	78.79	DEELLGVLKD;LGDKELYLYR;LGDKELYLYRDEELLGVLKD;LIPLLDR;NKDGDLLPTNVK;TAGGVLLPESVTQK;VLLPEYGGSQIK;VNEGIVVAVGPGR
g8684.t1|PACid:27563517	1	1.52	AGLGELYEQDYVR
g2988.t1|PACid:27577636	1	9	TADDLQQAANADDEYYIR
Cre12.g500500.t2.1|PACid:27581692	9	28.89	AVALPAAVTSAYER;DEFTAYADSYGK;FDVNNAEHVK;IMDEINFGNGLPEMR;LEQVYGEIYR;QGLAPLTDVVR;TVAAVSGAHITGITINQYQVDR;VKDEFTAYADSYGK;YTHAINHGIVSTVDALGLAPK
Cre12.g523050.t1.3|PACid:27581735	1	1.41	EAAAAAAAAAAAAAAAAAAVAGGSAEVDDADGQPPR
Cre16.g673700.t1.2|PACid:27566234	1	2.22	VAAPVVVAVLPLSEAVDVAR
Cre04.g228400.t1.3|PACid:27580803	1	1.88	VVDITNMDDGYR
g11684.t1|PACid:27565330	6	29.03	AEGITTVFVAGSTGNTGR;DTVAAVAVQALLQPAASK;EDSLFGLDSDPGR;REDSLFGLDSDPGR;SSGINYTIIRPGGLSNEPESEVGNVILR;VVEIVASPSAPR
g12057.t1|PACid:27581431	1	3.33	SDNKPTGEAFVDFETPEEAQR
Cre10.g464650.t1.2|PACid:27579265	2	18.33	ELVEEVHADNAVMR;IVPASPAMMAGTLGSALEADFPQYEQPPLGTR
Cre15.g635600.t1.2|PACid:27573007	8	63.18	DIELVMTQANVSR;GSAAAAGGAAADDDDEEVDDSGVEQK;IEDLSAQTQAAAAEQFK;LGMKPVTGVTR;MRPEAMAGAAALAGEGVQGSAAAAGGAAADDDDEEVDDSGVEQK;NAEGDIVSAIMELTM;NILFVIQSPDVFK;SPASDTYIIFGEAK
Cre06.g286000.t1.2|PACid:27568871	1	4.7	VGAAAVEAELEAAAAATATAAAAAAATDPR
Cre01.g051900.t1.2|PACid:27578673	9	27.48	ASDAVEVFKPETGLTPTNR;EGPAPYNLEVPEYR;HRTDAEIAQSAEVALSELRDPQK;HRTDAEIAQSAEVALSELRDPQKDVDR;IREGPAPYNLEVPEYR;LSMAPTPYIK;TDAEIAQSAEVALSELR;TDAEIAQSAEVALSELRDPQK;TDAEIAQSAEVALSELRDPQKDVDR
Cre12.g493150.t1.2|PACid:27582577	2	4.91	TIEGELLLDEVEK;TIEGELLLDEVEKELAR
Cre13.g570550.t1.2|PACid:27573988	1	2.73	FLNDLLPER
Cre12.g490850.t1.3|PACid:27581319	1	1.08	EAALEVVHWIAR
Cre17.g728150.t1.2|PACid:27571562	3	29.7	DNGVAGIVVADGEYPTTAAFSVIGK;TLEADSTLANPLLEAALTK;VLDDFMQQHANDDSWR
Cre06.g267100.t1.2|PACid:27567869	2	3.67	EALLAELAELGR;ELEALEVAVEGAR
Cre17.g728800.t1.2|PACid:27571344	7	34.38	AVVDVVAAMQAPITWER;DLAGAGVANPTATLLSTAMLLR;ENTEGEYSGLEHEVVEGVVESLK;ENTNTQSLNVQLR;FDYLSGSEETAAGSVPR;SQIVTLIPGDGIGPEVTK;VYTDGDEAALTPDVGGSGTLLR
Cre16.g672650.t1.2|PACid:27567464	9	36	AMSLNMGMLASNDQAK;AVAGLSAGGIGALVGSPADLTLIR;EAIEAAGFPK;EDGVGGLFR;GSPLAVGAEIVR;GSPLAVGAEIVRK;IVKEDGVGGLFR;LGIFNMMSEELK;MQADATLPVEQR
Cre02.g080400.t1.3|PACid:27575055	1	3.79	SQQETYAALGQIFEAHDFASK
Cre07.g344200.t1.2|PACid:27563750	1	2.72	YEEVAPAPGDGDSGGSHSAWH
Cre02.g087700.t1.2|PACid:27574532	7	33.94	FKPEIDHGANK;KYPDVSYADLFQMASATAIEASGGPK;LGWHDSGTYDK;LPGAAHPFADGSGSPAEHLR;MGLNDQDIVVLSGGHTLGR;YPDVSYADLFQMASATAIEASGGPK;YTDVGPGTSTASPSGATDRPVTPK
Cre14.g624850.t1.3|PACid:27565633	1	3.92	EDNYVFWQDK
g7713.t1|PACid:27563979	9	26.27	AESEGRLEQWQEYLSLQEEYALK;AFATTDLDTLVEQYR;AFATTDLDTLVEQYRVPA;KPPPPDLPSLLFDQR;LEQWQEYLSLQEEYALK;LPDDMLTENDEVR;LPDDMLTENDEVRLPFSR;PAPAAPAAEVDYDALIR;QGATLPIEMLINSSGTTR
g17202.t1|PACid:27571666	3	6.29	TLGTVPFVFDPVPVLTR;VLAPTFNFYGTDDQSAIYK;WDPNTNTYPTLR
Cre12.g560450.t1.3|PACid:27581236	14	12.4	AAAAEAAQVQHEAAR;AAEAESQAAALQAQLSAASEGASEQVVVLQSQLEQAQAAR;AAELQAAVEAAQAAAAAELER;AASDVVDDALVAAEAESLR;AEAEAQMQEVEELR;AEAQAAASEAASAVAQLQAEVAAAAER;AGELEQLLAAAAAER;ASEAGGEVAQVLQQQLEEAR;EAGLIAELEAAR;GEVSDLQSALAEAEAHSGELR;LEVSEGSIEDLR;LQADAAGAESGAAQVAELVAAQAELR;VAEAEAAVHAELEAQLAELAQR;VAELEEQLAQSHLGAEAVQAQLAQVEAELAAAR
Cre05.g233150.t2.1|PACid:27572461	5	18.21	AWEAAALEAQSVGVR;GVEGAYGVVNLAGEPIATR;LSYPGLEFFGPADWAK;VGATTSVVNAIK;YADIGDALR
g11752.t2|PACid:27564982	6	4.21	ASELEQALQAANAQIEANEMSYTLAAQR;DVAGLQAAETALENTQAELNR;LAAATAAADAAR;LTAFMEQVAADLEAK;QAELTAQVTELTAQLAAAR;VALLQEQLNAANDSYLEDR
Cre06.g258900.t1.2|PACid:27569329	1	22.4	AAGGEEHTGITDDEADDEGEPDYDVASR
Cre02.g113600.t1.2|PACid:27574500	1	2.55	SPQAQQAPAEEASGSQRPASK
Cre03.g207700.t1.1|PACid:27576979	5	15.28	FKDYEAASYAK;GPDGLSEDEVFK;IATEEQKEVIK;LEGTISEQTLLPK;YTEDNYLR
g11858.t1|PACid:27564936	8	8.56	AALAPVVEGQAGLVIDGVK;AAVEAVAASGEAGAAAVR;AGYDLGHNVPEDLSGLGEALVTALK;AMAAQGSGGAYEISQR;SLYSEMDDQLEGVTGGPPAPAGGGGDAAGAGAKPASK;VGQGSWANGDELGDTWAAR;YFESPAEYMK;YVLPEAGGDLLR
Cre01.g001100.t1.2|PACid:27577958	15	31.28	AAANQDPAELEAANPVASWLSR;AAPAAASLTPAHYR;APAANGGAAATPAPAAAAPAPR;EALHLAEGLAGLADPR;EEEILTAQAAQVSSQIR;FDMLQPEAIPAAR;GGPSTSAAATDADGFK;LAEELVSTATTVR;LQEEKFDMLQPEAIPAAR;LSTTLADDAPDTHGAAQR;MEVVTPVSLGDSSLPTPAEAFK;REEEILTAQAAQVSSQIR;SSGAPALDPASR;TLEAQLQSLR;YADADGVSLDFK
g1920.t1|PACid:27575694	1	4.67	ADTAPYDVIIADQVAVVVPVVR
Cre12.g498950.t1.2|PACid:27581072	7	38.33	AIPEPVKGYVSIVVEEATGK;DLAGLDAPR;DQFTWDTNAGAFEAFVK;GYVSIVVEEATGK;MELLEGSSELR;QEANLQPNVTFGQPPNTK;VATLGTEPESAGPAGAK
Cre07.g318000.t1.2|PACid:27563697	1	4.21	SDAFDFNEALVR
Cre12.g517500.t1.3|PACid:27581487	1	1.96	QVLLLEGQLAALEESSR
g7561.t1|PACid:27564527	2	36.23	QITEIKDFLLTAR;QSLPPGLNVTEL
Cre02.g076350.t1.2|PACid:27574522	23	56.75	AVDALSSELAFK;AVVQVFEGTSGIDNR;AVVQVFEGTSGIDNRK;DHSEVSNQLYANYAIGK;FVAQGPYENR;GQVLEVDGTR;GYPGYMYTDLATIYER;HGHAGGHGDEDGGDSFAIVFAAMGVNMETAHFFK;KDHSEVSNQLYANYAIGK;KFVAQGPYENR;KGSITQLPILTMPNDDITHPIPDLTGYITEGQIYIDR;KTSLEFTGEVLTTPVSR;PIDGGPPILAEQFLDITGASINPAER;QDFEENGSLER;QIYPPINVLPSLSR;RGQVLEVDGTR;TLDDWYER;TLDDWYERKEDH;TSLEFTGEVLTTPVSR;TVLFLNLANDPTIER;TYPEEMIQTGISTIDVMNSIAR;VFNGSGKPIDGGPPILAEQFLDITGASINP…
g9788.t1|PACid:27570964	3	18.36	AADVPSPLKDETVAAVAAELGK;ANTVPIHDFSNVTELNEEQKR;IYQNEHEVGEALAAVLAEGVVK
g7098.t1|PACid:27568233	2	9	LSQAAADFPEEALTYQDMR;QWSPEDPEGNIILTVAENR
Cre01.g032300.t1.2|PACid:27578620	13	41.63	ADVVTGYDGR;DMFAEVGGVDR;DMFAEVGGVDRADVVTGYDGR;ELKDMFAEVGGVDR;GWGIVEFESPEEALHAIQTLNGAELGGR;GWGIVEFESPEEALHAIQTLNGAELGGRR;LAVFIDR;MEDQSTIR;QADGAPGAPAER;SKGWGIVEFESPEEALHAIQTLNGAELGGR;SKGWGIVEFESPEEALHAIQTLNGAELGGRR;YHESELEGR;YHESELEGRR
Cre17.g729900.t1.2|PACid:27571048	1	8.49	EASAPVPVADAAAPAAAAAAPLSLTQR
Cre01.g037700.t1.2|PACid:27578317	1	4.46	AVEAPAKPVPSGGDPWEDEKWTK
Cre15.g638650.t1.3|PACid:27573142	1	1.46	SPDLLAAMEAAVAAER
g11750.t1|PACid:27565377	1	2.12	SGLAADLVEAAER
Cre17.g706800.t1.2|PACid:27571318	3	23.41	ELSSAPYGILGNVK;FTFPMFSNPMTADEFLAK;GITIIHAPIVFSDDYR
Cre10.g425900.t1.2|PACid:27579608	12	36.19	DPLGLGADPTALK;GDLAGDYGWDPLGLGADPTALK;GNKVPNPEMGYPGGIFDPFGFSK;GNLKELQTK;KLWAPGVVAPEYLK;LWAPGVVAPEYLK;NFGSVNEDPIFK;NFGSVNEDPIFKGNK;NFGSVNEDPIFKGNKVPNPEMGYPGGIFDPFGFSK;QSELQHAR;VPNPEMGYPGGIFDPFGFSK;WQDYKNFGSVNEDPIFK
Cre09.g416550.t1.2|PACid:27570086	2	3.37	GEAAALVDELDEER;LEAGEPPTDDAEREWYR
Cre02.g120250.t2.1|PACid:27574693	9	20.46	DAGLASMEEAILK;EFGEAEVWMNER;IGINYVPNEYLLDPR;LIDLGAAADLR;QQPVEEVQEEPEEEVEPEQETASKK;STLDPSLYNEAGFDEK;VAGHHVAEFVTAFDESLNVPLPAAAGK;VNQGALTEAQLMEELGLQEPAPVAPR;WDLPAWR
Cre14.g614100.t1.2|PACid:27565554	10	39.39	ADDVQVEFIMLNPYVR;EDPTLIAASDLVDAPVIVGGPYKEPILFR;GVAAVVSPDSELATVVLSAPATAYSHDPK;GVAAVVSPDSELATVVLSAPATAYSHDPKK;HHLLGSEDQPWGYR;QPLAHDGAGTFSLR;SLAAEFGVDLDDR;STATANKDFVNTLTR;VNDDVEFLVDVMEVEGGESKPYK;VYDHFQSATLDGKEDPTLIAASDLVDAPVIVGGPYKEPILFR
Cre03.g200250.t1.2|PACid:27576269	8	32.37	AGFVSGYAVSATVIGEPDLGLLTPPEMAR;ANLYADAGADATFVEAPR;DDMSGLAHFDEFNELIGLEEK;EAIGDHDFFLVAR;EVIGMEEFAAK;NKEVIGMEEFAAK;STEELAVIGR;YGLEEAVK
Cre16.g664600.t1.2|PACid:27567009	5	36.62	DMPIVQDAPPPGGFPTIR;FEADEILTVR;IVHPVLQAEWDLR;RFEADEILTVR;WLAPLESWDK
Cre03.g180300.t1.2|PACid:27576122	3	4.75	LTESADLVWGLLEK;RSDQDYLYGDVLEGWAAEGK;SDQDYLYGDVLEGWAAEGK
Cre05.g248100.t1.2|PACid:27572755	3	9.13	LLEEAAKEDADTPVSLR;QPYEMAEDEAVR;SNPLALLGLAR
g1290.t1|PACid:27578235	5	11.25	DADGYYWITGR;LLGSVGEPINPEAWR;SITDSDDFWAEQAEALHWNK;VAIFWEGNDEGEER;VDDVLNVSGHR
Cre08.g362050.t1.2|PACid:27563302	2	0.84	NLDDFLPAPWR;YIDSGQQAPPVFR
g11162.t2|PACid:27580342	2	3.57	FQATASDPAAPAVIGK;MQSYLDAAPGQEVPK
Cre07.g324050.t1.2|PACid:27564711	2	2.31	DVADSDVFFYNDK;DVADSDVFFYNDKFTSK
Cre09.g398300.t1.3|PACid:27570064	1	5.46	ATQVDLAGDDPEPELEGGGLFGGRPR
g6357.t1|PACid:27568901	5	21.85	AADLSVVDNLIR;DAGFATHLVR;IPELEAALVALGPR;NAAGASASGPDPAAFGVAFFR;QIPGEVVAALFEPLPGEGPLFGGSGSGSGSGPASR
g1522.t1|PACid:27574404	3	6.08	GQELKDELAAVEER;VLDMPSGDLGAPAFR;VVALYDEFVALK
Cre13.g603500.t1.2|PACid:27573902	3	30.64	ASGLTQDVEAIAAQFNDETAHKLEQLAAEAMNK;LTALEQEALQK;TPAIPTAAK
g14189.t1|PACid:27573869	4	7.91	AVAEAAGGAGAAAAAAAAAK;LGQEPAFEVYAR;SMAEEAVDLALATGR;VVGAVVQDR
g8173.t1|PACid:27563869	1	4.68	GGGGSEDEKEAGGGGGWAEAEK
g4529.t1|PACid:27580794	19	24.71	AAVVVDLNER;DGGQWADDEGGAGGR;HNTPLLEQLNK;ILQENPNLK;ILQENPNLKVDEGVDQLEER;KLTIAQQSASAAAAAAAEAAEAEAEGAEESGAGAGEEIAK;LALQLADK;LKDEPVFLAFASK;LLVDLEDYLNDTLANK;LLVDLEDYLNDTLANKELVK;LTIAQQSASAAAAAAAEAAEAEAEGAEESGAGAGEEIAK;LVEHLYYK;MGELAQTAEDIR;MMIAEELAGSWDQPTR;SLQVIDPHTHEYMAR;TIVMHANEASHVQR;VAVLIPADYAMPEAGSELLR;VDEGVDQLEER;VDEGVDQLEERTEQPADGAETK
g2905.t1|PACid:27576094	1	13.82	NPAVFGEVLNDVEELAK
g6342.t1|PACid:27568197	2	3.01	QRGEDDGWLLVYGFDSR;TLEYEAEELAGR
Cre05.g230850.t1.3|PACid:27572851	3	9.43	AAAGEAAKPVAEAAK;AVAEASNAAAGAAAATGQAATTAAANVTK;SSEQTDVAALAAAVAK
Cre02.g079600.t1.2|PACid:27574708	12	39.86	AGHPAFLVTGDVYR;DSIDSTHYPVFHQMEGVR;LAMVLFDVPDIR;LFWSGDDR;NIGGDLVEEVTLIDNFTNK;NIGGDLVEEVTLIDNFTNKK;REDVITGSADNNVSDYIYEK;SLTDEEINAIQDK;SPNDTYYVDANTVLR;TFDDRYPIVTTHANFDEVLVPK;VFTEAEWTAAGADATALAEK;VFTEAEWTAAGADATALAEKDLKDALEGLAK
Cre16.g687450.t1.2|PACid:27567059	1	1.5	HAAELEEAGASR
Cre11.g469450.t1.3|PACid:27565207	1	5.15	AAEPVDDVIVFPGEAMLEK
Cre10.g447300.t1.2|PACid:27579188	7	21.82	AQQPGAGGSAQQAAMLR;DFSEHVEDVSEAEANR;DFSEHVEDVSEAEANRR;IHDAIMGDDIAGLQEELRR;LYHMQEEDPFNPELQAK;NPDGTLVNPAAAIQAFK;VGDQVVTTSITVLEQK
Cre06.g271150.t1.3|PACid:27569421	1	1.13	NEIAAAQAAETAALSAAAATLR
Cre04.g221350.t1.2|PACid:27580734	3	9.53	AEREEGVFDADGNYVYK;EAGGDGEEVDYGSWPVK;EGEEGEDGKDAWLASEEAK
Cre10.g452500.t1.2|PACid:27579723	1	0.94	LSWDAEDPER
Cre02.g086950.t3.1|PACid:27574281	2	0	EVSGSGAADAEEAEGLEALR;EVSGSGAADAEEAEGLEALRER
Cre08.g362450.t1.2|PACid:27563059	15	32.15	AAAGAGSGSGSEILLQAFNWESHR;DISDAGFTGVWMPPPSDSVSPQGYLPR;DLYSLDSAYGSEAELR;EANRTEAAAGLER;EHILSVTATSSR;ELIAAFHQNNIK;KVPEEQFPSVR;LGPGDWSPNQSGIK;QGDDYAAAPNIDHSQER;SAADVYAAMIDDK;SAADVYAAMIDDKVAVK;SQSTQNDVDALELAAAEMTQAVAELVATER;SSMPAIYGIVAAAEVER;VAASGFQFAVWEGQH;VKDISDAGFTGVWMPPPSDSVSPQGYLPR
g9966.t2|PACid:27569958	4	2.46	LLNTTEAATEAALAR;VEVFEYALDSTSGEDLHK;VLEESEDPVLSESASHTLGHLVR;WDEALDAYER
Cre10.g454250.t1.2|PACid:27579495	2	12.5	VEGAAPLAFQLGTTNK;YVTEGLEQVVQTMK
Cre06.g260350.t1.2|PACid:27569056	4	9.41	LGEAYQVLGNEELR;RPQSGDDYYAILGVEHNATPDQIK;RPQSGDDYYAILGVEHNATPDQIKK;YVEGDEEGFVISMR
Cre07.g322250.t1.2|PACid:27564051	1	9.2	EFFEDGSVWKENEESR
Cre12.g483950.t1.2|PACid:27582718	11	43.99	AMMPELLASIEK;ATMSAEVLDALTK;ATMSAEVLDALTKR;GFDKDGLAEALR;IHDLGPLSDYEK;LSTEGVDKIHDLGPLSDYEK;MNSQVSSLSLYDIAGTPGVAADVSHINTK;NGLDVASVDVPVVGGHAGVTILPLFSQATPK;VAVLGAAGGIGQPLSMLMK;VKLSTEGVDKIHDLGPLSDYEK;VMGVTTLDVVR
g7386.t1|PACid:27563986	4	4.13	AITLEPEYYPEK;AITLEPEYYPEKR;LTNTIANAHGR;TELALSGTLPGSR
Cre06.g268500.t1.3|PACid:27569483	1	3	LEGQQQEQEEEEEREEAVEGQLSR
g9621.t2|PACid:27569636	12	54.65	EYGDAQPADKIAAFDLDGTLVNTK;GFADNVGIGFR;IAAFDLDGTLVNTK;IQAYADEGYK;KYDDEVDDFSDDGSDVPLSDSDSEDR;KYDDEVDDFSDDGSDVPLSDSDSEDRKPR;SFFVGDAAGR;SGAMFAKDDLDWK;SVEAFTTDEGWSFEPPSIFYK;TADFADTDKGFADNVGIGFR;TPEDEFGHADGGKK;YDDEVDDFSDDGSDVPLSDSDSEDRKPR
g4514.t1|PACid:27580563	2	6.95	LWDVETGQER;QGHTDEVLDVAFDAAGTK
Cre01.g010700.t1.2|PACid:27577904	1	4.14	LLQDFANILQDYK
g9966.t1|PACid:27569957	4	2.45	LLNTTEAATEAALAR;VEVFEYALDSTSGEDLHK;VLEESEDPVLSESASHTLGHLVR;WDEALDAYER
Cre01.g032500.t1.2|PACid:27579104	3	9.68	AVELDDAFVQGYINR;EIAEAYEVLSDEGKR;FYSQAIDLQSTQPLLYTK
Cre12.g503950.t1.2|PACid:27581435	3	17.03	EAALQEAAKPAEPDAFDNYLR;SDAFQAGEFTSYLR;TDTLTIGEFDGR
Cre07.g331850.t1.3|PACid:27564402	1	4.09	VPPEPAAAAVTDVGLVLVR
Cre02.g097950.t1.2|PACid:27574496	2	1.53	KVAQSPSEEDDDSFQSR;VAQSPSEEDDDSFQSR
g11652.t1|PACid:27565151	1	7.14	FYQNEVEYAK
Cre07.g327400.t1.1|PACid:27563898	5	22.7	DFPMTGYQEVR;KTTDKDYIASEHMQAFGNTQLTDYIIK;TTDKDYIASEHMQAFGNTQLTDYIIK;VVSEPLELTQEFR;YFDFNSPWETLNR
Cre10.g424750.t1.2|PACid:27579764	1	1.01	VGTMIEVPR
g2858.t1|PACid:27577065	10	18.66	AEVADLFR;EFEALYTR;FDEEEEFKTR;ITDYLYDLSEK;LPEALEDAIEELAPNR;LQSGDATSLASWQR;LVELLDEAK;RFDEEEEFK;VAAGGEDADKDEDVADLQELYR;VVIDFSSPNVAK
Cre07.g334900.t1.3|PACid:27564653	9	13.33	AAAIAAIEADDELSLPLPPVAAAK;AADAAEAAEAAASSGSGVSMAATK;AAQAAMESVAEAVEEAKPAR;DVAEVAQEVAELAASNAK;LVAVADVVEQLATAVADR;LVAVADVVEQLATAVADRAEAAADGATR;LYNDLVVPEIEADK;QALAVAAAAAQEAASAPSVEMVVLADVAR;VAAEVVSELAGEDQALAAK
Cre12.g536600.t1.3|PACid:27582297	1	0.52	VIEAATDVDEETR
Cre12.g495650.t1.2|PACid:27581972	4	11.86	ALGGEGELMAVGENMSGTALATNAPGQDVVSLYDLAR;LPEDLQPR;TPQSVGEFGTLDSASGR;WAGAPNAPGQPLLFGASADPR
Cre03.g175000.t1.2|PACid:27577329	1	5.33	FNVEFSPMASPAFEPGKPGEDAIQVAR
g16518.t1|PACid:27567210	5	27.12	AAIANAQTLEEIQR;AAIANAQTLEEIQRLEEALK;ALFSSEEAQTAHASNTFEPDEDLAAAK;FYEIDLR;IAAIENLGATQNQFDSIDLSDNAIVR
Cre10.g434800.t1.1|PACid:27580312	1	4.22	VAVADEDYALAAK
Cre14.g616600.t1.2|PACid:27566100	8	11.53	AELEGVQLVGR;ATVAAVGELMAPLEQTYGAEVAR;DWAVSNFSELER;KSDLVAFGEALQELQR;LLQDLNIVDTPGTNVILER;SDILESSDEVDAVK;SDILESSDEVDAVKEFVAANAQR;YLAEGILPTTNEISILK
Cre01.g052050.t1.2|PACid:27578955	3	14.93	EMASLSATDEEAVLR;FYNQFQQDVEFR;LYEAVTEQVDSGVLQR
Cre16.g663150.t1.2|PACid:27566453	1	8.2	AVQQLEAAGYNEALGVEGGYQAWTK
Cre01.g013800.t1.3|PACid:27577715	1	1.91	YFDDYTEVAPTYR
g18085.t1|PACid:27573248	3	23.79	AVEQDEMMELTPENVEK;IPGIAAVQLV;VLDEVRPYLMADGGNVEFMEIDGLVVK
Cre12.g522550.t1.2|PACid:27581331	4	8.97	AALEAEGGALPEGFATGPGGEIIVEK;AHWDDEREVWVLER;ASYLEIYNEEVR;TTYDYEGPGVDPR
Cre03.g161400.t1.2|PACid:27576700	5	15.62	DYNEAIADPAFK;ETPLYHAER;LEGIIPALETSHAIAYLEK;LIGVEAGGEGVNTTK;YVPETLIPALEQLEK
Cre03.g170150.t1.3|PACid:27576176	1	2.02	MQDDGTTWLPVYK
Cre06.g310050.t1.2|PACid:27569561	1	5.65	GGRPDGPDDDKPTWGVFDLAR
Cre17.g728100.t1.2|PACid:27571994	4	13.42	AFAVEALEGQEAGQAQESK;AGDAYNVIPDEVMFGGTIR;ETSPLGSGVLSITMLR;FTLDESVLYK
Cre02.g103350.t1.3|PACid:27575359	1	1.61	AEEVTEGPYELK
Cre14.g616100.t1.3|PACid:27565500	2	7.38	GWDLGVDGMR;RKPQVVIEEVTEEDEQKEQAK
Cre03.g183400.t1.1|PACid:27577421	3	22.32	DGEAVPEPAVPLLR;DIVGGAFPEAPAAAVEAAVSGR;VTQDIEIEMDRFEQAK
Cre17.g722100.t1.3|PACid:27571835	1	1.74	NTEEEVEEEDDRIQR
Cre12.g537000.t1.2|PACid:27582765	3	28.65	GVGSWEYWPLDAPKPVADPIK;HLDFSEHVLVTR;IVNTSPTETLEIMITAAPGR
g16120.t1|PACid:27566298	1	2.48	EAFFELDNR
Cre06.g257000.t1.2|PACid:27569085	1	3.64	FFDAGAILDDIQSAVGK
g12852.t1|PACid:27581675	1	1.69	LATAAAAAAAAAQPDQQQQQQQR
Cre16.g673900.t1.1|PACid:27567153	1	1.37	SFEELSFEK
Cre07.g339750.t1.2|PACid:27563823	4	13.79	ITDEQAEALAESLR;SAEGYEAIGGGSPLR;SLLAVPISFVSEHIETLEEIDMEYR;YWHPYTEEALEHIK
Cre17.g731050.t1.2|PACid:27571935	1	4.97	DIAFAGTSIPLTGDFPAQR
Cre16.g657550.t1.2|PACid:27566956	7	20.58	AFGEQLNDALFYNQYGVENDDDSR;DTVDIPIVEIASDYK;FYDALEDSNASGK;GVVQEMPTALDYVGGK;LFEDNAGTLFSK;TSIPGLGAPITAVDVTYDGK;TSTTESIGYGGLPTSMDYVLR
Cre12.g513500.t1.2|PACid:27581355	6	9.41	AMEDLLPNQEDLLYEEELAR;EIYESAIEAEPPHELSDDDVR;FYEHHGDVANAR;GLRPDDVAYEALNNTFER;LEPTHAEEYVAYLK;VREIYESAIEAEPPHELSDDDVR
Cre14.g613600.t2.1|PACid:27565609_NumberOfIdenticalSequences_2	1	10.81	AFTLIPADAPLPAVGR
Cre01.g011500.t1.2|PACid:27578475	6	37.42	AGVPMEVMGLMLGEFVDDYTVR;AVAVVVDPVQSVK;AVIEEQELSPEAR;GAAAAGPPTDTPQVDTAEQIYISSLALLK;LADFAQHSESNEK;VVDVFAMPQSGTGVSVEAVDPVFQTK
Cre12.g534700.t1.2|PACid:27582575	7	38.14	ALDFVLANR;DYVTTPSGLQYQDIK;GSSFNDDNKDFYR;IIVPVELGYPEDNWR;TLLFDLELVR;VIPAFEEAVADMKPGGIR;VKDYVTTPSGLQYQDIK
Cre09.g404650.t1.2|PACid:27570133	9	15.86	AALEEDALDTAVGLYAEAQPLLHK;FFLPEGSEDSPEAAAAK;GDGTAVVEQLLEDVVLSGTER;GGGGKGDGTAVVEQLLEDVVLSGTER;ILASASSAEDR;LGEPDDTLQDK;NLDSDMQQLVYENYNK;VIALESDFVAQEISQLLK;VLAEAAVVADAMAAAASGQQQVPLPNK
g11937.t1|PACid:27565456	1	3.51	PAAEVEAENPEFAALLK
Cre01.g038400.t1.2|PACid:27577951	21	56.43	AETDQLTHVYTLVIKPDNTYQVLIDLK;ASKPEDWDEREEIADPEDKKPEGWDDIPATIADKDAK;ETFDGSWADR;ETFDGSWADRWTK;EVASGSLYEDWDMLPPK;FAEDTWGK;FAEDTWGKHKDEEK;FVGFELWQVK;GIWVAPDIDNPDYVHDDK;GIWVAPDIDNPDYVHDDKLYNFK;GIWVAPDIDNPDYVHDDKLYNFKDLK;IPKEEEESGHDEL;KDYFKETFDGSWADR;KPEDWDDEEDGTWEPPMIPNPEYK;KPEDWDDEEDGTWEPPMIPNPEYKGEWK;KPEGWDDIPATIADKDAK;SGSIFDNILVTDDLEAAK;SGSIFDNILVTDDLEAAKK;VSDGSAGEFK;WYGDAEADK;WYGDAEADKGIQTGPDSK
Cre17.g696850.t1.2|PACid:27571745	2	13.51	AASNTVATIYPVYASAK;VLLEPQMGGVIFR
Cre07.g328350.t1.2|PACid:27563675	1	9.77	AVYGGRPVDGFGGDVYEGYFENDVK
g2723.t1|PACid:27575208	2	1.77	EMHVDLLHEYDVR;GGEDDMYEIR
g7166.t1|PACid:27567924	1	2.32	ADGLIYWR
Cre13.g562550.t1.3|PACid:27573521	4	13.59	ELVFDFYR;GPTGIIGTNLVDAEETAGSLLADAPALLQAHGAAAGGR;LGVPGEEGPGVLSAR;SLPLEGVAFDSR
g2194.t1|PACid:27575022	4	1.6	EGPVPLAEFNALQDELRK;GTDVIEYYAK;SYWEENEAALAHGGDSSGR;TLFDSVEPQNVDLPLGFSDR
Cre15.g636300.t1.2|PACid:27572945	2	9.34	AYVAGPDTGFANK;SAPFLSKDDVDALR
Cre01.g003850.t1.3|PACid:27579125	1	4.02	SEAVWGPDVLEFDPDRFSPER
Cre07.g326500.t1.2|PACid:27564560	1	5.74	IIGLDSVPVTEVQQLEWAEDK
Cre12.g490500.t1.2|PACid:27581267	2	14.98	DFFIVPNPK;SMPASEVLAAGEALPDFKPDGK
Cre12.g546650.t1.2|PACid:27581696	2	14.97	FTSEMWHPNVYDDGK;TDALAASLLR
Cre16.g686500.t1.3|PACid:27566460	1	2.72	EYFDGAYFAEVR
Cre02.g145250.t1.2|PACid:27575903	1	15.12	PLQQDIDLLNPPR
Cre17.g711750.t1.2|PACid:27571366	5	37.25	AMSIMNSFINDIFEK;AMSIMNSFINDIFEKVATEASK;LVLPGELAK;QVHPDTGISSK;SAVETYKLYIYKVLKQVHPDTGISSK
Cre07.g348600.t1.3|PACid:27563995	1	3.65	EMEEAAWSLGASQWR
Cre17.g741200.t1.2|PACid:27571320	2	11.07	VDYNANSEYQMINNYK;VQEILYAATAEDGGR
Cre06.g257601.t1.2|PACid:27568586	11	47.66	AQAVFDQEFQEITLSK;ASHAEKPLVGSVAPDFK;AYGVLTEDGISLR;DINTEVLGVSVDSQFTHLAWIQTDR;EGGLGDLAYPLVADLK;EGGLGDLAYPLVADLKK;EGVVQHATINNLAFGR;GLFIIDKEGVVQHATINNLAFGR;KEGGLGDLAYPLVADLK;KEGGLGDLAYPLVADLKK;SHAEKPLVGSVAPDFK
g9127.t1|PACid:27569930	1	5.9	AHANYDNGDLLQVLLER
Cre16.g670850.t1.2|PACid:27567201	1	0.4	ALDEHLSWESR
g2727.t1|PACid:27574498	1	5.92	TILDETNPFYQPALTDEDLAEDPPGHR
Cre16.g648050.t1.2|PACid:27566947	1	16.54	WEEPYRGEGVDVFALVPGAGGR
Cre02.g097000.t1.2|PACid:27574947	2	5.98	GSLQINDEELIEGLNR;LVWHEGVLDVAEGSGR
Cre12.g492950.t1.2|PACid:27581674	8	15.6	DDSIDGIYDTLK;DFDYDYFGFK;DGPYETYAGSPVSQGVLQPDMWGVKPTGVDGR;DVYDIIVQNAQR;GAYIDQSQSFNVFMPDPNFGK;GVTTSELDELAAETAAALTSTHPDYAILAAR;TTQGTSAATAATPQMK;YDRDFDYDYFGFK
g4429.t1|PACid:27577637	4	8.5	GNDMLDKEDMKR;QEFETLLTAMSK;SATAVAESVSSDAAR;SGNVEAQQQQLR
Cre12.g515250.t1.3|PACid:27581521	2	3.18	EATYTFPLYSEAVK;ELQDAQALLADPNAQAVVLHSSPAVVLADPAPTR
Cre12.g522800.t1.2|PACid:27582381	3	15.08	AAAATAELEEIKELSGTSAASVAALR;AQLAEAAQAVAAAQAEAAEAR;LAAVQAAATEAETAAAAAAAR
Cre08.g380150.t1.3|PACid:27563462	1	0.82	AAGKADGDEDEDEEEADVDAAGTPR
Cre04.g223250.t1.3|PACid:27580571	5	11.71	AGLSHSPVVGGK;QPGVHDPLEPEYSILK;VHLDLEK;VHLDLEKVPALSPR;VISADLEYLISK
Cre07.g314550.t1.2|PACid:27563693	1	8.19	VSEEELERDVAAGLLALSSEEGQK
Cre10.g433600.t1.2|PACid:27579715	12	24.33	AYGIDLGVR;LESALHEVKK;NYWADIAYLK;QLLASGEVPGVHMYTLNLEK;SAVAILEQLGLVDTSR;SPAYGALSDHQFMR;TEEGVENLFER;TKVPAEISDALEAIKDNDEAVK;TKVPAEISDALEAIKDNDEAVKAYGIDLGVR;TQDWDSYPAGR;VNGVASDDAVHGWGGPGGYVYGK;VPAEISDALEAIKDNDEAVK
Cre03.g170350.t1.2|PACid:27577619	2	6.35	DLDFVPVAAAAAGAGGK;SIVFGVGDAGLR
Cre14.g625750.t2.1|PACid:27565655	7	28.01	ADKYQADYDQIASQLEAAANGR;EDLDIAVQSAYVQR;LAPVPVYTVANPK;QFIGVPVFQAEGLTVTTR;VEVGSFEEVVMR;VPMDNVYEVFTTPR;YQADYDQIASQLEAAANGR
NCBI|BK000554.2|DAA01471.1|32880376|photosystem I P700 chlorophyll A apoprotein A1 [Chlamydomonas reinhardtii].	9	11.98	AIMADLYPSFAK;DYDPTNNYNNLLDR;EIPLPHDLLLNR;IAVDRNPVETSFEK;LIPDKANLGFR;LLDAGVDPK;NPVETSFEK;TNWGIGHSMK;VAPAIQPR
Cre09.g386350.t1.3|PACid:27570275	2	8.91	LSAEEMASDEQK;TLESSSQGAADGDKAEEAR
Cre04.g223300.t1.2|PACid:27580544	17	55.59	AALAGTVAAGAAASAGAEEFYK;AIPVNAGIFLAVEGTR;GFSAAMYR;GFTSTILR;ILDILPGISGGVAR;KQLEGDDHYSNFSHANVLLSGAAAGAAGSLISAPVELVR;LQVLGQGTALAAK;QLEGDDHYSNFSHANVLLSGAAAGAAGSLISAPVELVR;RAALAGTVAAGAAASAGAEEFYK;SEGPLSFYK;SSDAMTINESLMEVEHTPAVHK;SSDAMTINESLMEVEHTPAVHKR;VLASEGQAGLWR;VLLSGAAAGAAGSLISAPVELVR;VMIGQPFDTIK;WYEENVEHIYGGVIGPATPTAA;WYEENVEHIYGGVIGPATPTAAQ
Cre05.g239122.t1.2|PACid:27572593	2	9.5	EVEEYGLEFR;GQGVFPITSLEELPVEELQAAEAAAVDAAAITSK
Cre03.g200050.t1.2|PACid:27577492	2	18.07	ANIQQWFASIDIDR;HDPDNSGTLSLDEYIR
Cre06.g255950.t1.3|PACid:27567853	1	4.02	ALAFTHDGSELLSTGDDGAVHVWDLR
Cre16.g672800.t1.2|PACid:27567337	5	15.56	EVFPHVAADNR;GAEATILVTK;GTGINGNVLVDPSAK;VDDPTKYGVVVMDEYGQVQR;YGVVVMDEYGQVQR
g13913.t1|PACid:27573281	5	29.88	DFADVPMLSR;DQLAAVPYLGK;LTPANYIGNAAQQATSLPHHL;VTQESMMTFVDGIDGLPEPAK;YGVPEPYEK
Cre14.g632000.t1.3|PACid:27565659	2	2.84	DVDSNSLAELLDAFAAMR;GRGELGDLLEGMAELALEPGAGR
g11704.t1|PACid:27565319	1	2.11	VAGGEEEEEGAEEVGGAGR
Cre04.g226050.t1.3|PACid:27580960	1	2.45	AHSLIEDSVDSGNPFFLK
Cre04.g228400.t1.3|PACid:27580803	1	1.88	VVDITNMDDGYR
g13686.t1|PACid:27581628	5	27.98	IVMGLYGEDVPK;NFVIQGGDFER;TVANFVALATGEK;VLEGMDVVSALENTTVDR;VYFDVSVGGQPAGR
g16869.t1|PACid:27566274	2	6.5	LQVEAVADEQQEGR;SYDSGVAAYGWK
Cre11.g479250.t1.2|PACid:27565119	5	19.32	ALVALAAPQSVDLVGNQIR;ASLQLLALDENEISEAGLDELR;DADISDVIAGRPEDEALEVLR;LDFSDNPLTAEAAPALAAALAR;QQLEELGLALNEVDPTAAK
Cre16.g695050.t1.2|PACid:27567085	13	18.66	ADMVIEAVIEDIPLK;ADMVIEAVIEDIPLKQK;ALALDIAAGR;APQPEAQYR;ASPDPEGLAPLLEGSR;DTGAQELLDTLALSSAIK;DTGAQELLDTLALSSAIKK;GAMSQAAADAALGR;KASPDPEGLAPLLEGSR;LGLVDVLAPDAAGLMPAAR;TDKLPPLGEALALLDMAR;TKDTGAQELLDTLALSSAIK;VSGALDYAGFAR
g18254.t1|PACid:27572314	2	6.38	SYAALPTGAPSPSDAPVNLAFGPER;VDLPADVSALLR
NCBI|BK000554.2|DAA00965.2|32880375|TPA_inf: TPA_exp: hypothetical protein [Chlamydomonas reinhardtii].	3	2.05	NNTDGLDVLLDFPDTDQYYNPK;QSNLEFLTSTYPTAK;TTSNNLVDYNVLLIQALAGETEMK
Cre09.g395650.t1.1|PACid:27570156	4	38.32	ADVAPVPLPVYPVVVK;IEDGPEGPTITTPLDGTIYDLK;KAETGGSGIYTAPK;QVVVLHQYQDTIYATNAYSTAYQYPLIDAK
Cre10.g428200.t1.2|PACid:27579802	7	35.11	GFGFVTFADPLSVEK;GGNDGGAEGGAGGDSSYVEGK;GHFAQYGEIQDSVIMR;IFVGGTGDVTDEELR;VEFPNLAEETTQEGLQQYCAQWGQVEECTVANR;YSDPASAQALFDSEHVIDNVK;YSDPASAQALFDSEHVIDNVKVEPR
g497.t2|PACid:27577945	2	2.11	AFEFVSALAEQR;DEQVIEVLYLR
Cre08.g378200.t1.2|PACid:27562992	1	3.75	LGGAAAESAAAESAAAEAK
Cre06.g268750.t1.2|PACid:27568398	6	13.97	ADPTHEGEDLLAVVR;FMEDYYQPK;LIPEEELER;MLMAAAEELPR;SSGNPTNYEEEDEVPPYTPALQHPAYVVR;VLPVVIDVGTNNEALR
g15065.t1|PACid:27566085	5	18.03	ALDETDIAFLK;FDDGAGGDNEVQR;IDPSVTMMTVEEKPDITYSDIGGSK;QMQQEEQPLQVAR;TMLEIVNQLDGFDAR
g18074.t2|PACid:27571648	2	2.32	AVTSLGEDDNDDLR;ETFPEEWQEQER
Cre01.g001550.t1.3|PACid:27578664	2	4.52	MRYDDLTDDVDETDGEMPVVK;YDDLTDDVDETDGEMPVVK
g4382.t1|PACid:27576659	3	14.29	VIIAPEDEEGGDSGDYPLK;VIIAPEDEEGGDSGDYPLKAELLFAHTPK;YPEEPPSYK
Cre03.g186150.t1.1|PACid:27576564	1	7.82	VDKLEDLIHEEQAR
Cre16.g671750.t1.3|PACid:27566930	2	28	AQAHVEVLAEDQQR;YLEELEDASNELMLSDDDNVR
Cre01.g016900.t1.2|PACid:27577738	1	8.07	GQTGVDLELAPGK
Cre17.g717800.t1.2|PACid:27571470	4	8.82	ATADWNSLLQQSNDLVGQEYNNVPR;EAAAGLAGELAVITAYANSMAGAR;LAPGAPPPAAAAPSAAVAADPAAR;LSELPFIPTER
Cre03.g156150.t1.3|PACid:27577061	2	3.96	DVFAEPEEEER;KDVFDVTQLPVEDFAASIGLASTPK
Cre12.g550700.t1.2|PACid:27582652	1	7.36	FSGPTVHFVDEEFDTGPILAQR
Cre09.g409200.t1.2|PACid:27570923	1	1.66	KLDEETHAVAQR
Cre10.g459200.t1.2|PACid:27579768	16	25.9	AADVGVTGMTVPTASNPLGR;AYNKDTLADNVNAK;DGTLQTMEAVNLVPGDVVVMK;EALSILNTTPHGLSSAEADKR;FGDIVAADVK;GAADIVLTEAGLSAIK;HTGDVAFSGSAIK;KADVGIAVAGATDAAR;LAEYGPNRLPESK;LFSDDPQHPFDSHSEEVPMQIDQAALTGESLPAK;LFSDDPQHPFDSHSEEVPMQIDQAALTGESLPAKK;MLGMGTVMYPSEVLIK;TSFFEDHFPIFSLDDR;VAVNGTSIEEVNFEK;YEIVAILQEADHVVGMTGDGVNDAPALK;YGALSADVAGEEPIDMVLFNNYANAK
Cre03.g174750.t1.2|PACid:27576550	2	9.58	SLSYTANEVSPISGVDTIDELEAELDK;SLSYTANEVSPISGVDTIDELEAELDKQTR
Cre03.g195850.t1.2|PACid:27577070	3	18.6	AGYDVTPLTAEER;FIPAGEELPAESRPVAAQEAGK;YVTLEHGTER
Cre03.g164350.t1.3|PACid:27577253	2	17.41	EFDDVLEFVKPVLAA;STMIMLHGLGDTGDGWSDIGYMYK
Cre12.g549200.t1.3|PACid:27582183	1	1.27	YEELGEYER
Cre12.g519950.t1.1|PACid:27582062	2	1.26	LRDHLTETDEEIAAR;VAVLELPDGGAVVPELR
Cre12.g543350.t1.3|PACid:27581683	3	15.45	DHEKPIQQVIVEMTEWGCDYTFECIGNTAVMR;TVTVAPPGPGEVR;VQVPELVQEYQAGK
Cre02.g146250.t1.2|PACid:27574304	6	17.89	ALGVEEELAHTSIR;EMSPLWEMVQEGVDIK;GVPLYLDMQATTPMDPR;THLYGWESEEAVEDAR;THLYGWESEEAVEDARK;VIDAMLPYMTEQFGNPHSR
NCBI|BK000554.2|DAA00942.1|28269764|TPA_inf: TPA_exp: RNA polymerase beta subunit II [Chlamydomonas reinhardtii].	3	7.83	EIPDISENEIK;IGSWVEEGDILVGK;QDMPFLPDGAAVDIVLNPLGVPSR
Cre06.g303850.t1.3|PACid:27569068	2	6.37	IDYYDPTR;LTPESEGFLASGVSPFELEAR
Cre02.g088200.t1.2|PACid:27575508	32	71.62	AAAPDALIAK;AAGLDAVDTVSVVK;ADAEIMTVFR;ALEGEIYDTFK;ATAVLATDIDTDSLTAFVK;DADGIVGWVK;DDDVDVTVVTVK;FAESVVDGTAQAVLK;FGVQGYPTLK;FRMEGEFTADNVAK;GATSPVLLGFFMEK;GFPTILFYPAGSDR;GQLVFVTVNNEGDGADPVTNFFGLK;GSDGDEGTSDDKDKPASDKDEL;IPYELPK;KVDSVIIAK;MDGTENEHPEIEVK;MEGEFTADNVAK;MPPTIEFNQK;NSDKIFNSGINK;QLILWTTADDLK;SEAIPEDPYEDGVYK;SLEADAEVVVVGYFK;TEDVVFVQTTSADVAK;TGPPAVTVEDADK;TGPPAVTVEDADKLK;TLKPEYAK;TPIVFEGGDR;TVE…
Cre02.g108100.t1.3|PACid:27575124	1	1.78	IAQDIFDTGLIPGDTDYR
g15359.t1|PACid:27573111	1	7.21	ESEVEVVNLDMGDKR
Cre06.g304400.t1.3|PACid:27568713	4	19.17	AFDPAFTLHDIIVDPHIDNAITTR;NEVLLPLEGYELWK;RNEVLLPLEGYELWK;TLPSLPQPNSSAVSLEQVEGGVFAAR
Cre12.g548650.t1.3|PACid:27582220	1	2.7	ALWGDMDEEAR
Cre06.g269050.t1.2|PACid:27568752	26	42.43	AAAAEAEAAAAAAAEAEAK;AAGSGVLLSDKER;AAIVDEVLNPKPAAPEKPAAAAEPK;AEAQAWIAAWK;AELAAAQVK;AGDYDEAAAAK;ASELGVTQFLLVSSLGTGK;ASQAAAALLDADKR;AVNAEPEPAAAAPAEPEPAKPEPPK;AVNAEPEPAAAAPAEPEPAKPEPPKAAEK;DDSVVFVAGSTGR;EEIPANKAEAQAWIAAWK;ELLAAGFTVR;GGRDDSVVFVAGSTGR;KAAGSGVLLSDKER;KPEPAGPTEEEIAAAEAAAKAEAEAAEAAAAK;KVDGDGTIALINK;LAAEAAAAAAAVPK;NVEAAEAALNVAAAYGIIKPEQLR;PAAPEKPAAAAEPK;PAPPPPAPKPAVPEVDPAVELAR;PAVPEVDPAVEL…
Cre12.g504200.t1.2|PACid:27581484	3	14.08	GHAVGDIPGVR;RGHAVGDIPGVR;SHLGSEWK
Cre12.g524500.t1.2|PACid:27582709	5	17.97	DKETVMVIPENLAVTR;GDDDPEWYGK;SGQLADPNSDLKEIFDTIESIPTAPLR;SQVLESMGYSAAEEFPVYADR;VADPALLAK
g14198.t1|PACid:27573543	2	23.83	ADGASVVGPPEGNAFLLSATEVAALTSQEK;VLGEGYQVAPSGLIYK
Cre12.g551100.t1.2|PACid:27581760	1	4.74	LDSEYDISSK
g2990.t1|PACid:27576539	3	8.05	EWTPEPLVPTLPESER;IEPTVITGIDGPYVYVQGR;VIQELEAEEK
Cre16.g659150.t1.1|PACid:27566882	1	3.03	KRPAPPAGSDDDDGDLSDDDELPQQQLK
Cre01.g025400.t1.2|PACid:27578276	2	0.65	DALLDSYLFTDR;IPEQNIEVPFLLVGLVSEPR
Cre12.g514200.t1.2|PACid:27581198	18	47.14	AAAATGLPANPDFNDWSHPQDGFGEFQVSQK;AADPFINPAININYFSDPADLATLVNAVK;ASSDKDLEEYIR;ASSDKDLEEYIRR;EHGIDVVSDLSGVGQNLQDHPAAVLAAR;GSAADYDAWGLEGWSSK;IPGGQTGAATVMVAER;LSVTSEVYDDK;MLGGSSGSNATLYHR;SYIVFGELK;TSSSLSQPDLQMR;TTGVEYAMQQFGDR;TVHSGNALVGTAAMGASPAAGAVVSSADLK;VFGVEGLR;VLVLEAGPTGDAMEVAVPAGITR;VVDASVLPR;YENVLHDEFFK;YLQEETFPGER
Cre06.g249250.t1.2|PACid:27569586	1	18.9	AYPLADAQLTNTILDIVQQAANYK
Cre17.g725300.t1.3|PACid:27571369	1	3.19	LDQDNPIGGMGGDGNPAAK
Cre13.g581600.t1.2|PACid:27573559	14	45.23	AAAIVEYGLQTISVPLGYSK;DAIAELEALKAEATAVLDK;DVLYNLSNPDPDAEASVK;GAADEATSDALAK;GAPWAAAFLEDVK;GAPWAAAFLEDVKK;KDVLYNLSNPDPDAEASVK;KGAADEATSDALAK;LEPTTADDSLELTSK;LGATAATADSVK;QAGFEDPATEVSK;QAGFEDPATEVSKR;SDLAPVKR;SEQAAVLAAAIK
Cre08.g378050.t1.2|PACid:27563502	10	49.23	DPSELQAAATSVEAR;EWQDFLDVAEK;EWQDFLDVAEKDR;NNDDSASYKEWQDFLDVAEK;NNDDSASYKEWQDFLDVAEKDR;NNDDSASYKEWQDFLDVAEKDRR;RDPSELQAAATSVEAR;TAGFVWR;TMYDDYAANAEEPIIYK;TMYDDYAANAEEPIIYKR
Cre04.g229000.t1.3|PACid:27580716	3	10.25	ELSYVADVMAPLLGR;GPEEEGGGGGAEGGGAEEAGEQEPLRR;HIQDGLPLSYYNPLDLFSGQPDR
Cre15.g637761.t3.1|PACid:27572986	5	9.67	AISPPLAAMTAQEAALSGAFR;AVELEYLLTR;AYYAASTLGGLTHADQR;ELSFEVLPGK;HGWEAVHNWNEVLSGGEK
Cre06.g251450.t1.3|PACid:27569576	2	3.69	AILDEAGHSAVQVYR;LGPDLLQDIASR
Cre04.g216100.t1.3|PACid:27580812	2	9.78	DPDGYWIEILNADNAR;GIAFIKDPDGYWIEILNADNAR
Cre12.g546300.t1.2|PACid:27581076	1	2.86	AQDPSLDFVNVLSNR
Cre17.g717750.t1.2|PACid:27571885	3	15.83	AMDELMEDEELQALHEER;MDELMEDEELQALHEER;VTGFEGLGKDDFPTVVLEDR
g9787.t1|PACid:27570159	15	12	AQVEAAQAEAAANR;ASQTEDLYESMLK;ESSLQAALAEQEVER;EYLEEHDGELGR;LALETMGQQLEASR;LEAAYTGAVDQYEDLEK;LEAAYTGAVDQYEDLEKELVAAK;LVLMQDGLPIHWETGGDR;QVLENATAAQEEVLVMAQQVQTLQVELSAER;RVIEQYKEYLEEHDGELGR;SLEREEALDAQLSSLQAVVSQQESQLR;TEVVLPTDTPIAAK;VAEYESAMAALK;VALAEQLHDAVETITSQK;VIEQYKEYLEEHDGELGR
Cre15.g635850.t2.1|PACid:27573064	8	29.74	GIVNPFVR;LDAYEIEASHER;LFGDFPAIEGK;QATITTELIEIIAGASALMDA;QLTEPSGNRLDAYEIEASHER;QNITVAVSSDR;TNGEMFTHTFSETYK;VTFAQASLIAEDLLK
Cre13.g607450.t1.3|PACid:27573319	2	6.28	ASYVPAEVLAAVPDPGAVAAAR;LAADEIEIGLGIHGEPGR
Cre01.g027150.t1.3|PACid:27578484	2	3.6	AAAVPLTDPETQSLIAAEVAALR;REEEAAALEAEAQQLVEAFK
g15946.t1|PACid:27566944	3	30.58	AGVEAEAPQVHR;KAPSGQGTNTFDR;LIDLHSPADVVK
NCBI|BK000554.2|DAA00905.1|28269727|TPA_inf: TPA_exp: cytochrome b6/f subunit IV [Chlamydomonas reinhardtii].	1	6.25	KPDLSDPVLK
Cre06.g267350.t1.2|PACid:27569378	1	2.42	YFEGTGVLVNDR
Cre11.g481250.t2.1|PACid:27564858_NumberOfIdenticalSequences_2	3	9.97	DAAKEVTDELLATLEAVR;EVTDELLATLEAVR;SAGFPILVIHGAEDILAAPR
g6315.t1|PACid:27568185	1	5.94	EAVAYEYNTEFSR
g6321.t1|PACid:27568381	1	11.11	ALEDYKDAVEVTK
NCBI|BK000554.2|DAA00908.1|28269730|TPA_inf: TPA_exp: elongation factor Tu [Chlamydomonas reinhardtii].	12	38.52	ETDKPFLLAVEDVLSITGR;FEAQVYVLTK;GITINTAHVEYETEKR;GMVIAKPGTITPHTK;HSAFMIGYQPQFYVR;ISMTVELINPIAIEK;KYDEIDSAPEEK;LNKEDQVDDKELLELVELEVR;TLDETLAGDNVGVLLR;TVGAGVVTNIVQ;VVGFNHIQMR;YDEIDSAPEEK
Cre02.g084900.t1.2|PACid:27575422	2	7.08	ASAAPVAAEPGAAAAPAGVDGETAVAVLAGLTHVAR;EAAADWEEALR
Cre11.g477950.t1.3|PACid:27565115	31	64.69	AAAAASLGQAQDAAAQAQNTAAAAVGNAQTAAGDAAGK;AAAAQATAAAAGAQEAASAAAGQATATATDAMTK;AAAAQEAATAAAGQAAAVANNAATAASK;AAAASAQGALAAATGQAR;AAADGAVANAQGAVTSFATK;AAAQAQEAAAGAATQAK;AAEAQAAAAGAAEQAQAAAANAQQAAADAAGK;AAESAAASAAQAQATAASAVSAVQDK;AASAAAEQAQAAAVGAQQAAVEK;AATVAADAQAAAAK;ADDVAVQVGATAAGAAGAKPPAGVPK;AEDTAAAAQAQAAAAAESAR;AGAAQAAATAAASQVAEAATGAAASAQSAAAAAVAAAGDK;AGEVQAAAAGAAEQAQAQASAAAAEAQK;AQDAAAGAAAAATEK;AQEAA…
Cre06.g309350.t1.2|PACid:27568091	1	6.85	YSPASSSYDADLDTFPR
Cre13.g568750.t1.3|PACid:27573640	1	2.26	YWDDLAAAAPLLAGNLAEVVQR
g11542.t1|PACid:27565329	3	11.72	GTIPGHSHAYDLDDHHR;SNMTFIQGEIEYLDR;VLAPGGEMHFSDVYVDR
Cre09.g387100.t1.1|PACid:27570631	1	5.37	GFELSAANIDSDGVIK
Cre03.g193950.t1.2|PACid:27576320	1	11.72	ECHCMLFLTEDNDFAGR
Cre05.g234200.t1.2|PACid:27572913	1	2.04	STDEHGHHHSQPGSAPAGAAAAAR
Cre06.g278500.t1.1|PACid:27568465	1	4.87	GQLVYLTADSSTELEELDPAK
Cre12.g491450.t1.3|PACid:27582823	1	2.94	SVPGGPAAALPLVTESVEGLSDVLGR
Cre09.g410650.t2.1|PACid:27569963	7	11.83	AMPDWTAETPLR;EIEGGNIMESQGILVANR;EIEGGNIMESQGILVANRK;FAGITSLDALR;GESPEAVADTLLQAPGLQGLQGPTVANVYNR;LGGSGVLVQPMTYIFDEEPER;MAEDTQQLLK
Cre08.g368450.t2.1|PACid:27562832_NumberOfIdenticalSequences_2	4	24.16	AAGEYEATLLVGDPSTPK;GADGSAISTLTGTYPK;GISYALGTAELLFSGASNAPEPAAAVR;SLGLAAYAVGK
Cre03.g161550.t1.2|PACid:27576226	2	2.67	ADLDELAELR;ALAASVSALQSELQSELDTK
Cre10.g453450.t1.2|PACid:27579235	2	18.18	AQAPNPTVDELEKK;AQAPNPTVDELEKKEEDEYR
Cre10.g420750.t1.2|PACid:27580175	4	28.18	KSEVEYYAMLAK;SEVEYYAMLAK;VSVLAITDPGDSDIIK;VSVLAITDPGDSDIIKTVE
g2945.t1|PACid:27576680	2	19.46	NAPALEQINAEVFTLTYGSIVR;QLISDYEDIEEVNK
g142.t1|PACid:27578584	2	5.91	RLEAGYYEVAVLDEDYPQGSR;WFEEYAR
Cre02.g112150.t1.2|PACid:27575518	5	10.65	AQVANFGAAGGADWVDLFAR;HNSGTYNNQWMVLDVELLQR;TYVINGPTSDDQPIFR;VVDLDSFLER;YTEDPESLGLPNNAIAAR
Cre17.g742300.t1.3|PACid:27571274	7	36.53	DETEMVAVDEIMEGVESLR;LAIVAGGDDFDVVDVNYQEQK;LQGKDETEMVAVDEIMEGVESLR;LVDGDLNIVQSNTIAR;YVNLIYNDK;YVNLIYNDKLEEAAK;YVNLIYNDKLEEAAKDLYWK
Cre06.g291700.t1.2|PACid:27569534	6	19.19	AHQEHFEQIR;AYTNHPAFAEAEGA;ELKPAVASADAVEAAAAELTAQAEEAANAK;EVTDIDILSYMMDK;ILPADATQTQTK;VLEQGLMEVLEEEELAAMR
Cre10.g436500.t1.2|PACid:27579355	4	22.51	AALGVLPGQEAGGR;EVTEAPGPHLAEIDEHTPNSR;ILISNDDGINAPGIK;NYAGMVQEDQEEGNDAYALK
Cre09.g411100.t1.2|PACid:27570485_NumberOfIdenticalSequences_2	5	24.86	DFNLKEHPEIPGVPNLQVIK;EGVLQAEKDFNLK;EGVLQAEKDFNLKEHPEIPGVPNLQVIK;EHPEIPGVPNLQVIK;EYLNLPSEIVPATLK
Cre07.g328150.t2.1|PACid:27564058_NumberOfIdenticalSequences_2	4	16.34	DSGSIVAWGNSK;FAAMVPPPEPVELTSADVFGK;GSGAGNGGGSDNGFYQGTDVIVLTEDNFK;LLYVDDASGSIK
Cre16.g676400.t1.2|PACid:27567173	2	2.32	ESGAPVPQDLQALADSFNTK;GTAITFISEEEER
Cre14.g621650.t1.3|PACid:27566055	7	28.08	ASEILGYDLLK;EKLDSTAVSQPAIYVASLAAVEK;IPVVSNVDAQPHSDPAVIK;IPVVSNVDAQPHSDPAVIKDILSR;LDSTAVSQPAIYVASLAAVEK;LRGESMQAAADAQPSSMVSVIGLDSAK;QVTSPVLWENTIK
g4552.t1|PACid:27580573	14	23.71	AAVQPDDLIDFQVLK;ALSSPSLDIR;ATGYAEAAAAASSR;ETPGPQLNAYTAEAMQYVVATLR;GELLMPDAPETIER;GLSQLEVEDEVTSDLAR;IKEEEILEPLVPSILANLEHR;KGLSQLEVEDEVTSDLAR;LGEAAGATPTPLDADSR;NIDEVVGVLK;RPAVLADGTYATQSAVAEVSSASALAATGAGSGPNLR;SVFGEDALVNVSVEK;TLDISLDLITAR;VSSTETGVIFGNIVYEGTGYAER
g15426.t1|PACid:27573127	8	20.26	AAAAAAPGSEAAAAAAAK;AAAAAATAAALQPEVEAALTVEALSDEEK;AAAEAAAAAAAAPAPPAMSAAAAVDATAAAAAAAAGAR;FAQLFNDALTLDNLER;GSDQAVTATELYDFIQK;HDDFEIEAEGLENLTEDELR;IDELAALAHEGR;VEFETLGGGAGAGGQDGAK
Cre12.g499400.t1.2|PACid:27582711	1	10.19	GGESIYGGKFEDEITR
Cre01.g036700.t1.2|PACid:27578910	1	2.84	VVDLKNEDLEQSEIANLIAEAK
Cre08.g367600.t1.2|PACid:27563421	2	12.92	AEQAGQISPGVTTLIEPTSGNTGVALAYVAAAK;VDLLDEVVK
Cre13.g602450.t1.2|PACid:27573752	6	38.77	AAGSALLDSLIR;AGQQLATTLAITQDVESFVK;AGQQLATTLAITQDVESFVKR;LETAASMLANGSSASDVLQLVR;NVTDFTDPEEK;SYQLLDSELEAAVEGSGAGSGR
g2949.t1|PACid:27576525	2	9.6	SGLVYGLATEDMDALTFGAPR;WTAPDEEGLVQFLVNEK
g9585.t1|PACid:27570270	6	16	ALDEYNMYLDTQR;DKPTDGLPEEDPDVR;GVTPNTVDENMMQLR;MMGIDLPDVLPEK;YGEFFPGTGALDDIGYGK;YYTVNVPLKDGMDDDSYK
Cre13.g572900.t1.3|PACid:27573706	10	24.93	AAVEEVQPENVK;AEALLEELR;ASSGDADNGPLIEK;FNAIQQELTQLATK;HYETGEPLPEELFSR;IVDNELRDFVLGGVALEGEAK;LLTQPEEVAGLPATSLGLAAQTAAR;TAEAAAVEAAVAPAVSVADNPLLADVSFPK;TVFDVDQEVASR;WAEVLSADAFNAFEEAGLDDESAVR
Cre12.g495500.t1.3|PACid:27582333	1	3.91	AGEDVWMGDDALEQQDREEEEAR
Cre02.g116400.t1.1|PACid:27575563	2	9.52	EGDYEAVQIALDR;LAAELAALEAEADAK
Cre03.g199150.t1.2|PACid:27576031	3	20.14	AAVDPSVPGGVIDVWELEAAAQR;MAAVPLVGAAFVPPVSVETVAR;TNGAANVALIEAAK
Cre07.g344400.t1.2|PACid:27564197	29	59.33	AESLEDLLK;AKEVAAAPPATAAGGYSGPGFTIK;ATSTESDEIALLEK;DFLETGTIR;EVAAAPPATAAGGYSGPGFTIK;FIGNVFDDELGQPGTYFYVK;GATHHMINGTNLK;GDIAYTVLDFGK;GDIAYTVLDFGKVEDPAGLQAGLAK;GILEGNKYTEEVIYKEENMDYDK;GILEGNKYTEEVIYKEENMDYDKVAK;HLVIPHLGASTEEAEDNSAAMAAETVK;HLVIPHLGASTEEAEDNSAAMAAETVKDFLETGTIR;LPASPMAIMLR;MTELGIPVFNTPGANANAVK;NSVNFPQTVLDK;QEEVPPTVR;SHQLKQEEVPPTVR;TEIIDGEALR;TEIIDGEALRDMYK;TFNAISPVGLER;VEDPAGLQAGLAK;VS…
g12340.t1|PACid:27581741	4	47.27	EGDILTLLESER;EGDILTLLESEREAR;FLDDQNR;GPVREGDILTLLESER
Cre06.g271050.t1.3|PACid:27568712	1	8.02	LLIIDTDPGVDDAMAILLAANSPEVR
Cre07.g326450.t1.3|PACid:27564242	4	10.48	AHSGTYTEAGYSASK;AYTLTNAVDKLEEQLK;ELDEDEQQLR;TAASLVALHDYYIIMPEAVAALEER
Cre01.g040200.t1.2|PACid:27578345	1	2.01	AFDEEEGIEVAWNQIK
Cre14.g629550.t1.2|PACid:27565762	4	20.36	AGDEATALIEEHYDK;FLPVTHASYANLEEMAR;KEEGSGGAVDIAAMLAAEVAELK;LLAGHFPEGEDAAPVEFAVEYEHR
g8372.t1|PACid:27562853_NumberOfIdenticalSequences_2	1	19.64	GHNDVWNSHPK
Cre12.g558700.t1.2|PACid:27581687	4	15.26	LTEYGDEFTR;QLAGPLDPELGR;TFNACHGSDAPDTAAEECNFWFGPGR;YQLFYYPESK
g14382.t1|PACid:27573983	7	16.35	ALNPNTNEITTLAGGGAAGFR;GADWLNSAPLTLTGAPASAR;GGSAQPLNSPWDVALDAK;GPGGTVLVADTNNAAIR;NTLYVADTENHAVR;VDPLAAISSGAAAPAAVPAGFQLIR;VGGDPLFSDNLFR
Cre01.g053000.t1.2|PACid:27578155	7	15.08	ADIAVDVEEDIVPLPR;EAVVAEAEWYVYDYK;EQLSEAVIGYYNLEHAQR;LVGFDTSEPTAR;MIAQNTSQDDPEDEFDDDVR;SWAELEKELLQGQK;VTPEGPELISQIVR
Cre16.g692400.t1.3|PACid:27567420	2	9.72	AADLGGGAGAGTAGPPASAAVGGK;ALLDDYDAVVTDGR
Cre14.g625500.t2.1|PACid:27565900	1	4.78	EGMASGNPESVTLQAR
Cre07.g314650.t1.2|PACid:27563831	3	9.64	GAFYYYGDQR;GIDFLGGLIDTAER;LGGTVAYIDVEHAFDR
Cre08.g362800.t1.2|PACid:27562999	1	2.42	YGGEQVPIISDSALAEAFEHFR
Cre09.g407650.t1.2|PACid:27570009	2	8.47	SDAEAEDPASIEAFR;SDAEAEDPASIEAFRK
g5901.t1|PACid:27568253	6	56.91	AQLGAPAPYTR;FDDLQDPLKDEDVAEALR;FDDLQDPLKDEDVAEALRR;LPPDVVVAR;QTPELSYLQDVLNEVR;QVALPVFNSLATTYR
g8035.t1|PACid:27563765	1	4.64	AAAEAAGQGHVFEHWGSLVDSER
NCBI|NC_001638.1|NP_042564.1|11467089|cytochrome b [Chlamydomonas reinhardtii].	3	0	SPVNPIFDLGR;TATTLEWVLLATPAHHALSQVPVLR;YELALPGR
Cre06.g265800.t1.2|PACid:27568809	3	16.41	GIATMAAEAGIDLWK;VFWEEGQR;YPVYEEGGR
Cre12.g507650.t2.1|PACid:27582208_NumberOfIdenticalSequences_2	6	13.88	ADGDFYDLLGVPR;DGDFYDLLGVPR;IGEAYEVLSDDNK;IGEAYEVLSDDNKK;IPPGTQPGTTLLMAK;YHPDVNKEPGAEDLFK
Cre09.g410750.t1.2|PACid:27569695	3	9.17	IGENPALATEFAQGVPAIESVLVPR;LHAADFEEIAAVAEK;TKWEDLNLDDVDIR
Cre16.g657850.t1.2|PACid:27567349	3	8.84	DGAGGKDGEGEAEAGQVVELVFAAPK;DLKPFDPFEILGVEPGATTPEIK;VGLVEAEAVGFSRPELAEDWEK
g13120.t1|PACid:27582702	2	2.18	LDMSEYMEK;LVLTDPAVEYLAGK
Cre12.g529650.t1.2|PACid:27582640	4	20.21	MGVPYAIVK;TATALALTAVK;TATALALTAVKNEDQR;YGLNHITTLVESGK
Cre13.g564400.t1.2|PACid:27573398	2	7.2	GEQTDNYWTFVAGSK;YPNDYGVELEVSAR
g6364.t1|PACid:27568076	12	40.25	AETLTLR;DGIAMLWDLAEGK;DGIAMLWDLAEGKR;DKSVLVWELER;DVLSVAFSVDNR;FSPMTTNPIIVSGGWDK;GHTNWVTAIATPLDPSSNTLLSASR;IWDLESK;LWDLNTGTTTR;SESNYGYAR;SIVDDLRPEFNITSK;SVLVWELER
Cre01.g029150.t1.2|PACid:27579041	1	3.24	IAQAWLEGGLEGER
Cre12.g546700.t1.3|PACid:27582557	6	10.36	FEREEGSADDYLAALLK;KQPDAAAEEAPEQKPATK;LMELEHELQTSPTYEK;SEDEGDGAITSGDAEEAAPASTK;SEDEGDGAITSGDAEEAAPASTKR;VEPILEESAAAAAAAADQAAAVAAK
Cre03.g156100.t1.2|PACid:27576271	1	1.88	GAAIGEEDEEADRELR
Cre12.g488500.t1.2|PACid:27582530	1	2.64	GSGVSPTPDALYDGALAHLVDGFR
Cre10.g424800.t1.3|PACid:27579542	1	1.92	GGDILEATSHVDTVVFDK
Cre03.g180850.t1.2|PACid:27576147	8	19.95	AGQPAGGPAGPAPGPQR;DGEDGFLALSSNATFEVIPSR;EYTSQQIVEQLGMR;LNPSSTYTSATPMSAEVINTDDVSLATFTEHLK;MDFAALEDIDGVR;METEEDFDATR;SQFVQVFGNSPDETAYYR;WIDGTQIGEVITGFDQEAAAVLMAR
Cre16.g667850.t1.1|PACid:27566880	2	18.39	IATPDVEEVEELDATDR;NFIDTGAGVVDEDYR
Cre05.g245950.t1.1|PACid:27572458	13	28.66	EIVAAESYAYDPSRPR;EIVAAESYAYDPSRPRPAFYTLAGDNLFEK;FTNFDDITTEIEDETTR;KFTNFDDITTEIEDETTR;LINESEEIAAQR;NVQMVVNEADGYQPHIIAPENGYR;PAFYTLAGDNLFEK;SDNAIILAVTPANADLATSDALR;SGLLLDLQEEVAGKEEPQLR;TDDPNAVDYGEFAHAPGR;TDDPNAVDYGEFAHAPGRK;TLVDMEASYLSASFFR;VPIDGQPASIVQELDDMAR
Cre03.g174500.t1.3|PACid:27577598	3	2.81	IQGMDGEDVLDDGATGGSLK;LLQADMEDAHDEKER;YWLFTSGSPDDAGTAR
Cre08.g358950.t2.1|PACid:27563483	2	6.95	AAVVGAGTAVADWSQWPER;QAEASAAGHAIAAGAAAVAAAAESGAAVDGAAAALR
Cre08.g376550.t1.2|PACid:27562925_NumberOfIdenticalSequences_2	3	26.67	SHEYYLVVVQDPSR;SHEYYLVVVQDPSREA;VDIAAVDETFKR
g1343.t1|PACid:27575483_NumberOfIdenticalSequences_2	1	6.03	EGNELFGSGQWEAASVK
Cre02.g083050.t1.3|PACid:27574846	2	8.71	DPEVLALLEAAVAAQAAQR;RPAAVALGVDGEDDEEEEEGMALRPPAQR
Cre12.g500650.t1.2|PACid:27581810	2	2.68	AEPEAAAALLTDIGVWR;EAESYWVAEYLR
Cre17.g725550.t1.2|PACid:27571851	3	10.42	GPAAVDQFITDSGYVR;GQPGYLDDPTVNPGSR;KPGLEMDFEMSELDLSYPER
Cre09.g405400.t1.2|PACid:27570627	4	30.3	NLDDTVSQLESDSK;NLDDTVSQLESDSKK;TELSGMPDSATMYK;VLQEFSEMQEK
Cre17.g726850.t1.2|PACid:27571857	12	20	DPGMLDVAGLDSAVPR;EAGGGEALGGLGGR;EGAESDEEQEEEADPQVVAQHEAATAAAVESALTLIR;GREGAESDEEQEEEADPQVVAQHEAATAAAVESALTLIR;LAHPDPEEHAAK;LAHPDPEEHAAKR;LLAAGQGEAVVK;MSELGLLVQPSYQK;TAAAVAYQATK;TESGAVDAAAFAAWLDAASR;TMAFSHQLVEFDVR;VDDFTLLR
Cre10.g451950.t1.2|PACid:27580203	16	37.04	ASELVSLR;DGVPSNPDHIFLTDGASVAVR;DSVLVPIPQYPLYSASIR;EEVMTHFVEK;EKASELVSLR;GGYVEMTNIHPGAIEEVYK;GWGLSVEELQR;HDRDSVLVPIPQYPLYSASIR;IVLMADEVYQENVYQDERPFVSAK;KVMWEMGEPYR;LLEATGISTVPGSGFGQEEGTFHLR;LYGGTLVGYFLDER;RGWGLSVEELQR;SHVELLSFHTVSK;VLHPHLLNENVVK;VMWEMGEPYR
Cre03.g196900.t1.2|PACid:27576327	6	40.86	FMVQTTVLGETEQIEKDTFNK;LRVTIEGPAAPPSPVPEANEADDEAVAR;SAAPTAAATSVSEVPSVAGDSTTDVR;SNQSVQVIMQAQK;TTLDSLTAATSENQQLK;VTIEGPAAPPSPVPEANEADDEAVAR
g10603.t1|PACid:27579631	1	3.4	LSEAEAEPLYSAALTAGLAEQEAEIR
g11596.t1|PACid:27565443	1	2.92	DGEIYLNSLHPEWR
Cre13.g568900.t1.2|PACid:27573742	4	14.52	ETAFALR;SAEFILNLLK;YLEDVIAHK;YLEDVIAHKR
Cre12.g556150.t1.2|PACid:27582984	1	4.09	GPGDEVDELGSDPGMSATR
g6248.t1|PACid:27568852	1	3	AVAAYDYTYDYVR
g706.t1|PACid:27578563	1	14.29	VLLEPDPFLSELHK
Cre02.g079700.t1.2|PACid:27574861	7	28.49	AAAVASVPILNAGDGPGQHPTQALLDLYTIQR;EVAGLVDVLYQTR;FTDMDSYNAAR;HVVDSGDFNR;LGGTVLSTESAGEYSSAAK;VDEITTDVDSDPR;WTEVSDLR
Cre16.g685050.t1.1|PACid:27567384	1	8.54	LAPNGNMDLAGVEAVDIHASGALDEYR
g3654.t1|PACid:27576296	2	8.42	DYTLPDGQSIAVGEER;LSYVALDYDTELATAR
Cre12.g518107.t1.2|PACid:27582053	2	1.31	MDALLAVAVEEIGLEGR;RGEEQDEEEGAGQGAEEAR
g18407.t1|PACid:27567715	2	4.53	GAWAAEWEQPQEDPAWAR;LDEEDDEAEAAAAVR
g12883.t1|PACid:27581517	1	16.11	EGQSIMLPLTSSLYVPGEVADVEK
g11703.t1|PACid:27565075	3	19.8	EGGADGDTPLLMIAR;SGASTAGVASIK;YPPAEIPAALVK
Cre10.g459500.t1.1|PACid:27579705	3	7.38	HYDLQDPEWK;WQVIDTPGILDRPLEER;YDIMPEIMDGHNILDFVDPDIDAK
Cre17.g738000.t3.1|PACid:27572217_NumberOfIdenticalSequences_2	1	6.01	GLGPGGVELNK
Cre10.g436350.t1.3|PACid:27580204	6	26.2	AEADLTGLTPGHPYPWEEDFDLLGDK;AEADLTGLTPGHPYPWEEDFDLLGDKVK;EVTDQLLPDLR;KPVSQIFAEEGQDYFR;YAFFDTDSVIELAHDK;YYENADVVVTLEGYGK
Cre07.g338250.t1.1|PACid:27564278	1	4.89	VPADYYDQPLEFR
g15030.t1|PACid:27565957	1	7.34	GYAATEPNKPLSPFTHSVGELGPSEIDIK
Cre12.g548000.t1.2|PACid:27582782	4	3.08	ASLDINPELQTAEFLSR;DAVVALELLQWR;QVVTQLEEISGEKLDEYLK;VGQLAEVAELLPAAVAATSSAASDALAAAR
Cre16.g647500.t2.1|PACid:27566732	4	14.31	EVTPLPYSFPEEPVVEDVK;GPAAAEEAGRDEEEEEMGPGGAGR;LTFENSQAENSYWHDLVVTGYQSK;SYQLLGGDLSAVYDK
Cre09.g388200.t1.3|PACid:27570432	10	36.09	ADVDTFPCCVHLASWEK;ADVDTFPCCVHLASWEKENVTSEALEAAR;DNHGAVAEEALR;DNHGAVAEEALRR;ENVTSEALEAAR;EPDHIFDYPAFK;GPLAEREPDHIFDYPAFK;RADVDTFPCCVHLASWEKENVTSEALEAAR;SNNWGFTNLSR;VQIGQVLMSIR
Cre13.g565750.t1.2|PACid:27573482	1	1.56	GLVLEEYAHYR
Cre07.g339150.t1.1|PACid:27564800	16	39.17	AASSQVHSDKDLSNVASVSAGGNPDVGK;APAPAAGGGDYDY;ATEEVLGLAAK;DIIGILEAAIR;EVELEDPVENIGAK;GYYSPYFVTDPER;IVAAGTNPVQLTR;IVNDGVTIAR;KSSYLEDIAILTGGTVVKDELGITLEK;NLAAETEQEYEK;NLAAETEQEYEKEK;SSYLEDIAILTGGTVVKDELGITLEK;TAEDALIFVEGMQFDR;TFLLADVVVTEIPEKEK;TNDTAGDGTTTATVLSAAFIAEGMK;VDSIKETLSNEEQK
g18128.t2|PACid:27567740	9	21.69	ALDYAEQLFEQADTNR;ALDYAEQLFEQADTNRDGR;ALPATAQVANQQGK;EFSHLEEHAR;GSDGSIWALGDAATIDQPK;NYFLYTPLLPAVATGTMEER;SESSSPVYTTMSLDGQNLK;SLSPADAAAAAASNSSQPFAVLLDGNTEISK;SLSPADAAAAAASNSSQPFAVLLDGNTEISKEQFK
Cre02.g076300.t1.3|PACid:27574420	3	12.5	AEYPTVPLTLYANGSGGLLER;LATTGADVIGVDWTTDMADAR;LATTGADVIGVDWTTDMADARR
Cre03.g204300.t1.3|PACid:27576126	1	5.22	TGTSPLGLATPQLPGQDLDAAAPR
Cre10.g429601.t1.3|PACid:27579944	2	4.13	AAAAATAADEEEEVEVK;SVLFTEADTFPHQDDER
g1267.t1|PACid:27577937	3	5.12	LDPEAQAEFLR;LSAEDLSGADRSDVGFETDAAISR;TTLAEKPVAVLTIPAADLVQVYAK
g6284.t1|PACid:27569467	1	5.24	ILLLGDSGVGK
Cre13.g576500.t1.3|PACid:27574171	1	2.68	KEPEEEVLDQATLEQEAQR
Cre14.g623150.t1.3|PACid:27565827	1	0.58	DPEAEEEAWAAAR
g16127.t1|PACid:27566750_NumberOfIdenticalSequences_2	1	2.75	LWLGTYDTAEEAALAYDK
g9581.t1|PACid:27570206	5	7.32	DYLTPDGDYR;EKDYLTPDGDYR;LSYYDFADESQLSTGQR;QGGGYYVFDDFR;YESVIHEFDPYFNYR
Cre09.g416250.t1.3|PACid:27569980	1	1	LEQQEYESEGVDWTK
Cre12.g561000.t1.3|PACid:27582358	3	14.24	AVVILGSEVLPSVP;LGAVEVPPTVQSNPEVSEASAFK;SIIPEAEPVGR
Cre02.g081550.t1.2|PACid:27575819	1	7.69	TTTSEMVAQELGFR
Cre09.g415950.t1.2|PACid:27570624	6	28.99	DLTLNVGYSKPR;MEMVGTGYR;NTTLVISGADK;NTTLVISGADKVK;VKGPNGTLEQTLSPLVK;VLAIPEGLK
g7836.t1|PACid:27564698	18	10.49	AAAADAEAAVSALQSELAAQGATLAAVR;AAAAEAQLADLQASLAAAEDQAATVAAALR;AAALEEELAEFK;AALEQQVAELQAAAAAAGTAAAVEVETTSR;AAVVTGGAAADAALAGLEEALK;ALLEETVDEHSHTLER;AQLAAAQAAEATLQAELAAAAAAQAR;IAELEEEADQER;LADAEDDAEHAAGR;LASAEETEHDLQEELAAAEQR;LELAAEQLGGLAEAAAVAEATAAAR;LQSQLEATQAAEAALLAQAQAAQAAESDLR;LSEAEAAGAEAHEQLESAQASQAAAEER;QQADEQLEALREELAAAAAAAEEQR;QQAVAWAAEAEQLAASR;SAPAEAEEASAAAASAAAELAEAQAALVQAK;STVQSALEALQAGLTA…
Cre04.g214250.t2.1|PACid:27580982	6	6.67	ADSRDPSVAAVVGSLDASLGR;DAMQVLDIVIR;DGVSEGQFEQVLAEEFTALR;DGVSEGQFEQVLAEEFTALRR;EMSVAEYFR;NLFLPGELLPR
Cre02.g116450.t1.2|PACid:27575409	1	8.53	SAGQDRPAATVAPSILSADFAR
g7384.t1|PACid:27564344	2	11.74	GAGYAISTEEELATVQAVAAATGVVLDPVYSGK;QDVDSDPGLVGNLLVER
Cre17.g722250.t1.3|PACid:27571103	2	8.72	AGDDEAAAATAAATSRPHDSAADEVREEQEEQEQGAPR;AGPAAAAVAPSPEGEDAFLAAAWK
Cre10.g452800.t1.2|PACid:27579917	13	41.74	AVDPAVADYAVITGVQIHNWGK;DANAPTMESPEPVHPSFEAPK;DANAPTMESPEPVHPSFEAPKN;ELSASGDASIEFVAPAK;GSVISEVPLEYLVTK;LDLPGLTSVAER;LDVSKLDLPGLTSVAER;LGGSQLMEDGNSYAPVFASSDSFEWPTWQSR;QIQTMAQASLNGFEPK;TITDDLEYLIEK;TYIDLPQVPALSPR;VPGVHDPLDPELTILQQR;YEKLDVSKLDLPGLTSVAER
Cre09.g387050.t1.2|PACid:27569932	1	3.16	LLGEGAAGGVNAEQR
Cre01.g007950.t1.3|PACid:27577939	1	3.75	LAVPESQIQYSDPAR
gi|229463044|sp|P02533.4|K1C14_HUMAN RecName: Full=Keratin, type I cytoskeletal 14; AltName: Full=Cytokeratin-14; Short=CK-14; AltName: Full=Keratin-14; Short=K14	1	1.91	DAEEWFFTK
Cre06.g280900.t3.1|PACid:27568868	4	16.28	AAEVEDLLQR;DILQEFTQEFR;HRDILQEFTQEFR;LSDINDEMAAIVGGSTDSR
g1886.t1|PACid:27575301	1	4.18	YNNETAEYGAEVNEDELYVHTSR
g18121.t1|PACid:27567743	1	0.95	ISFVDLAGSER
Cre06.g307850.t1.2|PACid:27568384	1	1.23	LNWADELDELDKTR
Cre16.g692600.t1.3|PACid:27567476	1	2.03	EDGGFIGEDDDEPAAASR
Cre12.g527850.t1.3|PACid:27581781	1	8.59	SDELPLAEPEEYLGGVLDFTGELNR
Cre06.g258750.t2.1|PACid:27568468_NumberOfIdenticalSequences_2	12	25.8	AGNASLEEVVMAIK;ATASGGAALASVENGSSAPSAGK;ETYEIMSPESIGLPR;GITDEDILALMSDELHQPK;IDDPNYVR;IGVGVGTGPVDAAYK;MSDAGYSEHAALGTVQR;MTEDEVVENAVAAVK;NRETYEIMSPESIGLPR;QFSGSGANEDIVVASAR;RPEYIPNR;VEAELSDYSVSSVTQGIEALAHTR
Cre02.g116500.t1.3|PACid:27575601	11	27.7	AAEIIQAEVIELVR;DLADAFMNLPR;EDEEEAANPDQAEHST;EQQVTREDEEEAANPDQAEHST;GSAAIPDNELDVAWDLYR;KAAEIIQAEVIELVR;KGSAAIPDNELDVAWDLYR;MYHMFYEAQEAPAGSSR;PASGDGDEPILLPKPTSFGYLDVNK;SDELLQFIATASGSATLEDVRR;YGTLEQLVLR
Cre13.g583550.t1.2|PACid:27573448	21	69.44	AELAVQKGEDDLAK;AVDALDLELEALR;AVDALDLELEALRK;FKQLESGTVDDELAALKR;GMLPSTTSAVGSLPEPR;IVNSWATNVVSNAEDPEK;IVNSWATNVVSNAEDPEKLLDQVVEEMQGDLIK;KTYQEQADQLK;LLDQVVEEMQGDLIK;MLVGSDTIDNK;QAAATILAQQK;QAQTTADDWLR;QLESGTVDDELAALK;QLESGTVDDELAALKR;RAELAVQKGEDDLAK;TSQQIQEMMSGLNTSNAVVAFDK;TSQQIQEMMSGLNTSNAVVAFDKMEQK;TYQEQADQLK;VLSMEAQAESTK;VQVDQLSGASGDVLNNTR;YKQAQTTADDWLR
Cre07.g329700.t1.2|PACid:27563954	9	30.47	APLESYADVGGLEPQIQEIK;EAVELPLTHPELYEDIGIKPPK;IKDYLLMEEEFVQNQEQLKPQEER;IKDYLLMEEEFVQNQEQLKPQEERNEEDR;SMSVVGILSDETDPMVSVMK;TMLELLNQLDGFDSMSDVK;VADELAPSIVFIDEIDAIGTK;VADELAPSIVFIDEIDAIGTKR;VEKAPLESYADVGGLEPQIQEIK
Cre06.g273550.t1.2|PACid:27568525	3	41.18	DADFIKPSYIPTPIQPSITPGR;QDSPIYAPVTPEFRPAELPETPK;RPDDIPAGNPK
Cre07.g357450.t1.3|PACid:27564122	1	4.36	YLLGDQDPQGGGGQEGGQEGQEGGGGHWAWGLR
g2755.t1|PACid:27574565	6	21.24	ALDDGYDVR;FLEASSLDYTTFR;LAFAEVLSNNEVWQASAADMAETYR;SMQWAADAADR;SVWGTNDETR;TAYLDSQDVAK
Cre04.g214150.t1.3|PACid:27580486	8	44.26	AAHMAVAALER;AGLPPTTTPYDDYK;EVVPGMVLTGMELAEVDGSPR;KPAHEMLDALQVPYEDEGHYVVVR;LFNATAVEDLIVKPDPALGPGGR;LGMVPGGEVPGMGALDMEAAEGSIVNNTR;MGPTFGAMIVSGMR;VAQPMSPSSAATAAADASMLAR
Cre13.g591400.t1.3|PACid:27573870	2	1.69	EFGFTDVYR;VEEAISFIEAK
Cre12.g507150.t1.2|PACid:27582164	2	18.3	KSPEGAEGAAQTAAAAAPEEPASEEPGSEDVDEAGAPLDPAAVK;TASSAAVLAEAK
gi|218511666|sp|P78385.2|KRT83_HUMAN RecName: Full=Keratin, type II cuticular Hb3; AltName: Full=Type II hair keratin Hb3; AltName: Full=Keratin-83; Short=K83; AltName: Full=Type-II keratin Kb23; AltName: Full=Hair keratin K2.10_NumberOfIdenticalSequences_4	1	4.06	LEAAVAQSEQQGEAALSDAR
g2947.t1|PACid:27576531	3	3.67	AATAAAADTQAATAAAADIK;AVQAATAEADDAAQAATLAADEVVQAATATAGK;EALPVDTDAAQALAAAQVVATELQVAPASR
Cre01.g013801.t1.2|PACid:27579075	3	8.1	LLPADSFFAQVEQGFQASDSTQQGR;RLLPADSFFAQVEQGFQASDSTQQGR;YEFQDAPAYAEK
Cre13.g566100.t1.2|PACid:27573993	1	10.11	VEAWPTWER
g11711.t1|PACid:27565202	8	21.16	EVPIPDHLDIYHLDQEAEPSER;IDELDPATFESR;LHALEEEIMSTTGPEDER;LTYYTGNYDTFVK;NNNLLLLDEPTNHLDIEAIDSLADAIK;TALQAVIDHIQAELER;YHQHSVDQLDEEK;YHQHSVDQLDEEKTVLEFFK
Cre17.g739550.t1.3|PACid:27571587	5	22.64	DDDVLPNSLADSIDQAAK;EFLEGPGASGGEVGADGEAK;LSSGDVGLGLNSR;TMSQQAETEGALDRPIVLFNQR;VFVEEENMPGR
Cre13.g603700.t1.2|PACid:27573816	13	42.44	AGFAGDDAPR;DLYNNIVLSGGTTMFPGIADR;DSYVGDEAQSK;DSYVGDEAQSKR;EITALAPSAMK;HTGVMVGMGQK;RVAPEEHPVLLTEAPLNPK;SEYDESGPSIVHR;SEYDESGPSIVHRK;TTGIVLDSGDGVTHTVPIYEGYALPHAILR;TYELPDGQMITIGNER;VAPEEHPVLLTEAPLNPK;YPIEHGIVTNWDDMEK
g15448.t1|PACid:27572937	1	1.58	SPDLLAAMEAAVAAER
Cre03.g189605.t1.2|PACid:27576783	1	1.71	LDAFDHIYETATSEETAVEVER
Cre03.g155650.t1.2|PACid:27576218	2	11.4	EVEVPASGTPWEK;VNALVNMNTSHTK
Cre08.g360050.t2.1|PACid:27563221_NumberOfIdenticalSequences_2	2	3.67	DAAAAAASGADDEDDESAFDKPGFIK;VDSWVETGTEVSPHYDSLLAK
Cre11.g476250.t1.2|PACid:27565071	2	3.04	DLTTDPATAYANAFLTIDEHAFPR;QLEDVYFLVAR
g9747.t1|PACid:27569752	2	16	DVFAFGGSAPER;VAMMGFVSILGPELSK
Cre12.g483750.t1.2|PACid:27582780	1	5.43	YGNYAQTDNDWR
Cre03.g193800.t1.3|PACid:27577110	11	30.4	ISYTEAIDLLLGVVAEGKK;IVHVGPSDAATYPIAK;LGESGMDLAAYEGYLDLR;LGESGMDLAAYEGYLDLRR;MKEHEGAPAVSPAELEAAK;RLGESGMDLAAYEGYLDLR;TLVPTGTSVLVEGHLEATPEGTK;TVAAMDVLVPK;VEWGIDLSTEHER;VGELIGGSQREDR;YLTEEIFKQPVIVYNYPK
Cre06.g273413.t1.3|PACid:27569103	2	4.78	GAAAAAPAAGADAAEAGEGSAK;KVEELDQAEAEDMEAEMAQLK
Cre13.g573400.t1.2|PACid:27573839	1	9.5	VVDTTNDASSGAGWTIGENGLPK
Cre05.g240650.t1.2|PACid:27572869	3	8.27	AAAYEEADWVR;KAEAAADIEDDEEEEDDEDEDAMLAR;QQQQEDEKGEEEEEDEEEEEAEAPAAR
Cre02.g089850.t2.1|PACid:27575603	1	3.62	QRLEAVIIQTLETEELR
g16879.t2|PACid:27566414	2	3.35	GVDVDQAVADFLAR;YEEVYEPIADR
Cre05.g234850.t1.3|PACid:27572842	1	1.61	AHGLDEAQHAQGSASDGGAQNGDDADEWAQVGR
Cre05.g246800.t1.2|PACid:27572626	5	20.38	DHLANGEFR;DHLANGEFREAEDETR;NISVTDFQTLDNLWK;NWVYFTEVK;WPMEFIYSMDAPR
Cre02.g081100.t1.2|PACid:27575834	1	6.45	ASGELQQLFGLSAEENLVEHFK
Cre06.g281600.t1.2|PACid:27569135	4	8.78	AAEAADAEVAAR;FIASLADTFGTDGANK;SDSDVAATASADAPAAAGTSGAWPAAVAR;YEMYGNDLMFMLSER
Cre03.g171250.t2.1|PACid:27575961	1	0.9	ADFANDDAWQQYLAKEEEER
g15413.t1|PACid:27573021	1	6.65	AANAAVLFASSAAFDNALHNTDGNDDTDHLLSGLGK
Cre04.g225200.t1.3|PACid:27580373	2	1.58	ELTSWSEDISK;YEEELAAYR
g1771.t1|PACid:27575637	11	47.02	AAEEVATSALAEVAAATK;AAPGGDDWGFLWAHR;AVEAVFVSGDRDEASMNEYHSHMTWPALPFSDK;DSEVELPAGHAAVIIDVPNHEAVWDLAGK;FEVEGIPTLVVLDEQFNVITTDGR;GIPTLVILDGETGEVITTSGR;GVEVSAVGLSGAVSDFK;INDGPVLVLVVDTADQK;KVDAEEAAAAASPAPAAAEEPK;TFEQIMEGAVLVEPK;TGAEVPALER
g11637.t1|PACid:27565118	8	49.5	AALELYAALDSALDQK;AALELYAALDSALDQKS;APSQLLVPELPSNFTNVSADNQTQGDLFPVNFYTPSSVLADGVK;DGVTLPGIDGYFGVK;KAPSQLLVPELPSNFTNVSADNQTQGDLFPVNFYTPSSVLADGVK;KAPSQLLVPELPSNFTNVSADNQTQGDLFPVNFYTPSSVLADGVKK;KDGVTLPGIDGYFGVK;SALAAANSAQGQGDEYDQAANR
Cre14.g613950.t1.2|PACid:27565815	6	11.74	AAEVEAAASSGNTEVTHVLDDGSR;AIVLTTHSMEEADILGDR;GFQDLGAATVGTNPGLDWTDR;IVYLDEPTTGMDPISR;LPPPIPPGQLDEDVKAEEDKIQALLQHR;YVWDIIQEAKPGR
Cre09.g386550.t1.2|PACid:27570076	3	14.95	AAGHSGGGAPSSDYQQAPSSWDAGNDEDYR;ASAEALAVLR;GGGGGGFSGFDAEGDDAEGWGGWGDNKAPSSSGR
g1256.t1|PACid:27578852	1	2.11	LAAWLVEEDR
Cre08.g359500.t1.3|PACid:27562847	1	3.23	QPQAGAATSATAAAGGPHGSAAR
Cre06.g259900.t1.2|PACid:27569164	7	29.61	AQEAVVNGRPFSENLVK;FISLINSNPTIQTLLPMTPMGELCDVDGKCVDAADDEIFK;ITQELAEIVGGAAATSG;PFSENLVK;SFSLGAAPSTK;SLQEALASELAAR;VLYGVNQR
Cre03.g180800.t1.1|PACid:27577422	10	14.92	DGNVGVSDKEGDEEDTSADGGR;ISDDEEEDDQGKQPVEFDQAINYVNK;LDEGLLGPVHWR;LVFGDIYR;NPVVAIPVVVAR;SHQDLLEEFTYFLPDGTQSGLAAR;SLLGTGSYELFTLDK;TINQVYDEVAILFR;TPLADSVLNSEFVNVITGSEDYSFK;YDAVLDASAADLSYDYTEK
g11965.t1|PACid:27565421	1	1.14	EFADEFFR
Cre07.g355900.t1.3|PACid:27564676	1	5.62	QQGDVIEVEPEVDPEVDR
Cre03.g185300.t1.2|PACid:27576899	1	5.3	GADFLQTYTTHYDTVTHVDPEKEYAVR
g2904.t1|PACid:27576064	19	43.77	ATVLIETLLAAFEMEEILYELR;DDVTVTAHNLLDVR;DLDAGRLPDFLPETAAVR;EVVAGHDGTWVAHPALVPIAMEIFNK;GGALLAEGGITEK;GVHAMGGMAAQIPIKDDPAANAAALAK;HMPTPNQLHVR;KMVINALNSGATQYMADFEDSHAPTWDGNLEGQVNMR;LPDFLPETAAVR;LWNDVFNASQDMLR;MADFEDSHAPTWDGNLEGQVNMR;MVINALNSGATQYMADFEDSHAPTWDGNLEGQVNMR;NHPQFVLPDR;QKDLDAGRLPDFLPETAAVR;RDDVTVTAHNLLDVR;RVEITGPVDRK;SAVTMTSPFMDAYVR;VEITGPVDRK;VVTAAWVNDLLAQELDQLK
g2496.t1|PACid:27575313	1	25.77	QQPVEEVQEEPEEEVEPEQETASKK
Cre06.g294950.t1.3|PACid:27568727	13	39.3	AFIAGVADDQGFGWAIAK;AIGFIDDMIR;AWTVSEVAESVK;AWTVSEVAESVKK;DSGNIDILVHSLANGPEVVKPLLEVSR;IIPGYGGGMSSAK;KLSDGSLMTFSHIYPMDAVFDTMADVPEEVATNK;KLSDGSLMTFSHIYPMDAVFDTMADVPEEVATNKR;LSDGSLMTFSHIYPMDAVFDTMADVPEEVATNK;LSDGSLMTFSHIYPMDAVFDTMADVPEEVATNKR;VLAYEAGRK;VNTISAGPLGSR;YSYENSPIQK
Cre01.g018800.t1.2|PACid:27577882	2	7.94	MLPAIVDASDNR;SQAPMDKPHAPVDDR
Cre07.g333900.t1.1|PACid:27563796	1	11.32	VPYSHELYAMSR
Cre04.g223100.t1.2|PACid:27580776	3	13	ATVSGDHWDHGLNGENWEGK;EGTFSNLPAGTTIK;QSPINVPQYQVLDGK
Cre09.g408700.t1.2|PACid:27570768	2	9.81	KLVFDEWEEVRDPATGDVAWR;LVFDEWEEVRDPATGDVAWR
Cre16.g651500.t1.2|PACid:27567392	1	7.07	ATGDPAVFGFGELLDVQSVK
g9988.t1|PACid:27570484	2	18.52	AAAGFTDPAVTDMGSVLVFEDAPNGVEAAR;LTPEEITPEQFLVER
Cre12.g519200.t4.1|PACid:27581149	17	19.76	ADFEATDVPFYLYGGDVESR;AEWADTGFEMPAFVELPDDELDVKK;ALAENENDMEK;ALAENENDMEKATEWLR;DEMKVPSSALSAEAQAALR;DQVALTNQATLSNPDK;DQVALTNQATLSNPDKTVAELVK;ETIAAVGENVK;EVEMGKEDLANKPEAIR;IAAEGVVASYIHPGSR;KANDFAAEVAQQTQAK;KSNDFAAEVAAATGAK;KYYQPGESVPAFVLESSLVDGR;SNDFAAEVAAATGAK;VPSSALSAEAQAALR;YELEAPAYMEEVTGK;YYQPGESVPAFVLESSLVDGR
Cre06.g284050.t1.2|PACid:27568020	1	10.68	KPVMSEVYEELVFSEPVESFYR
g6242.t1|PACid:27568021	8	14.43	AKEIMQAAGVPVVPGYHGDDQSEER;DTLLAPQPVPDEVAALAAVAR;EGDAVGTFYDPMIAK;EIMQAAGVPVVPGYHGDDQSEER;IIEEAPAPGLPEEFHR;QQAEAEAAQGLSAR;SELTTAFIAR;VVAVMVAEGDAVK
Cre16.g668050.t1.3|PACid:27566264	1	4.48	GYLDVVLGGEDTSYVPSR
Cre17.g722800.t1.2|PACid:27571073	1	4.54	GPYGNPLIPDPEAMAGITPDTLR
Cre02.g103550.t1.2|PACid:27574969	5	36.17	DYQDEKADVIMK;EDGQEYAQVIR;ELVYKEDGQEYAQVIR;INDTDVIFEGEDK;QYGELPEHIR
Cre11.g476850.t1.2|PACid:27565085	3	9.77	EAQLAEVLTAANLDPGTLAAINQR;KQEIHEIEER;NLEWENEVLSQR
Cre12.g523300.t1.2|PACid:27582048	8	22.13	AVRDTEDVDAAQR;DNLYVLSPYAVSAQTTEVTTPSSSVK;DREVLATYMEQIQAALEDEASLMAGFEAATR;EISQTEGQLMLYK;KLAPGQEALEAAR;KLTMDLASPLEDVFVEDMVVR;LQAVLPYDMDQSTDVK;LTMDLASPLEDVFVEDMVVR
Cre12.g494050.t1.2|PACid:27581838	8	46.07	DFKHLAVDMFLTEEDGQK;FLDGIYVSEK;HLAVDMFLTEEDGQK;KFLDGIYVSEK;LVYAHFPININIENQGK;SDGVKDELVLQGNDLENVSR;TLPVPSGISIEVK;VVNMLDGVK
Cre06.g257450.t1.2|PACid:27568377	1	10.23	SGVGIASMGVMRPELVMK
Cre03.g160100.t1.2|PACid:27577582	1	6.93	YPNEFQLEHEEVALTSGDGVK
Cre02.g086950.t3.1|PACid:27574281	5	2.63	EVSGSGAADAEEAEGLEALR;EVSGSGAADAEEAEGLEALRER;LVSEGYTFSPNVDELR;SHEELRWEDYEAGVK;WEDYEAGVK
Cre08.g383650.t1.2|PACid:27563202	3	5.68	AATTDWLEAAAAEVVHR;EAGDIAAAEQLFAAAAAASK;SVLGVLLGEPAALR
Cre06.g259150.t1.2|PACid:27569069	8	23.82	AGEDIEIVGLK;AGEDIEIVGLKDTIK;ATDKPFQMPIEDVFSIAGR;ELLSFYKFPGDEIPVVR;LMQAVDDYVLVPER;QFEAEVYALTK;SLGQGQAGDNVGLLVR;VVAYDQIDKAPEEK
Cre06.g257950.t1.2|PACid:27569352	1	2.75	GLDMDGFLEDIK
g15584.t1|PACid:27567295	1	3.28	LDGAVQLYGLR
NCBI|BK000554.2|DAA00914.1|28269736|TPA_inf: TPA_exp: ribosomal protein L23 [Chlamydomonas reinhardtii].	1	9.47	QYTFDVDLR
Cre01.g019500.t1.2|PACid:27579090	5	20.27	LDLDLDQAAAAAATAAAAGGAGQELDESAAPR;LEQQELLDEEDEEGEGEAGGGAGKR;LVPEAPGQAAAEAAAAASQGGR;QVPYGAAVTDVAFLADGYR;VAGGGVDLASLQDVEAAGIGR
Cre02.g111450.t1.2|PACid:27574835	10	54.1	GVYGWYQADLPMSGEYKPDIGR;GYEMRPEDKPVEAASK;LAEQHQTGAPEGAVNVPIYETITMEGADFR;LAEQHQTGAPEGAVNVPIYETITMEGADFRK;RVESGEWLLVDVR;SNGVNPVDPNPK;TPMAAAEPTLQR;VESGEWLLVDVR;VLTEGLAPSVAHLDR;VQSVSPEEAAR
Cre07.g352650.t1.2|PACid:27564734	3	5.98	AVYVSEADFFR;ELQTDVYQEASK;YGFVELR
Cre12.g493550.t1.2|PACid:27581704	3	2.53	DAADAYEHAQLLGGDVESR;GGVEGEWAEEALEADADHASASLR;LADVQLAADTEEIEAR
Cre10.g427150.t1.2|PACid:27579297	2	11.96	MQAVLDWEEKEAER;SIDPDYYGFRDEEDGVLER
g16004.t1|PACid:27566570	4	14.16	AGGHGGGGAERDPELESQGGASSKPQGK;DDYFLSR;EFQVVVAEGAPR;GPGDVIDFDVVAEAFAQQQQLAAAAAATAPSDR
Cre16.g679150.t1.2|PACid:27566564	5	18.9	DISHLATQNDALGEIADAAIFIR;GEVLGQVAPGFAADVVGFK;GGIAPDSVVEEEPAILADMER;LHTHLAENEEDITYTHK;TADLPLDMSEADR
g9140.t1|PACid:27570005	12	26.06	AKEVAQAALAK;ATQDEEDIYPNFVNMAQAFGVPSR;DIITEGDGTVKY;DIQQQLAVPDWEAPMSITGYISR;DSPADWVDR;EGVDSVFAYPGGASMEIHQALTR;ESEWHATQDEEDIYPNFVNMAQAFGVPSR;HEQGEIFAAEGYAK;IVHIDIDAAEISK;KGADILVQALER;LPPPVEESQVLPVLR;MIGTDAFQETPIVEVTR
Cre06.g290350.t1.2|PACid:27568366	2	14.67	EFAGALELDWPTR;KDETAATAAAATLK
Cre02.g087200.t1.3|PACid:27574436	1	0.72	KAPAASAAVEEQR
Cre07.g330200.t1.2|PACid:27564853	6	36.8	DYLVAEGYNVASSK;FSLPGSGVTLSQDLR;GTWAVQYDAFK;NYELEEKDPNAPEPSPEAEEEVKPLVFQIPELAVLR;WSDLQPVDSETATR;YFYSQDGAR
Cre07.g344600.t1.2|PACid:27563701	1	6.17	AAVGLVSNSTSSSSSASSSSSSSSSSSSSGGAHSQGGK
Cre12.g511700.t1.2|PACid:27581134	1	5.85	SGLATAPVLFAAQEEPALQALILR
Cre03.g190400.t1.1|PACid:27576344	2	11.98	QLDDSAVDALWK;SEDLLQIATHK
g6293.t1|PACid:27567860	8	46.37	GGAFLEAPVSGSK;GYVDVSTVDAATSQAVAAAVR;LALALGDEVGQPLPLAAASNAQYIAAR;LIFLTAGDQALFNAVSGPLDAMGK;QGLGDADFSAVMEAVLGQAAAEATEAHNK;QQDVIDVVGLGAIAAPMFALK;RQGLGDADFSAVMEAVLGQAAAEATEAHNK;VASTPQEVAAAATYTFAMLSDPEAALDVANRPDGVAAGMAPGK
g18023.t1|PACid:27571163	1	1.31	SEDGAGGLYDEYGGGR
Cre07.g343850.t1.2|PACid:27564395	1	3.39	DAFPDAQGVELVHELLK
Cre09.g407000.t1.2|PACid:27569922	5	25.9	DIIMNDFDDDTVMGDR;DIIMNDFDDDTVMGDRR;ISAQLDGALLTDEEMAK;WAATPDPAHPEVEAR;WLPVAVNQAIDGEAPEAGDSPIK
g11502.t1|PACid:27565451	2	11.61	GSGDAAYPGGPFFNLFNLGK;WLQYSEVIHAR
Cre10.g461350.t1.2|PACid:27579850	1	3.65	SVAADTAQVEALIDR
Cre12.g485200.t1.1|PACid:27581786	1	4.29	NPVWNETFR
Cre09.g392750.t1.2|PACid:27570656	1	9.54	EAADEAAEVLSNLHVDDVHSLNDKDPEPDAHGQGGYR
Cre03.g197800.t1.3|PACid:27576032	1	1.34	IEQTEAQLQALLR
Cre03.g181250.t1.1|PACid:27576726	5	28.57	ALAEGDLILVAGATGGVGQLVTAK;LTDGPYTSYDLNTLLQATAGTR;NTDWVGTSNLIDSTPSTVK;NTDWVGTSNLIDSTPSTVKR;SAAAQLFPGSDIEVFPADLR
Cre16.g682900.t1.2|PACid:27567550	2	7.45	GQASEMHIESR;QAIEYGMIDK
Cre15.g641600.t1.2|PACid:27573016	3	17.76	ALEYVALEDLK;ALEYVALEDLKR;EAAAAADQPTATGPR
Cre12.g549750.t1.2|PACid:27582731	5	18.02	ANQVHIIDFGLAK;FDDKPDYSYLR;VPEPAAGEGEEAADPAYGGR;VPEPAAGEGEEAADPAYGGRFD;YASINTHLGIEQSR
g9783.t1|PACid:27570459	6	13.9	AFDATKPELAALEAQLER;AGEDSPMWTSQAELPLGDSLQAK;AYEALAPQVER;ELLLAPASLASR;LVVLGENDSSSWEPEANR;LVVLGENDSSSWEPEANRELLLAPASLASR
Cre01.g032650.t2.1|PACid:27578224	7	21.8	ALSMPENR;DFASHEDPGVLSVK;IMELYAAK;LHGADQMAVEK;PYAGVADQLAVDLGAELLK;QPEHVHAGVSRPYAGVADQLAVDLGAELLK;SMSVVVADTGELDLVK
Cre16.g647534.t1.2|PACid:27567307	2	15.51	FPWEGEEER;SAAEQGSGPDVDFVTYFGHR
Cre12.g544400.t1.2|PACid:27582665	1	1.74	VIDLDDVEDDIQDIHR
Cre12.g544000.t1.2|PACid:27582856	3	11.13	LAPNVFSDAWSTGGAPAAVAAVEAYVER;MATDQLQVDEDSGEVSVSEPK;WNELTIQAK
g18144.t1|PACid:27567734	1	6.03	YTSLVESTIDQR
Cre10.g437950.t1.2|PACid:27579679	9	10.67	AAELAVPDVEVTGLYHDLR;DVLLYQFHDVLPGSSIGR;ELVPEGQPGNVFR;GSFVPVGGTWVEMDTNVPSGESLVR;LDGFLAAGQFADVNLR;LLSLYDPAWR;SADAVSLEVYSHPK;TPADWEGEGPLMFR;WDSGSEAMLYLDGPTPR
Cre08.g375550.t1.2|PACid:27563050	3	19.92	STAQITVVGEEVKK;WDTALGGQDPHAVGLALK;YLGGPSGTISESVFR
g5059.t1|PACid:27580965	17	45.53	APASSGIEFYGPNR;ATPAYLTGEFPGDYGWDTAGLSADPETFKR;ELELIHAR;FGEAVWFK;GEFPGDYGWDTAGLSADPETFK;GEFPGDYGWDTAGLSADPETFKR;GPIQNLDDHLSNPTVNNAFAFATK;PDTFAELK;PLGLADDPDTFAELK;QAPASSGIEFYGPNR;SFDPLGLADDPDTFAELK;SGTQFGEAVWFK;TGEFPGDYGWDTAGLSADPETFK;TGEFPGDYGWDTAGLSADPETFKR;WLGPYSENATPAYLTGEFPGDYGWDTAGLSADPETFKR;YGWDTAGLSADPETFKR;YRELELIHAR
Cre10.g424800.t1.3|PACid:27579542	1	1.92	GGDILEATSHVDTVVFDK
Cre06.g254600.t1.3|PACid:27569443	2	4.1	AAVEAVAAAVEVVVNASPLLQEER;LPTYPAFEGYPLSELDK
Cre12.g509650.t1.2|PACid:27582815	10	24.65	LAAEQIVNDYNYK;LTTGEVVEGDLYMSAMPVDILK;LTTVDHLLFSR;PAFETAETFQEAK;SDEDIIAATMTELER;TPLSVYESR;VKDIVLNDDGSVK;YLASMEGAIFSGK;YLSDAGHHPIVLEGR;YVEEQDHLSVTQWMR
Cre04.g216950.t1.2|PACid:27580810	3	16.31	AAEQLVGVGSSVPETFLTNDDLAK;LVDTNDEWIVTR;VVSNLASYGNTSAASIPLALDEAVR
g1883.t2|PACid:27574255	1	17.46	DVQEINEFSGK
g4586.t1|PACid:27580999	2	8.57	EKYGYEEVVMVGDGATDAEAR;YGYEEVVMVGDGATDAEAR
Cre07.g316850.t1.2|PACid:27564272	3	3.97	DLDFEPELLDR;LSDEAAEELVTR;QLDDLVVFDQLTNTVR
Cre07.g347500.t1.3|PACid:27563900	1	1.73	AVAAGAADADDPELTDAR
Cre10.g424250.t1.2|PACid:27580010	1	5.37	HDWISDKDPYVDR
Cre07.g351150.t1.2|PACid:27563773	1	1.78	LTDYELQYIDK
Cre15.g638700.t1.3|PACid:27573010	1	1.56	SPDLLAAMEAAVAAK
Cre10.g461050.t1.2|PACid:27579716	20	43.02	AVYEELHDR;DALAETDKIVLETAR;EASIYTGITLAEYFR;EDELNEIVQLVGK;ESDYGYIR;EVLQKEDELNEIVQLVGK;FEDPAEGEEVVR;FIKDDYLQQNSFTK;GNEMAEVLAEFPALTMTLPDGR;GNEMAEVLAEFPALTMTLPDGREESIMK;GTVTYIAPTGHYNVEEEIIEVDFQGTK;GTVTYIAPTGHYNVEEEIIEVDFQGTKK;ITGGDIYGIVNENSLIEHR;LAEMPADSGYPAYLGAR;LLADTPLLTGQR;QIAIDSGDVFIPR;SADFYSK;SLEPFYDKFDPEFVQLR;VGTDNLIGEIIR;VSGPVVVADHMAGAAMYELVR
Cre06.g302700.t1.3|PACid:27569291	1	3.59	FGQVALSEAVDQVFDMGGGK
Cre10.g441450.t1.2|PACid:27579569	4	8.46	FFDDEEEGGEEVEEGAGGAK;IKEVDALSEDPDDDEGDGKQAGGQK;LDYEDNVAGIK;NLLDDEDGTDAPVDFSVR
Cre16.g675500.t1.2|PACid:27566745	4	29.71	GSPLDFPIGVGQVIK;GWDIGILGNEDIPPMK;LLVIPPELGYGAR;VFDSSYER
Cre10.g419050.t2.1|PACid:27579394	3	5.63	DGLVIVSGLNADAPLGTK;GLDILTPLGR;KDFDVFTVPAGDDTFGR
Cre17.g722400.t1.2|PACid:27572181	1	5.15	EWHADVDYLFFR
Cre12.g539750.t1.2|PACid:27582549	1	3.11	AAEDLEAALGDLLAK
Cre13.g573050.t1.2|PACid:27574118	1	3.79	YFDTPAELLDR
Cre17.g708550.t1.2|PACid:27571290	1	6.98	AGLQFPVGR
Cre02.g103450.t1.3|PACid:27574334	1	1.97	PLTATWTDQEDETLR
g11520.t1|PACid:27565031	2	26.67	GTPTPEPGTAGHVGELAFTRPGGGATR;VPMSPVGSDDEVPSDAEGDVPVVGIRPSGGAFR
Cre17.g699000.t2.1|PACid:27571173	7	11.4	ATVFVFPDLNTGNNTYK;MTGISDTEAAQLIASGK;QDIKVEGPIQYDAAIDPAVAAVK;TQAAVAAAAAPK;VEGPIQYDAAIDPAVAAVK;VTLLGDPTTVQAEAK;YVDMLVEAR
Cre17.g703850.t1.2|PACid:27572204	5	7.48	DSADDLYTLTAHFNEMR;GLGEEELTEEELLR;GLGEEELTEEELLRLELEK;LYYLLGER;QIDEELVEAEAK
g18031.t1|PACid:27571223	1	0.7	FVYGTDEER
Cre09.g406050.t1.2|PACid:27570538	8	17.14	AADAALYEASWR;IYQAVIER;LEEAGLLFVGR;LEEAGLLFVGRDETGER;LQLEWVEAASLEPESK;LYQQEQFIDER;MEILELSQQPSDHPYYVAAQFHPEFK;TKPTQHSVQVLR
Cre07.g350750.t1.2|PACid:27564838	2	6.35	FDDYSTISEANPPR;NAFQLGWDNFK
Cre04.g222950.t1.2|PACid:27580890	1	9.28	AAAAEQAAPQPDDFDFAEANDDVAAEEPAAASAAAAGKPK
gi|218511666|sp|P78385.2|KRT83_HUMAN RecName: Full=Keratin, type II cuticular Hb3; AltName: Full=Type II hair keratin Hb3; AltName: Full=Keratin-83; Short=K83; AltName: Full=Type-II keratin Kb23; AltName: Full=Hair keratin K2.10_NumberOfIdenticalSequences_4	1	4.06	LEAAVAQSEQQGEAALSDAR
g2909.t1|PACid:27576348	2	8.21	GANGVIREPDDSEYPYAK;YNSEEYETLIKPESGAAGWGR
Cre09.g393350.t1.2|PACid:27570036	2	10.42	ISETLDDTATPQNAIK;LFLEQDNYDIR
g3972.t1|PACid:27576936	1	0.33	EHQDAYEFFTR
Cre07.g334750.t1.3|PACid:27564331	3	5.45	GAMGVADGVGSWSADDGVDPANYSR;HAPVAGDEGETVR;TGGEDAYFLSAAGR
g5121.t1|PACid:27572467	1	3.44	LNTNAGVLEVMGAPLVGSDVR
g11578.t1|PACid:27565468	3	18.79	DLPVSLYETELHLSPETGAPGMVFVK;ISEVVESPVFLLLDPAVDHTR;SPYSIETSDAER
g1894.t1|PACid:27575210	1	2.56	EYVVGVEEDASR
NCBI|BK000554.2|DAA00931.1|28269753|TPA_inf: TPA_exp: photosystem II reaction center protein N [Chlamydomonas reinhardtii].	1	22.73	LRDPFEEHED
Cre07.g342250.t1.2|PACid:27564714	3	28.28	IMELGAEATEHQLVMDALQK;LVGDVLVER;NENEVLQEFQAR
Cre01.g002300.t1.2|PACid:27578072	7	33.14	FPDENFK;GNGTGGESIYGEK;GNGTGGESIYGEKFPDENFK;IEMELYADDVPK;IEMELYADDVPKTAENFR;MPNPIVFFDITADGAPVGR;PNPIVFFDITADGAPVGR
Cre14.g625450.t1.2|PACid:27565999	3	16.32	GVTILEGDAEDLPFPTDTFDR;TVKPENVTLMDQSPHQLAK;YVSAGSIEYWPEPQR
g6331.t1|PACid:27569370	1	18.6	ATQEQMDAADVPYHYR
Cre12.g511050.t1.2|PACid:27582470	4	19.08	FFGTANPYEALEALSNQFESMTSEEAPAR;GFYDLYGEDALK;GLDYYEVMGLTR;VLLFSGEYVEEER
Cre16.g649650.t1.1|PACid:27567158	1	8.92	VLLFPVDDTEDSQK
Cre08.g380000.t1.2|PACid:27563299	3	4.8	DIAYPSFGWDNEYGAK;LVVPDTDLSLYDAAR;WDWPVDANYHEAR
Cre14.g611100.t1.2|PACid:27565566	4	17.52	AEGLGALIEPDLLR;AGVLVPAQQHGGGGGGGLEEEDSAVLAVH;GSDPETFALHPQPLEYDYDQFER;WGDGVEVLPPHDTWLR
Cre02.g110950.t1.1|PACid:27575898	1	2.33	ATEEHEVLEPFTR
Cre09.g402300.t1.2|PACid:27569796	2	34.83	AYDEAVLAGK;DILRPPPTGFMPENVAHPYQK
Cre01.g025500.t1.3|PACid:27578088	1	1.8	VAQLELLEEHIR
g10123.t1|PACid:27570457	2	5.12	WVNPVYLDESSWPK;YGGAGEPGEGEGAGALLER
Cre01.g050850.t1.2|PACid:27578971	6	10.4	AAAEEAAAAAALNVR;DISGTPLGDAYGFAR;GNHEAHDINALFGFR;SESTQSTPGSAASGIR;STLGDAWALDTSEKPYAWR;VFPVVGTAPGPR
Cre12.g560300.t1.2|PACid:27582378	6	31.25	AHFEQYGAVVEALVMVDHNSQR;GFGFVTFAEEPSVEK;IFVGGLAPETDDAQLK;QIDAKPSVPHGEGGQQPR;VFAAGQMHELGGK;YGEVQDVVVMR
Cre07.g356850.t1.1|PACid:27564067	2	8.02	ALPAAGGASGVAESLVEYAR;RAEEHSAAEVLK
Cre10.g456100.t1.2|PACid:27579770	7	36.82	ELTEADGFVFGFPTR;GGSAWGAGTLAGPDGSR;GGSAWGAGTLAGPDGSRQPGEDELQQAEILGK;GVEQVEGVEAK;IWQVAETLPEEVLEK;KGVEQVEGVEAK;QPGEDELQQAEILGK
Cre12.g530850.t2.1|PACid:27582957	3	3.43	APAATAASAADGAVAR;GAAPGDFTPVEQVAELLDVAMK;LDQLYIEIEELK
Cre07.g342350.t1.2|PACid:27564349	5	11.59	AALELFGVDEASFK;EHLGSCENYNLQNYLAIGECDGSLGPDEMYK;ERDLTLIQVTAQVAPTVEDNQLR;LEAQLEEALAQR;WVQYLEEEFFR
Cre06.g303650.t1.3|PACid:27567940	1	2.5	VYGVGEDGLEAILPAK
g9677.t1|PACid:27570662	10	60.09	AVTTEEGEQFAK;EHGLIFLETSAR;ETFNHLASWLEDAR;GAAGALLVYDITR;IQDGVFDVSNESYGIK;KIQDGVFDVSNESYGIK;LQIWDTAGQESFR;TAHNVEEAFINTAK;VGYGAGNAGPQTVKPGEGGAAK;YIIIGDTGVGK
Cre07.g328400.t1.2|PACid:27564518	3	6.64	EGQGGGFKELDEQEVEEAR;ELDEQEVEEAR;EYEEKDMYDEFGR
Cre16.g684900.t1.3|PACid:27567278	5	17.83	AGSGVAASTSASAASGGDR;IGQMENGEVDVEVLR;LAPPPEVTITDPVEVTLLDELTPSER;MVDNYVPADSAEAQGDGSSSSEDESASGGVGSR;YVNDEALEGLEDDEEDDEEEEKAHSER
g9614.t1|PACid:27570855	16	45.93	DDAYLTQSAMPTVLR;DKWLAFVSTTMETANPEAELSAGMALLGPVEEK;DLDLTAKEPVTVEA;GYDATTHFETTVDDVLDMYR;GYDATTHFETTVDDVLDMYRR;HYDLTEDTQDFIGHALALHR;HYDLTEDTQDFIGHALALHRDDAYLTQSAMPTVLR;IHKVPANDSEALR;LVVGDPSYFPDK;LVVGDPSYFPDKVR;MNEEYDVIVLGTGLK;NFFLYVQDYDESDPK;NNYYGGESASLNLIQLFER;WLAFVSTTMETANPEAELSAGMALLGPVEEK;YEGLNSPYLYPR;YGLGELPQAFAR
Cre10.g424500.t1.2|PACid:27579251	2	11.94	EIPEPVNVEVAK;LTGLPTDTEAQVQAAAEQLMSAGVK
Cre08.g372800.t1.3|PACid:27563298	7	9.56	AAFLAVGTYDQTVR;ADNAFYIFADDVAPR;EDVDFFSHLEMHLR;LAALAEEQGGAPVQGVEFNDELAALEEQFGPPK;LLIIAEADHAAVPLAER;LLIIAEADHAAVPLAEREDLQAR;LPQEASQQVEDDPTGGK
Cre10.g451400.t1.3|PACid:27579200	4	17.15	AGQDIRPVGSDITEGDTVLQAGER;APDSLPPFPASIK;DGYAVVAADGVGEFPVVGESR;VAVLSTGDEVVDPSTAPLGPGQIR
Cre02.g084300.t1.2|PACid:27575406	1	6.53	GEVTGLDFAAEMLEDASAR
Cre02.g117250.t1.3|PACid:27574589	4	9.5	AIQPVYNNEYEAK;KDPLHDMVEELAEK;YTQEYDSFQDYGPYALAEYR;YTQEYDSFQDYGPYALAEYRR
Cre07.g323600.t1.1|PACid:27564854	2	13.23	AGQESENVIVGGR;FVFDDTGLEVLR
Cre02.g101950.t1.2|PACid:27575145	1	1.82	VVGVDNVESAVEDAR
g13815.t1|PACid:27581178	1	8.55	WQEALSVYEK
Cre09.g413500.t1.3|PACid:27570167	1	3.82	DNAWSDIDEVYR
Cre10.g456900.t1.2|PACid:27580183	2	5.11	AVGYDMDYTLAQYKPDTFEGLAHK;VAYHGFEELSAEK
Cre17.g714450.t1.2|PACid:27571494	1	1.27	VVVDEAAVAHVLEAAR
Cre02.g119950.t1.2|PACid:27575174	3	9.03	DPEDSYADLAAR;EQLDVFSFAFPNR;YLEFVSTPLHSDELYTHK
Cre13.g584950.t1.3|PACid:27573461	1	10.51	YLGEYLEHEQEALQAEAQGQDAPPPPPLPDLQPALDR
Cre04.g218750.t2.1|PACid:27580463	1	5.61	LMNDPDLEPFFR
Cre01.g026600.t1.2|PACid:27578473	3	28.48	ENEKEAIATAR;LELFLPEDYPMAPPK;LLSEPAPGISASPSEENLR
Cre04.g220600.t1.3|PACid:27580405	1	2.26	ALATAAAAAAAAVPQAGEELLTPALLAAAK
NCBI|BK000554.2|DAA01471.1|32880376|photosystem I P700 chlorophyll A apoprotein A1 [Chlamydomonas reinhardtii].	15	13.85	ADAHDFDSHTSDLEEISR;ADAHDFDSHTSDLEEISRK;AIMADLYPSFAK;DYDPTNNYNNLLDR;EIPLPHDLLLNR;FSNYEAWLSDPTH;HADAHDFDSHTSDLEEISR;IAVDRNPVETSFEK;IWNLHADAHDFDSHTSDLEEISR;LHADAHDFDSHTSDLEEISR;LIPDKANLGFR;NLHADAHDFDSHTSDLEEISR;NPVETSFEK;TTTWIWNLHADAHDFDSHTSDLEEISR;VDRNPVETSFEK
Cre07.g339050.t1.2|PACid:27564239	6	37.5	AGLDAGFIKEEDFVQAR;DTAPAAPVPVAAAAAAAPAAAAVPR;ISPAPPGAGTVPIPTDLPTSAR;QALDEGLLNPEDYDFIKK;SYLDGLGAELQATDTK;YGVYDYAYLNADTNQTVNK
Cre03.g173350.t2.1|PACid:27576089	8	36.19	AKLDAVDTNQNTALHYAAGYGQAESVK;KLLAEGANADEADEEGR;LDAVDTNQNTALHYAAGYGQAESVK;LLAEGANADEADEEGR;MFPGMPAGPGGPGGAGAFDFSALQSALNDPSIK;QMAEQIANDPSFK;SIIEADPNMANMMK;TALEVAELNEQADVIAALKEEVKEEAKEEAK
Cre03.g190850.t1.2|PACid:27576970	1	5.67	DVFSAGNDLLELYAPK
Cre10.g454100.t1.2|PACid:27579583	1	3.65	EIELEDDNTAVPR
g4385.t1|PACid:27576313	3	15.86	AEDHDVPISPAEIVAQGLMTQQEWDTVSSAALR;HAAGQEPQNIDKEFLR;YWLADTYEAR
Cre12.g540500.t1.2|PACid:27582046	2	13.5	SKPQEDFLDK;TAFIVQDLADSVMALNDVAGGK
g4419.t1|PACid:27576219	1	2.38	GAVQLLTEHGDLEGVWR
Cre17.g720950.t1.1|PACid:27571183	1	3.27	ATEFAVVDAINK
Cre09.g416900.t1.3|PACid:27569970	1	6.37	VTPGTPAGDLVLGEAPR
Cre10.g441850.t1.3|PACid:27579241	1	0.4	AGHEEADEEDRQDPEQLLHAAR
Cre05.g232950.t1.2|PACid:27572535	3	10.52	AAEGQGHKEEEEDDEEAVAR;AALEEEEEAVVEKDR;APEWAEQQEEAEAAAAPR
Cre06.g251150.t1.2|PACid:27568806	2	14.58	DASDASSPASTGAVTVEYQR;GDASDASSPASTGAVTVEYQR
Cre09.g386700.t1.2|PACid:27570037	5	9.27	EFGVDDVDGVK;ERGDDDVVDVLAK;ISFIDLAGSER;TPGGVTPGDDAYYAAVAR;VVVVGLKEFGVDDVDGVK
Cre02.g101850.t1.2|PACid:27575393	1	16.98	SLAAAQQDPNIEEAFVHVQVDNEDAIR
Cre06.g269950.t1.2|PACid:27568371	27	39.17	AVANETGAFFVVVNGPEIMSK;DFSTAIMDR;DTHGYVGADLAALCTEAALQCIR;EDEEKLDEVGYDDIGGVR;EDEEKLDEVGYDDIGGVRK;EIDIGVPDETGR;EIDIGVPDETGRLEVMR;EKMDVIDLEDEQIDAEVLNSMAVTQDHFK;ELQELIQYPVEHPEK;ELQELIQYPVEHPEKFEK;ETVVEVPNVSWDAIGGLENVK;ETVVEVPNVSWDAIGGLENVKR;GPELLTMWFGESEANVR;LAGESESNLR;LDEDVNLEAISR;LDEVGYDDIGGVR;LDQLIYIPLPDEGSR;LIVEEAVNDDNSVVALHPK;MDVIDLEDEQIDAEVLNSMAVTQDHFK;NAPSIIFIDEVDSIAPK;NAPSIIFIDEVDSIAPKR;NMKLDE…
Cre02.g113950.t1.3|PACid:27574322	1	6.61	VTFVQEYDTHADPATPHVLAAAAADGSIR
Cre03.g158000.t1.2|PACid:27575999	4	14.69	EAQELLPGGVNSPVR;GMLEEGVYLAPSQFEAGFTSLAHSEADVDATIAAAR;SEEIFKEAQELLPGGVNSPVR;SVGGGPIVFDR
Cre12.g519450.t1.3|PACid:27582318	2	14.93	IHDDAATPLSTEVDETYR;LFTIVQDEVVEK
Cre06.g252950.t3.1|PACid:27568573	1	5.43	VDEVAPGAGGSVVWPDAPVAR
g16713.t1|PACid:27566502	3	11.91	AYQDTEQQLADAQK;EEIAELEASLTK;YLKEEASSDPEMAEFAR
Cre06.g262900.t1.2|PACid:27569082	5	11.15	DSPFIVDNNQGGGFVGDR;DSPFIVDNNQGGGFVGDRDR;SIDNDILIIDK;VLTPSPPGSIDDDDVLELK;YIDPSYMIR
g9757.t1|PACid:27570655	6	16.97	ALQLPGFTPELIEK;FLEFVSEAR;IEDPAVNTFINGAIFSTLTNVNFADDR;IFDQDFGTLPGTDLPR;TPEVAGLQDLLVYSVK;VMEMLSNAHTDTFGHPVPTPVTLNPVPGK
Cre13.g566650.t2.1|PACid:27573900	16	30.03	AADKTEEVLEK;AADKTEEVLEKDGWFHTGDIAILTPSGAIK;AVALEPVQFSVEDDLMTPSFK;AVVSGGAPLAPHVEDFLR;DGWFHTGDIAILTPSGAIK;DLGYVVHSFDELLALGAAK;EIHTEVANVASALR;GAANFTGYYK;LDAMYAAIK;LSQGEYVAVEALESTYK;LSQGEYVAVEALESTYKK;LVEDVAALQPSLFLGVPR;TLFEMFEQSAAK;VNAHVLAELTR;VVVYWGAGNEAAAK;YLVEVEPARPANGDKPSASPVYR
Cre16.g683350.t1.2|PACid:27566618	3	9.74	ISWLQDPDVGEMTLSHDLR;KPPTVEEVALVHDLIR;YGLLLEDLDTLAGDIAAR
Cre09.g394200.t1.3|PACid:27570208	4	5.08	ALTMFLVTDDGFR;NLLDVITVAEADDVVGTDK;SPVAYWVPHDIVVGTYDNPTGYVQLIDR;TYLIGGVDANYADYIK
g9870.t1|PACid:27570140	1	4.07	VVYPDEEYLLPK
g18316.t1|PACid:27572336	1	0.54	TSAAAGQQNTPA
Cre01.g023400.t1.1|PACid:27578202	1	2.53	EVALLEEDEYQLER
Cre12.g504950.t1.2|PACid:27582637	2	7.12	NTVYVVAQR;QGLLDAFLGPAR
Cre12.g544600.t1.2|PACid:27582022	2	8.36	AYFADDGSLDVR;VGAEAAAGAGTGAGTGSSQDAAKPVEWISTNDALVGR
Cre02.g107550.t2.1|PACid:27575271_NumberOfIdenticalSequences_2	2	8.99	AHELQELTEIYIGR;DTEEADIEKER
Cre11.g468550.t1.2|PACid:27565226	6	53.64	AEAEKEIGAYR;IAEGSTGSQATFQR;KIAEGSTGSQATFQR;LLAAEAEAQR;LQSETGLAVQK;MQVAAGSDGIQK
Cre13.g565450.t1.2|PACid:27573913	12	34.42	APPPASSHAAAPAATASK;DFADVPMLSR;DLTDSTVLR;DQLAAVPYLGK;GISKLQIDTARLAADLDNSWEVLAEPIQTVMR;IPAVTEVPPFSAAANAVLDK;LAADLDNSWEVLAEPIQTVMR;LELSELTAVSPLDGR;LTPANYIGNAAQQATSLPHHL;TIAGEVGSSTMPHK;VTQESMMTFVDGIDGLPQPAK;YGVPEPYEK
Cre12.g508250.t1.3|PACid:27581392	14	10.62	AGEMNDPSEVLSSVFESLNR;DVDSPDVDAVLQDLEAQVK;FAIPATVDESSTPEQK;GAEDEMWGLELVTEGGGAAGGAGK;GGAGDAAAPGAPAGAAPTDVAFASLVK;LYDNLKAEQDSATAEATWLR;NKIEFEGDDEEEDSQASTAGR;SELDTVFEELLLR;SGEGLLWAEDMEPLEKEHDTK;STIAVSLPDAFDSPDGPNDVLER;VEDMPDLPTDVYVVAR;VELLSDQVLEDNEYPLK;VLIDLLADQYQDIVDADDPAAADMLLK;YDVLDSIALR
Cre17.g734450.t1.2|PACid:27571579	4	43.79	TNLPAVVVGDNVK;TQTLDGVIIAAHGADSSR;VFQGVGVELVMPVHSPAVQQIEFVR;VGLAVQEGNGK
Cre03.g178600.t1.1|PACid:27577201	3	7.4	DITINIGENEPVPEHPYPGQTWK;ELAELEDELR;QQGDQLFETFDAQDLNK
Cre06.g273300.t1.2|PACid:27569417	10	17	AAASVGPSPVEER;EAQLAQYNYILVVGEAEK;EEALSMFEENK;ENMFSFDIEK;IDITVYDALR;LFSFDDTEGK;MAAASVGPSPVEER;NEYSGALTGLTR;QVMVVPISENSVEYAFTVR;VVVADVDGHAWDLAR
Cre07.g320900.t1.2|PACid:27563873	6	18.11	ADLLHDEDLESYAAWLPQLVAAK;DFALPFWHDMDGR;EPGFAETNWHSDLR;NLLAPESVLQLR;SPVSTTSLSDSVLLR;VYQDSLFLKEPGFAETNWHSDLR
Cre11.g477500.t1.2|PACid:27565402	2	5.42	YDIENLPEK;YDIENLPEKTDADKDK
Cre15.g639650.t1.2|PACid:27572989	1	3.36	SVQTGVFAPGVLAPVDAVVGLSDGR
Cre06.g256250.t1.2|PACid:27568133	5	43.37	AYVSLVSDLQSWADASGLATSLK;DFMASENLTDR;GAASTLSESWVGDFSTVASTVSGSTTAGK;RLEQELVPVQK;SGSQLESGDLK
Cre02.g109900.t1.2|PACid:27575101	1	2.86	DNAALNTHLESILTEVDIIQQR
Cre06.g263450.t2.1|PACid:27568537	30	53.13	AGPGDNVGMNIK;DFTAQIQTLDIPGEVK;DFTAQIQTLDIPGEVKK;ERYDEIANEMR;GLDKGNMPR;GVGDVLAGR;GYSPIGFVR;IAFLDGNTAVMLGK;IQVHTLLDALNSFVVVPER;IVKDFTAQIQTLDIPGEVK;IVKDFTAQIQTLDIPGEVKK;KGYSPIGFVR;LINLLGVK;LINLLGVKQLIVGVNK;LKEEAAALGK;LLFELGGIPER;LLFELGGIPERELEK;LLFELGGIPERELEKLKEEAAALGK;MDSDTAGYK;SSFAFAFYMDR;STNMTWYSGQEVVNLK;STNMTWYSGQEVVNLKGEK;SVPILPISGWLGDNLITK;TDAPLRLPISGAYK;TGDVMILK;VDKAGPGDNVGMNIK;VFTVEMHHK;VFT…
g18117.t1|PACid:27573237	29	13.23	AAGSDAASSPAFAR;AFDVASATPQSIVSATAVGPTR;AGSATGPAYVPR;AGSSSGPLYGPGAAVTIVPK;ALTLADGTTAYVPSK;ANFDDAILTAPTTVLVTLAAPTAVSLPDK;DTEIVVTLPMTVALVK;GVALNTASPIYK;LASGSEFANGDQVNIHATTNTGTK;LASTTLSAGDQAFFGSGTDAILR;LGSPIAVADAR;LGTGASAAYYVPLPSSAAVIPTIASAK;LLAGSTAYVPQSVTVLPTITTATLVSSTVVR;LLMDTAGTAPYVQGTAVPITLGAVTSAVATK;LLTVFTTAAYQSADTVQVVASQALK;LSGAIYDAGDAVDIPDTNAGLNGATATSNPLYADSNSGPK;LSGDGTSGTFASGDTVNIAAANAATLTYPLR…
g7530.t1|PACid:27564004	2	3.39	DVEELESFLNESVEAGTEGLIVK;EGELLYASYK
Cre06.g302600.t1.3|PACid:27569231	3	6.01	AFEAALADYK;LFSTNDSAVAALEQWK;VDVVAMEAMVNLVR
Cre07.g328200.t1.2|PACid:27563835	5	21.05	DGQQYWVYEHVSQGSPTITSR;FALLPTTR;IVSEVFDFK;VALNDVQESHLETR;YSSAAPLTADAR
Cre10.g462250.t1.2|PACid:27579324	4	20.47	LDGQAMEILFAEEVAGGAGGGVQR;NHGVNFDASGR;NLHHGVSADDVLELFSTLGAVK;SLGSGFVVFETR
Cre16.g682800.t1.2|PACid:27566587	3	13.54	ETDSPAAPPSGGAAAAAAQQGK;SGDIDTVADTLSYLVEAGAPDK;VLGAMVPEDAADSAGR
Cre06.g302750.t1.2|PACid:27568504	3	15.64	HGENGDWYGTFEGHK;IWFPDLPEAAAAAAP;WAPTYDAYASGSEDGTIR
g2951.t1|PACid:27577578	6	26.03	KPNVVAYDGFEPSGR;LNVDAAPAEAAAEPPHPSGMTLDER;RYEDAEELAADYESGALHPGDLK;SDAAASATPAAAAEELQSK;SDPNSAIFMEDTEAEVNTK;YEDAEELAADYESGALHPGDLK
g16849.t1|PACid:27567492	2	2.11	EAQPPVASTTSYEQAESR;LFEAEAFNMEAAVR
Cre10.g444150.t1.1|PACid:27579295	2	11.92	LAPSLEGEYADWR;YATNFPDSEHMIIWDVPGAGTEK
g13391.t1|PACid:27581112	1	4.11	VKPEGAGGGGGGGGAYDYADGDGEGGGGGYLRPDALDQAR
Cre10.g424400.t1.2|PACid:27579166	2	9.26	DVEVTEGVPEEMDVS;YAPGTATVLR
g18106.t1|PACid:27573222	8	27.11	AVGDGDTGPNTGGMGAYSPAPAMNDTIHK;FGDPECQGLMALCASDLTDAMLAATR;LLEHNVR;NAAGEVVSAGGR;QIQWADAYYR;QVMDEIIYR;TVEEAYQAVDDMLVR;VLNVTALGADVAEAQAK
Cre02.g115250.t1.3|PACid:27574789	1	3.4	SGLGPLPVDSQVEDPTLER
Cre06.g293950.t1.2|PACid:27567815	9	23.57	GETEGAAYDFEDK;ISATSIFFESLPYK;LAVADPEVFALIEDEK;LAVADPEVFALIEDEKAR;LLKGETEGAAYDFEDK;LNPQTGLVDMDKLEEK;LVTDGTDNHLILWDLRPEGVTGSK;NAVVGDLSAMNPGGVR;YADIVTTTTHK
Cre09.g394350.t1.2|PACid:27570480	3	3.09	GGAGAGASDSAAAAASSALADLDR;RLEHAAQQEDEQAAR;VAELSNVYNAAAAASR
Cre12.g529600.t1.2|PACid:27581522	6	4.82	ADDFEDAEPDEELREGK;FGFYSEDEVR;GEAATYDAGDDEDEEAAAAAR;GGRGEAATYDAGDDEDEEAAAAAR;SVISPDPYIGAGEIGVPPYFAK;TQGGTGADPAQAAAMDLSR
g9771.t1|PACid:27570645_NumberOfIdenticalSequences_2	2	26.83	MMTPAEVDALVKPLTIK;SETGEDLAVVQVTAGQASSEVAAGAGK
Cre03.g169400.t1.2|PACid:27577486	7	37.2	ETYWGNVNPIGER;FLITSTSEVYGDPLEHPQR;GLVTVMDGPEIGPFNIGNPGEFTMLELANLVK;SFQYVSDLVK;TTLGWEPVVPLR;VAETLTMDYYR;VVSNFVSQALTNKPITVYGDGQQTR
Cre07.g325600.t1.2|PACid:27564257	1	9.32	HAAPATSASVDDQIK
Cre02.g073550.t1.2|PACid:27575439	7	25.14	AVTDKFDLEDDGEPDGPIPDFWLNALANHNK;EYQAELAQLQSK;IGPFITER;KAVTDKFDLEDDGEPDGPIPDFWLNALANHNK;VYVLEPEDDVVPK;YAPLYDER;YLEDIRSEVLVGEER
Cre12.g500450.t1.3|PACid:27582553	2	4.54	AADDLATPYTNYTSGYK;GEGEEEEAWPGETVAAVTGPVGR
Cre16.g678800.t1.3|PACid:27566473	1	4.21	LYEYEYELDSTR
g9887.t1|PACid:27570242	3	16.47	LFMLEPIEGAATSLYLASSPEAEGITGK;LWEVSEELVETALAK;NYDAWEAYGQSK
g15596.t1|PACid:27566986	1	0.94	AEPEADGAAAAADDALATPDGDAR
Cre11.g477000.t1.2|PACid:27565347	1	1.19	IADFGLSK
g14439.t1|PACid:27574105	2	2.75	LAETLAGLEATGAQLAASGAEAAR;QELQEAQQALADAQGLAAGR
Cre17.g703700.t1.1|PACid:27571009	7	25.18	FGVNVPPGIPATTLDEVKK;GKEILATSGMTIITADDLDDAAK;GKEILATSGMTIITADDLDDAAKK;LGFDDNAAYR;MHGGAPANFLDVGGSANEQQVVEAFK;QVGVQVPLVVR;VGITDAQAMQMVEGLR
g11638.t2|PACid:27565038	1	4.4	EEYYAVEMDLHYGR
Cre05.g248450.t1.2|PACid:27572848	17	47.19	AHPNPPSDPDQALEYLR;AQAGDVDGAIAENVK;AQAGDVDGAIAENVKVQMEQLK;GNIVTNEITASLEFGTAVLGSK;HAHPNPPSDPDQALEYLR;HLHAHPNPPSDPDQALEYLR;IVGGVYDLATGK;KAQAGDVDGAIAENVK;LHAHPNPPSDPDQALEYLR;LKIVGGVYDLATGK;PPSDPDQALEYLR;RFVNNKPHDSHPTR;VAGNIVTNEITASLEFGTAVLGSK;VPVEIIFDQGFGDV;VPVEIIFDQGFGDVFVTR;VSPVLQGLVK;VSPVLQGLVKEGK
Cre14.g612700.t1.2|PACid:27565645	6	4.63	AEGIGTFGTLSR;DGEWEISEIIR;DRDQMSAAEEEDYER;DRDQMSAAEEEDYERQTEESMFR;DVSYDLSDPTKWEPVFEDR;LVLYADEER
Cre07.g313500.t1.2|PACid:27564240	1	0.71	AALPDDDEDDLGEDDEEDASAR
Cre09.g390750.t1.2|PACid:27570953	1	1.69	DIGGDASYSELLSR
NCBI|BK000554.2|DAA00959.1|28269781|TPA_inf: TPA_exp: hypothetical protein [Chlamydomonas reinhardtii].	17	13.88	AVNESISLSGIMPSDK;FDQPLYNDNK;FDVDAFINR;FISTSPLASTESK;FLLSEHYDTLR;FNTNTTLTGNALITNNVNSIEEDDLR;IDNITTLQGAFITK;ILVMPSNQQNFNNTLDNTK;LNVINQLTNNETTTQK;LQNTPVQDPNISSPDK;NINNSSTGIEGLVLTNTQATLLPTDLQTK;NVPTGSSAVIDSTVLR;NVVESTLTSLNSDGEAATSQPK;QDSLNLTIQR;QLNNPANPSLETSTK;SQSDPDKLITETAFLNLNPTDK;VETNQVYLPEGEK
Cre12.g558400.t1.1|PACid:27581464	1	4.66	DLPGYAVGGLAGGESKDDFWR
Cre12.g517150.t1.1|PACid:27583049	13	39.71	DLWPAGSAVATLSK;DLWPAGSAVATLSKDEVR;DVDTLSMWVK;IEYTFPEAQEVMDLVR;IRIEYTFPEAQEVMDLVR;LNAETYQLFDAVEK;SPLEIMDHALK;TEVPVVQVDPVFEGVTGGPGSLIK;TFGNDVAIAFSGAEDVALIEYAHLTGR;TFGNDVAIAFSGAEDVALIEYAHLTGRPYR;TFPTIVYLPPNSK;WWWEDAAAK;YNPLSNMTSAEVWNFLR
Cre06.g260250.t1.2|PACid:27569288	1	4.19	DKWITPLLDWDAVR
Cre16.g662500.t1.2|PACid:27567575	1	2.98	SVVSYNAYGDEYEDLAAADLRR
Cre04.g218500.t1.2|PACid:27580454	5	18.64	AEAAVGAALDSLLAGASVR;DFLQDGAYAADVTR;GSVTQEDTSAFAQR;TDEAVAAAVVYSVASGWNVIDTASNYR;VPPTDAGHLSLEEVVSWAR
g497.t3|PACid:27577944	1	1	DEQVIEVLYLR
Cre14.g620500.t1.2|PACid:27565890	1	8.16	SVSAEEDPDYEDAAQGAQGITHDGTSNK
Cre02.g101400.t1.2|PACid:27575095	30	25.07	AAPLLVSEK;ANHTEVNEAINSLLIEEEDFEGLK;ASLIEQVVGTALPESR;AVELAQADGLFR;AVTAGTAGDTLQVFNLDTK;AYQMPETVEFWK;DAMETTAQSGEAELAEELLR;DLLVNWWGEGK;DTPSLVISFAQK;EATAFLLDALSGDKPEQAALQSK;ETGAQNTVVIVDMSNPLNPAR;GKLNAAESAELAR;GLMQLYSFEQAK;GNLPGAEALVGQQFER;HSISTYDNFDQLGLAAR;IIIDTNNNPEHFLTTNPYYDSLVVGK;ISFTEDPEEHFK;ISFTEDPEEHFKYIEAAAR;KGHFDELIALMESGIGLER;LDNFDGPAVAEK;LLTPFLEHLISEGSQDPHVHNALGK;LNAAESAELAR;NPEQVSVTVK;QTPPP…
Cre13.g566850.t1.2|PACid:27573366	2	13.62	SSIFGSITVETPK;TNEVLIPVAEEAAGAAAGK
g11753.t1|PACid:27564902	2	3.84	DAGGSYVDATVPGNR;VYTYDGNELDVR
Cre03.g173900.t1.2|PACid:27576555	2	8.42	DLTSVNNDTFPVIIR;GTAYELQEIYGMEQNK
Cre01.g050850.t1.2|PACid:27578971	6	10.4	AAAEEAAAAAALNVR;DISGTPLGDAYGFAR;GNHEAHDINALFGFR;SESTQSTPGSAASGIR;STLGDAWALDTSEKPYAWR;VFPVVGTAPGPR
Cre10.g447950.t1.2|PACid:27579812	1	7.73	APPVQTAATAAALGAK
Cre02.g073700.t2.1|PACid:27575243_NumberOfIdenticalSequences_2	2	8.54	ESAADVIGLDWAVDMK;VQGNVDPMSLFGPEEVIR
Cre07.g327350.t1.2|PACid:27564557	3	32.58	MVNGAPVTVQAEETR;NQELLTAIAAGNYEK;YATMCDPSMTCFEPEAVGHLVEGLDFHK
Cre13.g586300.t1.2|PACid:27573629	7	83.33	ATLTISHDFAYGPR;GIPGVIPPSATLVFDVELLDYK;GVDVATTRPGDGVSFPK;GWDEGVAQMSK;LGMGEVIKGWDEGVAQMSK;TGQTVFVHYTGTLTDGK;TGQTVFVHYTGTLTDGKK
Cre01.g045100.t1.2|PACid:27579048	1	5.82	VAAYESPLDFR
Cre12.g511900.t1.2|PACid:27582151	5	25.28	GVNPWIEVDGGVTPENAYK;KSDIIVSPSILSADFSR;SDIIVSPSILSADFSR;VIDAGANALVAGSAVFK;VLDVHLMIVEPELR
g18062.t1|PACid:27571021	1	6.88	VSDESEMAALEAK
Cre02.g097800.t1.3|PACid:27574517	31	24.91	AALVQAVTHK;ADQSAAIVNFVASDIQK;AVSEANASLQR;DDAILWEVLK;EHGSFNVGGR;FAAHWAAEQK;FEDVWMQYR;FPLVVLPK;IIVMEQGSLMEYESPSK;ILVDGVDIATLSLK;ILVDGVDIATLSLKR;KVGLEDQAQHAGGLDGQVDGTGGK;LDAPWALK;LDTIIESDK;LDTIIESDKIIVMEQGSLMEYESPSK;LEAYLLEEVPSGTAAVK;LKDQDGQKPSLVR;MAEDFWSTR;QEYFIEEAAR;QIVLPDGNIVPAASK;RGEELNAEEMGMPPENMAHEAYDK;RGEELNAEEMGMPPENMAHEAYDKFAAHWAAEQK;SAIMQEVLPAIK;SNLDPFGEFKDDAILWEVLKK;STTLLALYR;TGLSIIPQEPVM…
Cre03.g198850.t1.2|PACid:27577576	5	29.03	DGEYATFLGYATPPTSYGGYGGNAK;LTDLDSTLSGFAGADYDLQDALSSATNR;YTFEYPAGWK;YTFEYPAGWKEEIPSK;YTFEYPAGWKEEIPSKVEK
Cre06.g261700.t1.2|PACid:27569215	1	4.83	EHFEAYVHEDYAR
Cre12.g489750.t1.2|PACid:27581257	9	21.01	AEPLVLNSVIGFGGAIENGLIAHPDGR;AVTAIASTADSSR;IIDGSDLDEVNALAVDR;IIDGSDLDEVNALAVDRDGEALVSGGGDK;IKGSGDECVSASSDGSCILWDLHTFK;KVTYWDAYDGNAIR;SQEFLQGHSDK;TIIYPLGSTIVLR;VTYWDAYDGNAIR
Cre10.g418250.t1.2|PACid:27579647	1	0.98	SELDDTQFLLAEAQSR
Cre05.g241750.t1.2|PACid:27572829	2	8.98	DAADELKFTELLR;QVEDVDSGPVVLAGYGYGLPISR
Cre13.g573800.t1.2|PACid:27573686	3	11.16	IFVDTDDDLR;LLTSEVDEYVDK;SEETHTTGPADVIVVEGILVLAMQEVR
Cre06.g286250.t1.2|PACid:27568113	3	10.06	DLPFDAIEFVAYEQIK;DLPFDAIEFVAYEQIKK;TEGMGAFMSGWQPR
Cre02.g074650.t1.2|PACid:27574221	3	6.69	AAAGGSAAAEAAATTR;SLDEEQPDWWPLLQAADAK;VWVFGGEDGSR
Cre02.g118850.t1.2|PACid:27575846	4	47.78	EATDNLPNTLSNDEK;EATDNLPNTLSNDEKLELYALFK;GLKEDFDAAAK;YIDYVASLK
g7707.t1|PACid:27563691	1	1.76	ESFEDEGVAALLNSNFISIK
Cre14.g624500.t1.2|PACid:27566185	1	6.08	LVLDPDALEEQAAAAR
Cre12.g555900.t1.2|PACid:27582443	1	17.32	VVVGVGDPNPLVAAEGIATLEK
Cre02.g141100.t1.2|PACid:27575355	3	9.9	FVNNVIGGENFIDMAR;ILADPLFLFK;ILTLSEVEAFAAEK
Cre08.g362550.t1.2|PACid:27563527	1	5.26	LRQEVDESDAASDELLER
Cre07.g324550.t1.3|PACid:27564086	2	7.84	GYDVAVLFVNDR;VFTDTYFVEPPLDKDTAQLAR
g8713.t1|PACid:27563258	1	1.08	YLDSVDGHIDLYSR
NCBI|BK000554.2|DAA00919.1|28269741|TPA_inf: TPA_exp: ribosomal protein L5 [Chlamydomonas reinhardtii].	6	42.78	GMDISIVTTAK;GNYSLGLEEQLMFPEIEYDKIDQVR;IVESSLKELAMIAGQK;KGNYSLGLEEQLMFPEIEYDKIDQVR;LTTNFNYSNMHEVPK;QQMPVGVTVTLR
g9908.t1|PACid:27570157	1	3.7	SDQSTNNQLFASYVLR
g18143.t1|PACid:27567728	3	3.88	ASQWGEAAVFDSEDGGSEGAGGGGGR;MVIAEEDGGDGEGGAGR;VLPLQIAEALTGDAEPR
Cre17.g715350.t2.1|PACid:27571005	2	6.32	QHGWDDVGSDKIESK;STTLDSWTQEQLK
Cre16.g653700.t1.3|PACid:27567011	3	4.27	DNKPFNPLLGETYEWVAPDGTAR;ITMPATINEPTSMTQR;LGELAPHVSEVER
gi|119581085|gb|EAW60681.1| keratin 10 (epidermolytic hyperkeratosis; keratosis palmaris et plantaris), isoform CRA_b [Homo sapiens]	9	20.35	ADLEMQIESLTEELAYLKK;ALEESNYELEGK;DAEAWFNEK;ELTTEIDNNIEQISSYK;LENEIQTYR;NVSTGDVNVEMNAAPGVDLTQLLNNMR;SLLEGEGSSGGGGR;SQYEQLAEQNR;VLDELTLTK
g6306.t1|PACid:27568698	5	22.17	APVVISHGK;EYIDMAAGIAVNALGHSDSQWYAALVEQAEK;TAAVFVEPVQGEGGVTPSTQAFLK;TMAGNPHVQEVR;TPFYPMMPGHQLAEYNNLESAAAVIK
Cre16.g691850.t1.2|PACid:27567198	5	47.62	IFEVPLGYVVPR;IPGSILGPEDAKPE;MNAPPVYLNPFTNR;MNAPPVYLNPFTNRIPGSILGPEDAKPE;WAAEHPTAPR
Cre16.g656650.t1.3|PACid:27566357	1	6.07	VPASEEEQSLLIDTLQDWK
Cre01.g032050.t1.2|PACid:27578562	1	3.25	ADMASWHDYWR
Cre16.g663600.t1.2|PACid:27566481	1	4.26	VLVGLGEGFAPSAATAVLAK
Cre16.g670950.t1.2|PACid:27566802	1	9.47	LSDEEVTSLASYVAER
Cre10.g438700.t1.1|PACid:27579421	3	6.96	DTDVIVWDVVGETGLYR;RLESLFEQDLENTAADRDAAALGGEGAEGGAAAPAGR;TAEPFFVEEERER
Cre16.g650750.t1.3|PACid:27567339	2	16.47	ASVDEFQEEDDTPAK;NVVGFGDSLGEALSGLDLTTEQVATLK
g10134.t2|PACid:27569812	5	17.91	IENLVVVVEK;IENLVVVVEKDTPYR;LIDTSLLSAEETAWVDGYHR;MQDQPELLEWLR;SVDGCTLLLLDSGGQYECGTTDITR
Cre09.g393900.t2.1|PACid:27570401	2	8.11	HSTDGGATFTEPTAIVSGK;IAAYSLQEQGLDTVDANR
Cre02.g144250.t1.3|PACid:27574935	1	1.78	LLGEVAEEWDAR
Cre13.g584250.t1.2|PACid:27573502	2	9.03	AVAQDDYLSER;LEPVEDELDMYGRPK
g6799.t1|PACid:27569205	11	37.34	AAAYVEDLIPAMR;AFAEDAVPAVLEAAK;DHSGITPQQLTPEVWDYVFLGK;EGAAVTAGFPTGAEPDTILQR;FKQEEALAAGPQVLDVK;FVGWQEAVLR;LPFSEVAVINESMAYLLR;REFEYWYPFDLR;TLNEAIGEYSSDAMR;VVGAHVFVSER;WALADAGDGMDDANFETTTANAAILR
Cre08.g364700.t1.1|PACid:27562896	1	3.98	FLPGYEASQMNYGK
Cre12.g546500.t1.2|PACid:27582082	6	15.94	AAPVRPIVDPGNPVVTVLAGDSDSGIGPR;ALLTSSIGQLR;AVGGVETAPGVFK;GVVETYHVTSYEMSATDVVSQDWALGSGVVEK;SSPLLDMNDGTIK;YSWAVSPEDALVEHPPNGYGAGLVNLR
Cre03.g157300.t1.2|PACid:27576499	2	12.17	FGELLMTSGIVLNDDVR;LSDDVYAQDSIELLK
Cre13.g584400.t1.2|PACid:27573646	2	3.11	ALSEELENPLNVHR;DFQEVLQELVGDK
Cre08.g382300.t1.2|PACid:27563395	1	7.19	SGEAVEPDQSFGLVAQQAEFFR
g8529.t1|PACid:27563319	1	5.96	AEEAIDSHLLEVSK
Cre12.g530850.t2.1|PACid:27582957	3	3.43	APAATAASAADGAVAR;GAAPGDFTPVEQVAELLDVAMK;LDQLYIEIEELK
Cre15.g641250.t1.2|PACid:27573110	2	19.34	GVFNQAEIEALYK;GYISPEEFLSIPELSINPLAQR
Cre07.g344150.t1.1|PACid:27563870	1	4.02	EQIPAGSEEEVEIR
g15590.t1|PACid:27567132	2	13.69	ATAEVMLTDFFK;GLSEGAGVTAEDFIPADWHSK
Cre10.g449250.t1.2|PACid:27579777	2	3.42	ALEASQGQVTLSER;LDEYIEGLYEEEMPK
g6595.t1|PACid:27569018_NumberOfIdenticalSequences_2	1	1.11	TEGAEADANMEEAAAAPEAVVK
Cre09.g391450.t1.2|PACid:27570428	2	6.99	IFDQDFGTLPGTDLPR;VMEMLSNAHTDTFGHPVPTPVTLNPVPGK
Cre05.g240300.t1.3|PACid:27572484	1	9.38	TTGTNNKPVLVK
Cre04.g217450.t1.3|PACid:27580629	1	3.89	WDEQNLIENEVIK
Cre02.g088400.t2.1|PACid:27574930	1	3.24	LVLGDIITAVNGVK
Cre06.g274200.t1.2|PACid:27568163_NumberOfIdenticalSequences_10	1	6.98	AGLQFPVGR
Cre10.g418950.t2.1|PACid:27579545	5	6.94	LHLVDLAGSER;TALTLIYPQSAHDYEYYR;TIVEVLNELGSDLK;TQIAAYGLELYNEDLR;VVPEVVGVTER
Cre03.g161800.t1.2|PACid:27577629	1	0.26	ASTNTFLNEDQELEATYR
Cre02.g083600.t1.2|PACid:27575629_NumberOfIdenticalSequences_2	2	6.95	DLEFVEKAEEK;GTLAPQAAGVIHSDFER
Cre01.g000350.t1.3|PACid:27577893	7	22.91	AVIDSGALAGR;DVTLYYGTR;NPESTAYSELLPQWTAAGVK;QGYVHDVFER;VVIDVGAPLAAGYTVPGQFVQVK;VVSNSPAAAGPLHK;VVSVYSESK
NCBI|BK000554.2|DAA00916.1|28269738|TPA_inf: TPA_exp: ribosomal protein S19 [Chlamydomonas reinhardtii].	1	16.3	EHIPVFVSDQMVGHR
Cre05.g245900.t1.2|PACid:27572736	11	46.46	AAGNYSPVLVTQLEAK;ADDKFSWVYPVK;ATVENNLDYVPPMGK;AYTAPGQAGPVALEMYSALTDIQTEK;DVAATMYVAEWTPEK;DVAATMYVAEWTPEKGWDSGK;GGQLTPIDLIVEER;GYDVQEAAVSVHEAMEADEIFTTGTAVVVSSVGSMTYR;MSMPSVPEDQFVEAVR;NGFADVVYLDAK;TPPLSGTILPGVTR
g7585.t1|PACid:27564743	1	2.13	GAGQEAQQAEDSPLYK
Cre03.g149650.t1.3|PACid:27577442	6	19.58	AYLSGNFGPVPDELFAEDLEVVEGK;ELAHLTEYSLSPATGAASLR;LLSLNEGDMPYGIK;LPAGLDGFYVR;MDLSAPGPAAAAAAASTPAASAASTPITSPSK;TSSADSPAWSLPQFPMTR
Cre07.g315050.t2.1|PACid:27564421	1	6.95	NDLLVDTDSVAHPATLIWTPQAADSR
Cre16.g649200.t1.2|PACid:27567410	1	4.71	ATFTSFDLLVDGER
Cre06.g274700.t1.3|PACid:27569197	1	2.9	ANADEDELNYNPR
Cre02.g142200.t1.2|PACid:27575033	3	23.73	QFGLMPTDPEEAAHVEQLLAVVTDGVGEGR;TQVEESAPYIEQYGK;WYDDVEAPAAK
g18101.t1|PACid:27573245	1	1.52	SLLEWLGEGPER
Cre12.g507750.t1.3|PACid:27581955	2	4.42	IADFGLSK;IFTDYDPEWEIDPATIK
g2963.t1|PACid:27576738	7	24.6	AAAKPAADGAAAVPK;EAAAAAAPAAAAAAPAAAAAAAAPAK;EAISGLAAVVTHLAR;FVAPPPPAPPAPK;HPNADSLYLEEIDVGEDKPR;IDKHPNADSLYLEEIDVGEDKPR;LTVEGFSNPPLEEVNPK
Cre06.g268700.t1.3|PACid:27569398	2	2.56	FAEEATEWER;LADMAGKEGRR
Cre11.g478800.t1.2|PACid:27565136	18	35.84	AAPAPAKEEEKPAPAPAK;AAPAPAKEEEKPAPAPAKEDPKPAEAAASSSK;ADSHFADMPSLQVEK;AEEVAKPAAPAPAPVAAK;AEVETVPVEVDQVEQAAESR;ANDAEYQEYIK;DRNNEPIVFDESLLIYVK;EEPKEEPKEESKEEEPEAPAAAKEEEKPEANGKHEEK;EEVVDEMFTGVPK;ESNDVIAQLDTQIAAANAVLDEAK;GASSGNKDIINNLK;IEQDIKDLEFK;KANDAEYQEYIK;KYAEFDAR;LAHETLPDQEEK;LAHETLPDQEEKR;LKESNDVIAQLDTQIAAANAVLDEAK;NINPEKIEQDIKDLEFK
g16726.t1|PACid:27566233	2	11.96	ADIPIVPLDGSGGSSVR;DYQTGQLQRPQDNPWEDEL
Cre01.g038950.t1.2|PACid:27578822	1	6.4	ADHIAEFLDQR
Cre01.g020400.t1.2|PACid:27577861	2	5.85	DEVEAFPSVPDHEIK;DGTQVLSGSFDGTVR
Cre04.g229700.t1.2|PACid:27580517	2	6.75	AFLAAAHPDLLQEPLIELLQNK;AGDFAAFEAK
g5619.t1|PACid:27568807	10	12.07	AIVNNDFDTAVAIALK;EYWGYAPDEK;FTLEEEDFR;FTLEEEDFRGER;GITYDEVVDAYYK;IIFIDGAMGTQIQK;LSGLEPLNYTPDASNMR;TLSGQTNEAFWNSIR;TLSVSPSVENPAFR;TMWELLDAEAATDIK
Cre07.g352450.t1.2|PACid:27563790	1	7.34	RGEETGITSEEVAATIEEALTAPR
g5370.t1|PACid:27572860	7	19.29	ASLGMAPGGLAPEQDAALAQAALEAAVMK;DMFVEQPEYDDEQPETGR;GGFKDMFVEQPEYDDEQPETGR;ITLQTQEEATDADMR;RAELEAEGQAAEDALANAASGR;TDGTATFFDGPDLLYAEGVPLR;YPELDLFEQDYLHYR
g17751.t1|PACid:27572245	7	20.41	AADEIFISDGSK;AGYLFPEIAR;AQLTELVNFAR;EAVASTFYGHAGR;EGYSGYGAEQGQGALR;IISLGIGDTTEPLPK;YANGEPVHADWNR
Cre01.g032450.t1.2|PACid:27577815	2	2.81	AAEEEVEQLEHEDVR;LECDEDADRLCPDAVDEAGQSR
g2880.t1|PACid:27576275	1	2.37	GSDNLLAGPLPASLDATDDLR
Cre03.g204550.t1.3|PACid:27577468	4	17.94	AGNYAANTVIQR;KMTEVATAEGVNVR;MTEVATAEGVNVR;YQVDASTPTGTCATCIVSSER
g9686.t1|PACid:27570714	4	21.48	LAWTVTYR;SIVGTSLEVIQK;TDGQHYMFLNK;TDGQHYMFLNKK
Cre12.g534350.t1.2|PACid:27581264	3	14.06	GADFIIEAVAEDEALKK;GMNVLLNDTNPLALER;IHTSHNGLESVR
Cre06.g283300.t1.2|PACid:27569033	2	21.54	FDEDGESALHTAAR;GADPNAQNGYGNKPVDEADEQPVIDYLK
Cre05.g234500.t1.3|PACid:27572647	1	1.05	LYDVDQGWR
Cre02.g092950.t1.2|PACid:27575031	1	3.17	WVVITNGDNLYDSR
Cre07.g345500.t1.2|PACid:27564706	3	19.64	LAADAGIEEPSEELR;LLEQAAAAGGDPAAAQAEADAK;SVEVDGQQVPYELAYAR
Cre02.g111800.t1.2|PACid:27575148	4	13.47	APAADAAAATSDPQMVEVVR;ERWPGVAFLDDDAGAAESSAR;QEPISGGFGAPLLMFVER;WPGVAFLDDDAGAAESSAR
Cre16.g672750.t1.2|PACid:27566594	9	39.64	AGANIEQLQR;AGEFYPGTSDR;DFIVDSGSTIR;EVSISGTYSAVK;GSNLVEVQQSSR;KGSNLVEVQQSSR;SEAEAETQSGPVEVPDIDKFVNSAVAGSGSGSGDLPTGTQQVVAK;TQLTLYLPDDDVGAILGK;VQSLSELTPSDPER
Cre08.g375500.t1.2|PACid:27562968	2	6.44	GYDSAGIAFDVVDAYPLTQK;LADGTQAVISEENGVLESVGPLIIK
g17993.t1|PACid:27572166	6	17.31	APNFSAPAVVDGEITK;EADDAGAFGSK;FDTTAPELEVAAGELGIK;KKPLEDAVAELAK;SLEYFSEVK;SLEYFSEVKEADDAGAFGSK
Cre08.g374400.t2.1|PACid:27563194_NumberOfIdenticalSequences_2	1	3.86	MDPFTLEPIGALSGHDDR
Cre02.g095400.t1.2|PACid:27574445	1	3.08	TEHVAAHPLPR
Cre12.g511100.t1.3|PACid:27581625	2	8.64	DAVPAFYEAVAANDLDTLRR;MVREEVEHDFDAEEFLEGVR
Cre09.g406600.t1.1|PACid:27570158	5	22.32	ATGTGSIASGDEVYLYINNPMLK;AYDNLYSYQVSVWK;DSGSGAIDFATDSVVLK;GTSQWFVLER;LTGAATGGEVTTNTK
Cre02.g093350.t1.3|PACid:27575341	1	5.66	LDNAAGSGVHLTPGGLEFDEK
g9912.t1|PACid:27570937	9	44.5	DYKPADEGPSEYQTIPLDKIEDFGVHAK;EFAAGQIADVAEKLEQAESSLAHGAR;KKPATSGSGAAGGGGGGEESALAR;LEQAESSLAHGAR;SGGNLEVMGILQGK;SYYPLDITFFK;VNAQAEAYEYMVDFLDTNK;VRWELENNIAPAASEDTDALFK;VVGDTFIVIDSFALPVEGTETR
g9621.t4|PACid:27569638	2	31.71	ALAEFPNQITLANLK;VKEFLETGTVAELSGVDDLAGVGK
Cre06.g284100.t1.2|PACid:27569384	2	5.57	GDDPLTVPELFDDGPWWEHQR;KQPLHGLDNPK
Cre17.g702150.t1.2|PACid:27571853	3	18.11	ELVPQEYELEK;QVVEDNLQALLQDAPLPYSGAQGR;WAPEAAEFGVR
Cre02.g120100.t1.2|PACid:27574951	4	21.08	AFPDAYVR;AYVSNESAIR;LVAFDNQK;QVQIMGFLVQRPK
Cre12.g485550.t1.2|PACid:27581700	1	3.87	WVPQLGDAAEVVAR
Cre08.g384200.t1.2|PACid:27563069	1	2	AGEAGASLAAAQAAAEGTGR
Cre03.g182350.t1.2|PACid:27576508	1	6.25	VVLGQNEQYEVLR
Cre12.g542100.t1.2|PACid:27582925	7	11.82	ELPLPGVGSVGAMSGDR;GSELFFSFTSFTEPGALYR;IDTAPGSALEPQLFR;QLFTDVFDYPK;RGEVVETLHGVR;VPHSADDYVTK;WLEDPDSEDTR
Cre02.g102250.t1.2|PACid:27574427	10	44.92	EEEVYQEKPYIGK;EEEVYQEKPYIGKEEL;ELTSVVQKR;FKDGYMVSSGNPAK;FNFPPDSVELYAEK;FVMESGAK;IMKEWDPTGK;TPLPDVVK;VLEPKEEEVYQEKPYIGK;VLEPKEEEVYQEKPYIGKEEL
Cre12.g537200.t1.2|PACid:27582262	21	28.02	AMIESGEGLDWAMAEALAFATLVSEGNHVR;AYQVLGHFAADLDPLR;DSFNEGTSITYLEELEER;EPIAHEGEYTGSGDVK;ERIETIDPVQFTK;FGLEGAESLIPGMK;HGHNEIDEPMFTQPLMYK;HSAQLYAER;IETIDPVQFTK;ISGHTHPPELDPAFWGFK;LIANALDVNYSGAI;LKDSFNEGTSITYLEELEER;NLDHGVTGEAMAESFDAFEK;NTGVPAELLR;QYYSEDHER;SPLYEFDDQPDDANIVGVR;STGLAITALPEDFAFHR;TVIDTAADLGVQSVVIGMPHR;VFYDLHDAR;VGEVAIVR;VIMDDTGLTPK
Cre08.g360550.t1.3|PACid:27563225	1	7.04	EAAGAAERPAAEQPPREQQQELEEEGEAAEAGYGEEAFVR
g13794.t1|PACid:27581075	3	12.11	EGAVEDLQAVLALEPHNK;LFDNDDAFVR;YVYIPADVHEQIQER
Cre03.g205650.t1.2|PACid:27577661	2	6.25	FSGGDVAAAVDFIQEQR;TAAGQYVDMEQLDKLEGLGYPR
Cre16.g681850.t1.2|PACid:27566985	5	13.63	ENNYNFDHPDALDR;IYVDTDDDVR;SEDIVYEK;SHGGVNEEEAVEAAER;SVEVPVYDFALHAR
Cre09.g415800.t1.2|PACid:27569652	5	12.11	EMASTLLSGLYAEVIAPEQVAK;EYFDSQDSAEVAAR;MRDEAAAPASAAAPAPFLTEEQR;SAVEQEVMDYGPAAR;VADNLADAVLDNPQAGER
Cre03.g152950.t1.3|PACid:27576939	1	4.03	RLEAGEVEEGDRDDEEDDEEEGGEGGQGR
Cre02.g113900.t1.3|PACid:27574513	1	4.14	EVAGAGLREEDGLFEER
Cre16.g683050.t1.2|PACid:27566966	10	15.76	FQAGPFEIEPVR;GMWTDEGKLPAELTAAVENAVAR;HANPNEVLIVTTGSQGEPR;IDENPLDGEQFDR;LTEYNLWDEK;LTEYNLWDEKR;SDEGTIVHTGDWK;TLPGDLLLYSAK;TRLPAPEPAPEPAPEEPPAPAPAPAAR;YDGEEPTYFFNDGGK
g1434.t1|PACid:27575343	1	2.28	GGGDEGLDEVVGPALDSEEAEGETARR
g10013.t1|PACid:27569663_NumberOfIdenticalSequences_2	2	2.67	MISGDGLAALSMLEGAVAR;STAAAAADPAGAAAAEAVPLPGYPAPLR
g9888.t1|PACid:27570583	2	11.45	AGVEVVPITLLGTGSLMPSGK;DLLAEGAPVLFFPEGTR
g2791.t1|PACid:27574681_NumberOfIdenticalSequences_3	9	49.17	DAVLLVFANK;IGEAKDELHR;ILMVGLDAAGK;LGEIVTTIPTIGFNVETVEYK;MLNEDELR;MLNEDELRDAVLLVFANK;MLNEDELRDAVLLVFANKQDLPNAMNAAEITEK;NISFTVWDVGGQDK;QDLPNAMNAAEITEK
g769.t1|PACid:27578660	1	2.04	LHYFEPEAVLAGPALLTAYDPAALAR
Cre04.g221050.t1.2|PACid:27581015	2	3.08	ASDYGNEDGEHLLEETDVYK;FVTFHNFEETEEDNKQWLLTR
Cre05.g241300.t1.2|PACid:27572611	1	21.18	AAFVPVNPKPFLQDLTGK
Cre12.g553700.t1.2|PACid:27582207	2	16.74	AGLDAAAAAAVLDDPAAYTEQVK;GVGGVPFFTVEGR
Cre13.g607000.t1.2|PACid:27573949	2	5.61	DASAVILVSDAR;EAVAAAVGALQTQLAAEYGR
Cre08.g382950.t1.2|PACid:27563329	1	7.48	MDEAAVANNMK
Cre06.g304350.t1.2|PACid:27568176	6	47.97	DAEVVEEEHAPPPPPPPPK;DAEVVEEEHAPPPPPPPPKK;KPTLESLSADELEELK;KPTLESLSADELEELKNEVVSEVVDK;KPTLESLSADELEELKNEVVSEVVDKIAGEDGTK;LADFLEPELITAPYDPR
g6287.t1|PACid:27568674	2	5.73	EVDVLVEGYNDDGWLIGR;IGEEWAEGLVGR
Cre08.g360350.t1.3|PACid:27563128_NumberOfIdenticalSequences_2	1	4.87	DTGFTASYTFEPLSNLVYTR
Cre10.g435550.t1.2|PACid:27579341	1	9.72	AHPEAGDEESPYYSVDPTPALPTSTPTEELR
Cre02.g079550.t1.2|PACid:27575756	8	14.4	AALGTQLVDAPTAGLEQVLYR;AYTSFINESPVASK;DAEPVLDTHLGEGSSAFR;DSEGHLLPAPPQLLNPLR;MGGSLAGASAEAR;QADGYQMSLVAPEK;TGGAGMANADDFIAGYFDK;TGGAGMANADDFIAGYFDKYVSDDSAR
Cre06.g251600.t1.2|PACid:27569521	1	2.78	VLYEAALAGSDTK
Cre16.g681750.t2.1|PACid:27567181	3	3.8	AMPATELIPLLPR;EAADIIILDDNFSSIVK;ESDVGLAMGIAGTEVAK
Cre02.g146600.t1.2|PACid:27575633	1	4.32	EGDGEAPPVFNVDGITYMHIK
Cre03.g189500.t1.2|PACid:27576787	5	39.91	DSWALPGGFVDAGEGLDVAAAR;ELQEETSVDPASVSMTQVGAFADPGRDPR;KFDPFKDSWALPGGFVDAGEGLDVAAAR;QPAAQAIDGLPTLLR;WFDVSALPQLAFDHK
g5361.t1|PACid:27572796	1	9.2	TGHGSGGLPADGEEAELQAVLSK
Cre05.g244250.t1.2|PACid:27572886	5	1.88	ADSAALIADLAELQAEVER;DALLAEVAADIMAR;LHQAPDSTEALDELDKFVEK;VPQPFDIEAVR;YYAPPEGHAESYLGYIR
g15143.t1|PACid:27565967	2	0.97	GAGEDEEDDAAAAAQEEEEHAFAR;LRGAGEDEEDDAAAAAQEEEEHAFAR
g18128.t4|PACid:27567739	9	21.42	ALDYAEQLFEQADTNR;ALDYAEQLFEQADTNRDGR;ALPATAQVANQQGK;EFSHLEEHAR;GSDGSIWALGDAATIDQPK;NYFLYTPLLPAVATGTMEER;SESSSPVYTTMSLDGQNLK;SLSPADAAAAAASNSSQPFAVLLDGNTEISK;SLSPADAAAAAASNSSQPFAVLLDGNTEISKEQFK
gi|229463044|sp|P02533.4|K1C14_HUMAN RecName: Full=Keratin, type I cytoskeletal 14; AltName: Full=Cytokeratin-14; Short=CK-14; AltName: Full=Keratin-14; Short=K14	1	1.91	DAEEWFFTK
Cre13.g565650.t1.2|PACid:27573912	2	9.14	ALQLVNETGGIEEAR;KSPELLDIISSEFVEEGSLQR
Cre03.g183850.t1.2|PACid:27577652	3	15.61	ELYEKDGTNDLWMEDEFNAGSR;IFDHYGNQEIDVEVPEDR;YILWEAEDK
Cre02.g104951.t1.2|PACid:27574258	1	0.63	EIEELEAEAEAR
Cre10.g455300.t1.2|PACid:27579327	1	11.81	LLHEAEGHVVTVELK
Cre11.g468950.t1.2|PACid:27565460	2	56.67	LFSDIIAER;STVYIPMLLVGAYFSNEAIDYAVDK
g9919.t1|PACid:27570082	1	3.46	GEGYGEWWVELPDGSR
Cre12.g487100.t1.2|PACid:27581304	4	9.02	EIEELLSR;GTDEEKAEAAAVLVAVLEAVR;LEAPEDAAAAAAAAAAK;SNQYLEETQPWTK
Cre12.g508850.t1.1|PACid:27582747	2	11.45	GLEGQIDIVTPQTIGGLK;SPEYLALNPQGK
g4541.t1|PACid:27580432	3	15.64	AAYELINAGWDAK;APVLADPVDFEQVGFR;ILTEEQGWTLVDVR
Cre01.g047600.t1.2|PACid:27578031	1	7.26	VGRPTDVSELVAFLADER
Cre07.g354551.t1.2|PACid:27563934	1	0.58	GGDIEYDALVSAR
Cre14.g625450.t1.2|PACid:27565999	3	16.32	GVTILEGDAEDLPFPTDTFDR;TVKPENVTLMDQSPHQLAK;YVSAGSIEYWPEPQR
g10039.t1|PACid:27570489	12	12.54	ELAGPLLALAPDDAPAVTSR;ELLAAALEQAPDPAGDKAAQLEYDLR;ELRLDDDDYDLLEENQVQGIR;FLDATPPEVEER;GAEEIDGTYDAVVMGGR;LDDDDYDLLEENQVQGIR;LVNDVAELFQSSDR;NIVDSLLEHHADALIDHETR;QAVVSAEATEAGEAVLDPFHK;QRPAAGSAAAAAAGEEEEAGEEEDDFGDDDDEAAAEAR;SSVVNDEGGEYER;VASAGPLRLPLADSEDEFLASPR
Cre02.g147900.t2.1|PACid:27574349	10	30.91	AEATDVANLVLDGADGILLGSETFR;ATNHVFFEPPK;FDFSWGSMEYHQETLDNLR;GVLPIMADPDFSLPGGAILDYAIAYAK;IENLEGLVHAGDIVEAADSVLLSR;NEAPILADSDMSAIR;SLLSILEEDKDLSVPALTK;TGYSDVMEEAGVVK;TVEVLEDLLR;WTLLGEVQAR
Cre12.g555450.t1.2|PACid:27581426	4	19.03	AEYFFADR;EAAVYELIFGDADESVR;MGMTTIYDWAEDKYK;SLADLMEQVATGQAS
NCBI|BK000554.2|DAA00918.1|28269740|TPA_inf: TPA_exp: ribosomal protein L14 [Chlamydomonas reinhardtii].	3	34.43	ESANIGDVIIAVVK;FDDNAAVIINK;MIKPLSYLNVADNSGAR
Cre03.g155850.t1.3|PACid:27577540	1	4.39	ASADAPAADLDKELWSAGDMYAEGAER
Cre13.g573650.t1.1|PACid:27574090	1	3.24	DADEAIYQLDK
Cre16.g668100.t1.2|PACid:27567321	1	7.33	AAAAAESAASGGVPAASTSYEGDRWEEFYK
Cre07.g330300.t1.2|PACid:27564318	3	11.23	GFGFVTFAEEEAVER;GFGFVVFESPEVADK;QHFSDFGTVEDAVVMYDHENK
Cre06.g294850.t1.2|PACid:27567881	1	12.88	EVVEASWVEDVPAEEEGKEDK
g11504.t2|PACid:27565280	2	2.58	LDMSEYMEK;VTGELEALHEELEAEEAGR
Cre17.g709950.t1.2|PACid:27571969	1	4.97	YLEDFHTEKEEDEQFKEEK
Cre02.g141550.t1.2|PACid:27575308	3	30	ERPIMIAEVEELEEDADDGEEVTVLAK;LNNVEASDDQLEPEELAGLRPR;MASIGTVLEVVDFAHVQDGR
g286.t1|PACid:27578477	1	1.37	LPAGTAAYTDADEGEER
Cre12.g542300.t1.2|PACid:27581694	4	11.19	GNAGTHDLALGTETIK;IGDPQWVFK;NLTSPGATAAVPR;TLIIEVDQNR
Cre17.g723200.t1.2|PACid:27571251	1	3.39	ELEEVQGVYEEETAK
Cre03.g178350.t1.1|PACid:27576645	5	50.32	EADVNEDKMVNYEEFVR;EVDTNDSGAVEFPEFVK;QPENPADQEESLR;SLGQNPTEAELHQMIR;YNVEVDLPPERLEELK
g12842.t1|PACid:27582743	3	34.26	AMTHEEQEAAAASK;AMTHEEQEAAAASKR;EHLIATALSEAEPSQILEAEMR
g11521.t1|PACid:27564968	1	5.03	QDGRPIEDEYDPMRPNDYEEVIAAR
Cre06.g304500.t1.2|PACid:27568425	9	42.25	DAKEDYWFNAK;DLITAYDADGALAFEDAPGTWTK;LHTEGQDIWYNWK;LLLQYGADINVEDK;LTQDSTWEAPEHLAWVR;LVDALLQYGALAK;TGEFAWIDPAYHTPWR;TMEPFVEELQREDMDVNQPDSK;YINAVTGQEVTTVPPALAWAK
Cre09.g404400.t1.2|PACid:27570035	1	10.91	AKLPDEIAIYTWMDADLR
Cre03.g168550.t1.1|PACid:27577426	2	8.65	FALTMEPPAAALQGVIPGAK;TGGGPVGYEEIAEAAFGPLGR
Cre10.g422150.t1.3|PACid:27579523	1	1.48	YYGESVPYGK
Cre14.g625750.t2.1|PACid:27565655	7	28.01	ADKYQADYDQIASQLEAAANGR;EDLDIAVQSAYVQR;LAPVPVYTVANPK;QFIGVPVFQAEGLTVTTR;VEVGSFEEVVMR;VPMDNVYEVFTTPR;YQADYDQIASQLEAAANGR
Cre16.g669150.t1.2|PACid:27566707	2	10.46	VYEVPELGK;YPLADYALTPSMAIVDPQLVLNMPK
Cre10.g452050.t1.2|PACid:27580247	6	29.17	LPDGNEPGYPGGIFDPFGWSK;LPDGNEPGYPGGIFDPFGWSKGDIK;NLSTHLADPWSTTVWQNDLAR;WYAQAELMNAR;YQDFVKPGSANQDPIFTNNK;YQDFVKPGSANQDPIFTNNKLPDGNEPGYPGGIFDPFGWSK
Cre16.g665550.t2.1|PACid:27566592_NumberOfIdenticalSequences_2	2	7.75	ELEELVVESK;TSDASAALEAAQQSVDAAAQR
Cre16.g677700.t1.3|PACid:27567446	1	2.22	EVHDALASIEGEAER
Cre12.g556250.t1.2|PACid:27582867	8	23.7	DEEDRVIWVYK;DPESLSSTVSWRDEEDR;EDLAEIEDPR;IQDTPGYGDELDVFR;MVQDYIESQNRK;PAPAPVEEPKPAPAPAPAPPPPAPAK;WLELEQAR;YPWGTAEAFNKEHSDLLAVR
Cre06.g270700.t1.3|PACid:27568837	1	0.59	LGVEEAEELLAR
Cre12.g538500.t1.3|PACid:27581842	2	3.18	ADSLSVLLTQAIR;FYDVQLGELK
Cre02.g097400.t1.2|PACid:27574476	8	58.79	AMGQEMINSVK;DDMFLPTGTDESDK;DDMFLPTGTDESDKLAEIMK;EHWANDKEMAVTVVK;EYTVIDITDEGIVSMMDESGNTR;EYTVIDITDEGIVSMMDESGNTRDDMFLPTGTDESDKLAEIMK;SDHEVETFESADAGASLTYPQQAGTVR;SDHEVETFESADAGASLTYPQQAGTVRK
Cre06.g276550.t1.2|PACid:27568302_NumberOfIdenticalSequences_2	7	52.29	AMSIMNSFINDIFEK;AMSIMNSFINDIFEKVATEASK;KDEKPVTAEAGAEAPAK;KDEKPVTAEAGAEAPAKAEAKPK;LVLPGELAK;QVHPDTGISSK;SAVETYKLYIYKVLKQVHPDTGISSK
Cre13.g568550.t1.3|PACid:27573920	1	0.8	GFDWQAYEER
Cre03.g196450.t1.2|PACid:27577672	2	5.76	ADDLDDALFNLAAGR;KASESDDEPSADSADSEEEAPR
Cre16.g684150.t1.2|PACid:27567493	2	10.62	AKDLAAQDVGAAR;SLDPLETYVPLVLEAR
Cre10.g459000.t1.3|PACid:27579940	1	7.16	LEATAAAGPGPALPAVGLDVLDAATGK
g8737.t1|PACid:27562984	4	16.04	AAAEGTPVNMEALFSQLTLDIIGK;AASAAAAAGTEYLNEADPSVLR;FGPLDGPVPNEQNTDFR;VPVGQDVMISVYNIHHSPAVWDDPEAFIPER
g4405.t1|PACid:27577464	1	9.95	QDLEGAANAQEVGQIFEVER
Cre06.g279850.t1.2|PACid:27569111	6	35.42	AEQYLIASGLTYTIIHPGGLIDEPDGQR;DFEALLTGMPK;EGQFPEQVDWLGQK;LAGLPDTAIFEVDLAR;LGVDDTLIK;VVLVSSMGGTDPSNNLNK
Cre14.g618700.t1.3|PACid:27565743	1	7.83	GVAGAASMAEALAVELLLAAQR
Cre09.g397900.t1.2|PACid:27570384	1	4.27	SYPSHQYAMEDLIWSETGVELGGAAENR
g8838.t2|PACid:27563283	3	4.99	RLEEEEEDDIDR;RLEEEEEDDIDRQR;TGPEQLHAELAPVLDNDTETFVIK
Cre09.g391650.t1.2|PACid:27570558	2	6.97	IFDQDFGTLPGTDLPR;VMEMLSNAHTDTFGHPVPTPVTLNPVPGK
Cre07.g341600.t1.2|PACid:27564796	13	58.91	AAEEAEAAAAPAEEAAATPLER;ALDSETLDKDVLTAALAELEAEMGR;EESAALTDSVR;EMLPIVDNFELAR;EPSNSHPDGTVLQEFR;GDVIKEMLPIVDNFELAR;INNSYQGLYK;KALDSETLDKDVLTAALAELEAEMGR;LNADFDNFR;TQGVEAVPTTGTPFDPNIHDAIMR;TQGVEAVPTTGTPFDPNIHDAIMREPSNSHPDGTVLQEFR;TREESAALTDSVR;VSYTEDGPAASSEE
g17455.t1|PACid:27572010	1	3.29	NPNSIDAIAAAEAAAAAAK
Cre02.g117050.t2.1|PACid:27574863	2	1.38	DVLLVPDATLDDR;LTDDDQWR
Cre03.g162800.t1.2|PACid:27576992	5	15.1	ANTLTLFDTQEGIDK;ANTLTLFDTQEGIDKYTPVYK;AVFDDYR;KANTLTLFDTQEGIDK;KANTLTLFDTQEGIDKYTPVYK
Cre12.g518950.t1.2|PACid:27582153	2	16.46	SWEHFDAHLTELGWR;TVVLTDDSDEGVAAASHGATDPWHFAGGSNAVSGQQQ
g7558.t1|PACid:27564133	1	9.35	SIDELIASNK
Cre01.g005550.t1.2|PACid:27578573	1	8.93	TDALIWVVDSADLAR
Cre01.g048950.t1.2|PACid:27578802	5	12.45	EPMTQAEIEDLVLK;KQTNLSVAADVDTAEEMLALADK;LEASSREPMTQAEIEDLVLK;RLPYEQR;VIVSYPDVLEQVSR
Cre16.g656500.t2.1|PACid:27566597	1	1.29	HLADELKEFAEDSVIR
Cre05.g241650.t1.3|PACid:27572537	4	9.81	AELPPTVQEALEGLEYK;ALHGPLVNDGYFASGAAWSADETAVVYTAETPAPER;GVGVANEDWGELNTGK;LDWSAQTGSVASSGSNEGLR
Cre10.g423800.t1.3|PACid:27580276	4	5.11	EVEYEDPTTGEK;EVEYEDPTTGEKFDR;LQPTQAQQDAASELVR;LVAEPSVVVGADATATAALAALAR
Cre12.g516100.t1.2|PACid:27581349	1	11.76	YEALTFWEQVDGEAYGTR
Cre17.g720250.t1.2|PACid:27572055	12	46.79	AIVQATPDEVSSENR;FADGLNNGK;FPTPPGTQK;GFDPLGLSKPSEFVVIGVDENDQNAAK;GSVEAIVQATPDEVSSENR;KYQGDALWLPNTTRPEWLDGSLPGDR;LAMVSFFGYGVQALSTGEGALGSLAK;LAPYSEVFGLAR;NNKGSVEAIVQATPDEVSSENR;PSEFVVIGVDENDQNAAK;VVIGVDENDQNAAK;YQGDALWLPNTTRPEWLDGSLPGDR
Cre14.g614800.t1.2|PACid:27565945	1	14.56	SASVPHEDEDDVSGK
Cre16.g675950.t2.1|PACid:27567557	1	1.33	YALTEDVGDDGQLQGR
Cre02.g089100.t1.2|PACid:27574928	6	16.24	GALIWTIELIDDTNR;LVPEFSQSLEEESVAGK;QHTYVETENVR;QSNILEDLETLR;RGALIWTIELIDDTNR;SGSMEFVTSAADAEAFYPVEVAFTSNK
Cre03.g187200.t1.2|PACid:27576673	1	17.5	ADEKEQQGEQGYQLQSQHFYK
Cre05.g241000.t1.2|PACid:27572500	1	20.33	YGGQLTAAAAQEGLELYDEVVADAR
Cre07.g356350.t1.1|PACid:27564397	16	28.16	AMSYTNYFADALTAEAER;AMSYTNYFADALTAEAERDSR;DESEYDPFGAGHSSTSISAALGMAVGR;DGVSTTVIDAR;GNGLGLDLAAYGISK;GYDQIVHDVSLQK;GYDQIVHDVSLQKLPVR;GYLPAETAQDK;LSVEEIDEWRDVGPK;NQDPVGALSSALAR;NSVIAVIGDGAITGGMAYEAMNHAGFLDK;QLPDVVQK;RDESEYDPFGAGHSSTSISAALGMAVGR;SAETVGPVLVHVVTEK;TPLLDTVNYPVHLK;YIDHGDYR
Cre09.g396100.t1.2|PACid:27570333	3	22.86	KGDSWDELTFSK;LGWTADYVMANSPR;TATTTTAVSGVWSK
g16771.t1|PACid:27567236	2	11.94	ASPAGAGSGEAGAGEYFELYALR;TAQALLQQVEAQIAEGTTTLEADEALLGGAEGR
g1906.t1|PACid:27575465	3	16.56	EGLGALVAGVVDVVPAR;IGDDLLDFVTAGPK;NAYGPYTTPLPAEAVAAAPGK
g18048.t1|PACid:27571160	13	38.72	AADMWLNDAAVR;ALIYSGDHDMAVPHTGSEAWTSELGYPVK;DDGQLTPDAAADAILALPGFVNSLPSR;FLADTPLSGL;GAGHMVPETNPR;GHNDDGQLTPDAAADAILALPGFVNSLPSR;GKGHNDDGQLTPDAAADAILALPGFVNSLPSR;HFAGYVTVDEAR;QVAGYYVEYGHGLTYATVK;SPWQPWFVADR;VANMIFLDSPAGVGLSYSEHAADYVVDDGR;YDGNAHPLYAATK;YPQYQANDFYVSGESYAGIYVPNLVR
Cre10.g449550.t1.2|PACid:27579573	4	30.43	AVGLDQDLSEAGLGVR;QHLPGFVESADALK;VLNVEPAR;YAMLVEDGVVK
Cre12.g559950.t1.2|PACid:27581688	1	14.04	KLPEPHEDELDMLDLAFGLTDTSR
Cre01.g050050.t1.2|PACid:27579001	2	10.36	GLHTEYTPLAVGELGDEVWQGVR;SIEEQLLAAAAEGNAEEVSR
Cre07.g346418.t1.2|PACid:27564383	1	2.41	AFYVDDTHGDALVPLADVFNHK
Cre13.g568400.t1.2|PACid:27573855	6	14.25	GVDEAKHELEEIVEYLRDPHK;LGQHEAVVSAFEGNR;LGQVALDYDDSHAMSSETR;SADLDLGVIAR;VAEELIFGHDDVTTGASSDLR;VANSPESLAEYVK
Cre13.g564500.t1.3|PACid:27574092	1	1.63	VLDFGSSAFVQPNETVR
Cre01.g047750.t1.2|PACid:27579107	8	37.91	DVTLNGSVSQMYQEMASR;EYRDVTLNGSVSQMYQEMASR;FHQYQVVGR;HLPTAADANPTVYR;ISFPVTQK;MKVWAEDDVK;NYGIWVR;VWAEDDVK
Cre12.g510050.t1.2|PACid:27581943	12	38.12	ATNPVVAEIFTLMSR;ATNPVVAEIFTLMSRDEAR;DAFYSSLGLNTTQFNQHVIIETNK;ESGSYDLDANK;FYTTDFDEMER;IFIEFLER;IFPAVPDVENPEFFR;LFSLELNK;MVAEVFQVFIMTPK;NMDMEEFEAMLNEFK;VASDETLLTPR;YNAQLVNIGSMNLPSPIK
g7367.t1|PACid:27563709	1	4.01	SEPIQTFTWGSDTITSVR
Cre17.g724850.t1.2|PACid:27572015	2	7.07	KKEEEMELDEEPETATAK;LLAELAAETEPTAANAK
Cre12.g531100.t2.1|PACid:27581158_NumberOfIdenticalSequences_2	2	16.18	HYLDQISAESGEEPSVEMAANLVK;SGSAPDTQVISDNVK
Cre06.g262850.t1.2|PACid:27568065	5	27.34	AQFVDALQEEVR;AVVTPEEVEALAR;FMLWDTAGQEEFDAITR;GAGAAVIAFSTTDLDSFK;MEEDFDREIK
Cre05.g245450.t1.2|PACid:27572601	3	10.72	EGENIDFGFK;ELYDAYSFAVIPR;IGGLVAGDAASYQYLVESIR
g11504.t1|PACid:27565281	2	2.63	LDMSEYMEK;VTGELEALHEELEAEEAGR
Cre01.g017300.t1.2|PACid:27578373	4	21.74	AGIVDPTYDELYSAELDPK;DSYMVEVEVAEDEPEDVAVR;DSYMVEVEVAEDEPEDVAVRR;VEVEVAEDEPEDVAVR
Cre16.g691450.t1.2|PACid:27566281	4	10.44	AATPVSYLAGEDVVLYNGLGPIK;ALGNTDMAR;FPALVEAK;IAPTPEFYGNLLIATVPVASDPFEQANTASR
Cre01.g017200.t1.2|PACid:27578456	4	7.11	DFETEEEVAK;DLEDDLLYSTR;GDYEEAAEVLK;SEEGGSGQAYAFLLER
Cre12.g549100.t3.1|PACid:27581886	1	2.46	AIFVTEAEFLR
Cre03.g204800.t1.2|PACid:27576301	2	10.77	QVQTMDYDTIVFDTAPTGHTLR;VLIISTDPAHNLSDAFR
Cre02.g082350.t2.1|PACid:27574602	2	18.7	ANHPYDEPEVIGLPILGGSPSYLQWLMDSTNK;SREDLLPELTAFVK
Cre08.g375900.t1.1|PACid:27562932	4	15.88	GTPAGAGLYGLEGSPEPTATVR;LAGEAALMQELASLGA;TPDGISLLTVGSQDQQQLCGSGAPILCSGDGAQLVALGPGAVK;TVLPPGAEFIAGGGNAK
Cre02.g090150.t1.2|PACid:27575036	3	29.11	AAGAHAVFEPESLYVAVPGAGEGSNVVGR;ETQHPDSHETYVTVER;SDESQELPVFTTAADMR
Cre16.g666050.t1.2|PACid:27566748	5	12.95	AEYDDNWNYR;LSDPFVR;STGADLVIHTAGPFQR;TQPGVWYPEEK;VDITNADSVQALLK
Cre06.g264550.t1.2|PACid:27569104	1	4.78	TDYVLWAAGDESR
Cre17.g722100.t1.3|PACid:27571835	1	1.74	NTEEEVEEEDDRIQR
Cre14.g627850.t1.2|PACid:27565592	2	11	IDANDDKTLYNMIDVLR;TTYAEGTVDAALFLAGR
g4533.t1|PACid:27580672	3	12.56	EAWVAEQEALEAAAR;GAQEAVLGEVDTGAVATPVELPEDERR;IAFLEEEVPGLVAK
Cre13.g567450.t1.2|PACid:27574149	2	7.87	ADETVAVEEVAAAEPASGK;ADETVAVEEVAAAEPASGKK
g1098.t1|PACid:27578688	4	46.41	EGVFYGQCSELCGANHSFMPIVVEAISPR;LVLPTNTLIR;VLEVDER;VPASVPISYNFDSYMLTEVQPGQLR
g9918.t1|PACid:27570910_NumberOfIdenticalSequences_2	1	4.37	AAGIFGPAAVVEVAANAEEAEGQSGPR
Cre02.g102350.t1.2|PACid:27575533	3	21.57	ATELEGYNPNSEFDVGGGEGEDAWVATHSNPAAASGSAGK;FWLVGHDESR;TYDLYITYDQYYQVPR
Cre05.g246900.t1.2|PACid:27572888	2	18.29	GHTEGGMVGTIIVNKA;YMFSPSTLELTQGK
Cre02.g078550.t1.2|PACid:27574625	3	8.23	AAEKAEEAEYLSAWSTR;ILFDETDR;SKEQEAAMEAYAR
Cre02.g118750.t1.3|PACid:27575367	1	1.49	LGQELADLR
Cre17.g734300.t1.3|PACid:27571818_NumberOfIdenticalSequences_2	8	15.93	EGAAAEAVAGLR;HAYAEAADAGVTVIPSQDYYGPEHDDPLNGIVFQYEAQPFSR;NTMAVLTHAHAAR;QMYELAVAGDPWAQR;RSEVAESQPASSASSSAAAPAPAAETAGPK;TAFGGQYDVNSR;TDQVAQFLQAIER;VAVQGPTGGKEEGWGAR
g11619.t1|PACid:27565142	3	21.84	GDPTYLIVTADSTIEK;SLSQGLKGDPTYLIVTADSTIEK;YGLNAVCTHLGCVVPWVAAENK
g8394.t1|PACid:27563563	1	5.25	ATETHQYSVTEYAQPLQR
g11669.t1|PACid:27565208	1	3.92	LQGEAANVDAQLADLDGQIK
g4366.t1|PACid:27576130	1	6.05	IGGDSPNTNYLFMGDYVDR
Cre07.g335400.t1.1|PACid:27564256	18	32.61	AAQLDSITIPQGPR;AIGEELDWINK;AIGEELDWINKK;DSLAGDKTVYEEIADGKDEVDLGGR;GAGIPFEGNYSEWLGAK;ILAGVDTSLADGR;LAEYEALSLK;LDEPTNDLDVDTLR;LGDLVLDVESLK;LGDLVLDVESLKK;LHFFAGGYSDYEEDR;LHFFAGGYSDYEEDRK;LQAELDAINGWEIDR;MGEPDADLNALSNK;QAGNLLLLDEPTNDLDVDTLR;TVYEEIADGKDEVDLGGR;VGYLAQEPELNDGETVLSNIEPALAAVK;YDELVAQQAAYVK
Cre12.g507400.t1.2|PACid:27583040	8	21.57	AEDLTTGHVGAPNPAVEIK;DVLDGDGWLHTGDVGAWLEGGR;FQEELDAMYAAMPATH;GFEQVHTIHLFPEPFSVENDMLTPTFK;GPSVFAGYYKDEAQTR;LMTLEAVEGLGR;SATSPFQLVSTYPPPADHVR;SQLVAVVVPDPEVLVPWAK
Cre12.g538700.t1.2|PACid:27581105	3	7.54	AGLDLPMPVGSQEQSELAISQLSLELEGLEK;GALENAAEMALVAEQLK;QLLEAQANAEAAEEEVELAR
Cre05.g242550.t1.2|PACid:27572686	2	8.06	AADVGQALAFLQQVK;GFFTADDDSAELSANDEWVPLK
g1855.t2|PACid:27574656	1	0.8	SELYDAELVSYSR
g3724.t1|PACid:27576368	4	7.63	FYDTWDEAK;GGADGAARPEGGEAEGEGDEEAGTTAQLVNVSWVR;LEESMFSTPEK;NLILPGGGEGDTTEK
g9707.t1|PACid:27569648	3	12.84	GSNSPENWITDVTSLR;LENAGDIVPTLPFGTAWR;TTNVGDFGGGTAGTNVAAGFYK
Cre17.g712100.t1.2|PACid:27571899	12	44.94	AFVEAGIEKDSLAIITEEPFVAYERPALSK;ANSDLFTGQLEMAAGGIK;DAESLVAAVAAAK;DSLAIITEEPFVAYER;DSLAIITEEPFVAYERPALSK;GLDAGLDTASGSGTVAAIK;LTEFGVPGADLSGIHYLR;LVGAFLEGGSGEEAAVLK;MMATSVPGVYAVGDVAAFPLTSVATGQESHVR;QAPEWYAEK;TVILGGGNASGYAAK;VTGVTYTDAAGASHQLDASLVVVGVGAR
Cre04.g215600.t2.1|PACid:27580777_NumberOfIdenticalSequences_2	2	18.14	TAGAAQVVGLELAPSAVR;TLLEPAGFEVVSEAPVPAELSHPPR
Cre03.g168150.t1.2|PACid:27577705	3	8.15	IGSGEFGDVYK;IMMNELGWEPEWEVNPK;SDEIAIGDFR
Cre12.g529950.t1.2|PACid:27581524	4	11.18	NIASLDLLPQLMEGDASVEPK;TEPAPQVAQQEPVAPSRPAAVAPGK;VAEEIDDRDWR;VPPEDNIEAVLEIVK
Cre12.g532550.t1.3|PACid:27581104	8	39.31	AEEITISGGLVR;AFEGIPHPYDK;HQAAVAELEEK;HQAAVAELEEKR;LGDLSASVGWK;LKAFEGIPHPYDK;LVVPDALK;QILAGQQIVVVR
Cre06.g304100.t1.2|PACid:27568579	2	9.45	QPDSPEQLQTLLAPVAEAMGAVSAASEAR;SGTVPASAAPAPATAASASGK
Cre15.g641800.t1.2|PACid:27573134	3	22.4	ALADEYGFR;GAQGIILVYDITDEGSFNNVR;LQIWDTAGQER
Cre16.g665800.t1.2|PACid:27566425	4	10.29	ASPMPLQGGAAEAPPVER;PGEAFWER;QDEFFFTGVPGENFATIDK;TGGLADTVFDVDGPAGGPAQPR
g6416.t1|PACid:27568314	1	1.59	TSAAAGQQNTPA
Cre03.g172000.t1.2|PACid:27576278	6	28.26	FLALDPAAAYITGQVYNVDGGMVM;VAINYASSAGAAEEVAAAVVAAGGEAMVVGANVGK;VAINYASSAGAAEEVAAAVVAAGGEAMVVGANVGKR;VDVLVNNAGITR;YEETILK;YGQPEEVAGLVR
Cre14.g632950.t1.2|PACid:27565924	3	1.77	IVPDPETLLPEALR;TPASLPVDLAK;VVSEVTLGYLAAEDER
Cre10.g436000.t1.3|PACid:27579633	1	0.7	GETGYVPLLANYDTFER
g4399.t1|PACid:27576669	1	18.32	IVTEEGNDSFLELPESMHAEGIPK
Cre12.g518300.t1.2|PACid:27581202	1	14.93	VDTKPEDLPQEELLVNIAPK
Cre08.g377700.t1.3|PACid:27563006	1	6.5	GEGLVPADDPVPYVGVLATVK
g16130.t1|PACid:27566433	3	10.21	DRVITLTDEVLSEFIMGR;IPGSQAVAQATLELPK;VITLTDEVLSEFIMGR
Cre07.g326100.t1.2|PACid:27564188_NumberOfIdenticalSequences_2	2	7.74	MDAAVSSAVR;SSLSGDGAGGGSPSDASPAAAVVR
g9641.t1|PACid:27570718	7	24.25	ADLESQLLQALNEK;EVPKADAENLAK;FKPAFNPYTEPSMEIFSYSEQLGK;KVDSIVDSTQALLADIAAGK;SLQASEMIVAEDIDHFR;SQGVDHMAVVGVIR;VQSVHEVGGYGSAGYGYSWK
g5048.t1|PACid:27580760	3	18.64	DTGEPYFHNHR;TNETVWDRPADWPVTMQGQI;TRDTGEPYFHNHR
Cre02.g105150.t1.3|PACid:27574516	1	2.52	DAYFAETESVPAAEAVGR
Cre04.g226850.t1.2|PACid:27580954	3	11.94	DPNAPNGGELVLGGIDPTHFTGEHTWVPVTR;DQGFAEAINEPGLTFVAAK;QGYWQFNMEGLDLGPGSQK
Cre02.g082250.t1.3|PACid:27575696	4	13.69	FEAPTAQMR;LDVNTAQVVK;VAEAMSAAFR;VIPGKPGVVEIAAIEGDGGR
Cre10.g425450.t1.2|PACid:27580072	1	4.53	VGTAALTADDALDLASFSADK
Cre10.g443350.t1.2|PACid:27579915	3	3.08	LNDHDNQDHIDELVER;VAEVEDDLK;YTEEELQAVEK
Cre06.g263450.t2.1|PACid:27568537	25	45.36	AGPGDNVGMNIK;DFTAQIQTLDIPGEVK;DFTAQIQTLDIPGEVKK;ERYDEIANEMR;GLDKGNMPR;GVGDVLAGR;GYSPIGFVR;IAFLDGNTAVMLGK;IQVHTLLDALNSFVVVPER;IVKDFTAQIQTLDIPGEVK;IVKDFTAQIQTLDIPGEVKK;KGYSPIGFVR;LINLLGVK;LINLLGVKQLIVGVNK;MDSDTAGYK;STNMTWYSGQEVVNLK;STNMTWYSGQEVVNLKGEK;SVPILPISGWLGDNLITK;TDAPLRLPISGAYK;TGDVMILK;VDKAGPGDNVGMNIK;VFTVEMHHK;VFTVEMHHKR;VGWKDDFVNK;YDEIANEMR
Cre06.g282200.t1.2|PACid:27569575	2	13.73	LLENEIANLDNMIMR;TISAIQNLTEHEESLEK
Cre02.g142700.t1.2|PACid:27575449	1	2.61	AASAEAVAAAEAAAAALLAEEEAEAAAK
Cre01.g043700.t1.2|PACid:27577978	2	5.34	AVLDAWDVGRDDATEVSDR;TDAGPASTASALEALDSLLR
Cre12.g514550.t1.3|PACid:27582227	1	0.92	AQALAAEVVALESQVLQLK
Cre17.g712000.t1.3|PACid:27571055	4	18.75	EEDLETEFVR;KPPGFAFIEMDDLR;KPPGFAFIEMDDLRDAEDAVR;VYVGNLPSGIREEDLETEFVR
Cre02.g082350.t2.1|PACid:27574602	2	18.7	ANHPYDEPEVIGLPILGGSPSYLQWLMDSTNK;SREDLLPELTAFVK
Cre09.g392350.t2.1|PACid:27569793	6	30	ADDLTNLFSK;FGAVEDAFVATDR;FGAVEDAFVATDRETGR;GFGFVTLEANAAK;LYVGNLSWDTR;LYVGNLSWDTRADDLTNLFSK
g10090.t1|PACid:27570217	1	11.11	IVLENSGVAEPQNIR
Cre08.g372950.t1.2|PACid:27563396	13	42.58	AVSAGFDPETMLDR;DYSMIGGGDVVIFPAFGATVQELTDFKEK;EMNIEIVEDEGK;ETTGWLNPGKPVTIGITSGASTPDR;GLASFWVDSAAR;IYNPNFGGVAPK;LKEMNIEIVEDEGK;MDEHGVGYSTSGLVAQMR;QYTSVIHGK;VFVTNEIIHNPEVNSR;VGLANQTTMLKGETEQIGK;VWNSVDTHTR;YSHEETIATASFASNYIIVK
Cre06.g285850.t2.1|PACid:27569445	1	4.34	SAAAEVGAGAGAAGGHEATAAK
Cre07.g356400.t1.2|PACid:27563883	3	23.5	EPDSEPLPEVLDPEIEDMIR;EYDTNTVVYQVAR;SDSFYFVDNK
Cre06.g252650.t1.2|PACid:27567905	5	47.2	DNIDTDQIIPAEYLTLVPSKPDEYEK;EHAPVALGAAGAK;LGSYALIGLPDDTYTTR;TGSEVTVDMDANVLTDHSTGK;TYNLQEIGEAGPVIDAGGIFEYAR
Cre03.g188200.t1.2|PACid:27576410	1	7.67	FGETYGEQIAAAIEASLAPSTR
g11523.t1|PACid:27565219	1	4.11	NPVWNETFR
Cre16.g662300.t1.2|PACid:27567133	1	17.53	ADDGETATVKEPLDLIR
Cre06.g255400.t1.2|PACid:27568339	1	4.14	TYDENENYNVIAGHR
Cre01.g046850.t1.2|PACid:27578064	2	19.17	AAAISALQEAGGDENAALEK;YWTEAFANPNATAPEEK
Cre17.g741450.t1.2|PACid:27571567	14	38.73	DEMGVSLEQATDAVLGTAAK;DIITILESAIR;EVELSDPVENIGATLVR;GYTSPYFVTDPER;IVNDGVTIAR;IVSAGTNPVQLVR;MTDPEQQMGADIIKR;NLDRPHYGYNAATDSFENLMETGIIDPSK;SSYLEDIAILTGGTVVR;TAEDQLVFVEGMQFER;TFLLADVVVTELK;TGVVTMEEGKTAEDQLVFVEGMQFER;TNDTAGDGTTTATVLSAAFIAEGMK;TTVVGDGSTAADVAAR
g11546.t1|PACid:27564909	3	9.39	LDPAPEYLEGK;QGNDDKLMAYHGQLTDSIEDQLTLASIHYQR;VPELEEFLTK
Cre03.g171250.t2.1|PACid:27575961	1	0.9	ADFANDDAWQQYLAKEEEER
Cre08.g375850.t1.2|PACid:27563188	3	17.69	DKPLATYSDDGDDEDDLPLSK;DKPLATYSDDGDDEDDLPLSKR;YSDEEGSDSSSEEEEESDEDDKPLAAK
g11871.t1|PACid:27565287_NumberOfIdenticalSequences_2	9	15.02	DVVLAEKPVIADDSSSLDPSLLEQLVTR;EYAQEVDVDFVR;IGAGGIGQVLLELK;LASDKNIDQVLLELK;NDTAAPVDGLMIQTNR;NIDQVLLELK;QAGQVEYLLALK;QDVSQLVFDGLPAVLLGTA;SSMIWIIGEYAER
g7988.t1|PACid:27564502	1	5.56	DFYDISIAVATPK
Cre12.g494850.t1.2|PACid:27582635	6	33.71	EGIRPDVFLLINVPDELLVER;GVLVPDEVVVEMVK;LDPQTGAIYHLK;LVHISVGDILRDEVK;VATHNANVDAVVGYYK;YSPPPADIVSR
Cre14.g614400.t1.1|PACid:27565767	1	1.46	YYDGEANTDEMVLLIR
Cre13.g573150.t1.3|PACid:27573446	4	8.82	AATQSVLDVLDVPESFPDGNPQR;AYEYGLETLR;QLLLITNSDYEYTNK;YVELDPEMAQTLLDQR
Cre12.g560300.t1.2|PACid:27582378	6	31.25	AHFEQYGAVVEALVMVDHNSQR;GFGFVTFAEEPSVEK;IFVGGLAPETDDAQLK;QIDAKPSVPHGEGGQQPR;VFAAGQMHELGGK;YGEVQDVVVMR
Cre12.g513701.t1.2|PACid:27581190	1	2.18	GGGGGEVLDFGFDEEEKPIGGR
g2727.t2|PACid:27574497	1	5.78	TILDETNPFYQPALTDEDLAEDPPGHR
g15473.t1|PACid:27572968	2	6.06	ALSDQPPNQPPATAPAVAVGR;YACDLCHEEGAPDGHPAVWAQR
Cre14.g621100.t1.3|PACid:27565868	1	1.8	SDLDVSEVDQGELMDQAGR
Cre10.g450879.t1.2|PACid:27579503	1	3.61	AAAAAAAAADEDDDDAAYFK
Cre16.g671950.t1.1|PACid:27567002	3	10.36	GAVYAIYDEK;NETAEQLSVALGNADSR;QVAAEVAAALAENLAEAAAAAR
g14246.t2|PACid:27573568	3	10.56	INEDFFTK;SYQQGSMHVHDIAPFGDAVIDFR;TLSTNQFSVTENFR
Cre15.g638600.t1.2|PACid:27573019	1	1.4	SPDLLAAMEAAVSAK
Cre06.g292000.t1.1|PACid:27568430	4	9.48	AAIQAALAELELEAQAAQDAER;DQVLALVEDFAR;EPYVAELADQVVR;VIGGGGPELEEALLASALSQHEELSR
g13783.t1|PACid:27582849	6	7.37	DVQFYTEVMDVVQTLDGGGR;DVQFYTEVMDVVQTLDGGGRR;NMYDPDELEDEQR;NMYDPDELEDEQRER;NVTTTNDAGGDAALVR;NYALQVADTIVVVDGDRPNEVATQSAPK
Cre14.g615800.t1.2|PACid:27565864	4	10.13	DRAELEAELLEALGPAAAAAVVTR;GGAAQTVVVQQDSALDLLAHAWGTSEGAGASR;TPGALGLPLGAPIAWDTIQDSGR;VPEVVGLTYGETR
Cre13.g562150.t1.2|PACid:27574182	9	31.76	AADQAERDELELSALDK;AADQAERDELELSALDKIQAAIEAGK;AETIAFNDFVK;ATYSTLGLQTYFTTGEK;AVEEGVQVVVVSAK;DLIPATVEFVDIAGLVK;EYVVQEGDVLLFR;GEGMGNQFLTNIR;GMTAPQAAGVIHTDFEK
g11831.t1|PACid:27565313	11	16.17	DGGDTEYNPSDPEIIDLLSR;DGGDTEYNPSDPEIIDLLSRDPHK;FRDGGDTEYNPSDPEIIDLLSR;IETLEAIR;LAAAWALYETQEK;LEAVNVYFR;SVLLEGNTPSQMSTPNLDEK;TPEFYDYFMQSTAASELGR;VTVQGEIIEQQFGEK;VVPLFETLDDLHNAPGTMTTLLGNDWYR;YVSDLKPEER
Cre01.g004450.t1.2|PACid:27578564	5	27.04	FGGDDEDYEENYTVMK;FKEETFSNVDGR;FNQVSLEER;LSEQFDTEDEEGLHYILQDTVTK;NMEYISYAATAGK
Cre12.g520950.t1.2|PACid:27582512	3	5.01	ALDEAAADAEDDPR;GAEDAAAAAMGDDAGPGIESSR;LYNVSHEYDTLEEQLGR
g2871.t1|PACid:27576303	1	4.17	LGDVVVPAAPSQVSTSVSAIR
g16737.t1|PACid:27566830	13	20.11	APAGAAAVDSAR;ASLADVISILATTK;DEEKEPELSEEELALK;EADSSASVDDLMALVK;GKKDEEKEPELSEEELALK;HGFALNLEEGSAAVEDDDLR;HGFALNLEEGSAAVEDDDLRESLR;KDEEKEPELSEEELALK;LAGSPSDLDIWGHEYIR;LSHDQDAETANNAIVGLGFLGAGTNNAR;LVTVSGGDAGSSGESVHWIFK;NPDYVEMEEGK;TITGFQTHTTPVLLGAGER
Cre17.g725950.t2.1|PACid:27571384_NumberOfIdenticalSequences_2	1	3.39	EAGIDWDSEAHNPLLVR
NCBI|BK000554.2|DAA00943.1|28269765|TPA_inf: TPA_exp: RNA polymerase beta subunit I [Chlamydomonas reinhardtii].	5	8.15	ELDDIDHLK;ILLYNLDEDPLNPR;LGAPDLYTSEIGFLPK;TDHDIYVDDISFLQR;VNAAGYIETPFYR
Cre10.g452350.t1.1|PACid:27579818	4	51.63	DGFQSNAPLPPSSSIEAANQEGAAGYVEDAVK;GVVSGLVSEPSGTEPGAWTGAAGWK;ISHHEGPSRPFK;NYPVNNFSGR
g9831.t1|PACid:27570286	11	36.38	GPDGATSTLTDLDQVMMATGR;IQLTPVALMEGMAVAK;LMVYASEYAEEFK;QQLDSVVGIHPSAAEEFVTMR;SASAGEQFDFDLFTIGAGSGGVR;SVAHNTPTVPDYFAVPSAVFSNPEIATVGYSEEQAAEK;TNVPSIWAVGDVIDR;TSGLGLEEAGVK;VVDAHTVEVDGKR;YGDVDIYTTSFK;YGDVDIYTTSFKPMR
Cre04.g215750.t1.2|PACid:27580480	1	3.51	TSDLLLAASWDK
Cre01.g004250.t1.2|PACid:27578248	1	20.18	MEGVDPAVEEAAFVADDVSNIIK
Cre13.g591250.t1.3|PACid:27574009	1	3.59	ALHEHGFEYALTEGYPR
Cre02.g087950.t1.2|PACid:27575151	12	18.95	AWKHPDAESLYVEEVDVGEPQPR;EGTPDVSWLDVR;GQLVQQEMQQLYSEAAGK;GTGVFGNQAQETGIPVEVWR;HPDAESLYVEEVDVGEPQPR;ISWPGFPGEPEEQLNPR;NISVTEYLNYEGGK;QPQSLVPAGHAIGTPGPLISTISDETVAELR;VDEYIAAMER;WGTPVPLEGFEEK;YIPTAEALVGR;YYLLANRPEQADTDFK
g16116.t1|PACid:27567671	1	7.01	FPFGQVPVLEFPDGK
Cre09.g417250.t1.2|PACid:27570546	1	2.37	TPALDGENTEPVSHVGPDGR
Cre06.g251500.t1.2|PACid:27568013	7	27.07	LDGVPLHFLDGVTFQGLR;LTLINDDAR;LWLEEDLGDDYR;RLWLEEDLGDDYR;SEFQEIDLVDTPTWGK;VALQEEKEVYTVDSAR;VYIMGGGEGATAR
Cre01.g028350.t1.1|PACid:27578999	2	10.09	AVNSAGDLLVALDGLAAGER;VTLLNAAEGGLEQTLDAVLVGVDR
Cre10.g419050.t2.1|PACid:27579394	4	5.63	DGLVIVSGLNADAPLGTK;GLDILTPLGR;KDFDVFTVPAGDDTFGR;STAAGGTAASPSSSYAVNPK
Cre12.g519350.t1.2|PACid:27582144	6	28.37	AVVAQYNAEQLITQR;GVLDEPVGEGTHFR;NVVYLPNTGNMLMQVNPNQ;QFGYGLIELR;TLGMDWEER;VPWVQQPNIMDIR
Cre03.g172300.t1.2|PACid:27576723	8	22.51	EMGWYALFTR;FGAFENTVQAIYK;FVAQEGWGGLFK;QIPYTMMK;TYADMAGEEVAK;TYADMAGEEVAKK;VQTVPGFAK;VSMGLPTTGSVEEK
g2902.t1|PACid:27576515	1	5.9	FGVDEAGEWGEYHTMVLASR
g11465.t1|PACid:27565385	6	17.79	EIGEILSTAGK;FGDTAANTGMLALLEDVDMPVAMK;LGQDYWNK;QTATVPMTYADVVK;YEDDLPK;YGTTTMEALR
Cre13.g588050.t1.2|PACid:27573328	1	11.65	EGFEVEHIELIK
Cre01.g015350.t1.1|PACid:27578989	7	25.94	ANLGDLSGLAAGVPAANPMMDGQEFNGAK;DFLKAEQAAK;GYVSEEEAGR;LAAVISDPK;QTAIITGASSGLGLNAAK;SGAYWSWSSTTGSFDNQVSEEVADDSK;STTGSFDNQVSEEVADDSK
Cre09.g405950.t1.2|PACid:27570348	1	10.61	NVTEHTQPVDQYPK
Cre02.g145000.t1.1|PACid:27575581	2	8.57	FVYDDAEEEADLVAR;VFVSVYSDDYGK
g1267.t2|PACid:27577938	3	5.22	LDPEAQAEFLR;LSAEDLSGADRSDVGFETDAAISR;TTLAEKPVAVLTIPAADLVQVYAK
Cre14.g623200.t1.3|PACid:27565613	4	12.76	DLITTPAEDLGPQHLAAEAEALAAAHGAAFR;LILADALADALGR;VALGADLPAVFANDDDTWR;YESLVDDEAAK
g13820.t1|PACid:27582617	3	10.52	EYFEITWATPR;SVLVVGGGPSGVEMAAEIVDAFAGK;VAAAAAINYWDIPDLGR
Cre06.g306850.t1.2|PACid:27569032	13	31.15	ADDAPAKPTEEAPK;DGVTPAYETYLHR;ELVVQNLSVLR;FEELPLSPELLK;GFDVSQVTLVINYDVPVER;KSWADEAEEEDGPPPGFDDIVK;SWADEAEEEDGPPPGFDDIVK;TEGDSIYASAHK;TEGDSIYASAHKFEELPLSPELLK;TIEEIKWDDEDEFIK;VEEAVDEPDLSLK;VEEAVDEPDLSLKSEGLR;YTNITSTSTASELEVGGSGLR
Cre17.g722700.t1.2|PACid:27571583	3	6.51	EYFDVDTTDVLWR;MAQDQWFTDYTK;YREYFDVDTTDVLWR
Cre12.g512400.t1.3|PACid:27582192	1	1.19	LSEEVFWVAK
Cre13.g576650.t1.2|PACid:27573990	1	11.07	EVELQGQEGAAVSHAGAHDDGGDHVPR
gi|218511666|sp|P78385.2|KRT83_HUMAN RecName: Full=Keratin, type II cuticular Hb3; AltName: Full=Type II hair keratin Hb3; AltName: Full=Keratin-83; Short=K83; AltName: Full=Type-II keratin Kb23; AltName: Full=Hair keratin K2.10_NumberOfIdenticalSequences_4	1	4.06	LEAAVAQSEQQGEAALSDAR
g8978.t1|PACid:27563158	1	7.2	FAELWADSGVTVVSMHPGWAVTEGVK
Cre12.g519200.t4.1|PACid:27581149	7	9.15	ADFEATDVPFYLYGGDVESR;AEWADTGFEMPAFVELPDDELDVKK;DEMKVPSSALSAEAQAALR;KYYQPGESVPAFVLESSLVDGR;VPSSALSAEAQAALR;YELEAPAYMEEVTGK;YYQPGESVPAFVLESSLVDGR
gi|229463044|sp|P02533.4|K1C14_HUMAN RecName: Full=Keratin, type I cytoskeletal 14; AltName: Full=Cytokeratin-14; Short=CK-14; AltName: Full=Keratin-14; Short=K14	1	1.91	DAEEWFFTK
Cre03.g176250.t1.2|PACid:27576910	11	52.42	ALNITLNSIGTELTR;CVDCYEQQFHYGVFYAYMK;DGFLEGVVR;IADGIVYLF;LGSTTAEIMGDMLAFETDRR;LGYGESQMLDK;LLYEEEVKK;LNLTATDYGPYLVNEASPIYTATIVDR;LVLVDTPLAPYFSENLTHEDLDEMNIEIMR;LVNDWNYMR;LYSNFGLLYPHGHNELAMAEDFDQIR
Cre13.g575900.t1.2|PACid:27573940	7	17.68	EYFDLDHPANNR;HVAADLASGTLDPAHEAFAQGMYDLAPK;IEDELDKWIESQVTMVADNK;IEKPADKPAAAPK;ILDQLYFDNFR;MFQEYLVEYYGSAIK;VHGVDYYAGIELNEQDWPYR
g16132.t1|PACid:27566879	3	10	LNLSSAPFLER;QQQAYAVWLAK;TVQLEGQVLLK
Cre06.g256400.t1.3|PACid:27569244	1	1.93	EVTALDEDYK
Cre16.g675350.t1.3|PACid:27567030	6	6.77	AAALMEAEELTEK;AGDVAPLWLGPLPEDR;ALENTATPLGGGAPDAVLTYGR;FLQDHPEYDGR;LPPGLHYGEVVAHELEAR;SYEDPGPLIDAVVWHDGAAWR
Cre12.g530000.t1.2|PACid:27582392	1	2.2	EQAYGGGGGALSDEEVAFVEK
Cre17.g729150.t1.2|PACid:27572213	6	28.67	DLFDKYNPDNVVIQLDK;DPYAAPAYDSR;EAIPQDQIKPGTPASALGR;GGYGGGYGGGGYER;YPAGGGSAAYDSR;YPDYPPGDDR
Cre07.g321350.t1.2|PACid:27563912	1	1.61	DIDLVLLDER
g16379.t1|PACid:27566684	4	7.74	LTATPIDDAIR;MDPELQQLATVFQATLSPDKDAIK;VRPEDEEMFEMNPTEYIR;WVPSEADLYGGAQPLPDAEK
Cre17.g706850.t1.1|PACid:27571727	1	5.99	FFQQQPDSNHWGDSSDDFK
Cre03.g172950.t1.2|PACid:27577128	5	19.62	FESGVEVDDEVVLMTTK;LYEYDEER;SAAAGGEMSVGEAQQR;SGIMGEAPSNNMVTMHDVLDAQWLYDNFKDESYLR;SLPDFVANGGASAAAAAPAAATPVEIK
g11647.t1|PACid:27564876_NumberOfIdenticalSequences_2	1	6.06	ESLTLSPGPGPTVVDTEAGR
Cre01.g023350.t1.3|PACid:27578328	17	39.76	AHLNYEDNFWATK;ALYELPEAELTPER;AMIAVPYFEK;ANFTSLATPSQVGSGK;APTSVAYAETQSMFLDAFAHDAAWLGR;AQDPYFPFEQAVDVWAR;EEEADYKEAVAAGPAIK;GAAALEPWNMSYALAGDTEK;GGEVMPWNIIADGYAATQPYDVFALR;GIGPFVSEQFVEIVK;INSLEAGLSQSR;LAQDKGAAALEPWNMSYALAGDTEK;LFEILDDLEAK;LLGFEDFYDYK;MAVAAETNTQELIDKLNAAYEK;NTMSLGYTDPASGEFR;TAYETFLGDPVNLR
Cre03.g167250.t1.2|PACid:27577159	6	20.64	ALPAGAGALEDVIAIDPHTPSR;DLDAEGFATTLR;FVLVADHVDFPVR;GAFEEGPDGSAAAALAPLSVLDAAR;LTDEDVAYAAEWAK;LVDVSGAELSNILEVAR
Cre16.g684750.t1.2|PACid:27566838	3	13.85	FVAAGVTTFDAADHYGPAEALIGR;HVGVTNFDVPR;LDADDLGAIDEVLAR
Cre14.g612000.t1.2|PACid:27565777	1	1.28	LPTLDLPPEPALEAFIAR
Cre02.g113550.t1.2|PACid:27575084	1	6.13	SAYEAVDDLDFIAMNDFQK
Cre06.g282000.t2.1|PACid:27569275	15	18.87	AAAVAEVEGHR;AAWELYGSSDWQR;DGIDATNGFAFTGTDGGALDYAMNR;DTVFDVDFDKER;GGFDYHLPVEGSPVR;HTGGLRDTVFDVDFDKER;HVLYTVPEVVEAGEEVTIYYNPR;MDFVFADVAGGDGTYDNR;MQVPEETYELNFILHDK;NGIDPELWSPEENIFLPVK;NNLGSLQEGGTAALLR;VGGLGDVVTALGR;VGLPAGTTLEAWAAGLGEQYR;YETEFDWGGTR;YSSEDVVEGK
Cre13.g590500.t1.1|PACid:27573671	3	9.43	ELPDNVSLTDIIK;LVEDTAWHPVTEADMAK;WDSTSAMLYK
Cre12.g537800.t1.2|PACid:27581188	10	30.96	EVSTFLWPFK;GGFYVPPEAK;IIEENLGK;IPLTDNR;LHYVEGGQAGNR;LHYVEGGQAGNREDK;RLHYVEGGQAGNR;RLHYVEGGQAGNREDK;STVVPELLAK;VEPYVAFGYPNLK
g10494.t1|PACid:27579806	4	20.06	ADTNGVITTLLEER;ESERPNYLELPQPVR;LSAGGEFFYLPSNPK;TPVGTYEFGATTVSESQNLVLMGR
g14201.t1|PACid:27574178	2	4.64	EWAPTIEALGHGEQTVLFR;HAQAMQLDPK
Cre16.g665400.t1.2|PACid:27566360	1	18.42	YYILPDSLNLDTLLVDIDKPK
Cre12.g530600.t1.3|PACid:27582459	9	27.7	AEYIWADGNEGK;GMIFNEMR;GYGYLEDR;IPLPVMLK;LGEDFGIVSTFNPKPVR;RPAANVDPYTVAR;TGDWNGTGAHTNFSTK;THIEHITQYGIGNEAR;VVTDPIR
g15070.t1|PACid:27565621	1	1.25	AGSEFEELYVGVGSR
Cre11.g479500.t1.2|PACid:27565339	3	17.28	EERPDVTLAGR;LALATALQSATADMIVVESLAGK;SMVALLEK
Cre03.g185600.t1.1|PACid:27575947	1	4.91	ISSLSDGEYEK
Cre12.g498150.t1.2|PACid:27582304	1	1.83	KQGAIDAEGAAADEHVDEHETAAEVHSNGAPEAGGSGR
g16837.t1|PACid:27567098	3	7.17	ASLAEEYENER;EHLQGVYDADLLSDPQLR;SAYDLAEADYLTR
Cre10.g418950.t2.1|PACid:27579545	5	6.94	LHLVDLAGSER;TALTLIYPQSAHDYEYYR;TIVEVLNELGSDLK;TQIAAYGLELYNEDLR;VVPEVVGVTER
g11921.t1|PACid:27564937	10	51.63	ADRDESSPYAAMLAAQDVAQK;DESSPYAAMLAAQDVAQK;ELGITALHIK;GDEAPKEVVSLGPTVR;IEDVTPIPTDSTR;IEDVTPIPTDSTRR;IGRIEDVTPIPTDSTR;TKTPGPGAQSALR;TPGPGAQSALR;VKADRDESSPYAAMLAAQDVAQK
Cre06.g302850.t1.2|PACid:27568841	8	17.42	AASVDGAGAAKPPAVAPPLPLDAAALDELAAALR;ATEPVAVAEEGKEEEEQEVR;EVPGADKATEPVAVAEEGKEEEEQEVR;IAQQEEEQAAAAGPGKVEAGEEEAAATEAGSGK;KSVEEDDEEEEEDELDEEQQREEAEAAAR;SVEEDDEEEEEDELDEEQQREEAEAAAR;TGRPAPDGISWPDSSEQQAALLATEAR;VEGEDAEAEAGVEGK
Cre12.g542350.t1.2|PACid:27582252	2	16.25	AMDVPYQVELVR;HVLISVDDSPASMK
Cre12.g507750.t1.3|PACid:27581955	2	4.42	IADFGLSK;IFTDYDPEWEIDPATIK
g1191.t1|PACid:27579099	1	3.29	LEGVSQADFEAGRPEQWQLLDSR
Cre03.g149100.t1.2|PACid:27577243	10	25.86	ALQDAALSDEYFVSR;DVAENEVFPLVGVDPLIEIAK;GTLTVVDNR;GYPIEELAAR;IIKDVAENEVFPLVGVDPLIEIAK;ISFIDGDKGILR;LDYTENFLYMLDGGYNPQYRPNPR;TYDPGYTNTTAVISR;YRGYPIEELAAR;YTLEISDGGTINAQALK
Cre10.g448600.t1.2|PACid:27579367	1	2.5	EESEEEPYKFHYEAADVLR
g14238.t1|PACid:27574153	1	3.04	FDYVVMDAASGAVDNNNWK
g10040.t1|PACid:27569777	2	14.85	GYLVSQEEIGTTK;QDDPTEQIFVFFPEEQK
Cre10.g439150.t1.2|PACid:27580127	6	28.5	AMEVDEKPTEDYSDVGGLDK;ATIDKEIFDDSTEDALPEEFSYMSAEAIQQR;DGTEVTHEDFVEGITQVQAK;DSYLVLDTLPAEYDSR;QIQELVEAIVLPIQHK;TMLELLNQLDGFSSNDDVK
Cre09.g410600.t1.3|PACid:27569866	8	29.36	AVALSEDHKPAQEGER;ESNEDEGEGEGGGVSTTDALDLLR;ESNEDEGEGEGGGVSTTDALDLLRR;FEEFGKGSVEDSLVK;FGNELFVANAGDSR;SKESNEDEGEGEGGGVSTTDALDLLR;SKESNEDEGEGEGGGVSTTDALDLLRR;TMEDAHVAEVNVANDPNVAMFGVFDGHGGAEVAK
Cre02.g106600.t1.2|PACid:27574224	5	26	ANDKIQLPSWVDVVK;DVPAEDFIK;ELAPYDPDWYYVR;FKELAPYDPDWYYVR;IQLPSWVDVVK
g16868.t1|PACid:27567511	2	1.85	AAPVQDLQLLVELATR;YISGLDVAAGAADEVAALAAMR
Cre13.g589700.t1.2|PACid:27573740	1	8.97	AAAAAAEEEEEAEPEPAVEGR
Cre02.g080650.t1.2|PACid:27574360	22	31.5	AEGDVEFR;AVSKDYTDALTYSHFR;DWELLNDNK;DYTDALTYSHFR;EDLKLTDKDEVEK;EEVAGSPFVEQLLR;ELISNASDALDK;ELISNASDALDKIR;FSNASKEDLK;HNDDAQYIWSSTADGSFAISEDTENEPLGR;IHLKEEAQEYGTEAK;KPSDVTEEEYQK;LGIIEDTTNR;LLYETALLESGFVPDDAK;SGHATATDATSIHR;SILGDGDTSNLEIK;SILYIPSVSPYDFYDK;SILYIPSVSPYDFYDKYYEK;SIYYLAGTSKEEVAGSPFVEQLLR;TGDQLTTLDEYIGR;VDNGVSSGHATATDATSIHR;YSEFINFPIYLQTEK
Cre10.g419950.t1.3|PACid:27579691	12	35.07	AAEAETDFNAAAVPR;AAGAELEQLHVEEAAAQK;AAGAELEQLHVEEAAAQKEVAELVGK;ALEQGIQLLEAASR;ATAAISELEAAGVAQALPGAR;FDELVKEEEER;NKFDELVKEEEER;SDVSDTAPDKWTTEHVLAFLK;SLVNALAPKPEPVEGEPEPMEEDGAGAPLSPSETSATAAR;SVLSDVAYGER;VAESAEREDHGGDEEEQEDMAR;VGDATENALESEVAGLGPK
Cre06.g282500.t1.2|PACid:27568664	7	30.61	FPLTTESAMK;IEDNNTLVFIVDLK;KIEDNNTLVFIVDLK;KVNTLIRPDGQK;LDQYAVLK;LDQYAVLKFPLTTESAMK;VNTLIRPDGQK
Cre03.g204650.t1.2|PACid:27577180	4	26.76	DHFENEFVWNYR;NPYIEAWYYR;QILGDEPAMVLPDER;RQILGDEPAMVLPDER
Cre06.g284750.t1.2|PACid:27568505	3	6.1	EGWYMAYIMDTNEEER;LVAEIDPK;VGDLLQIMPNK
Cre16.g657650.t1.2|PACid:27566957	1	8	RAPGEASTFK
Cre12.g558650.t1.3|PACid:27581498	2	4.92	ELLEQEIADYVNVR;GAASGAAGSAGASGPPDGAK
Cre07.g319550.t1.1|PACid:27563721	2	6.35	GSGLYGEDSYDAR;TVSNLTVGVAPEGLKPAAELEPQDFLIR
Cre06.g295500.t1.2|PACid:27568342	1	5.41	VDAYNAALTQVVLDFAK
Cre06.g280050.t1.2|PACid:27569429	4	2.47	ADWEGVVLVPFVDESR;DGDDRYDLGLAIK;ILVQPITEAAGQQALR;RADWEGVVLVPFVDESR
Cre06.g259800.t1.2|PACid:27569491	2	1.19	VDPDYEEEER;VDPDYEEEERK
g14566.t1|PACid:27574049	2	9.71	LNALIDGTYFER;RVPVPLISMVGASNELPESEELDALYDR
Cre16.g692800.t1.3|PACid:27567505	2	11.68	HVDTAQVYGNEADVGR;STPGEETYGAVLSALR
g18293.t1|PACid:27567716	6	36.59	AASPLALPPQNTLTALPLEQALDLVK;DIYTGDQVEILIITR;ELIQPVLDNQLK;GAVYNYDAIGSYER;MSTGFSILTR;VVIASAGMQADRK
g9907.t1|PACid:27570969	1	3.7	SDQSTNNQLFASYVLR
Cre15.g638500.t1.2|PACid:27573108	7	45.22	ALAAETEVEDGPNDEGEMFTR;DITTFLAWASYPYQDEMR;EGLYYNPYFPGGAIAMPK;LFDAFPSPYANEQAAR;MLVDGGVEYEDGTPASASQQAK;NEAADGLHAPHYPWGHEGVLDSYDHAAIR;YANGGAYPPDLTLISGGR
Cre17.g724550.t1.2|PACid:27571772	4	37.84	LAQVNESIAR;NEYDKVISETEAAYLK;SAQGQALQNHNNELVK;VISETEAAYLK
Cre07.g318450.t1.2|PACid:27564153	3	47.83	AGSQSQASTLVAR;AQQAAMNFYTDDTPGWK;SSSNAPTGAAGALR
g17878.t1|PACid:27571932	2	4.18	DALTGDAFWSSFATGDVSPEASR;IDPFDDVK
Cre03.g180650.t1.1|PACid:27577284	1	1.71	AFDTEAAGSAYATGFIVDK
Cre01.g045600.t1.3|PACid:27578352	3	6.47	LGQQLAVFGQDGK;YTIEEVLGAGSNAVAYR;YVDYFEEDDPNDR
Cre13.g563700.t1.3|PACid:27573300	1	0.95	DLDDSDDASVSTLTTNAGAAAR
Cre03.g151700.t1.2|PACid:27576248	3	10.19	EGADEAHAPMDEDELR;EGADEAHAPMDEDELRTER;YDIVEEDSALVLK
Cre16.g676350.t1.3|PACid:27566796	5	7.67	AAAAAATTPVGGEGDGDEAMEDVEGGAAGR;GLGDLFDDVAADAK;LIEDGILTLHGTDFSK;QLIVETVENFSR;VLANSEEGHDGHGIPPEDYDYDYVTHR
Cre02.g076750.t1.3|PACid:27574850	1	6.14	LDQLTGGDEEVWQTTLK
Cre10.g430300.t1.2|PACid:27579783	2	17.2	GLPLEAGNLGDGWELHNPDAPDGGQYASR;VEYVSVLPWPFEPR
Cre07.g336300.t1.3|PACid:27564685	1	4.47	VEVTSDPFNPLTR
Cre10.g428500.t1.3|PACid:27579990	1	4.69	STMESQEPFVSVISWEPR
g2933.t1|PACid:27577541	1	5	YVSDALTNQYIDNYK
Cre13.g585150.t1.2|PACid:27574102	3	22.86	NGLLLPNTTSDQELQHIR;TQFENSNDVGVFAK;TSIEDLDELSSLLQIPLVAGTINR
g2760.t1|PACid:27574555	1	14.29	SDMKNDANELVPTR
g9720.t1|PACid:27569778	8	3.12	DLDEALPALER;EFPDDDEEVLLLR;EVEEAISEGSVPAYLDK;EWESAEMQVLDYR;GTVPVEGGADFPQQFSEFSFK;ILQLLSASSGEILDDEELINTLAQSK;LINDEDHGWFR;VVEEYLEDYNSVSSAPMK
Cre08.g377850.t1.2|PACid:27563372	1	2.33	GDAQSDLDAAEQLLR
Cre17.g724150.t1.1|PACid:27571485	4	7.3	ALYRDELLDSLLTEAEDVVVR;IRDEIHQETER;LTDQELAEVEVVR;NGAGVSGSLLVAQEPFELLTR
Cre02.g119700.t1.3|PACid:27575506	2	5.47	WETQFSSWEEVAPPK;YTQEFDSYQDYNAAALASYR
g8058.t2|PACid:27564351	2	6.04	AMYEEGWIGILPSDR;AMYEEGWIGILPSDRR
g4462.t1|PACid:27576912	2	9.66	DTFYGGGLEGYTDYPTLEQLK;VSHSDLQPGNQLPISSSSTTR
Cre02.g103100.t1.1|PACid:27574511	3	20.12	GIDYLIHNAGASQHALASETSAQVTDELMALNAVGPIK;VKDSLGLGAAANDR;VTILPFDLLADYSELEK
Cre06.g281350.t1.2|PACid:27567899	7	8.85	AVQEELDKLGGLEPVSPEFNITR;DESYTSDDILK;KVLDDDHYGLEDVKDR;SSGASSGDALVPSGPER;STQSSNPLVLIDEVDKLGR;VHVDHLRDESYTSDDILK;VLDDDHYGLEDVKDR
g4360.t1|PACid:27576470	2	2.75	DWESLEGFATELR;VGDEDGDSSDEVLQR
g8681.t1|PACid:27563024	4	33.71	KDVSGASSDQAAAGEEKPSTSGADGADASADGEPSAQELMSQLK;SLLDVPDNLER;YDAAGQPFDPNLHNALFDIPDPTK;YDAAGQPFDPNLHNALFDIPDPTKENNTIAVVTK
g7249.t1|PACid:27564310	1	12.14	LIPSLVDNPEDPPEEQR
Cre10.g419550.t2.1|PACid:27580238	1	9.12	EVFGITTGPYMPHLSLLYSDIPQEER
Cre02.g099500.t1.3|PACid:27574671_NumberOfIdenticalSequences_2	2	8.68	AHELQELTEIYIGR;DTEEADIEKER
Cre12.g495800.t1.3|PACid:27582983	1	1.08	QAEQQLDGSAADVAQHDSFWK
Cre12.g484200.t1.2|PACid:27581394	6	24.35	AMDEAVPLKYPETLNESMR;AVGQDGLVAGQVVDIQSEDKEVGLDVLK;EAIQQLDGFDAAK;QAGSFDFNTYMVDR;QVADDLIKEAIQQLDGFDAAK;SKQVADDLIKEAIQQLDGFDAAK
g10300.t1|PACid:27569622	8	42.03	AYGKDYYYR;FTFGSAADGPTASLGSNVK;FYSMVDEFHR;GVDVSVSAGAGSAK;VAASSLVLQDVSR;VSYAPSDLR;VSYAPSDLRK;YSVLATWPDFTK
Cre10.g433100.t1.2|PACid:27579252	1	1.68	VFYVEGEGIER
Cre12.g534800.t1.1|PACid:27582827	21	31.09	AAFPAPWVR;AEGLGLEAVVVDEDK;AEGLGLEAVVVDEDKMAYAK;ATGFGSLDALIDATVPK;DAPFTAASLAPAVEGGVGGFAR;DGDADKYVALALNEK;EEIREIESGKADK;ETAGIEAEDVAK;ETAGIEAEDVAKR;HAPHAPGVVLADK;HNSGTPAEIDSMVK;IIGMSIDAQGKPALR;IVTVSTDSQGNVNIPELR;LGHTVPSAPFFDTVSVTVK;LMDYGFHAPTMSWPVPGTLMIEPTESESKEELDR;NTISLAFDETSSVADVDALLR;NVLENPGWYTQYTPYQAEIAQGR;STFLQQPIFNTYHNEHDMLR;VDNVYGDR;WDNGTSAEAVAAHA;YHEGMTESQFLEYFK
Cre17.g727100.t1.2|PACid:27571978	1	14.75	GTQQELAQMEAMELATLFDMSKPHPLDNAAPATPWK
g6290.t1|PACid:27568276	1	0.97	YLDDQGDDLVR
Cre03.g185050.t1.1|PACid:27577557	1	2.49	EAADEAAELAFR
Cre05.g238900.t1.3|PACid:27572801	2	5.97	AAAGVSEEEDEPDIALFAR;AGHTGEAITFFTEEDAPALRPIANQIR
Cre02.g104900.t1.2|PACid:27575001	12	34.27	AFEDADVIHVEDR;AFEDADVIHVEDRVDPVGDLDIIHK;APQAAGTIHTDFER;DVEWLNEYQLLTAK;DVEWLNEYQLLTAKPAVYLVNMSENDFAR;EYVVTDGDIIFFK;FEELKELGTESAVK;IEGVIDGINK;ILEHLNKEIDVR;PAVYLVNMSENDFAR;SSVPAFLDVVDIAGLVR;VDPVGDLDIIHK
Cre10.g461250.t1.1|PACid:27580164	11	20.45	FVGQSEENIR;GVLAETTAFIFTNDGGSPITIAGQK;LLEYVAIGPR;LLVEQLLIDVDGK;MSENAFLAQDVDLDKLAEHTK;NFSGAEIEGLVK;NINFDDLHAPLEEENIK;NINFDDLHAPLEEENIKVTMADFEK;NLFADADAEYK;SPMSVVILDDIER;VFEDAYKSPMSVVILDDIER
g14381.t1|PACid:27573512	2	6.15	GDNVFAEYWGR;QAFSYDQLLNAAEAIR
Cre12.g509750.t1.2|PACid:27581373	12	42.06	EHEVFTSVNPFAFAYK;GTGLVGVVASGAPGK;GVTDVQLATAK;KEHEVFTSVNPFAFAYK;LNQLEALEILADAVVNAR;TAFEGGLGHSLVVDPSVVDGFTNETLK;TAPTFVTYGNLSSLPR;TSTPATKPIVQTSSLR;VASINTVSPISSLVLFVEGGAAAETPATAGASK;VEVPLSEK;VEVPLSEKLPAVTEPPR;VVLAASGVDHAELTALATPLLNLHGNAHPAPQSR
Cre13.g567800.t1.2|PACid:27573392	2	8.17	EKPPLPAINEQTLQQYYAEPLPSFR;QTLLELVDYANSGAGK
Cre07.g320950.t1.2|PACid:27563906	2	12.18	IVYASGEEEDLDLAEIVR;TVEEIFDDFQR
Cre10.g454700.t1.2|PACid:27579169	1	0.78	GSVLTER
g4580.t1|PACid:27580610	3	9.78	FRDGMLYDDPPEYYDAPER;SDKEAAAAAGDDAALDTTATTGAAVAEAAANALATVK;YYLTADIEAPAAPEGFNTWR
Cre02.g112650.t1.2|PACid:27575265	1	6.29	AYDILEEQR
Cre01.g049950.t1.1|PACid:27578009	2	3.04	TYEMFGDGLNFYNYAPIR;VVDDTYFQYAYSDVVR
Cre12.g484150.t2.1|PACid:27582100	2	4.14	SNAELLTDGSPLQESAR;YIVEPPGELDDPKR
Cre16.g683300.t1.2|PACid:27567662	1	16.15	NNDEPWLNHGIQTAYEFAADAGGMER
Cre16.g679900.t1.2|PACid:27567389	3	3.78	GLEVFLSDSNVPGEGEHK;LVAATDALLHLLEPEEK;SDRFDEMIVDEER
Cre02.g077400.t1.3|PACid:27574867	1	5.05	LTAEELAEVDEEPEPVPAAPAHTGAHQPGR
Cre07.g346150.t1.3|PACid:27564394	1	1.01	DSIAALALAALEAEAAEAR
Cre03.g156900.t1.2|PACid:27577220	11	47.01	ELELIHAR;GPLANLDEHLASPFTSNAFTYAQK;GPLSGTTPAYLTGEFPGDYGWDSAGLSADPETFKR;LHPGGQFFDPLGLAED;LHPGGQFFDPLGLAEDPDAFAELK;LSAFYGPDR;NGTPIVEPVWFK;PLGLAEDPDAFAELK;VNGGPAGEGLDK;VNGGPAGEGLDKLHPGGQFFDPLGLAEDPDAFAELK;YRELELIHAR
Cre08.g362150.t1.3|PACid:27563011	2	1.07	NLDDFLPAPWR;VSEAGTVIDEAEAAAAAAK
g11569.t1|PACid:27565139	2	6.35	AAPANPEPEEEEEEEEEEESVGVK;GVAAAAAAPAAAANSLEDDIDAIVR
Cre07.g349100.t1.3|PACid:27564017	2	3.36	ADMLAGNIEDLFETPEER;LYTAHSFENEMEDNTVPEIQR
Cre10.g439000.t1.3|PACid:27579801	4	5.62	ENAESIAFYDGDQDER;GGHASPSSLSAAAAK;LGEFDEAVVSR;VRENAESIAFYDGDQDER
Cre11.g475000.t1.3|PACid:27565034	3	3.68	FDEAEQLYMR;NLAEHALEQLDFTTADK;SASVDDAYAFVDSNSHPR
Cre01.g044400.t1.2|PACid:27578075	1	4.19	DYDGHVFVK
Cre07.g352300.t1.2|PACid:27564313	1	3.23	EDNGLYNDELVR
Cre09.g412350.t2.1|PACid:27570289	1	1.18	LGMHQDKDEQPDSLR
Cre06.g292550.t1.2|PACid:27568518	3	14.47	AHQVVEEGYEFFAK;MDIAQVDEIIER;TFTDCFNCLPVAALIDEK
Cre08.g368900.t1.2|PACid:27562940	5	6.95	AAAIAGVDYASAQPAVK;EAFLSFYESK;GVDVDVSGFEAEMEAQR;QLDEYLDR;VGDQVTALVDEDLR
g497.t1|PACid:27577943	2	2.02	AFEFVSALAEQR;DEQVIEVLYLR
Cre12.g498450.t1.2|PACid:27582257	1	4.13	DVDTNTANEIHPEPKPVDGLPEGAK
g16150.t1|PACid:27566358	3	18.43	AYYQDKTEESR;TPFGQVPVLEFEDGSMLAQSGAIDR;TPFGQVPVLEFEDGSMLAQSGAIDRYVAK
Cre10.g429100.t1.2|PACid:27579453	15	33.15	ASTAPEAVQAMLDKVDELTK;DHVEGFAPEVAWVTK;EFLWQEGHTAFATQEEAER;EQFAGAFYTTTVEAYIPETGR;EVLDILELYR;EVVPWADVATR;GVYEDLLAVPVTK;HMALTPWADEEEIEEEVK;HMALTPWADEEEIEEEVKK;HMALTPWADEEEIEEEVKKK;IPELLETIQADMFAAAK;MFNITYEDDDR;MFNITYEDDDRQK;SREFLWQEGHTAFATQEEAER;TNPEEAIAAPAADAPAEAPK
Cre02.g087150.t1.2|PACid:27574741	1	2.94	SLGALSDLPAELTHPAR
Cre08.g364450.t1.2|PACid:27562883	1	6.67	YYADGEDAYEMR
Cre12.g554800.t1.2|PACid:27582985	18	56.27	DADMIIQVLPTQLVPDDK;DADMIIQVLPTQLVPDDKGQYLR;FYGEITQQMLK;GHSLESIK;GVTALAPEAQNFDLMYNQVK;IESPPILVIEGLHPFYDK;IESPPILVIEGLHPFYDKR;IYLDISDDIK;KPDFDAYIDPQK;KPDFDAYIDPQKK;LEELIYVESHLSNTSAK;MTSIFGGVPKPPAGGNPDSNTLISDMTTVICLDDYHCLDR;NSGFPGSNNGTGLFQTIVGLK;SVDKPIYNHVSGLIDAPEK;SVDKPIYNHVSGLIDAPEKIESPPILVIEGLHPFYDK;SVDKPIYNHVSGLIDAPEKIESPPILVIEGLHPFYDKR;VAELLDFK;VKGVTALAPEAQNFDLMYNQVK
Cre17.g722750.t1.2|PACid:27571736	8	24.52	ATLLVNVDPVMR;GASQESELDFVPR;HTLYVQHEVR;ITGWELDVSHDFAR;KVLYNDETDLLEYPADDGAR;QGVDAAELTSTGR;TPGPEWR;VLYNDETDLLEYPADDGAR
Cre12.g514900.t1.2|PACid:27581764	1	21.69	NMVAAAALSMATTELEYR
Cre12.g558900.t1.2|PACid:27582529	5	39.39	AFQDDTPAAPPPKR;DSNNYAGYEATLK;GLAPPALPQSDAPNVAAEKPK;IDGSFNDWFMEAVVR;KAEVVESTSGGLDPR
g769.t2|PACid:27578659	1	1.96	LHYFEPEAVLAGPALLTAYDPAALAR
Cre08.g365900.t1.2|PACid:27563114	6	31.23	DDYEPGDLGFDPLGLKPTDPEELK;DLGLPLTPLPDNLK;EVILELEDVER;FEKEVILELEDVER;VAVGWATPTGTGFNSLKDDYEPGDLGFDPLGLKPTDPEELK;WRESEITHGR
Cre12.g515700.t1.2|PACid:27582534	1	2.56	SSSQEDGEEESITIR
g8354.t1|PACid:27563304	3	14.07	ASESGAPLRPSSEAEAESMAAAVWAATWPLER;LQPHDLNEVDYVDLVVAGAGPAGVAVASR;MMGAAPTVADTIVDQLSRPADK
Cre12.g551000.t1.2|PACid:27582882	1	4.85	TPSQEGLDPILVDSAAGGAAAAAAAGAGK
Cre13.g587000.t1.2|PACid:27574115	2	5.59	DVLEEERDGETYDDAEFYQQLLK;GEIDLEDAAYR
Cre08.g376350.t1.2|PACid:27563186_NumberOfIdenticalSequences_2	2	23.56	LVYVGSADSDRYDQELENVEVGPVVQGNFK;VGYYVNNEYVDEELRENPPEQPR
Cre15.g641200.t1.2|PACid:27573168	1	5.4	TEGVGALWSGLGPSLAR
Cre07.g332950.t1.2|PACid:27563945	3	14.13	FAGLWTDLEQEK;GAVLDEVAGLK;IAEDDEIVQAVNDYTK
NCBI|BK000554.2|DAA00937.1|28269759|TPA_inf: TPA_exp: ribosomal protein S18 [Chlamydomonas reinhardtii].	1	5.11	HSGLLQR
g2978.t2|PACid:27575964	1	2.89	QDESEGSIYNTSDLTRPEYSTDEFR
Cre16.g677250.t1.2|PACid:27566295	2	13.33	ATDSEGDGDLSSDRIPWVR;ELAEEEGVEEVLSPGQQLR
Cre13.g586350.t1.3|PACid:27573775	6	13.06	AAIDAAAASVDTQLAR;ADEWLAAEILR;DAYAGPAMVLQGALDPLNDAK;LAAAPESPLQLLR;SPAAVAAAVGAEAADFHR;TLLTEAALAALAANGGGDGGVTAVAR
Cre06.g304600.t1.2|PACid:27569571	1	8.16	NDYEWDAGHFVGADRPAEEVFAETPVGESEAEVPQPLQGK
g15149.t1|PACid:27566033	2	6.12	ESGDDEDDDGKITELDTQYKPTR;IAPFLSSAELATALSDPAVK
Cre13.g605650.t1.2|PACid:27573824	4	12.9	ELGEWGLDNFLSVK;IPNATSEDVDAAVAAATAAFK;NGAAPAIDVGMSEFDVR;SALIVFEDADIEK
Cre10.g456750.t1.2|PACid:27579719	5	29.65	AILIGPAAEVADK;AILIGPAAEVADKVAALEEQLAGMDDYLR;EGPDAPYMPDSDVIVVHLEK;QHPEPSLQSSVPAEIGAK;VAALEEQLAGMDDYLR
Cre17.g714200.t1.3|PACid:27571781	1	1.27	VVVDEAAVAHVLEAAR
g9090.t1|PACid:27570965	1	3.52	GIGHSVFVATGDIPDEWLR
g16756.t1|PACid:27567467	4	19.64	DSAWFSFFDGER;FSEDITVVPR;LVFEEAPGQHMQFSLDWFGSNVVDR;LVPLQEQPLYTEDWIGLK
Cre09.g401700.t1.2|PACid:27570756	1	1.32	ELEGLADESDVFAAPR
Cre13.g575250.t1.3|PACid:27573525	1	0.49	MQEILLSVVETDLR
Cre16.g673550.t1.3|PACid:27566669	5	12.3	ADNNHWTSPQLDADVAALQSDVAAK;LTEQVIFTEPYIK;LVGIAHVADMDSIADADTR;MLVEAAAGFTSIEALAEAAVAAR;VAAHGVGVWNPSFDVAPGSLIEGIITEK
Cre07.g328050.t1.1|PACid:27564208	2	8.45	ELLGISEEDDETIR;EVLALLDDPADVAEITR
Cre16.g673150.t1.2|PACid:27566521	1	2.48	YNYDEEPLEER
g13148.t1|PACid:27581662	4	32.34	ALFGDDADREQFFEAAR;ALQNFDEAKK;APEYYDEIQSHIAMQGGPGGDGGK;EFEADNANVQALVR
Cre06.g283950.t1.2|PACid:27569128	15	43.7	AKWLGPYSENSTPAYLTGEFPGDYGWDTAGLSADPETFKR;ELELIHAR;FGEAVWFK;GEFPGDYGWDTAGLSADPETFK;GEFPGDYGWDTAGLSADPETFKR;GPVQNLDDHLANPTVNNAFAFATK;PDTFAELK;PLGLADDPDTFAELK;SFDPLGLADDPDTFAELK;SSGVEFYGPNR;TGEFPGDYGWDTAGLSADPETFK;TGEFPGDYGWDTAGLSADPETFKR;WLGPYSENSTPAYLTGEFPGDYGWDTAGLSADPETFKR;YGWDTAGLSADPETFKR;YRELELIHAR
Cre02.g084600.t1.2|PACid:27575454	1	8.87	MSGPGGAPASIAAGVAAGMAEDEAAALAR
NCBI|BK000554.2|DAA00920.1|28269742|TPA_inf: TPA_exp: ribosomal protein S8 [Chlamydomonas reinhardtii].	3	42.48	ILGGTGIVIVSTPEGLMTDR;LNQNIAQILEQEGFIQTYQVSLDSQDLTIR;SHGLINDSIGDMLTR
Cre01.g008550.t1.3|PACid:27578543	4	9.36	ASAPHADEYESPNDLGFWR;DAESGLFQLLAPK;ETQLVEASAPHADEYESPNDLGFWR;YDQSSFDREYEVIHLR
Cre02.g118950.t1.2|PACid:27574501	5	28.57	FSVTEVLR;LATDVTYQK;LATDVTYQKR;RYMAHDESGALR;YMAHDESGALR
Cre16.g681750.t2.1|PACid:27567181	3	3.8	AMPATELIPLLPR;EAADIIILDDNFSSIVK;ESDVGLAMGIAGTEVAK
Cre13.g583600.t1.2|PACid:27573353	1	2.14	ITDYKPSDDDVGGFFDDKNR
g778.t1|PACid:27578117	1	4.04	KEEPYSEPERPK
Cre16.g649100.t1.2|PACid:27567233	2	4.52	GGFGNVYLGEWEGR;VVTGNNNETASDQPEDKEWEAR
Cre14.g613200.t1.3|PACid:27566090	1	4.08	KLAEAEAEADVEELGENDSNGSSSSSR
Cre14.g611450.t1.3|PACid:27565654	1	1.09	VAEADVAAQDPAVEVVAVAGEGEEAGAR
Cre09.g396700.t1.2|PACid:27569750	1	4.87	ALVIPTDEELSIAQQTLQVVR
Cre03.g151650.t1.1|PACid:27576974	1	5.76	AEGDAHDEDISIITVR
Cre10.g453100.t2.1|PACid:27579828	3	8.51	AAAAGRPGIDIESIAAEDLEYNYDVSGLAALR;ATSELETVVTIIAANER;FSNDDDVEDAYTEK
g4545.t2|PACid:27580986	6	8.05	ADVKDNVHYAEDGSVVYPAGHNIVLYSPDTR;EIDTGGVNLTQLALLPNAR;GFVVGQDGGVVTIFER;LISAGMDGAVYEWR;VIAELTEDYEAK;WDEQNSLLVESHER
Cre12.g492600.t1.2|PACid:27581967	2	6.14	GTVLAPTNEAFVR;VAAADVPTTPTAVATLNSK
g2912.t1|PACid:27576859	7	14.49	AVTQLHQTFDWAEK;DFSDIVLHR;KSSADAIEIEPSINEALLAATAK;LFDPEALER;MDEALEFGLPGVAER;SSADAIEIEPSINEALLAATAK;TSGMDYAIMSGGDVAPLEGK
Cre03.g175800.t1.3|PACid:27576688	1	5.92	SGGGGGGGGSDLDWGSDGGGGDDYQPGRLER
Cre01.g032750.t1.2|PACid:27578712	2	16.85	LGEAVIDFVSEVSK;TSSDPSPEILSAFFYGR
g6404.t1|PACid:27569503	1	5.26	GTADSPVITPQFYSASFTGDTR
Cre04.g215150.t2.1|PACid:27580740	4	12.69	AANGSGPTAAAIAEIEAVVQAESSVPK;GADILLEAAPALLR;SPTALAAAEAAAAAAAK;TGGLADVLGSLPFALAER
g6363.t1|PACid:27569055	6	12.5	ATTSWEFEWDEDALVGQAK;DADPDFGAWQAK;EGIPSDLEVMYVGSLPVDVALEEQDAVAAQLKR;FDQEMWQAYVK;MAAPILQQYVESTDGSSVEAK;VNPWSVESTADGIYAAIK
g6326.t1|PACid:27569166	1	3.33	YDIGGLDYTADDLEQGVLR
Cre03.g189300.t1.1|PACid:27577104	2	7.32	GDGGAVYIFK;IGAVTQTINSTDR
Cre03.g148000.t1.2|PACid:27576262	1	5.52	EVVSTSGHSDAVPDPNFPELPLSTNR
Cre16.g662200.t1.3|PACid:27566610	2	15.64	ASEVEAEVPPAAAAAYLTQPSR;LDSHAQANYFFDGPNQELNSR
Cre16.g679300.t1.2|PACid:27566981	1	12.06	TPPTVPGSEDELPPWVR
Cre03.g177900.t1.2|PACid:27576068	2	13.58	AALEQGAGGSGGGGGGGSWSDAAR;DAFISPAEPDEFAAAGAVLAYAK
Cre12.g488850.t1.3|PACid:27582879	3	3.36	AVQLVTNNPSMQEYAAR;GLQVFISDIR;SGDFVSDEIWHR
Cre06.g303300.t1.2|PACid:27568190	8	30.15	AIPAFNPEVK;AVAELELLQAPGLPFLIPK;DGSLGFLDPVAGGPAK;LAPGDIIVEAK;LPTTDSYLSGTDWFVYK;SINANYTSVLVTAPEGK;SLEEVQYLLR;TQPPVPLEIMPLGEFEPLYR
Cre01.g036200.t1.2|PACid:27578520	1	2.55	IIVGDTEEDSLGR
Cre03.g198950.t1.2|PACid:27577369	12	52.29	EPDAEGFYTYTRPEGK;EQGDVAVVVAPVLR;FMDVGFNAK;NHYLVSATATK;SGGHGVGWSEIPQYSFK;TEVVEHDGGLYYK;TEVVEHDGGLYYKWELK;TKEPDAEGFYTYTRPEGK;VIEGFGPELFGKPLDEDDVVK;VIEGFGPELFGKPLDEDDVVKTEVVEHDGGLYYK;VIQQSFR;VPAGWDEIPVSIADLGGTEIDLR
g15426.t2|PACid:27573126	8	20.17	AAAAAAPGSEAAAAAAAK;AAAAAATAAALQPEVEAALTVEALSDEEK;AAAEAAAAAAAAPAPPAMSAAAAVDATAAAAAAAAGAR;FAQLFNDALTLDNLER;GSDQAVTATELYDFIQK;HDDFEIEAEGLENLTEDELR;IDELAALAHEGR;VEFETLGGGAGAGGQDGAK
Cre01.g038850.t1.3|PACid:27578096	4	6.75	AADGSAATAAAASPAPAPAPK;EATPAVDYGPEEWETMDIPNEFKPLPLLR;GYAFVEYATPAEALK;QVFEELGIPVHSIFFDNVER
Cre17.g738000.t3.1|PACid:27572217_NumberOfIdenticalSequences_2	1	6.01	GLGPGGVELNK
Cre03.g189350.t1.2|PACid:27577340	2	25	FFEGPAGMVDR;LNIIIESLPDVDTIMSTMPVALR
g2987.t1|PACid:27576042	4	22.84	LLATSGPAPAER;LNDLHQFDTTTNTWSPLAVPSAEAVPGR;NGLEMGEGASNQLHAFDTATATWR;VPVGNELYEYDMATGTWR
Cre12.g514750.t1.2|PACid:27581404	7	20.04	ELIPAQQER;GIPGMLWETSLLDPEEGIR;KYVEDTLASGK;LVADLYEVVPEVLGK;SLGEVTVDMAIGGMR;SLTMAALEQR;YWEYAYEDSMDLIAK
Cre07.g342920.t1.2|PACid:27564355	3	12.22	ATAQTHAVGLDIPIEADTYHMGPGTLR;LEDNVVVTEGGAESLTR;YGVDAVHWVDEMADVIR
Cre02.g082300.t1.2|PACid:27575374	3	12.01	AEADGAGAEDNDFK;SQGSNQKPAAEGGAAADDAAPSTSGR;YYYDDEFAK
g1863.t1|PACid:27575688	4	20.62	KLEEVNAILAAGAELPFEVVAAK;LDLPELQGEPEEISK;LDLPELQGEPEEISKEK;LEEVNAILAAGAELPFEVVAAK
g8467.t1|PACid:27563007	1	3.01	EADQAEPEDGGVVWDGR
Cre06.g268300.t1.2|PACid:27568193_NumberOfIdenticalSequences_9	1	6.92	AGLQFPVGR
Cre12.g555250.t1.2|PACid:27582831	1	10.14	HHVVTEVVEPYYAK
Cre16.g670300.t1.2|PACid:27567656	8	16.53	ATAPPAEGTTAAVAGK;GEPTATQTVYER;LIEAVTSAANFER;MDVDKPAEQPVVGPK;SLWEAAVHFEELAGGPEAVAR;SVDFADMYGTPQQLK;SYVGPLAAAQVVLPHDFDSIR;YLSDLTEEER
Cre17.g725350.t1.3|PACid:27572093	9	27.98	AADQAAQEQAAAAAAEHQELNAGSDGHAER;AATIDQDYAAAQAEVER;EGYSNSVTVGR;GLNPDLAAHYSGAGGK;LYDAEATLR;NQLANLEAFER;SNIAQYEQALATK;TLQEEGQQASEEREETPEER;WSGFSSDYK
g9594.t1|PACid:27569733	13	38.34	AGGPGGSTWEHVQQAPPDPIIGVNDSYR;EAEAALAADPAANK;EAEAALAADPAANKEYLPIAGLPEFNR;ELALGPSHPAIR;EYLPIAGLPEFNR;KLLPFFDSAYQGFASGDLDADAASVR;LFASAPGPQEMVLAQSFAK;LLPFFDSAYQGFASGDLDADAASVR;QALYGQLVAR;QLLALTQER;QLPGDWSFVLK;TEEGKPYVLR;VATVQALSGTGALR
Cre06.g301850.t1.3|PACid:27568961	2	3.32	AGAIGQVDAGEQLEQLRGELAAANAAVQQAESAATK;LAAEVDQLQQAVDR
Cre02.g112600.t1.2|PACid:27575769	1	8.37	AGVSGAPVVADSEAAVGSGGGTGSGAMIANLSMSDLR
Cre03.g178500.t1.2|PACid:27577091	2	8.09	AQIEQSVNWWAEQTAIR;FDGEDLTAGDR
Cre09.g396500.t1.1|PACid:27570017	5	34.6	AFLPSITSDSVR;ASHDHAAGSIEQDATPPQER;AVVAAAPAGLASSFNLGAADFYPDTSGK;FGAPAPACSFLCDDDNDLQLAAEVGR;QGVISAETLHLVAK
Cre07.g317150.t1.2|PACid:27564731	2	10.19	IDFLHLPIIDGNVTTDSAMNR;VIAGAYPASLDDAETEK
Cre08.g368950.t1.2|PACid:27562866	2	6.51	LQVDEVVLPDGEEYK;VLIVTNETIAPLYLER
Cre01.g007700.t1.2|PACid:27578120	12	31.77	AGAGSMIELMK;ALDAALGGALAEIVAAGGFDGK;FDMGGAGATLGAAR;GLTFDSGGYNLK;HVAMVGLGK;LASLTVVGSGLEGAQADTAIK;LAVAPEWGASPFQALGAGVATLAK;LTLADAMWFAQEK;MPFETDYSDDLK;MPFETDYSDDLKSPVADMK;TAAVGLVLLPGAAPAADVAETALAQITSSTLLGGYEATR;TVEVNNTDAEGR
Cre02.g116600.t2.1|PACid:27575000	2	6.97	ITQAEIPQLADKLEAYSEAEVAR;THNPEEADFFYIPGSSR
Cre12.g531900.t1.2|PACid:27581379	9	20.91	DAGFGFAFDAIR;EHGPAPVQPPSAPVNVEAQVSSVAPNIK;LADLETEPSPTLGAPVLK;LFSAHAAPPAGDALDEGGWEAYGDDWR;MEAGDHYIVYASVLEGK;QAAAALDKLDLVPAR;VLDENVPTAVHHR;WPDLLVVHDPLNR;YEVEYGMR
g17944.t1|PACid:27571302	1	2.95	VMEGEIVIGEAVAQLTR
Cre16.g687950.t1.2|PACid:27566877	1	4.13	AAALLATQPVTDVVR
Cre06.g280900.t3.1|PACid:27568868	4	16.28	AAEVEDLLQR;DILQEFTQEFR;HRDILQEFTQEFR;LSDINDEMAAIVGGSTDSR
Cre17.g698450.t1.2|PACid:27572254	3	7.32	DVDGFHPLNIGR;HIDEQAVLGAISVEK;HIDEQAVLGAISVEKDVDGFHPLNIGR
Cre12.g494450.t1.2|PACid:27581181	4	23.44	DGEPLEYLGWYDPLK;DGEPLEYLGWYDPLKK;GALPSETVENLLR;RDGEPLEYLGWYDPLKK
g9781.t1|PACid:27569941	3	8.21	AGGEEDDFYATAK;AYYGADEEEASDEEDAKQLEAEALALQR;DGAGGFGGDEDDGAEEYDLSGGAK
Cre17.g700750.t1.2|PACid:27571386	4	20.18	ALYAGVQSGK;AQLVAMAPIKDEWVR;PVAEPFAMDVESQSSDGAK;SPVAEPFAMDVESQSSDGAK
Cre12.g543400.t1.2|PACid:27583052	2	11.9	DHEKPIQQVIVEMTEWGCDYTFECIGNTAVMR;TVTVAPPGPGEVR
Cre12.g498050.t1.2|PACid:27582056	3	7.41	HSSEEALFNEDDLEASMQR;LDVDGVEAAVDYR;YVPADDASGVVSHVVLEWEGGR
Cre02.g090050.t1.3|PACid:27574773	2	4.79	DSSTGASFADVTLWSK;TIISPLSGLASVLNDESDLDSAMSR
g9673.t1|PACid:27569678	8	22.36	AASDPGGLLKDLLDEK;AEDAVDAAAASNEKR;IIKEPEYAK;KEAAEGESFGSDLK;QVELQSLQDTGYHVDAK;VEDVAYFR;WADAVYDKEEVEDPK;WADAVYDKEEVEDPKAALVVSMAAEPTPK
Cre02.g097550.t1.2|PACid:27574482	5	24.32	AAAPVEVDDEAFAR;AGGADPATNAALDTLLR;GLGFSVNEEDSDLVFR;LFVPVEAFSSTK;VAEPGSVLFNFQR
g6049.t1|PACid:27568363	1	10.49	AVPLEWSEGDNWTAK
Cre16.g665350.t1.2|PACid:27567590	3	12.47	DLKLENLLLAK;STEPQPSASATAAVATPK;VAAPSAPAAAPAPAQAPAAAPTPARPGSK
Cre16.g691800.t1.2|PACid:27566392	12	27.09	AGVATEMLDLLSADPQEIVAAVGR;APVAPTTTTTGDDMPYR;DEPVDVLAAQLQDVGAELLAPPLR;DLPAQATYQLFEEEGTDLAQALTAK;GATSVAVLYASDYGFSDR;IQTQVLPVAEDTITIR;LKDLPAQATYQLFEEEGTDLAQALTAK;MSDVVMWSESK;TSLAAVSSAIK;VAAPVAPTTTTTGDDMPYR;VVIAESYGGRDEPVDVLAAQLQDVGAELLAPPLR;YNVSELVGDYGR
g16176.t1|PACid:27566929	4	8.3	ATFNVEELSYVLNGGK;DMDTHLPLPGVSIGDIGPK;TSTHAIVMAR;VTPEGVYVPPPPSNSK
g197.t1|PACid:27578504	1	1.45	YTDPNDDTLVLTDLER
Cre03.g188250.t1.2|PACid:27577367	7	22.37	AQFSFYDKDAPIYTMSR;EGVEDFLILSGDHLYR;GFVEVLAASQSSANK;HLSQAYNSSVGGYNSR;MPGANDFGNEVIPGAK;QYMWLFEEAVR;VANGVAASSAAGTGQNDPAGDISK
g4364.t1|PACid:27577419_NumberOfIdenticalSequences_2	9	22.03	ANLAAGQMAAAGSEK;FLGNSLEVYPYGR;GFAPWQYPDIHEK;GFAPWQYPDIHEKL;KGQDATATGLLEQER;LYDGELEIEK;VPFWEFTGDYLQLPQSEEAK;YEFEGYVYDKDGVK;YEFEGYVYDKDGVKR
Cre04.g221550.t1.2|PACid:27580442	13	24.2	AAAAAAAVDRAEGFDGLVSTAGER;AEGFDGLVSTAGER;ALSLQEAAMEAVEAVAAR;DDVQLFWEAFPAEGGQAR;FAAGSADPADYFHVEQEVPGAGSDR;FAAGSADPADYFHVEQEVPGAGSDRR;GGEDIWTQDVLNLGVHPR;GLDQALQEDR;HADVHPDGIK;LSLAPGGAAAPVAVGDTNRPNGLTTGGAAPAPSGPVAPR;MLDALEYGSGSDYR;QASNIEGNPIEFLDVTEK;YHAPAGPAAGAAVSAGR
Cre11.g474950.t1.3|PACid:27565271	1	2.77	LQSQAANWAEVER
Cre13.g590300.t1.3|PACid:27573350	3	5.42	LTDYDTLLR;VIDDNFDDPR;VLESHGTVTQR
g6268.t1|PACid:27568942	1	3.18	GFGEVEVPEAAEEVPGAAR
g5371.t1|PACid:27572369	4	15.97	HDDRVTSVGFEIDGEMDMPK;HVTQHLDEEKPEGVVNEAVQQIAFADK;IAVIENEFGEVGIDDALVMESK;VTSVGFEIDGEMDMPK
Cre05.g234100.t1.2|PACid:27572840	1	3.13	VLAEDDPQGLLGYPLPR
Cre09.g394750.t1.2|PACid:27570069	7	25.92	ASSTVSNDIQGFK;DFMVVEDEEEYGQVIVSLAAMEATTFWQR;DPQLVYEKAEEMAEQFR;FLEVDEEAER;FLEVDEEAERLVFSHK;QLQEEDITVTVSVESVNK;VSGTVIEVDDDGAYVEIGAK
g11598.t1|PACid:27565081	4	30.77	ASEVVLALPHK;FIPNYDAMDEYK;FIPNYDAMDEYKK;KKLEHGEELLAR
Cre05.g240850.t1.2|PACid:27572779	11	30.77	ADGQVEGITWELFR;DQFALSLDPVTAQAYHDATLPQEPAK;EGLDPEFVR;GHPAAASWDLELSK;IAAHAADLAK;IHLTTGTDFDVYDTSGPQNVDPR;NSPVPVGTVPIYEALER;QMVQAEQAQEAAAAAAAADDADLLAAAAEGMK;QVLLDQAEQGVDYWTIHAGVLLR;VNSNFGNSAVTSSIEEEVEK;YDDEITLR
g9782.t1|PACid:27569842	14	17.96	AADVGADLVGK;AADVGADLVGKVEK;AALAMVHEVR;AAVIGDTVGDPLK;AAVIGDTVGDPLKDTSGPSLNILIK;ERTDALDAAGNTTAAIGK;EYLLEEEQR;EYLLEEEQRGGEEEIVAK;IDMIHSSILDPR;KYIEAGATEHAR;QFNTIAGLMEGTARPDYK;TDALDAAGNTTAAIGK;VIAEIEHTLK;YIEAGATEHAR
g16288.t1|PACid:27566524	4	17.52	AIIKDSPIILLDEATSALDVLSER;DLADALQLTR;DSPIILLDEATSALDVLSER;FYEPQEGSILLDGRPISSFSR
g10027.t1|PACid:27569646	10	17.74	AEKETDQDKKDDLLK;AVPYWVDDESVR;DAYSQLFTEVYK;DSSQELFFR;ESWKGEESVK;IGDDFLGLEK;LSLQEGQTAPAWVQELLDSGYLTEVHK;SLSQEEKDAYSQLFTEVYK;TAFQIPFDATVR;VVAFMDGEYSLEAALVDQEAAAAR
g11863.t1|PACid:27565416	14	23.87	AAAPEAAAAAPAAAPAAAPAGEDGAAPSAAAAAAAAAPSGPTAASIAASSAAEPYAR;AEEAAQGSGLGLWTK;APAAGGRPQEVLQVTVTEVADASEFFVQVVGEPR;DGSIKDEPFAWEAR;DVEVVIETMDR;EAITAMQEYEDEAR;ETAGQDDDAASLLLAK;EVVSGDTLVVAGTTK;GMFVYGDPGDSDDEEPAPGAGGR;QNVAEMVVAR;SEPQYDVFFIDYGNK;SEPQYDVFFIDYGNKER;VLTPEMMLAGDSER;VPEPGTDYSLDAR
Cre03.g201400.t1.2|PACid:27577692	3	5.01	AAAYLEQLAAAEAGEEAQVEAR;VLGVIELAGFEISQEPVK;YDEDEEDGPGGTATPHEGLQLR
Cre17.g698850.t1.3|PACid:27572200	3	8.16	AGFGLNAVAPLGDVPLGGVIDSENAMR;FGSVLDAPPLAEDIAGDPVLR;LEGAEPEGGAGGPLVAQSVLEVVLDPLTNR
g2644.t1|PACid:27574519	6	9.67	APPGVDAAAYEAAR;EAEVESLAGKK;GDPSGDHVPPAPR;LEDGTVAFLDVIAVK;MAVYQPGAGQLALLDVPFSK;WMEVPLGSVR
Cre02.g147800.t1.2|PACid:27574987	1	3.78	QLVEKDPELWDPEKHDYYTLR
Cre01.g014050.t1.2|PACid:27578963	2	8.58	DIAESIEEER;DLGKDGEDKEGMEDWDQATLEAAVK
gi|218511666|sp|P78385.2|KRT83_HUMAN RecName: Full=Keratin, type II cuticular Hb3; AltName: Full=Type II hair keratin Hb3; AltName: Full=Keratin-83; Short=K83; AltName: Full=Type-II keratin Kb23; AltName: Full=Hair keratin K2.10_NumberOfIdenticalSequences_4	1	4.06	LEAAVAQSEQQGEAALSDAR
Cre13.g603100.t2.1|PACid:27573506	1	2.51	DSFDAILTEVQR
NCBI|BK000554.2|DAA00909.1|28269731|TPA_inf: TPA_exp: ribosomal protein L20 [Chlamydomonas reinhardtii].	1	11.61	YGLNYSEFMNYLK
Cre03.g150300.t1.2|PACid:27576942	7	55.17	AGAGSIATSELK;DIREYDNEQDLK;EAFTLFDSDGDGFITTK;GVVDYKEFEK;HVLTSVGEK;LSPEEIAEMIAEADPDK;LSPEEIAEMIAEADPDKSGK
Cre17.g702900.t1.2|PACid:27571778	2	12.61	ALYAGVQSGK;AQTHHTMDVESLSSSEGK
Cre09.g399250.t1.2|PACid:27570350	1	8.7	EVAGSEWSEAMGGVPFPK
Cre12.g492350.t1.2|PACid:27582193	7	24.04	AAMEAATQVGSSAVLLADRPADVTEHR;AAPPGFGDGGVGPLAGVR;APVVPLYVLDDVDGSAVWR;EEAPAFLVKPPAADAAATAAAAAAGPDLSLVPPLGAIR;FADMSADQIEDAVAINEPISGGDLSKPLK;NAVAVLEAPNPTAPGGK;SGLLVDPEDAATAPK
NCBI|BK000554.2|DAA00948.1|28269770|TPA_inf: TPA_exp: RNA polymerase beta subunit [Chlamydomonas reinhardtii].	9	4.84	AELEGLFYAK;AGEMPETDLPEEEVSLQQNK;DIDINTLEVNLDR;EAQNLTVQQVEFFNAR;ETLSTDPLNPNNQVAFAIEPIKYEPIVLGITR;IEQLFEAR;NVVTQTNYFSPFEGELLATK;SEQINLPEEQESNLSLQEYK;YNIDLSEGVDFK
g7536.t3|PACid:27564457	1	6.58	AAAAAAAAPAAGTVASGEPTEVVELGSNKR
Cre02.g108450.t1.2|PACid:27575599	2	25.9	LEQETEDFHHER;MTQAQLAQAINEKPQVIQEYEQGK
g15623.t1|PACid:27567306	2	27.34	SEFTSPHVAHLTSSNYEETTGDGK;SFIEEAAKEVTTEA
Cre16.g659900.t1.3|PACid:27566931	4	34.8	AAQLILSDVWR;GGGMDDETDRPNYAIALESLQNMEPEQIDR;ITSSLLDNLPITEAEKR;VVVDQLMTGQEADINDVEGLK
g16862.t1|PACid:27566542	1	12.9	GIEAELLDEDAR
Cre17.g701500.t1.2|PACid:27571702	11	31.78	AGVDLVMER;EINEAYDVLKDPK;EIYDQYGEDAIK;FNVDFPESVTSAQAAAIR;GALPAAASQNNGAAMDTDEAEEVHR;ITNVADIEQELK;LHPDKGGDPDKFK;LQVPLEDLYAGGTK;LQVPLEDLYAGGTKK;SAGASYESDDDDDDMPR;YYELLGVSK
Cre12.g487950.t1.3|PACid:27581478	1	0.42	PIDQALAVLAR
Cre03.g195200.t1.2|PACid:27577487	2	8.03	AELEEIDPITGQPISK;WLSGETDADGPIK
Cre17.g725350.t1.3|PACid:27572093	9	27.98	AADQAAQEQAAAAAAEHQELNAGSDGHAER;AATIDQDYAAAQAEVER;EGYSNSVTVGR;GLNPDLAAHYSGAGGK;LYDAEATLR;NQLANLEAFER;SNIAQYEQALATK;TLQEEGQQASEEREETPEER;WSGFSSDYK
Cre12.g507750.t1.3|PACid:27581955	2	4.42	IADFGLSK;IFTDYDPEWEIDPATIK
Cre12.g484350.t1.3|PACid:27581914	2	4.39	IADFLHSHTAYELIPESGK;VVVLDVDLPVR
Cre17.g730950.t1.2|PACid:27571860	7	10.94	FASLDEEINVK;IVDMDVDAGQVK;IVERTEEVDPDIDAIK;SHTMEGKDEPPELR;SSYLEIYNEEVR;TEEVDPDIDAIK;TNQELQAQEDKEHDAAAENER
Cre09.g396650.t1.2|PACid:27570341	6	12.5	AAGNGNIAQGEQGFDTLFLSDISLVGQR;AMTGVQDAEAAR;ATVFIFPDLNTGNNTYK;VAMLSYSTLGSGSGPDVQK;VEGPIQYDAAIDPK;YVDMLVEAR
Cre15.g643550.t1.2|PACid:27572936	7	25.34	GEAGTGNVVEAVR;GGVIMDVTTAEEAR;IAEEAGAVAVMALER;MSDPTMIK;QLQTMDDDELYVYAK;TKGEAGTGNVVEAVR;VGLAQMLK
Cre06.g273000.t1.2|PACid:27568976	3	36.36	AAAHLADTEPPTIFDK;DIQPQAPVHFLVIPK;EIPANIIYEDDEALAFR
Cre02.g106850.t1.2|PACid:27575606	2	10.51	ADPENAVLYSNR;TLGKPTPVSAEEFGPLPPLIK
Cre12.g532450.t1.2|PACid:27581233	1	1.52	LEDVDVEER
g6433.t1|PACid:27569273	1	0.43	TSAAAGQQNTPA
Cre09.g393450.t1.3|PACid:27570620	1	1.25	NLLDVITVAEADDVVGTDK
Cre03.g196550.t1.2|PACid:27576445	3	29.46	DLEAAGVEWVEK;SEPFAQFR;YTTAQYLEDTHWK
Cre02.g118900.t1.2|PACid:27575281	2	15.6	NFIEAVDAVDNGVGQYTVPSGTAPLYVNNTTLGAR;WNQPSDDATLYQQFLK
gi|269849769|sp|P13645.6|K1C10_HUMAN RecName: Full=Keratin, type I cytoskeletal 10; AltName: Full=Cytokeratin-10; Short=CK-10; AltName: Full=Keratin-10; Short=K10	9	21.75	ADLEMQIESLTEELAYLKK;ALEESNYELEGK;DAEAWFNEK;ELTTEIDNNIEQISSYK;LENEIQTYR;NVSTGDVNVEMNAAPGVDLTQLLNNMR;SLLEGEGSSGGGGR;SQYEQLAEQNR;VLDELTLTK
Cre17.g710150.t1.2|PACid:27571428	7	24.56	DYVVQEDFMK;ELRESIELPLMNPELFLR;ESIELPLMNPELFLR;EVDPVVFNMLQEDPGKVDYSSIGGLSEQIR;HGDIDYESVIK;KLETTLNYDSAFGDGGQK;LAEGFNGADLR
Cre12.g498600.t1.2|PACid:27581946	30	49	AGPGDNVGMNIK;DFTAQIQTLDIPGEVK;DFTAQIQTLDIPGEVKK;ERYDEIANEMR;GLDKGNMPR;GVGDVLAGR;GYSPIGFVR;IAFLDGNTAVMLGK;IQVHTLLDALNSFVVVPER;IVKDFTAQIQTLDIPGEVK;IVKDFTAQIQTLDIPGEVKK;KGYSPIGFVR;LINLLGVK;LINLLGVKQLIVGVNK;LKEEAAALGK;LLFELGGIPER;LLFELGGIPERELEK;LLFELGGIPERELEKLKEEAAALGK;MDSDTAGYK;SSFAFAFYMDR;STNMTWYSGQEVVNLK;STNMTWYSGQEVVNLKGEK;SVPILPISGWLGDNLITK;TDAPLRLPISGAYK;TGDVMILK;VDKAGPGDNVGMNIK;VFTVEMHHK;VFT…
g6367.t1|PACid:27568112	5	11.22	AAMELAPAADGSLTDAQR;AMVALAETGGSAPSAAAR;DGEQGAFTLFDMQHMWYELAAGR;QMALDPSYDFENMR;VYLDLHDRPPGAANGADEEAALAAMSPEER
Cre01.g049900.t1.3|PACid:27578138	5	15.06	GEDYSLADIR;IASLLEYLPALDTETPQVDMVASSLR;LVIPEQQAALQAAR;NRGEDYSLADIR;TDPEAMTEAVYALAR
Cre02.g146000.t1.2|PACid:27575068	2	3.79	ELIALGFPDDGYDYLR;LAVEYDDEEIGDLEHER
Cre09.g394550.t1.2|PACid:27570282	4	18.39	FADGFPDLFVENATSIR;QLPDRDSITIAYPDEGAWK;VAQQAGGAITLGR;VETEGDIATANTLAR
Cre02.g093300.t1.3|PACid:27574743	4	9.45	GLVEALVEANAPELLVQR;HVEQPDKFLDSEVDLDEHIK;QAEEEANIDQIQVLDAK;VKGPAGEHDVDSEVEER
Cre03.g192050.t1.1|PACid:27577495	2	7.21	ATTDLELGAGTDEK;VEGEEAVGGAANDPAAVEGAAPASK
g16795.t1|PACid:27566561	2	10.6	ATWLTGEGEEGVLR;LLSGEDEPQQQQPEEAEEAAEGASGGSEGSDLSGAAR
g4467.t1|PACid:27577485	3	14.9	MHEYDKEVAAELDK;TFADVLTDHEKELVEQLKR;WDEVKDEGTTGK
Cre12.g520600.t1.2|PACid:27582229	1	11.11	AVQQLLSNPEAGAEDTVLR
Cre12.g529400.t1.2|PACid:27581897	3	34.88	LVQSPNSFFMDVK;SDIDLLNPPAELEK;VLSSDIDLLNPPAELEK
Cre17.g697450.t1.2|PACid:27572145	7	18.11	AQLNSFLLEVR;FVTSTPPAYDQATTNTNQLAFR;GDIDLYDSLFR;LSQLEGYYPQSSNVLR;NIPEIQSMYEISFLK;NSPQYEQMLK;SLDENVLMQLR
Cre06.g273750.t1.3|PACid:27569129	6	27.5	AVDGVDVDIEPSSIVALLGPSGSGK;FVGETNVVPATSLLAK;GLVEQQGSPTEIIK;LIAGLEQPTGGNIYFDDTDATNLSVQDR;LLLLDEPFGALDAVVR;SVGVTTIIVTHDQEEAFDLADK
Cre08.g364700.t1.1|PACid:27562896	1	3.98	FLPGYEASQMNYGK
Cre06.g298750.t1.2|PACid:27569260	1	4.06	LYGAVPQAVLFGDVGDAAAGR
Cre02.g112750.t1.2|PACid:27575235	1	1.27	GGADLASLLIPGHDADQAAADVFR
Cre06.g250450.t1.2|PACid:27568143	6	12.93	AEGAEGVAAAGSEVK;FELVDKYADALAELAK;LDPDAPALAHPEDNKAEGAEGVAAAGSEVK;RFELVDKYADALAELAK;VEVAGNPVKK;YADALAELAK
Cre14.g614300.t1.2|PACid:27565839	12	40.24	AAHPGLDVIAGNVVTGAQAR;DIDFINDK;DIDFINDKLTPLAEVMTTDLVTAPEGTTADAAGALLK;GQATAVYHVAR;HTPGFIVTPAVAGPNDTVSK;LTPLAEVMTTDLVTAPEGTTADAAGALLK;MLWETAAVDAVILDSSQGDSTYQVEMIK;NFPAPGAPSLDGAGLLR;NKLPLVNAQGELVGLATR;QGFQDIGANSIK;TNAAQAEGNVHDMVAYEK;VANALGVPIIADGGVQNSGHITK
Cre16.g657350.t1.2|PACid:27566645	6	20.67	ALEALLDR;AVTPSLPSEEVTR;DKETNAEVAIK;IGTPEYMGPELISSR;IQADLGQGHLNIVSADEVILSK;QPATPDFGLQTTHEVIK
Cre07.g335200.t1.1|PACid:27564340	6	14.49	EGYEFEIGPPK;ENPVPLPTIQVEDPTVNMTFK;IAELFVYDNFSR;SMGLDDSLEYINDDEQVEVTPK;VEPGETSDSFVVSGR;VNIIDTPGHADFGGEVER
Cre16.g680000.t1.2|PACid:27566513	8	29.61	KLEEFNNLVTK;LATDPFLPDAFR;LATDPFLPDAFRR;LLGGFVLEFEDR;LVDMSQAK;QAQAFVDPGFK;RLATDPFLPDAFR;VQDELYQLVEVFK
g5603.t1|PACid:27568493	22	62.31	AALESFLYTSESVNEGHPDK;AKVDYEAIVR;ALEEIGAGDQGHMFGYATDETPELMPLTHV;ALEEIGAGDQGHMFGYATDETPELMPLTHVL;ALEEIGAGDQGHMFGYATDETPELMPLTHVLA;ALEEIGAGDQGHMFGYATDETPELMPLTHVLATQLGYK;DDPDFTWETVK;DDPDFTWETVKK;EGGAMIPQR;EIGFTSEDVGLDADK;FVIGGPHGDAGLTGR;IREDLMEHVIKPVVPAK;SFLYTSESVNEGHPDKICDQVSDAVLDACLEQDPDSK;SVVASGLAK;TAAYGHFGRDDPDFTWETVK;TAAYGHFGRDDPDFTWETVKK;TGMVMVFGEITTK;VDYEAIVR;VHTILISTQHNPDVTNEK;VLVHIEEQSPDIGQ…
Cre06.g265100.t1.3|PACid:27568550	1	1.48	DFTYDFVPGSK
Cre03.g193750.t1.3|PACid:27576827	15	42.72	DGTGSLSAFTNEK;DKDLAHLSK;EKFDFLGGDIIK;FDFLGGDIIK;FDFLGGDIIKK;GGIIDDTVITK;GLDVAMTVHDDR;MPFVPTPYYK;MVDFAGWALPIQYK;NIAMGYVDKDFAK;QHSVVSTPDGK;SLLALQGPAAAEVVAGLVAPGVDLK;TGYTGEDGFEISVPNSHAVALAEK;TMLYDFHVAHGGK;VGFVSTGAPAR
Cre08.g373250.t1.2|PACid:27563361	6	37.02	AESQYSFSLTTFSPSGK;EGFEGQLSGSNIEVGIIGPDK;KLPSALVDETTVQK;RYSDEVGIEDAVHTALLTLK;VLSEAEVSDYLQEVE;YSDEVGIEDAVHTALLTLK
gi|218511666|sp|P78385.2|KRT83_HUMAN RecName: Full=Keratin, type II cuticular Hb3; AltName: Full=Type II hair keratin Hb3; AltName: Full=Keratin-83; Short=K83; AltName: Full=Type-II keratin Kb23; AltName: Full=Hair keratin K2.10_NumberOfIdenticalSequences_4	1	4.06	LEAAVAQSEQQGEAALSDAR
Cre01.g016050.t1.2|PACid:27578483	18	9.88	AGMSHEEDQLIPNLYR;DEDWNEFNDINK;DMDTRDEDWNEFNDINK;DNPNLLFSMLGFEVR;EELGLVEQAYDNPHEALQR;EVGGLGMLSMGHILIPQSDLR;IESHFDLELR;LNSSQREELGLVEQAYDNPHEALQR;LTLDDLDDSWDR;NNVNTQALTQSEIR;RLTLDDLDDSWDR;SLPVEEQPKR;SLTTFEWDNSFVSVYSR;TEDPDLPAYYYDPLIHPIAAYR;WGDYDSHDIER;YIQPWESEFMDSER;YLTEHPDPNNENIVGYNNK;YSQQTDLGVTHFR
Cre09.g387000.t1.2|PACid:27570874	1	2.74	YVDPNFEPSVPVPEVAR
Cre06.g298150.t1.2|PACid:27568888	1	1.18	LLVATNDEILTFR
Cre13.g588700.t1.2|PACid:27573896	2	5.9	NTTHDTSQITSDDSDLGALR;SIVDAAAQSLLPYAR
Cre13.g562850.t1.2|PACid:27573644	6	25.94	AVGVKPEAVNR;AYVDALGEDADK;AYVDALGEDADKYK;AYVDALGEDADKYKR;DASALEQAANGLTPESLTPNADGNEVQK;LLELSGAKEPSALEK
Cre12.g492300.t1.2|PACid:27581154	3	19.51	QSDAMIVAGTLTNK;VDNVVNWAR;VYDQMPEPK
Cre05.g242350.t1.2|PACid:27572849	10	16.07	ADDGFAPWSMTTAQVLSHLDVDPK;ALQTVAEVCAVCNEAHLEFK;AVGAPTEAALLVLAEK;EASDMVLADDNFSSIVAAVAEGR;ELQTETAHVTR;EQGEVTAMTGDGVNDAPALK;IGVFEAGDDVSLYSYTGR;LGVADPAETAAAR;TGLTDQKVEEK;VEQASLTGESVAVNK
Cre01.g015750.t1.2|PACid:27578674	2	9.29	AFMDVSAEYADVR;VTHLYAYDSFDQR
Cre10.g423400.t1.3|PACid:27580367	2	4.88	EGVEAWEEAVR;VGEEGPEGLGWAER
Cre10.g460600.t1.3|PACid:27580030	2	7.11	AGTYVSTPEYQAVISSEYAR;FIDQTGADADGIYNGEFHDDPGGLALK
Cre12.g518900.t1.2|PACid:27582032	2	13.19	LEAHAAAGLTSFDTADIYGPSEEILGQWQR;VLALTLDDSDLAAIDAVLAR
Cre02.g113700.t1.2|PACid:27574807	2	15.38	DWEYDPHLPPVAYVPEELLTSPELEPPAEGAKPK;LAGADYAAELLR
Cre13.g606350.t2.1|PACid:27573778	3	2.59	AAAAEAAALEAAAAEAAAVQAAAAAAAAAEAAAVEDAAR;EAAAAEAAAAEAAAAAAAAAAEAAAR;EAAAAEAAAAEAAALEAAAAEAAAAAAAAAEAAAAEAAAR
Cre16.g662600.t1.2|PACid:27566801	4	14.16	APIPVSYTR;IHFQPEVTIESELQNILTPAELQMLAK;IQADVMATLKDDADTK;TVYDFPQWQK
Cre01.g030550.t1.2|PACid:27578567	4	19.17	AVTSVEAAVNWLMDHDTDPGIDEPLLVK;EAQDAMDDDADILR;FTGHAEYAEQTEDAVINTEVEMK;KSEAEGSGQDGGSKEPVDPVEAR
Cre13.g587050.t1.2|PACid:27574011	3	8.45	ADQSETDKNIEMWK;FFEEISQDSGK;TELSQSDIFDPR
Cre13.g603400.t1.3|PACid:27573842	1	0.73	DGAGILEDEEQEDEEQEARPR
Cre10.g424900.t1.2|PACid:27579654	1	6.85	TSTGTFLSSGMDTEGVLGWVEQR
g11956.t1|PACid:27564963	6	20.29	DLGAVELAR;EVTLLDYGAGNVR;GAQADGSTAIEQISAVYGK;SGADKVSIGSDAVDAAQAYYAR;SGATGLDILQGFLEPEAAVAAR;TFSAVEVAAEYFR
Cre03.g165050.t1.2|PACid:27577149	2	2.45	GETEATVEFTGK;MAIQDDTPTYLPGLDQR
g16387.t2|PACid:27566364	1	4.45	TWTWSDVEVTGTRPPER
g11527.t1|PACid:27565406	3	2.96	ADGTYVPPEHSLSDDELLK;LMDETYDSGIR;LPYTPITLVFEDLR
Cre15.g638400.t1.2|PACid:27573167	5	46.82	APAMASTELTYNR;ATTSPASVLVGDMADEIGADMVVLSSEAVHAK;LLLTILDANPYLSDGSR;VTVLVVDEPGTDNTDPAK;VTVLVVDEPGTDNTDPAKR
Cre02.g108300.t1.3|PACid:27575492	1	3.81	DVATYSVELGGAGDEAR
Cre13.g564900.t1.2|PACid:27573862	1	1.54	AIYDNADVYLLDDPLSAVDSHVGR
Cre13.g587500.t2.1|PACid:27573692	4	16.72	DAPGSVISADFYHANALLPLSDEAIVQR;HLSEQGYDVTLLEASPNPGGLSSGWR;LGGGGQQAEILDVDPDEPHIAAAR;LVTGLTTDPVTGEVVSVEAADR
Cre01.g030250.t1.2|PACid:27578777	3	12.97	GQGAWVEPLQNAGDAAPAQVR;HWVLDPIDGTR;LSMVAEEDSTELR
Cre03.g184550.t1.2|PACid:27577102	3	21.12	GASDLFIDSNTQLALAAAK;LLEVEFPALPTNIDAYK;MTYKPLSYGEMVNDAVDAVSNAINDGLK
Cre08.g372100.t1.2|PACid:27563434	28	53.3	AEEISSMVLIK;AGAHDVPEIVVSYK;AGAHDVPEIVVSYKNEEK;ALTAAMDWLEANQMAEVEEFEHHLK;ATAGDTHLGGEDFDER;AVVTVPAYFNDSQR;DAGMIAGLEVLR;EQVFSTYSDNQPGVLIQVYEGER;ETAQAFLGADR;FSDPIVQADIK;HTVFDAK;IINEPTAAAIAYGLDK;IINEPTAAAIAYGLDKK;KAVVTVPAYFNDSQR;KEQVFSTYSDNQPGVLIQVYEGER;KFSDPIVQADIK;LSKDEIER;LVNHFANEFQR;LYQGGAGAGGMPGGAPGAGAAPSGGSGAGPK;MKETAQAFLGADR;MTVHDVVLVGGSTR;NSLENYAYNMR;SINPDEAVAYGAAVQAAILTGEGGEK;TLSSAAQTTIELDSLF…
Cre02.g079800.t1.2|PACid:27575176	3	30	GMAPATAAPFNGLR;SVSETSGANLLASLK;TSAASAEESSVANLVK
Cre08.g371450.t1.2|PACid:27562882	3	21.2	AGIDPTLPIVK;NLLLLDSEGKR;YYTPEWSTVASQASFEK
Cre07.g314150.t1.2|PACid:27564787	7	17.53	EVMYESGADGK;IAQSLYEEAPGMDVYRPDQVTPIPNFFLAGSYTK;LLAPIADYIK;QDYIDSMEGATLSGR;VVTADAYVAALDVPGIK;VVTADAYVAALDVPGIKK;YDGWVTEMQTDSPR
Cre17.g713450.t1.2|PACid:27572018	7	52.29	AMSIMNSFINDIFEK;AMSIMNSFINDIFEKVATEASK;KDEKPATQEAGAEAPAKAEAK;KDEKPATQEAGAEAPAKAEAKPK;LVLPGELAK;QVHPDTGISSK;SAVETYKLYIYKVLKQVHPDTGISSK
Cre17.g726100.t1.2|PACid:27571720	2	7.95	EIFDTLLAAVR;TPLPPMETFLDDPLR
g1866.t1|PACid:27574829	8	22.51	DVEDYAMWR;GRDVEDYAMWR;IYVPLDELDK;IYVPLDELDKYGISEK;QILDAIEANDYDNFSK;QYFTDAEGGVDLLAPQAR;RTDELVDGPNASK;WSGGVLDQAYEK
Cre12.g560900.t1.2|PACid:27581466	4	14.78	ALPADGEADVIVVGAGVAGLTAAAK;LPADAVNLNTK;PVVLEASDGVGGR;SLLGTIDDILARPETTIAER
g13842.t1|PACid:27574084	5	8.54	ANAAAAADPAAGPTAADAR;GYDILEDMYSPK;LWAEDPQEYIR;VAVLGLTSLLAVPDEALPAEIK;VGGAWDGLLHNVAFPLMAFNDEDAR
Cre16.g675650.t1.2|PACid:27566825	11	32.73	ALAGAAFGAAGQR;DADVGPMISPEAK;DPGAAVMLADLAQQAGLPK;GISAPAATTSSSSGSK;GLEVVETACGIAPYMTGEMVENVAGGIDCYSIR;GSFAGDLHMYGR;LIASGAAAGAQVLLDGR;LLIDGQFVDSTTENWLDVVNPANQDVLGK;LLIDGQFVDSTTENWLDVVNPANQDVLGKLPLTTK;NHAVVMPDADVDSTVK;WPAEDIR
Cre12.g542250.t1.1|PACid:27582655_NumberOfIdenticalSequences_2	21	57.79	AILMDLEPGTMDSVR;ALTVPELTQQMWDAK;EVDEQMLNVQNK;EVVSDEHGIDPTGTYHGDSDLQLER;FPGQLNADLR;FWEVVSDEHGIDPTGTYHGDSDLQLER;GHYTEGAELIDSVLDVVR;GHYTEGAELIDSVLDVVRK;INVYFNEATGGR;IREEYPDR;KGHYTEGAELIDSVLDVVR;LAVNLIPFPR;MMLTFSVVPSPK;MSATFIGNSTAIQEMFK;MSATFIGNSTAIQEMFKR;NSSYFVEWIPNNVK;SGPYGQIFRPDNFVFGQTGAGNNWAK;VSDTVVEPYNATLSVHQLVENADECMVLDNEALYDICFR;VSEQFTAMFR;VVSDEHGIDPTGTYHGDSDLQLER;YLTASALFR
Cre09.g402800.t1.3|PACid:27569785	1	4.82	VLVLDEVVDGLIAEAER
Cre12.g515150.t1.2|PACid:27581738	2	25.3	EFDDLVPELLK;YDQLFETTLR
Cre02.g089850.t2.1|PACid:27575603	1	3.62	QRLEAVIIQTLETEELR
g11670.t1|PACid:27565487	1	3.41	MGVDLEHEDAYR
Cre03.g193250.t1.2|PACid:27577481	1	5	RVELDELPEEWR
g2899.t1|PACid:27576675	4	14.36	AGGAGPELPLDLGALGQLAAAAAAAEAAEAAGAAEAGK;ASAAELGIVFDTDVDR;QHPGTTVVTDSVTSNGLTDFITALGGK;QSLHDPLLVLNVESELPGGAAEAAVR
g15174.t1|PACid:27565769	9	39.91	AAPALETVK;AFETPLAEANAVAQVK;GFTLDELKEAGIPVR;HNNVVPNNHFK;IGKGFTLDELKEAGIPVR;MAASLGIAIDHR;SLESLQENAQR;SNLVVFPR;VRHNNVVPNNHFK
Cre07.g348500.t1.3|PACid:27563686	6	27.25	DTEYWFSTPEETWNSKPQR;IAFTELEEGR;QAEDVIDGYGTGEMYWR;SEPLEDYVDDPLEDPAAEQMK;SEPLEDYVDDPLEDPAAEQMKR;VHFMEQDEEPLTPQAWHPPQEGLPEGDER
Cre08.g366150.t1.3|PACid:27562893	3	3.67	ASVVLTDGELGPIPAADPGR;GGAPAADAAAVAAAAK;LAGEGGHGAPAGPPSPDAPQAMQLASALR
g7565.t1|PACid:27564048	1	3.05	LQTVEEGVGSLQAQVAELAAAAR
Cre07.g330950.t1.2|PACid:27563955	1	7.64	YFAEFLSTDER
g9795.t1|PACid:27570027	1	3.13	SFPDVFYVEYIK
Cre16.g652550.t1.2|PACid:27567589	5	21.18	GKVVVEGVNQGQK;KGDTVQIIAGK;KWEHLELGPGGK;VVVEGVNQGQK;WEHLELGPGGK
g11162.t1|PACid:27580343	1	1.81	MQSYLDAAPGQEVPK
Cre12.g527000.t1.2|PACid:27581391	2	4.48	AIDFGLAAPFDPEQLPR;LEHGGQLTEAALSDALAAMGFR
Cre12.g559450.t1.3|PACid:27582663	4	8.56	DDMGWQDTLLSEVEVPFR;DEEQTSTVIVNETSPR;LTFIPFNKPEYDDIQAER;MLVTNDTKDEEQTSTVIVNETSPR
Cre05.g244900.t1.3|PACid:27572432	2	9.67	AVYLATSNDIAAAALQEPQVWSAER;LQSDNIWVILVEK
g2761.t1|PACid:27575316	1	1.38	YEFNLDESK
Cre16.g680700.t1.2|PACid:27567641	4	20.83	DGVHVIFTGEVGEWPGIDVVSSAHDAFVR;ETAHPPVLIESEEALK;ETAHPPVLIESEEALKK;VIDTVFNAAKPASR
Cre06.g286600.t1.3|PACid:27568637	1	2.7	SAAPESVNPTDIVEALVR
Cre16.g654500.t1.1|PACid:27566917	7	33.68	AAEYVEAVNSGK;ESQHPVHMVVDTTLRDEK;LFNESVQDNMMVTFLSDLLR;SLTDDAETLQASMAR;STVLLPSGSSVSVK;VGADLMLTGLNDPSPDAK;VGADLMLTGLNDPSPDAKK
g15392.t1|PACid:27573191	4	11.99	DIHEGIDFFYANR;GRNEAALEADRER;THLGNILHPGDTVLGYDLTTAQLTGIDYDNHMSAGGR;VPEIILVR
Cre16.g674300.t1.1|PACid:27567342	6	26.86	ALLGAGAELSAQNDAK;ELNVDGAPAPEAPASAEGAPAPAK;ELNVDGAPAPEAPASAEGAPAPAKK;LIEEGADVNALNDR;LNLLKDDPELKDMFEDMK;YWDDTDLMLK
g11264.t1|PACid:27579926	3	25.93	ANQQNHTALLK;FSSNLPPISLGGAVR;SKANQQNHTALLK
Cre05.g246950.t1.1|PACid:27572830	2	5.36	DGGDVNTLVDMLK;PSLNLLVVGDEK
Cre12.g508900.t1.2|PACid:27581667	6	17.6	IDVIQALK;IGNAFENLIDAR;KLFPDADPLAIDLMEK;LFPDADPLAIDLMEK;STFEIDDKYVPIK;TLGPPSEEDLGFITSSK
Cre04.g221250.t1.2|PACid:27580500	2	11.83	DVVDGWLDVAK;EADVEALLK
Cre01.g002050.t1.2|PACid:27578513	2	4.95	LFSTSGVENPVSR;YVLGGAGAGGEEEGGEGEEQGQGR
Cre12.g553250.t1.2|PACid:27581350	3	6.05	FASPDSAGASR;SIDNDILLIDK;YIDPSYMIR
NCBI|BK000554.2|DAA00939.1|28269761|TPA_inf: TPA_exp: photosystem I assembly protein ycf4 [Chlamydomonas reinhardtii].	3	18.78	EIPLTGIGQPLTLK;IDLSYSLK;QASELANFLQVSLEA
Cre02.g081176.t1.2|PACid:27575026	1	3.41	WYGVYTEEQYNAQR
Cre13.g572700.t1.2|PACid:27574074	4	5.27	FEQEEGNYR;LYDEVHFPPAEYPNPDGR;TGTLSYYLSPDVTPVNEFR;VLDANADYNEIKGDAVDLDANQAIEK
Cre12.g546050.t1.2|PACid:27582840	11	33.85	AAGTMTGVLSAANEQAVQMFIDEK;ADLVASPDLDTIVHYDAWAR;AKYPSMDLAYAAGR;DVSPQPVILAGDEGAVEVAR;EAIKDVSPQPVILAGDEGAVEVAR;ETLIAGGPFILPLAQEYGSK;ITVDSATLMNK;LNEACCEAHKADLVASPDLDTIVHYDAWAR;VPVQDATWPR;VVPPEVEHR;WVADHVNSGSFK
Cre03.g180250.t1.2|PACid:27577157	5	19.72	AMDEYTSEIFMGGR;EMVPLPGIYDPDFVAANQEER;FAQVVEGLNDTADNLLASIER;MLVDSFEVQSPNVVYSDEHITSTYDYASTK;VGNFEGEEVYAPFK
Cre02.g077300.t1.2|PACid:27575135	5	21.59	EQVTLEPYER;IAVENDGEKVEYR;MLVPMVDVVFADVAQPDQAR;NLVPGVSVYGEK;QRPNVIPIIEDAR
Cre05.g248000.t1.2|PACid:27572895	2	4.73	LLPDGGQEQWGDKWTETFGAGK;WWNEEHYGDGR
Cre07.g322950.t1.2|PACid:27564070	3	9.47	LDEFPFVYTYTQADMER;QPEQVVEVLNEMVIDR;TDLTGDWFDSLER
g1694.t1|PACid:27574933	7	9.77	AAAAAEEEEGEEEPEEQDGPQLFSR;AEAAAAAEAAAQAAAAK;GRPITPEQAAEANAAAAAAAEAAAQEALAK;GRPITPEQAAEVNAAAAAAAEAAAQEALAK;HVEEEEVEEEEAEAGAVDQAEVR;SHLADDPEFAAEVAR;SHLADDPEFAGEVAR
Cre02.g098450.t1.2|PACid:27574479	2	8.66	LTPLSPEVISR;SFDVNKPGSEVDELKGGVAGGSILQGVLK
g9866.t1|PACid:27569787	2	7.59	AAGGLAVVAEAVAAEDRR;LAALEAAHLALPEEAR
NCBI|BK000554.2|DAA01471.1|32880376|photosystem I P700 chlorophyll A apoprotein A1 [Chlamydomonas reinhardtii].	6	9.59	AIMADLYPSFAK;DYDPTNNYNNLLDR;EIPLPHDLLLNR;IAVDRNPVETSFEK;LIPDKANLGFR;LLDAGVDPK
Cre09.g410650.t2.1|PACid:27569963	3	11.83	AMPDWTAETPLR;FAGITSLDALR;MAEDTQQLLK
Cre14.g617400.t1.2|PACid:27566080	1	7.88	SFGLPEDAEVEGVSASLDR
Cre10.g463250.t1.3|PACid:27579464	1	1.97	YDETYGGGAGGGGTYGIR
Cre03.g190950.t1.2|PACid:27577638_NumberOfIdenticalSequences_2	18	46.78	AFVHWYVGEGMEEGEFSEAR;AFVHWYVGEGMEEGEFSEAREDLAALEK;AYHEQLSVAEITNAAFEPASM;AYHEQLSVAEITNAAFEPASMMVK;DFEEVGAESAEGAGEGEGEEY;DVNASVATIK;EDAANNFAR;EIVDLALDR;FDGALNVDITEFQTNLVPYPR;IHFMLSSYAPIISAEK;LSVDYGKK;NAVGGGTGSGLGSLLLER;QLFHPEQLISGK;QLFHPEQLISGKEDAANNFAR;RAFVHWYVGEGMEEGEFSEAR;SLDIERPTYTNLNR;TIGGGDDAFNTFFSETGAGK;WYVGEGMEEGEFSEAR
Cre16.g656300.t1.3|PACid:27566904	2	9.84	GDALALDLLNPQDAGEIVATLR;VYDMVDVLR
Cre09.g396450.t1.3|PACid:27569835	2	2.76	DLDAWDAR;EVLDIIWAQAER
g9964.t1|PACid:27570588	1	1.05	DGNQYDGEWR
Cre02.g117500.t1.2|PACid:27574851	3	4.1	DLADIVDDK;DLADIVDDKSWR;EQLGAQADDLAPLIR
Cre01.g053150.t1.2|PACid:27578465	7	16.17	ADIAVDVEEDIVPLPR;EAVVAEAEWYVYDYK;EQLSEAVIGYYNLEHAQR;LVGFDTSEPTAR;MIAQNTSQDDPEDEFDDDVR;SWAELEKELLQGQK;VTPEGPELISQIVR
Cre02.g117050.t2.1|PACid:27574863	2	1.38	DVLLVPDATLDDR;LTDDDQWR
Cre16.g652850.t1.2|PACid:27566919	2	6.78	AHLAQDAVAK;FADLEKLEGEMEK
Cre17.g696550.t1.2|PACid:27571762	2	9.22	AAPLLDPLVSK;LGAHDFVWLPEQQPQEPEHLYDTSLFR
Cre05.g248400.t1.2|PACid:27572492	17	47.19	AHPNPPSDPDQALEYLR;AQAGDVDGAIAENVK;AQAGDVDGAIAENVKVQMEQLK;GNIVTNEITASLEFGTAVLGSK;HAHPNPPSDPDQALEYLR;HLHAHPNPPSDPDQALEYLR;IVGGVYDLATGK;KAQAGDVDGAIAENVK;LHAHPNPPSDPDQALEYLR;LKIVGGVYDLATGK;PPSDPDQALEYLR;RFVNNKPHDSHPTR;VAGNIVTNEITASLEFGTAVLGSK;VPVEIIFDQGFGDV;VPVEIIFDQGFGDVFVTR;VSPVLQGLVK;VSPVLQGLVKEGK
Cre12.g533550.t1.1|PACid:27582189	9	28.35	ATDSDTTDEILAAAIEHAK;DGKPVQLTAGQEVTITTDYALPGDEK;EAEASLDYYAMFK;FNFSHGSHDYHQETLDNLR;GDLGMEIPTEK;GLIPVLAEGSAR;QAPMPMSPLESLASSAVR;SVEVLEELLR;VENQEGIQNFDDILAK
Cre12.g550900.t1.2|PACid:27582871	1	1.12	VGPPLLLVVEDLDLDPAAR
Cre06.g308500.t1.2|PACid:27568523	6	16.27	ENVIGLANLDTR;GTTDEWEFNHR;ITVVPATYPASEVLK;KENVIGLANLDTR;MNPDGVFFSNGPGDPSAAPYAVDNAK;TDAELVTMAK
Cre02.g086500.t1.2|PACid:27574232	2	11.93	LQPEPELLVVSPLTR;YDAENFSDPMLYDTVLSPR
g1282.t1|PACid:27579057	1	2.5	VGQYYGLQTSTVDYEESQGR
Cre02.g141450.t1.2|PACid:27575849	3	11.66	LSNWVFEDDK;LSNWVFEDDKV;LYSDEVFR
Cre02.g119450.t1.2|PACid:27574944	1	1.19	VAFEEVYDLK
Cre07.g330700.t1.2|PACid:27564288	2	3.16	DLAFPDGLPAGLQEVTR;TELEEQLATAAALVATSAASEGTR
Cre02.g117900.t1.3|PACid:27574806	1	2.92	GPAAAPVPEGGGGEAVVSEVTHGVWGAVVNFER
g16158.t1|PACid:27566964	3	9.18	FDDIEILR;LFELDDLQYGTR;VKDDNENPDWNETFGAR
g9584.t1|PACid:27569689	1	2.85	EVPYHEYFEPYGIVR
Cre06.g309050.t1.2|PACid:27568092	1	2.08	ADLEILYEDIEVAPR
Cre01.g028850.t1.2|PACid:27578994	1	10.8	APDVLTVSAADALALLDGK
Cre02.g142800.t1.2|PACid:27575159	5	46.45	ELEQVAEEMDGR;IDVDENPDLSNMLR;IQGLPTIVIIPK;ISGEQLEVAIASR;TEGFLPAAQIMEIVGQIEAGQTPGQPQQPEAPQQ
Cre14.g611200.t1.2|PACid:27565977	2	15.05	TIGFTNQAEVAR;VLDIAMNPDSLFLSYGDGR
g1260.t1|PACid:27579089	1	14	LVSAEGYEFIVDYK
Cre03.g167400.t1.2|PACid:27575976	1	4.42	AEDLEDEEEDAAAK
Cre16.g658450.t1.2|PACid:27566975	1	6.89	RADVAVLVIDAVEGITQQDFR
Cre16.g657800.t1.3|PACid:27566911	2	7.47	ADIDPQLGLTPATSSAAAR;VSFEVNQYTYGPDYYTGGSR
Cre03.g185200.t1.2|PACid:27576264	2	10.39	IDVGMSYGVLNRPVQVIEIVPPEEGGDDAK;IIAIGDLHGDLDK
g15201.t1|PACid:27566174	1	4.88	HWQPADLLPDSSSPDFFDQVQALR
g2978.t1|PACid:27575963	1	2.88	QDESEGSIYNTSDLTRPEYSTDEFR
Cre05.g241950.t1.2|PACid:27572799	17	76.81	ADKVEASLK;GLLGGDKPTGTFSFDPK;KLATSDTTFALAYAR;KYSVDVALSPDNK;LATSDTTFALAYAR;LDGSGALSALYETK;LIYSHNLTSTSTVGAEVTR;LKLDGSGALSALYETK;LSVSSTTASGVALTATTVQK;LTLDYSMPYLALK;LTTSAVLPDPATAK;PVVSFGDIGK;STIGLNASPVVDVAASTGYQSFVLGAETSYDTAK;VTATASINDVAPGIK;VTGSLQLQATDLSK;VTGSLQLQATDLSKPVK;YSVDVALSPDNK
Cre10.g462300.t1.3|PACid:27579284	3	7.1	ALLTADTLQADLEAR;GAHGGVGGPGGPASGLGAAAAAEEAGLLR;VAELSGDVSVLEQSIAAAR
g2952.t1|PACid:27576566	8	30.41	DGAVGADPTVTR;GFEIGSGFAGAAMLGSEHNDEFYIDEQGR;GLGSPVFDKLEAELGK;LAITEDEIQLELDR;LAITEDEIQLELDRR;SGGVQGGLSNGEDIVIR;SQDYSEMSVAYRPSHADATYDFK;VIGDTEILAYVSK
NCBI|BK000554.2|DAA00944.1|28269766|TPA_inf: TPA_exp: cytochrome b559 beta subunit [Chlamydomonas reinhardtii].	2	31.82	KSAEVLVYPIFTVR;SAEVLVYPIFTVR
Cre17.g709850.t1.2|PACid:27571450	1	5.56	VQLLVIPTDEELSIAEQTLQVAK
Cre14.g625050.t1.3|PACid:27566120	1	0.66	LADFGLSK
Cre16.g675950.t2.1|PACid:27567557	1	1.33	YALTEDVGDDGQLQGR
Cre06.g285150.t1.2|PACid:27567880	3	16.02	DGGLNASIQYELDRPENFGLK;GTAAEGVVTDADLVALAGAFAVR;YAADQDLFFR
Cre10.g459900.t1.3|PACid:27579599	3	15.49	IAEWTHLPPEYGEPMQILR;YDAHWDWFDDPVHHAAYLHEGNR;YGAEPWIETISWSPR
Cre12.g528850.t1.1|PACid:27581783	2	35.26	AAGLPPVQYSIDTDADLETR;IEGANTPALNQQVLSLTPANADVDDLEENPMYLAK
g15277.t1|PACid:27565946	1	1.9	LEEAHGADQDTVDKIVGK
g4890.t1|PACid:27580562	1	2.24	DAELDEHHGGLAALR
g4514.t2|PACid:27580564	1	4.52	QGHTDEVLDVAFDAAGTK
g2896.t1|PACid:27577176	3	25.81	IATEGWDR;KGAEEEEDGSEEEEVPAQR;YAPVSDTNRPPGSVPTDHPSK
Cre06.g299650.t1.2|PACid:27569333	7	34.63	DHFMTPEQAK;DHFMTPEQAKLEGLIDEIIR;EVGLVDDLTPGPFLK;LEGLIDEIIR;LMMTQPMGGSQGDIYQIK;MATQIVGSLMALEAVDENEDIR;SPVVTPDIQIGHGEDAIEMDLYR
Cre07.g350950.t1.3|PACid:27564199_NumberOfIdenticalSequences_2	3	21.61	EAGGWDWSTSGYGQTAYK;QADAALALLLADAAAR;RVYDDDEDDEDDVYENEGPADAGVDRPTSSLTR
Cre01.g001600.t1.2|PACid:27578268	1	4.27	SLPSDLGALLEAASDGADTAVVVGGR
Cre12.g500550.t1.2|PACid:27582800	4	10.74	GLAHAMVDALEADGSTALYDGLVAGVR;QSQQSEQQPEQQQQQQPEEDEALTLR;SAAPRPDDVLPAELVFVTAAR;VVPEYVQYGLGEEAVR
g3755.t1|PACid:27576178	7	20.98	AAMTAAYDTQARPEYASAR;DIVAHLPLPPTTLGPPATSWQEPVYPVEELR;ERIDALLDEGSPFLELSPLAGR;GLYGDDDVAGGGIVTGIGK;IDALLDEGSPFLELSPLAGR;LQEVAAQCQLPCLYLVDSGGANLPR;LVAIVANDATVK
g11675.t1|PACid:27565368	2	4.35	AVGEFTENLPEEAQDDVR;SPPAAAYAAGSGELASLDALVSEAVR
Cre12.g485150.t1.2|PACid:27581691	14	53.91	AGIMLSPTFVK;ALKEASEGEMK;ATMLRPDIEVVAINDPFIDAEYMAYMFK;AVNGNIIPSSTGAAK;DGFLVEGR;EGLMTTVHATTATQK;IHTFTESDPSK;INWGAAGADIVIESTGVFTDIAK;KIHTFTESDPSK;KVIITAPSNDAPMYVMGVNHEK;LVAWYDNEWGYSNR;VIITAPSNDAPMYVMGVNHEK;VPTNDVSVVDLTVTLEK;YNPATDHIISNASCTTNCLAPLAK
Cre13.g587150.t1.3|PACid:27573688	1	2.67	GEYVYYVHYIER
Cre06.g251800.t1.2|PACid:27568192	1	5.72	LLILDEADSMTQDAQNALR
Cre11.g474900.t1.2|PACid:27564944	1	5.43	ALEEEDYLGR
Cre02.g147900.t2.1|PACid:27574349	10	30.91	AEATDVANLVLDGADGILLGSETFR;ATNHVFFEPPK;FDFSWGSMEYHQETLDNLR;GVLPIMADPDFSLPGGAILDYAIAYAK;IENLEGLVHAGDIVEAADSVLLSR;NEAPILADSDMSAIR;SLLSILEEDKDLSVPALTK;TGYSDVMEEAGVVK;TVEVLEDLLR;WTLLGEVQAR
Cre07.g340750.t1.2|PACid:27564275	3	27.48	DAVLVGQNIGADVAWLGLAEGR;VLLAWPDPTGANEHDAVEDAR;YYAIDVEAVATGTDHNAR
Cre02.g085450.t1.2|PACid:27575130	9	26.03	AGVNVSVVYGTMPPEAYR;ATAIEAENYVK;GLGGIFFDDLNDRNPEDILK;HDPAYYEK;HMNDPYTPEEK;HMNDPYTPEEKEWQQIR;RGLGGIFFDDLNDRNPEDILK;VLQDGNVWEK;YVEFNLVYDR
Cre01.g011100.t2.1|PACid:27579004	8	10.85	AHEYVEQSQVIEEAAAPLSAYYR;DKHHHSGDELLR;HHHSGDELLR;HIHYEDENTR;KAHEYVEQSQVIEEAAAPLSAYYR;LVLLGEEEIK;QTWEYDPAAGTPEQR;VHDYLWVAEDGLK
Cre09.g402450.t1.2|PACid:27570130	6	33.57	EAVELPLVQADLYK;ENAPSIIFIDEVDAIATAR;HSNALVDILPPEADSSISLLGDNERPDVTYSDIGGYDMQK;MNLSDEVDLEDYVSRPDK;QLEFLEIQEEYIKEEQK;TGDDMETDAAPALVADTSTSEADEDLYTILK
Cre06.g297750.t1.2|PACid:27568563	7	22.47	AETLLEQTR;GDFKPDDEEFEDASGNVYSK;GGAGADDDGAITRVDGDGAEVAEGGAGGAPEK;GLHEDMEHFER;GVPAAPSASGLELEAFSSAEELEILGADR;IEDALQLWK;WEAGQVAGWEDR
Cre10.g430350.t1.2|PACid:27579299	1	4.13	YGYGSDDEYIATPYK
Cre10.g444550.t1.2|PACid:27579613	4	7.53	EEAELFDASAQHAYESFR;EQLGAIQADVVEEFLR;SFSKEEAELFDASAQHAYESFR;SRQEVVEFVEAGVYDTAAFK
g4492.t1|PACid:27580989	1	9.24	DYELDQFNVVNNAVYSSYFQHGR
Cre17.g699000.t2.1|PACid:27571173	7	11.4	ATVFVFPDLNTGNNTYK;MTGISDTEAAQLIASGK;QDIKVEGPIQYDAAIDPAVAAVK;TQAAVAAAAAPK;VEGPIQYDAAIDPAVAAVK;VTLLGDPTTVQAEAK;YVDMLVEAR
Cre16.g655600.t1.2|PACid:27566302	1	5.52	AAAAAGVEGAPAPAAEPAPDHSLLGPK
Cre02.g106300.t1.2|PACid:27575114	1	3.56	TEEALAEAEEAR
Cre13.g581450.t1.2|PACid:27573416	3	8.49	DAEENLGETEVR;RKDAEENLGETEVR;VSGVIETNRPDAK
Cre06.g261450.t1.2|PACid:27569494	2	9.5	ESVKSENPGIAFGEVGK;SENPGIAFGEVGK
Cre16.g692050.t1.1|PACid:27567629	2	10.03	NVENTIVELGSIFNK;TSAFDDPAQEIDDLTGMIK
Cre06.g289950.t1.3|PACid:27569221	5	5.71	ELSEIQEEMAALGK;LDPIEDMDIR;LFDFNSAEEK;LGHIDEEDVVTLK;MELSPEGLAAAAATR
g1883.t1|PACid:27574254	1	10.89	DVQEINEFSGK
Cre12.g539100.t1.3|PACid:27582058	5	13.96	ELALQINEVLEEAGSK;ETVVDGFGPDDDFVAGGPTDIKPVFK;LNQITYAVLDEADR;SGAVPLLIATDVAAR;SLYDEHAEVTALTADK
Cre07.g357350.t1.2|PACid:27563856	5	33.66	IFVHPVAEVVR;LVAASAYTGEIGDGK;TAETGLEAEKMEGGMEDMMK;YAGTEFGPSNLVDKEK;YAGTEFGPSNLVDKEKLDIVVSR
Cre07.g319950.t1.2|PACid:27564028	2	12.75	AVPAFADGQEQAAAAAPVAR;LSSGSVGVAESR
Cre13.g566000.t1.2|PACid:27573344	15	38.46	DAIEPTLMQTLEQTPVLVHAGPFANIAHGNSSVVADQIGLK;EMYHAAGVEYLPEAEAQIEK;FASDTDAELEAVR;IADAVGLLPTEYDLYGIHK;LDIDPASITWR;LVGEDGFVVTEAGFGADIGMEK;MVIGNDTQGRPVTADDLGVGGALTVLMR;TDPQELTPEER;TGADVKPLLPVK;TGADVKPLLPVKVPVPSDIEIAQSVEPVHISK;TQTDEALFNR;TQYSFSHDAAK;VPVPSDIEIAQSVEPVHISK;YGTPVVVAVNR;YVVVAGITPTPLGEGK
Cre15.g638100.t1.3|PACid:27572999	1	1.77	SPDLLAAMEAAVAAER
Cre14.g626350.t1.2|PACid:27565928	1	7.36	EGLLAGDEAVAAEVYGYPR
Cre02.g077100.t1.2|PACid:27574964	8	19.42	FGWEPIMEEGR;GHVWTDVDASR;GYDETSFLK;LEVIAETGLTQADHLLELYETK;MNYDQIAQVLR;QALALIEDWTPAER;QALALIEDWTPAERDYLR;SVDPLYKEFMY
Cre03.g201100.t1.2|PACid:27576462	6	9.68	AEGAVWDPASGQYILPYR;AIAGEAEVPFFSSVGSEFVEMFAGVAAAR;APAIIFIDEIDAIGR;DPLAIGFDEELGYHK;LDVVDLIGR;TNAAVVGDEPLGEFAHVAGLLVPLYAGR
Cre13.g591950.t1.2|PACid:27573832	2	8.99	LLFGNELTEADIGPDMLQGR;SSSQMSAGELDAQLQAVEK
Cre14.g615050.t1.2|PACid:27566088	2	4.87	LSDYGLAEGGK;LSDYGLAEGGKLEFK
Cre17.g698000.t1.2|PACid:27571498	30	65.33	AAEPAAAATTDAGFVSQVIGPVVDVR;AEAISSENMVLNEK;AEPAAAATTDAGFVSQVIGPVVDVR;AHGGFSVFAGVGER;AVYVPADDLTDPAPATTFAHLDATTVLSR;EAPEFTEQSTEQEILVTGIK;EGNDLYREMIESGVIK;FDGELPSILSALEVQGH;FDGELPSILSALEVQGHNVR;FTQANSEVSALLGR;GSITSVQAVYVPADDLTDPAPATTFAHLDATTVLSR;IGLFGGAGVGK;IPSAVGYQPTLATDLGGLQER;LVLEVAQHMGDNTVR;MAGEIKDEVIDADDSLEEDFK;MAGEIKDEVIDADDSLEEDFKAEAISSENMVLNEK;MAGEIKDEVIDADDSLEEDFKAEAISSENMVLNEKGEK;MLNPNIIGAE…
Cre01.g017750.t1.3|PACid:27578366	1	0	LDGTEAEQQAEVR
Cre05.g240800.t1.2|PACid:27572373	3	29.65	DLNMIEDEAYDLVLMR;GGGGEYPGGSFWSEGTQTGK;NGFLFGEVPINGQPR
Cre07.g336850.t1.2|PACid:27564818	1	7.14	QGDITVEDVDAIVNAANER
Cre12.g543450.t1.2|PACid:27581310	2	17.69	SDNEMEVEEQQEQEEQQAGPSK;SDNEMEVEEQQEQEEQQAGPSKR
Cre12.g538100.t1.2|PACid:27581585	6	23.56	AAIDDLNAWTYPAINNGVYR;GGEAWWEQPHDR;THYFTSHPK;TIVNNESSEIIR;TRPEDPADEHTGWVFR;YLAGEVLTEADVR
Cre03.g175250.t2.1|PACid:27576848_NumberOfIdenticalSequences_2	4	10.41	DYLEDILEEPAPR;THPPPSESGAALTR;TNIIRDYLEDILEEPAPR;VSNEVDPTDPSLPLTR
Cre12.g552850.t1.3|PACid:27582399	4	14.97	GAELTEEHNPLEAGLYGAVSLNK;GAIPMGTDDWEAAR;QALQALETGLVLVDQSHWSR;SLQVEMGAIFNDAGLATTFGK
Cre04.g229100.t1.2|PACid:27580662	1	8.62	ELSYVADVMAPLLGR
Cre10.g434600.t1.2|PACid:27579883	3	2.8	DHTVVVWDLLSGEPR;DSLLQTLVESDVPVK;GNLYTWDTDTGTVAHMYEAGHK
g11454.t1|PACid:27565060	1	8.33	TLTPGQTVVEALDMLGPESSFR
Cre12.g515600.t2.1|PACid:27582277	1	5.25	AAAAATAAQAGLESAAESAIVAAEAR
g16716.t1|PACid:27566905	3	23.91	ELLFAVPR;LFQGFDEAVR;VLQSSETDLGEPLAFEVGAGDMMGNR
Cre12.g537550.t1.3|PACid:27582671	3	8.58	EGEAESQWER;FEEAVSDYR;WEEAVEYYGR
g14023.t1|PACid:27574041_NumberOfIdenticalSequences_2	3	31.07	DNIQGITKPAIR;DSVTYTEHAR;ISGLIYEETR
Cre17.g721500.t1.2|PACid:27571486	20	42.56	AKGIEGIVNGMDIEEWNPK;ALDIVMVAAEVAPWSK;ATTPSGPSPAAATPK;EALQAELGLPVDPTAPLFAFIGR;EGVTGFHMGALNPDKLDEADADALAATVR;FLSVPYDQNSVYAGK;GIEGIVNGMDIEEWNPK;IPGDLPAVSYAPNTLKPVSASVEGNGAAAPK;KEEIKVPVAEK;LAFSDGYAK;LEEQKGVDIILAALPK;LVTVSPNYATEIAADAAGGVELDTVIR;SVLAIHNIAFQGR;TDKFLSVPYDQNSVYAGK;TGGLGDVTGGLPIELVK;TGGLGDVTGGLPIELVKR;TSAAKPLVSAATR;VYTEATPMEEDEKPPLTGK;WEGLLEEVVYGK;YDQYADAWDTSVVVDIMGEK
g6280.t1|PACid:27568980	4	15.72	AIGVEVNKR;GFIPLTTYLR;TGTVWNVTK;VEHIVPSR
Cre04.g226450.t1.3|PACid:27580477	2	7.12	IWDVYGSGK;IYQFDTDTGESVQEYNYHLGPVNSVTFIDDGR
Cre10.g461000.t1.2|PACid:27579910	1	0.51	GSYFDDGEGDVEAAVAAAR
Cre11.g478300.t1.1|PACid:27564945	2	9.42	LHHTTFEEPEQTLAR;VFVQVDLEAPEQALER
Cre03.g160200.t1.2|PACid:27576890	2	18.58	VVTMLMYLTTVEEGGETVLPNAEQK;YEPHYDYFHDPVNAGPEHGGQR
Cre02.g096200.t1.2|PACid:27574463	1	10.65	DSGKFDSMSQDVDEDEHSLELHTPYIVHTMR
Cre13.g567600.t1.2|PACid:27573322	11	51.43	DGEPPRQFVENGEFYVLK;ELWHEAWMYEDK;ELWHEAWMYEDKFGTEEDPIIVPSLEAER;FGTEEDPIIVPSLEAER;IIGVTDPEDETLVVWGILK;IIGVTDPEDETLVVWGILKDGEPPR;KVGDVLEAIEGGADK;QFVENGEFYVLK;VGDVLEAIEGGADK;VGDVLEAIEGGADKAK;YRPLGDKELWHEAWMYEDK
Cre08.g365600.t1.2|PACid:27563423	4	4.09	ALALDEQTFEDLTGLLR;DIDGGDFFTEAAAALK;EKDIDGGDFFTEAAAALK;SLLAAVDEALATK
Cre14.g611600.t1.2|PACid:27565707	1	3.98	EVWEVDVDDPSAAGGVER
Cre01.g008500.t1.2|PACid:27578256	1	1.98	AYLEVAEEEFK
Cre12.g520200.t1.3|PACid:27582548	2	11.62	LGTAARPLDELMFISIDASGVDIR;VTIFGDVYQLPADLQDSAR
Cre03.g192550.t1.3|PACid:27577542	4	4.89	AEAEDLADKAEAAQIDYAEVQER;DIQDWIEHR;FEAEGRQDYEEPTEELVR;SVSEIDRELEDVEAER
Cre17.g734150.t1.3|PACid:27571401	1	6.78	AGAPDEGPAYTDADAAAQVFQAVAPVGLK
Cre12.g556100.t1.2|PACid:27581984	5	8.51	AAGSEAAAIDPEAAR;GAVGAAEGSSEALDVDYAAR;ILVEEVSDDEEGGTQPAAAPPPRPEPAAK;KVEAALAEADTGGGGGSSADGAAGEAAAAASTAGLR;WPETEAVAAQLLQVVEGGDAADVAGFTSK
Cre13.g578900.t1.2|PACid:27573479	2	8.33	LYLADWGYNTAEER;VLGLSEFNELLR
g1274.t1|PACid:27578780	3	34.68	LANEMDASQVVFAK;SAATASAVTATEQAVGEVAIANGVHILTADTYHGFLEK;VIAPEIER
g3941.t1|PACid:27577135	2	17.16	QLDDSAVDALWK;SEDLLQIATHK
Cre07.g330250.t1.2|PACid:27564855	6	32.31	DADLPITK;DLQDMENTTGSWDMYGVDEK;DMENTTGSWDMYGVDEK;FFTQATDIISR;YFDLQDMENTTGSWDMYGVDEK;YFDLQDMENTTGSWDMYGVDEKK
Cre11.g469600.t1.2|PACid:27565126	1	1.93	LLLADPDVTVDALDHGR
Cre02.g075700.t1.2|PACid:27575158	7	32.5	EKTIADQFEAR;HLYHDLYMK;KVWLDPNEVNEISMANSR;LAAGLHLEAPATKPAPAQK;TIADQFEAR;VLMEAVHK;VWLDPNEVNEISMANSR
Cre06.g264250.t1.3|PACid:27568703	3	7.72	AQYFWEAFPAASGPSDR;LLDAWEYGSGK;LTNALTEAAEADALDR
Cre16.g682900.t1.2|PACid:27567550	2	7.45	GQASEMHIESR;QAIEYGMIDK
Cre02.g143650.t2.1|PACid:27574610	4	10.67	AADASGEVGVLSGGR;AEASVSTTLEENAAESLKDIQGAVR;NEQFIAALVNNEAFLDR;SGGAAAERPAIGR
g9640.t1|PACid:27570226	1	6.47	VLETAPGSHSDEAFITFR
Cre05.g248150.t1.2|PACid:27572602	2	8.65	VTADWTGTAILAPPGVVEER;YDLENSPFIELK
Cre12.g498550.t1.3|PACid:27581129	9	24.23	DYFNTAGFER;EAVKDYFNTAGFER;EMTATSFYFSR;FEALDLESVK;GAAVSASDISAAMASEAEQR;IYGETDEVNK;IYGETDEVNKVQLDIR;KIYGETDEVNK;SFDGDEKEAVKDYFNTAGFER
Cre10.g435850.t1.2|PACid:27579259	1	6.77	VGLALADMGPGGDVVVGR
Cre14.g623000.t1.2|PACid:27566030	3	10.42	FDLILAGDDVPK;PGVLELMDEGLAR;VIVESAAEARPGVLELMDEGLAR
Cre03.g189950.t1.2|PACid:27576022	16	38.13	AAVFFEQGEFDK;AAVFFEQGEFDKCVADCDAAVDK;AAVFFEQGEFDKCVADCDAAVDKGR;AIELYDGDMTFLTNR;EFETAIAHYNK;FASGQASAEEVKER;FFTEAIGVDPGNHVLYSNR;FGAPGGGEDEEPASATAHK;GLELEPDSTELQEGLQR;GNAAFSAGNFEEAAK;KPAPQPEPEHAEVSEEER;KPAPQPEPEHAEVSEEEREAAAK;LGAAYHGLGEYPEAIQAYEDGLK;LGAAYHGLGEYPEAIQAYEDGLKHDANSEQLK;SLSDPDIQNILKDPVMQQVLR;YTDALDDAK
Cre02.g110350.t1.2|PACid:27574673	7	26.62	ALEAGELAVTVEFAK;DKDWFGKQDPYAVLK;DSDVSADDIIGTAR;FNVINENDVELIIK;FNVINENDVELIIKDSDVSADDIIGTAR;NPVWNETFR;TAVDGGKNPVWNETFR
Cre16.g654300.t1.2|PACid:27567614	2	8.19	ALYGTDGTQNATHGSDSPISAAR;FFFPTLSGDPTIYAEPTAAAEYITK
Cre02.g093450.t1.2|PACid:27575554	9	46.22	ASPLAQIAAQLAAPGK;GLLASDESTGTIGK;ICQNCGLVPVVEPEILIDGNHSQER;NADELAQYAR;VAEAQQLALALAR;VDEGLEPLAGAADGETHTK;VNSEAALGNYNASSGSHPSTLGTATLHETFR;VTDTLPSALAVER;VVPPAIPGIMFLSGGQTEEEATINLDAVNR
Cre02.g082550.t1.2|PACid:27574632	6	10.88	AGNAAAVDVEGVLR;LPDGATVQLWPGDAVEFGR;PALAVDDVHVAESHAQVWR;RLPDGATVQLWPGDAVEFGR;RNDTTGNNEVTVQLEDGR;SSHADWLLVAER
Cre13.g569400.t1.2|PACid:27573931	1	2.76	VLADSWFFDR
Cre10.g430150.t1.2|PACid:27579568	8	19.38	AQAVELDPEDKLR;AVSVVPIIFEK;EAEGQYLNLR;LEAYDTDEWK;LEAYDTDEWKAWILEQK;LVEELPLLSDFR;SSGTGSPPWDKLVEELPLLSDFR;VGLEMQPNDDEAR
Cre10.g452200.t1.3|PACid:27579571	1	1.02	ASAPAGGTAADLADALLGQEALLFSR
Cre10.g444700.t1.1|PACid:27580246	13	22.58	AAIDQNEGGFEK;ALALVGDFNNWAPAEGHWAFK;DLGPYFSR;ENDVTFQTQSGNFDNRPHSFQVYAPAR;IEGADGSWQDK;LVLSSDEEVFGGYR;NQYGTWELFLPDKPDGTSAIPHR;NTNDGINMFDGTDGMYFHGGPR;QTLDVANVPVDSVVEPR;VDSYDPSTGK;VNSYLEFR;WDLADADFLK;WDNTLWSAAEHFK
Cre14.g624950.t1.3|PACid:27565570	7	2.44	ADDPSALHVVLFQEVER;AQLDDGAVSSIVSVLEYAK;DAPYSSEVPTPDALDFIQASK;EVDYNFDFR;KGDPEASELPAEWESK;LDPEGSEEVILYR;TPLPVFGGTYGPEVK
Cre03.g154350.t1.2|PACid:27577029	1	4.58	LLDPDRLVGIAEK
g15361.t1|PACid:27572948	1	2.91	TPDLADLPPFEMDPVLPLPHNR
Cre09.g414200.t1.2|PACid:27569768	10	37.81	ELAPGGDLSASK;ETTGAGSAAHNESDTIAK;KEEEAGAEAQMEGAGK;KETTGAGSAAHNESDTIAK;LHEATTPIK;LYLSPFDLTPTYK;NGETEELPLYTNKDDILGEIR;NVELQYDSYR;TFPFEFR;YFLNLVLVDEEDRR
Cre01.g004550.t1.2|PACid:27578337	1	1.68	SAAPTASGGGYSDDFDDAATSR
Cre14.g617450.t1.2|PACid:27566167	1	7.88	SFGLPEDAEVEGVSASLDR
Cre01.g004300.t1.2|PACid:27578446	19	39.27	AFDTPEDPYLPNEVLWR;AHADSQVSDDMMK;APNKEEFQSETVR;AVAGVHDSAYDAAAAANGEPAAK;DGSVWLSSEMK;EQFSDGVGYNWIDGLK;FPSAPYDPVALR;HFLDVAMEIDPAEK;KAFDTPEDPYLPNEVLWR;LAIMDPASGDQPLFNEDR;MVLSGEGSDEVFGGYLYFHK;QAFEQSVEKR;QKEQFSDGVGYNWIDGLK;SIFETHFPQR;STMAWGVEAR;TAAHRYPDNTPR;TIVVTVNGEIYNYK;YFLDFEAK;YFLDFEAKPQR
Cre08.g379050.t1.3|PACid:27562762	1	3.01	AAAVDDEQEEEDGEGAPAPR
Cre10.g466500.t1.2|PACid:27579630	1	11.17	AALFFRDPDMNCLECVEMESWR
Cre02.g147200.t1.2|PACid:27575565	3	19.53	ESGIDVIGLAAGEPDFDTPAAIVEAGVAALR;LANATPVVVPTTPEQGFLMSPQQLEAALTPK;LKEDNGLEYSPDEIVVSNGAK
Cre13.g578650.t1.1|PACid:27573856	5	10.98	GDAHSYLLILETSEGHR;GLAATDMAALAAQQAR;SVFTADLLR;VNVAEAVITDDNNLLFTGTLMSR;VRGDAHSYLLILETSEGHR
g16109.t1|PACid:27567660	1	2.42	TSAAAGQQNTPA
Cre09.g401100.t1.2|PACid:27570142	1	3.92	PSTLEDLAGLAK
Cre12.g527750.t1.2|PACid:27581226	1	14.71	EVVYENTFITDPEGYGPNTK
Cre17.g732300.t1.2|PACid:27571914	1	2.9	ESYSLAELEEALGGK
Cre16.g676500.t1.2|PACid:27567390	2	1.95	VDSIPLVFEVAADDLAAAEK;VDSIPLVFEVAADDLAAAEKEK
Cre01.g014650.t1.2|PACid:27578699	1	3.85	DSGGFLNFDESELK
Cre12.g498850.t1.2|PACid:27582419	1	3.77	NSWGEPWGESGFLK
Cre03.g206850.t1.1|PACid:27576821	2	10.29	HGHSSGTTGGDPWTR;SPADIGTEELAER
Cre10.g439600.t1.3|PACid:27580251	7	12.02	AQQGEQGDVIEAAVLQLAR;FAPDAEDTLVR;FQEVFSQDESR;LTEVLEADLDR;MTDFFEVQYAALSHFEER;QLLAGLAGYGLGAAEAEALSEGLR;YEDFQADAVHLR
g16859.t1|PACid:27566999	11	15	ADSRDPSVAAVVASLDASLGR;DAMQVLDIVIR;DGVSEGQFEQVLAEEYTALR;DGVSEGQFEQVLAEEYTALRR;DPSVAAVVASLDASLGR;EMSVAEYFR;GGPAQLAAADPHR;NLFLPGELLPR;NMPVLGGAGAVPFMVLGADVTHPTGAAAR;VASPVTAASTDSPPVEFGGMPGGGGR;VSDIELGIPSQVVVASK
g9603.t1|PACid:27570257	1	1.69	AGIEPWELSFVDNSK
Cre12.g530300.t1.2|PACid:27582955	3	19.23	GLDDGLLDMKPGGIR;LESAPEVSLPSGLK;LYIPGDMAFPK
g16775.t1|PACid:27566958	2	23.53	MDLGDVVVKPVK;MDLGDVVVKPVKDFAK
Cre02.g081250.t1.2|PACid:27574818	16	26.74	AAPPPAPEPVKR;AAPPPPPAPAPK;AEVEEVVVEEAPK;AKQAAEPKEEAQPEPEEAPAPK;AQAASVVAELLK;AYGTDKVEDGAEPGPYVQIGTLGSIPSTQLASK;EAPKKEEPKEEEEAPAPK;EAPKVEEEEEAPAPK;KEAPKVEEEEEAPAPK;LISLLQLEEDDAAVK;QAAEPKEEAQPEPEEAPAPK;QLADSGKPYAIVR;RVKEPEPEEEPAPK;STESAPTYVPGTR;VKEPEPEEEPAPK;VVVVDGDTDGK
Cre10.g458500.t1.2|PACid:27579174	1	3.34	KVAGAVEDELTQLSQELEK
g11642.t1|PACid:27565489	8	10.15	GAAEREEQLTQR;GAGAGAEAAAQQVAELQVALQQSEAVR;LYEDKIDELNAQLEAVQADYSSR;QAELVAQLLALQQESQAK;QAQATLLGELEESLTATSAQYEATLK;QGELVAQVLALQQETAAR;QSALQQQLAQVQDTATQFEQLAR;YRETISDLNADLAELNQR
Cre08.g378900.t1.2|PACid:27563458	1	5.38	YFVEGDHVVTAEASR
Cre08.g378700.t1.2|PACid:27563102	1	7.01	AGAKDEDGEGEVGGGDGGGGGGGGADASTGLLSEEALQR
Cre09.g415850.t1.2|PACid:27570797	6	38.78	AALADPSNSVHQMWEYDSQTALVAR;DHVQPNLAFAPVHR;GVGAALDELGSMVQGPQGSVK;HLEPEEASFIGK;KPDVPVNAGQVVPAPPAAAR;SGSIVAAGAVVPPNTTIPSGQVWAGSPAK
Cre03.g208000.t1.1|PACid:27576900	2	17.89	SSTVVSLRPDAK;VLEATTVMTR
g4701.t1|PACid:27580765	1	1.89	ADERDIYQYFSK
Cre12.g484500.t1.2|PACid:27582199	1	7.65	YGDMEDIEAGLAQK
Cre17.g731100.t1.2|PACid:27571670	1	4.3	VPWEAEGTFDGISTYR
g2343.t1|PACid:27575011_NumberOfIdenticalSequences_2	1	6.25	AHGAFGDDVLDADDLNWEKR
Cre13.g607600.t1.3|PACid:27573503	2	6.73	GMSPEEFVALLAR;VSIVDLVSLEAAADSGGSSDPASAR
g5358.t1|PACid:27572873	5	14.26	DAVTDLALHYLAK;DIERDEIELISK;LGSAALVEEVEVGK;TDIENNVIVSDYNQMDR;VGGTIDDSEMVDGMVFDQK
Cre02.g098850.t1.1|PACid:27574734	4	13.16	FDFGSTATDLDPER;FPGSGDEAEGGFWNR;NKPVAVIGGGDSAMEEALFLTK;VVTADAVIIATGASAK
g2977.t1|PACid:27576729	9	63.69	AAEITGAAESAMGPK;AGVPDLSTLPSNR;EGGFTAGVPLDTFTR;KAAEITGAAESAMGPK;LGWEYEVTEPNK;LGWEYEVTEPNKR;TVDFATTTPAWK;WQNPLMGWTSSADPLENVGR;YMQYGDNFGTK
g9419.t1|PACid:27570792	4	6.21	AAAEAEAAEGFATLLR;DAAAVAAFEAFVR;EAVQIGDTDWQEVR;EEGEREDEDEEEDEEAREQR
Cre12.g560550.t1.1|PACid:27581733	1	4.26	FEVTDEASGASEVIEVK
Cre17.g705850.t1.2|PACid:27571507	2	9.25	DDPNATPIYEVEDISR;NTFTELLAYGVIPVVNENDTVAVQELR
Cre16.g691900.t1.2|PACid:27566276	1	2.96	AESLDPALNELLSHPDWER
Cre16.g689700.t1.3|PACid:27567142	3	16.36	LPAGVQVVATGQTPEDFAHLSAEQCASVDVLLNCGVGK;TELSAEEQAAGIVER;WEPYDVEELR
Cre01.g015950.t1.2|PACid:27578455	1	6.83	VVVESSVVDFTSGDPEVLR
Cre09.g386750.t1.2|PACid:27570187	32	48.65	ADGTLAITDSGIGMTK;ADLINNLGTIAR;AIYYITGESR;AVENSPFLER;DLVLLLFETALLSSGFSLDEPNTFASR;DNSMAAYMTSK;EDQKEYLEER;EEYAAFYK;EGLDLDESEEEK;EGLDLDESEEEKK;EGLDLDESEEEKKR;ELISNASDALDK;ELISNASDALDKIR;FYESFGK;GIVDSEDLPLNISR;HFSVEGQLEFK;HNDDEQYVWESQAGGSFSIR;HSEFISYPISLWTEK;IILHLKEDQKEYLEER;KMGYEVLFMVDPIDEYAVQQLK;KTLEINPENAIMNELK;KVQEVQHEWDLLNK;LGLSIDEEVEEGLGAADDDLPPLEEDAAAGEGSR;MGYEVLFMVDPIDEYAVQQLK;NPDEVTKEEYAAFYK;…
Cre06.g281600.t1.2|PACid:27569135	4	8.78	AAEAADAEVAAR;FIASLADTFGTDGANK;SDSDVAATASADAPAAAGTSGAWPAAVAR;YEMYGNDLMFMLSER
Cre16.g679800.t1.2|PACid:27567625	1	4.88	FDDQTHGFVAAR
Cre02.g095200.t1.2|PACid:27575202	1	2.57	AAAEAAAQAAAAAEAVAAEAR
NCBI|BK000554.2|DAA00930.1|28269752|TPA_inf: TPA_exp: photosystem II reaction center protein H [Chlamydomonas reinhardtii].	2	30.68	VNSDFQEPGLVTPLGTLLR;VNSDFQEPGLVTPLGTLLRPLNSEAGK
Cre07.g346450.t1.3|PACid:27563817	1	6.77	ELGLEGGEVPFWR
Cre13.g564250.t1.2|PACid:27574096	15	19.07	AMQEAEHLENQR;AVTMMSPTPLPLSAADAQR;AYWEQSQAEAAR;DAGPESMTMHLESR;EEEAPYLEAAWK;ETLEGEHLK;GAPSDAVAAEQEKER;LQAAALHAQAEDR;MATILGFAVDAK;QAWEVDVEEK;QMEAGGSGGGAPAAAPAPAAAPAAAAPAGGDEEGGWRR;REEEAPYLEAAWK;SDELEAIGQK;SVEDIQQLISLTK;YDYLTMR
Cre03.g177500.t1.3|PACid:27576101	1	8.43	AEQALESQYVNHLAK
Cre12.g549450.t1.2|PACid:27581723	2	15.79	TSDMIFSLDTQLSYVR;VLGPEGEVLSEAVWQVR
Cre04.g221700.t1.2|PACid:27580565	1	2.36	EFYMEHIGK
Cre07.g330750.t1.3|PACid:27563717	2	3.47	AGSTFFDDEFSVGK;VGGDLLTATLFHSFEYGVR
Cre14.g619550.t1.2|PACid:27565573	5	22.09	AVDNSSTVVGLR;AWDEAASYK;HVGVAVAGLAPDGR;IFQTEYAQK;VPDELLAEAER
Cre06.g300700.t1.1|PACid:27568960	3	14.39	AILTEDASASGMIAR;VDSEGNINIIEAAIK;VLTAVDLTR
Cre12.g524700.t1.2|PACid:27582121	1	4.29	VLLLDLDDTLYR
Cre12.g518650.t1.2|PACid:27582675	1	3.74	ALVMADEAATPYAAR
Cre17.g718750.t1.2|PACid:27571230	1	2.82	SDADPAHEVEPAQLADFVR
Cre02.g114250.t1.2|PACid:27575134	2	4.47	EELTDVIYEK;VASLGKEELTDVIYEK
Cre17.g697650.t1.2|PACid:27572275	11	19.55	AVMADTEELQESLYLEMR;EEWGDPAADAAVYAYMK;ETDVLDEAEPEEVLLDENAR;GVDSAAAAAEADR;IIYISSGSAVTSESR;IKEDDTQVPAR;LDGSDPMMLDGYGSYEISNDPYFSSTR;LYAWAEDTVGGEK;VAPVLGGFDK;VQDTEYSVADR;YQGYYYYTR
Cre07.g326250.t1.1|PACid:27564254	1	4.68	TNAESYAWYAR
Cre07.g344550.t1.2|PACid:27563834	22	49.51	AESLEELLK;ATSTEGDEIALLEK;DFLETGTIR;GDIAYTVLDLSK;GEIIDGEALLDMYK;GILEGNKYTEEVIYKEENMDYDK;GILEGNKYTEEVIYKEENMDYDKVAK;HLVIPHLGASTEEAEDNSAAMAADTVKDFLETGTIR;LPASPMAIMLR;MTELGIPVFNTPGANANAVK;NATHHMINGANLK;QEEVPPTVR;SHQLKQEEVPPTVR;TAAAAPAAAAGGYSGPAFAIK;TFNAISPVGLER;VSDYVTVHVPYIK;VVGYDPVLSLDAAWK;YTEEVIYKEENMDYDK;YTEEVIYKEENMDYDKVAK;YVSDFADPFLSGHPK;YVVSGDDAK;YVVSGDDAKLPASPMAIMLR
Cre09.g401150.t2.1|PACid:27569712_NumberOfIdenticalSequences_2	1	6.59	VGEDALGNVYYR
Cre12.g502000.t1.2|PACid:27581905	3	6.74	ELVDLIDREADLLNR;PGVLLDNDYDKEVTPGR;TGAVYHHGATQTPR
g4492.t2|PACid:27580990	1	10.13	DYELDQFNVVNNAVYSSYFQHGR
Cre02.g087600.t1.3|PACid:27575395	5	9.81	AGGQGLNLTGADTVILHDVDFNPQIDR;AVAEAEASPGMLSPAQIK;GTVDSNIQAIAER;IGADGYREDDEAADPTEEEEVDEDDDHGGAAPIIR;ILNGQDPGPDSEDDEAVPEIR
Cre09.g388800.t1.2|PACid:27569978	2	5.58	EALDLLDFDPQVEK;YLTDAFEALLR
Cre07.g340900.t1.2|PACid:27564154	2	10.81	THIVEDMHTR;TVQAGLGDEGVLGVIPEALTPR
Cre02.g077750.t1.2|PACid:27575843	3	6.08	AQDAWPASLEDAK;SSQGVPLLAEQASSFFSSK;VALYMSESDGVLDLK
Cre16.g650700.t1.3|PACid:27566701	2	5.89	AQAGAGTGTGAGAGAEAEAGDDDIFAAADRK;AQVETQPDGELAESSADDASR
Cre06.g284500.t1.2|PACid:27567903	1	5.71	NTLEQAVITELLPR
g15619.t1|PACid:27567484	5	11.2	DADPEKVSEAVEQVAYADR;GILAIAGSEYR;SKVDVDYVIGVGGYDLSNVEK;VDVDYVIGVGGYDLSNVEK;WLPGEPR
Cre12.g524100.t1.2|PACid:27583036	2	3.85	EYLEGELPAIER;IGGGGGEGEEGAEGEEMEQQEREEEEGDGEAGAK
Cre16.g675550.t3.1|PACid:27567401	5	35.71	DVEEGTGAAPVK;GAGGVIPPNAVLEFDVELLPR;GWDMGILGAEDIPPMK;LLVIPPELGYGAR;VFDSSYER
Cre16.g656500.t2.1|PACid:27566597	1	1.29	HLADELKEFAEDSVIR
Cre12.g550850.t1.2|PACid:27581146	20	64.49	AIADFGSQDK;AIADFGSQDKFLESVSYLLGK;AIADFGSQDKFLESVSYLLGKQAYSGETQSEGGFAPNR;EAMGAFDSFTVV;ENDFPGVILR;FLESVSYLLGK;HQLIGATVGSDNK;KEAMGAFDSFTVV;KQAYSGETQSEGGFAPNR;QAYSGETQSEGGFAPNR;SADGDEGGRHQLIGATVGSDNK;SADGDEGGRHQLIGATVGSDNKLYIIK;SGFVPYAGDGFALLLPAK;SGFVPYAGDGFALLLPAKWNPSKENDFPGVILR;TYYKYELLVR;VSAASLLDVSTTTDK;VSAASLLDVSTTTDKK;WNPSKENDFPGVILR;YEDNFDAVNNLVVIAQDTDK;YEDNFDAVNNLVVIAQDTDKK
Cre16.g676450.t1.2|PACid:27566375	1	10.94	SVSDLDYLSELLAIQQSDGPK
Cre05.g241100.t1.2|PACid:27572821	2	22.3	APGDYPNIDLLFR;VYNQGMDLEFEVEEFMPK
Cre06.g304800.t1.2|PACid:27568470	6	8.74	AQQLYEQWFR;IADADKDGAVGGAEAVNFFLR;LESELAELNSR;LVALAQVSGGQLPVDQAR;QQQYTTVLQDLVVFR;TEVALLTSQDQAR
Cre12.g514050.t1.2|PACid:27582023	34	28.55	AFEIVNVDR;ANADIIQVSGHDGGTGASPISSIK;AQEVHDNGPQLDDR;AYQQHFADSPVAVLR;DDMIYVASEVGVLGDAITNAENIVAK;DLENPDFESAFAIYHR;EHELSNPIWK;ETHETIAIAMNR;FAQVTNPPIDPLR;FGVTPEYIMNAEQMEIK;FWQTKDDMIYVASEVGVLGDAITNAENIVAK;GEFHSNNQTMAK;GLLEAHVAHTGSAK;GNLLNPGADSYK;GPISIDQVEPAAAIMER;HAGGPMEMGLAETHQTLVR;IAQGAKPGEGGQLPGQK;IGGMSLADLQR;ILAEPEVMAAIK;KVPVNHDIVGR;LTDLGESTFLNEPMYDAATMLR;LVGEANDYVGK;NTAEVNPSVAQPAAAGAK;NVAAGMTGGLGYF…
Cre01.g032250.t1.3|PACid:27578079	2	6.65	GLLEVDQEEADLLK;NPDFGAGGGDGDVSDEDIR
g8058.t1|PACid:27564352	2	6.81	AMYEEGWIGILPSDR;AMYEEGWIGILPSDRR
Cre03.g189450.t1.2|PACid:27576913	3	39.68	ELQEETSVDPASVSMTQVGAFGDPGRDPR;QPAAQAIDGLSPVLESAATQLDGPWQTAESR;WFDVSALPQLAFDHK
g9664.t1|PACid:27570175	1	3.47	EENLTGEAEQVLAR
g5964.t1|PACid:27569585	1	2.75	ELDPSAVQELLDSSAR
Cre16.g668050.t1.3|PACid:27566264	1	4.48	GYLDVVLGGEDTSYVPSR
Cre09.g411300.t1.3|PACid:27570251	1	4.61	EAFQAAVFAAPDGPEAR
Cre17.g697150.t1.2|PACid:27571827	1	0.45	AGGYGDYDEREDAEGLGR
Cre13.g602650.t1.2|PACid:27574087	5	31.52	ADEVPTVGDVDIR;IVGAVEVPLFVEDEEVSLGSFIK;SYLADGWTILDVRPPSEANK;WDAQVVEGK;YAGIGGLSEAIGWTEVQQEQNK
Cre12.g483650.t1.2|PACid:27581912	5	15.07	DIKPENLLVTVDGQVK;DKLGGGNFGITFEGLR;FESDATLGDALDGK;YDFSLLDR;YSPPEELVMPQSFPR
Cre12.g547050.t1.2|PACid:27582898	1	4.94	ALAMEIWSDYTTVLQK
g7366.t1|PACid:27564489	1	1.78	IADATPLYWDDGRPVDEDFDR
Cre10.g456700.t1.2|PACid:27580263	1	1.39	ALDLDALDVR
Cre11.g475900.t1.2|PACid:27565214	1	4.19	RGEATLNAEDIPEEGAPEGQFQLR
Cre02.g103000.t1.2|PACid:27575133	5	13.27	GIWGTAGIDGLNIDR;IDVEGWEWAVVK;LEDEVKQDALLLK;NFYVENIVMEYSPGVPER;VPWEDPAVAGPVR
Cre14.g608800.t1.2|PACid:27565530	5	18.6	AVAPQAPYNVVITGSTK;GLAVDVSAPGQAR;QLADFAAQELGR;VDIWINNAGTNAYR;VSETVAELAAQYGADR
Cre01.g004400.t1.2|PACid:27577784	2	27.27	DQVESSEPAGTVYLSDGEGHVVR;VVEPEVVSEEEPPSPK
g9724.t1|PACid:27570717	3	14.29	DIGPTALAFR;VAADLGGSDYLAPIIDATK;YNAEWALVTGASSGIGK
Cre11.g479300.t2.1|PACid:27565175_NumberOfIdenticalSequences_2	1	0.64	TIQAISLIVTHR
Cre10.g466450.t1.3|PACid:27579226	2	9.28	GRGDEEAPASATGTAAVEDVAAAAAAAAAQGNADEAAR;SAATASGADATPAEPAPAAEDGEGDGEGEEGSKK
Cre03.g196150.t1.2|PACid:27576963	1	9.72	VGNLLTYPDFEQNFSLFEPLR
Cre13.g592500.t1.3|PACid:27573951	1	3.09	ADILDSLESIPDPVVLEK
g18128.t3|PACid:27567741	9	21.94	ALDYAEQLFEQADTNR;ALDYAEQLFEQADTNRDGR;ALPATAQVANQQGK;EFSHLEEHAR;GSDGSIWALGDAATIDQPK;NYFLYTPLLPAVATGTMEER;SESSSPVYTTMSLDGQNLK;SLSPADAAAAAASNSSQPFAVLLDGNTEISK;SLSPADAAAAAASNSSQPFAVLLDGNTEISKEQFK
Cre12.g554750.t1.2|PACid:27582246	2	35.48	LQELVDQPPESQQLFK;TTYFLHVEPTDTVLEVK
Cre12.g494000.t1.2|PACid:27582644	1	2.53	SALDVAETSSTFLDDEDDGPKPHELYGK
Cre10.g456150.t1.2|PACid:27579182	2	10.41	AAAEAAEWEDGNWFAAAK;DVSLPSTNQVSQLAYELDAR
Cre02.g104350.t2.1|PACid:27574350	3	15.97	GHDDIYIGGMHEHEAYMGDR;HTGNYDAYEYTAHSHSYQSDSIPSAR;YDAEGHFDEEPDIDITVPLSHENFEATLAR
Cre07.g331750.t1.2|PACid:27563832	3	55.56	AQGAQEAAAIVQR;DLEPFMQLFTDDVYVSDGITGAVIASSK;EIITGLPDGGVADCMATYVCDLTAGQISR
g11289.t1|PACid:27579371	1	1.62	GIEELAAEQAVYNK
Cre03.g149250.t1.2|PACid:27577152	12	34.69	AEAFAAAGADVLFIDALESEDEMR;GRVPSVEALGTFADIQAAVGFPDYYAEEK;GRVPSVEALGTFADIQAAVGFPDYYAEEKR;GYAGAGFAGVLIEDQVAPK;LGAPDTGLISYAEMLDTGR;NEGADILIVAR;NIHEATHSMPIIGDGDTGYGNAMNVK;QAVSLEEALWR;TPPVVEPVVVDEPGSSPSASWPLPK;VAPAEQQAGGSGAGAGADPNYR;VAPAEQQAGGSGAGAGADPNYRR;VPSVEALGTFADIQAAVGFPDYYAEEKR
Cre06.g278750.t1.2|PACid:27568743	5	21.48	EEGILGLWK;EEGPASLWK;IAAGLTTGALGISVASPTDLVK;IGLYEPVR;NAIINAAELASYDQIK
Cre17.g721650.t1.2|PACid:27571345	5	13.94	EQAAAADDEEEAAGMTK;KIMADRDNDDEEAGELQEVEESSSSSSSSSK;RPAAAAAAVDDEDGDGELDLDGMAAMAR;VDSLEGEPIGQAVLVESWR;YEQYVNEVTEEETR
Cre08.g363750.t1.3|PACid:27563185	2	26.4	ALEYFGQLDNEEEQYK;LFDSSGDGSLNLEEFTR
g7536.t2|PACid:27564459	1	6.73	AAAAAAAAPAAGTVASGEPTEVVELGSNKR
Cre16.g685200.t1.3|PACid:27567416	2	3.89	NLPFSADEDELLAVFGR;RPAAGGQEEEGEGDEEEEGAGAGR
Cre16.g679500.t1.2|PACid:27566352	1	27.72	SVNVQGATTGAVQQQLEQLILAGQSMPK
Cre01.g044650.t1.2|PACid:27578093	3	4.16	AEQQVLLGDNDWGAPGGPGK;LEVFDIDR;VESIWVDETETER
Cre01.g029750.t1.3|PACid:27579110	3	9.85	FFLIDGFPR;GTQCDQIKEEYECVHLSAGDLLR;KSEDIALPPVPGSLPADAQIVFVLGGPGSGK
Cre12.g540200.t1.2|PACid:27581608	1	1.52	FQPDPDSDDELFGSGGR
Cre12.g557600.t1.1|PACid:27581772	5	30.83	ADRPQDEVAQAIASALNK;GFILDGFPR;PADLTEVSTEALMAEIQR;VAGVDDVTGEPLMQR;VLNFVVPDSLLVER
Cre08.g379200.t1.3|PACid:27562908	3	14.74	EYEEVMGQTADLYDLQR;LSDAQQQNITR;QLTDEEIDSLALVAVAGMAAEGR
g2940.t1|PACid:27576573	9	49.43	ADVVANQIASEMTEIK;EVEDTLVEFLEK;ILLEEVDSSFFSSSA;QAVVLKEVEDTLVEFLEK;RVAEVSPATEADPSIAAATR;SHGPNVVPVEPLDVTAAPAAPAVTYYQADVVANQIASEMTEIK;TILPPEAATLLNELIPEPPNK;TNIDPASTNILR;VAEVSPATEADPSIAAATR
Cre01.g053250.t1.3|PACid:27578652	3	2.79	AEADDANAAQNEDESGDQETIYNLYRPAK;EGEGEEMDDFVSAPK;VLYSSATGASEPDNLR
Cre02.g118600.t1.2|PACid:27575678	3	12.11	AEQAAVAATSAPLIQR;EAVDSVIVIPNDR;MINSGLQGVEFWAINTDAQALAAHQALNK
g16876.t1|PACid:27566717	2	5.71	LLHDIDPNLYDLTVISPR;SVDGLDFSVQYDK
Cre06.g282900.t1.2|PACid:27567801	3	14.03	AVLASEVAQEEEFLTNTLQK;MEDLAALSKEELLVK;QIEQEEEYITNK
Cre09.g396850.t1.2|PACid:27570188	1	5.67	HTTTAVTINENETR
g12274.t1|PACid:27582017	1	0.31	DAVTYDVEER
Cre03.g176100.t1.2|PACid:27576931	3	12.6	FGIVDEETK;FKPLTEAAAEK;FNILDPDLEKEK
Cre12.g528700.t1.2|PACid:27582858	3	23.65	ALGEASSPAEGLQAMEK;EAGAAGLLVPDLPLEETVSVR;KLDEVGADVIELGVPYSDPLADGPVIQGAATR
Cre17.g712400.t1.2|PACid:27571792	1	3.06	ELQYISTTLPR
Cre17.g718300.t1.3|PACid:27571855	1	6.33	GAGQFDGVQQGEEWEDGKVER
Cre02.g143650.t2.1|PACid:27574610	4	10.67	AADASGEVGVLSGGR;AEASVSTTLEENAAESLKDIQGAVR;NEQFIAALVNNEAFLDR;SGGAAAERPAIGR
Cre12.g551850.t1.2|PACid:27582951	1	2.46	GLGDDQHPSGFEAALDPWLTR
Cre17.g718850.t1.1|PACid:27571286	3	5.15	QSLTAFGDAGDAIFGR;VAEDPETSQIPTISYNFR;VFSFDLLDKDGGEIR
Cre12.g518550.t1.1|PACid:27581578	1	0.68	FLGEHADHVNTPQQTDNDELER
NCBI|BK000554.2|DAA00956.1|28269778|TPA_inf: TPA_exp: light-independent protochlorophyllide reductase subunit N [Chlamydomonas reinhardtii].	3	6.42	LETEIGIPIVVAR;YAMAELEESDISAQLNDYK;YAMAELEESDISAQLNDYKELK
Cre01.g032600.t1.3|PACid:27578803	4	10.9	GNAPAAFPFFYIEPSK;HLVHPEASKPAR;KFTGEITQK;TGPQTPWTSGTIDVDINADPGSDAK
Cre10.g459900.t1.3|PACid:27579599	3	15.49	IAEWTHLPPEYGEPMQILR;YDAHWDWFDDPVHHAAYLHEGNR;YGAEPWIETISWSPR
Cre16.g672300.t1.2|PACid:27567147	1	4.85	APYEAQAAAR
Cre03.g173600.t1.2|PACid:27576577	2	3.48	LAAELFEEFRPVAER;SSGSASAAAAVASEPLVSYDVLTAVLGEEEGAR
Cre02.g078100.t1.3|PACid:27574979	19	17.78	AAKPAASAFALLGEDGGDDEEDEEEEPAPK;AALEEDAAGAAEEEAEGEEEEAPK;AALLDLDDPDAEPEQSGAAAEPAQDSPAKPK;AEDEELDALLAELDKPK;AGFAALDEDEEEEEEPAKPAK;AGFAALDEDEEEEEEPAKPAKK;DMGDLFAALEQDAAAAEPAPAPK;ELAEDYGVK;GGFADDDDDDIDPIK;GGFADDDDDDIDPIKAAQK;IGTPVAAITETGAVELGR;KAEDEELDALLAELDKPK;KAGFAALDEDEEEEEEPAKPAKK;KDPIVVGVDIVEGIAK;LPGAEEEAEEEEAPAAKPK;LPGLLVIDTPGHESFTNLR;SKLPGAEEEAEEEEAPAAKPK;TNVQDGEAGGITQQIGATFVPADAVEKR;VIFAPVGA…
Cre04.g212500.t1.2|PACid:27580731	4	15.89	DTDDLLVVAYPSFNPR;EELSAVYELYQQK;NPLDEEDVR;VFFPDNVELAVAR
Cre06.g298950.t1.2|PACid:27568400	2	11.09	FAFPDVDQLAGDSGPTTIAALR;GVLQVADPDLAATLDSGAELPAGPHER
Cre16.g660000.t1.2|PACid:27566418	1	9.61	DGLKQPEAGASSSDEELSEAETVVQSVDAGGK
Cre09.g414050.t1.2|PACid:27570664	5	19.34	AQVEGIGIDEESLAFLGEVGER;EVYEGEVTELTPEYTEAAGTGFGK;GDLEDVDNLFHDAK;LDPTIYDALQK;VAAGDVIYIEANSGAVK
Cre05.g248600.t1.2|PACid:27572643	2	29.66	AAAAELVDTINSLGFEAK;SATVELSQADAASAQAK
Cre01.g051100.t1.2|PACid:27578350	3	6.14	ATAADAFDDHEEDYDR;ATAADAFDDHEEDYDRR;RAEDFGDGGAFPEIHVAQYPLDMGK
g9867.t1|PACid:27570576	2	3.51	KVIEAMKEATGASEEDVK;VFGGQDYGAYNQEALK
Cre10.g444000.t1.2|PACid:27579685	2	11.92	LAPSLEGEYADWR;YATNFPDSEHMIIWDVPGAGTEK
Cre02.g088400.t2.1|PACid:27574930	1	3.24	LVLGDIITAVNGVK
Cre12.g560800.t1.2|PACid:27582632	1	4.24	ADIDGLPITEEHADLPYTSR
g5401.t1|PACid:27572536	1	3.26	TSAAAGQQNTPA
Cre02.g083850.t2.1|PACid:27574906_NumberOfIdenticalSequences_2	2	7.46	LLVVPLEESPVVLR;MAEEFESSDLNAK
Cre17.g718300.t1.3|PACid:27571855	1	6.33	GAGQFDGVQQGEEWEDGKVER
Cre07.g356600.t1.2|PACid:27563737	8	13.82	DIGPLVFGR;GDALGLDDDVNDEMIR;IADQMEAGALILMDQDPGEKGDALGLDDDVNDEMIR;KEFFEGLFDFK;QGMAPDALEHVPLELR;SQAELLAAAQPDAAAVAAALR;SQAELLAAAQPDAAAVAAALRK;VSELQVPGDDDQR
Cre16.g695450.t3.1|PACid:27567621	2	5.05	AAHITAEQFAAVPEN;LEDSEEEAYGGYRPR
Cre04.g218100.t1.2|PACid:27580775	5	36.45	AGAGEELPASPWGIISVK;AQDEPFETPMQPITMLR;QWDDPNYGGTR;YADSVAYWEEHATIVDGAKPNGE;YLDIILYSR
Cre01.g035000.t1.2|PACid:27578948	2	7.77	ELDMEHYDDSGDDDADVINR;VQAVAWNPAESPVLLTGSFDR
g9117.t1|PACid:27569676	10	32.91	AVPGVNSSWQPDYIR;DIAVGTPVAVLSEEADGVAGLASFTPGASSSSGGSAPAAQATEPK;DIEVGTPVLVLVEEK;ETVPAFADFTPGAPQAAAPAAPAPTPAHVPAAPK;GAAAAPSAGAATAAPSAGAAAAAGTEGEYTDIPHSQIR;ILLSDGSKDIEVGTPVLVLVEEK;LSVNDFIIK;NYMEAPLLALA;PAAPSAAATASAGGR;VIDGAMGAEWLAAFK
Cre17.g723150.t1.3|PACid:27571410	1	3.8	YDYVTGFGAEEDAATAQLMK
Cre06.g288350.t1.3|PACid:27568521	2	5.16	LGDPDDEEEEEEER;LGIEGDDEDEDGEDDTNRK
Cre06.g256300.t2.1|PACid:27568336	2	9.81	AVGVADGVGGWSEVGVDAGAYAR;GGEDWYFIAANHR
Cre03.g203750.t1.2|PACid:27576536	2	3.3	DSYVGTLEDAVLHNTSQFHK;SNIAEAHGQIAK
Cre04.g212300.t1.3|PACid:27580712	1	2.22	DYKVPGDEVALADGDELEFGSFTR
Cre01.g023150.t1.2|PACid:27578586	2	4.13	LADALEERPSDVLPLFEEAAR;LYADDLYEHR
g16151.t1|PACid:27567174	5	49.71	AEPDYILNTTHPDYHIHQYNVPTPGGAQDR;FAYTGLKIVKTEPGVNEYEGYVAYEYLSR;SAPGAPITEAEVK;SEALAPTPEATLR;TEPGVNEYEGYVAYEYLSR
g11561.t1|PACid:27565411	1	3.64	TLADKEAITHLWGDSAEDVR
Cre12.g523850.t1.2|PACid:27581537	18	49.09	ASLMFFQDSTHHVAESIGR;AVNILSDILLNSNLDAR;DRSEDFAYAIMSNLTR;DVVATDANPFLR;ELEVEVENMGGQLNAYTGR;EMEEVNKQTSELVFDHLHATAFQYSPLGR;FETDANNGVAHFLEHILFK;FSNPRPSPIDHTPLLSTLPETR;FTGSYVHDR;IDAVDANAIR;LASDAFGSVPDEDAATSVR;MVLAAAGAVNHDELVK;PSPIDHTPLLSTLPETR;QTSELVFDHLHATAFQYSPLGR;SEDFAYAIMSNLTR;SVKELEVEVENMGGQLNAYTGR;TILGPVENIK;VATEAIPFAETTTLGIWINSGSR
Cre12.g503350.t1.2|PACid:27581809	1	5.02	SGADWITSFVDR
Cre08.g378750.t1.1|PACid:27563276	4	11.43	AAPAAALAEAEAAEAR;ADEAAVQAALADDGGWVGTPDPSK;AVVADPAYAADVLR;GLTGAAHMSGQEAEELELDWGQVGR
g18074.t1|PACid:27571649	2	2.38	AVTSLGEDDNDDLR;ETFPEEWQEQER
g3408.t1|PACid:27577592	9	28.09	GGPQMLQLSLDGR;GLLPLEVR;GPGYATPLDAYK;GSFLLLTQDLK;IDLGDKGLLPLEVR;IDVDPENGGMTLDTDWIIDFGKEPEGPVLAHEVR;QFYPSLVEGGSHLLK;VVSGLPEDTPEQPVLPTVAGVTLR;VYGVDTLTDPR
Cre03.g206600.t1.2|PACid:27577131	11	29.14	AGQDVVLPVEKPIK;EGLLFEGEALVFDNEEDMITMVGAEPNK;EGLLFEGEALVFDNEEDMITMVGAEPNKFR;FNTIGVSDGISMGTDGMSFSLQSR;GGPGMPEMLTPTSAIMGAGLGK;ISDQELAAR;IVIDVEKR;MDGSVLDIVSAFQSYGAYSAGLINEAQR;QTGHIQILYGNLAPEGSVAK;TMGGNLAEVPELR;YVMEDIHK
Cre03.g172550.t1.2|PACid:27576533	4	22.32	ATAMDTGAGASAPAVPQGDR;EDATFTVPYELTMTR;QTVFYLEDTLMASKDETISGK;TSADYYFDSYSHFGIHEEMLK
Cre13.g602350.t1.2|PACid:27573679	4	15.29	GVIQPDFDPVR;IMDSEWGQQVK;VGGLPDENKPQNILEEIVWWK;VLELPDVEK
g6159.t1|PACid:27569538	9	23.07	AQSDPEGVPLDPSR;EKVETKEPVGANA;GQAPPAAPAPGDGANGSAAIAEK;LDDVIMGGASDSGLEPISEAER;LGLDLSGSDGIHMR;QPGGRPGALFLEEFDITSVESLKR;STGMIDSMEGGPFLPDADQGDVIIGQISR;TAEDLAVWNK;TAEDLAVWNKLDDVIMGGASDSGLEPISEAER
g2942.t1|PACid:27576522	5	27.08	ALTDLGYAEDK;ALTDLGYAEDKQFQF;AQGEDGKDVIRPYTPVSDDDQLGAVDFVIK;DTTSVTLLYGNLTEEDILLRK;ELDELVAMHGNR
Cre03.g160500.t1.2|PACid:27577698	10	29.61	EADGPALEDDSTEITDPTAYFENR;IAPELFLK;IAYHPDGPEKPAIEIDFSPPWR;LPADLESEEAR;LVGEFLEEQCVNPTFICDHPQLMSPLAK;MTMLLTDTNNIK;RGDIVGVEGFPGK;TTPEVYNLPEQWSEELKDENGEPMSK;YLDLIANSDVR;YNSLEAGQQLTDVTVSVAGR
Cre02.g085650.t1.3|PACid:27575523	3	9.74	AAADDFLDITGR;GRTDLEAVADVIFGNTER;TDLEAVADVIFGNTER
Cre06.g308150.t1.2|PACid:27568496	1	2.7	DVATQSDDTEYYAILNIPR
Cre01.g022500.t1.2|PACid:27578907	2	4.37	DRDTFFALVQGDVER;ELGLEGLLPAPVTPPELEVAR
Cre02.g081176.t1.2|PACid:27575026	1	3.41	WYGVYTEEQYNAQR
Cre03.g178150.t1.1|PACid:27577647	11	61.96	AANTEQLTEEQIAEFK;AANTEQLTEEQIAEFKEAFALFDKDGDGTITTK;EADVDGDGQVNYEEFVR;EAFALFDKDGDGTITTK;ETDHEDELREAFK;HVMTNLGEK;LSEEEVDEMIR;LSEEEVDEMIREADVDGDGQVNYEEFVR;MKETDHEDELR;MKETDHEDELREAFK;VFDKDGNGFISAAELR
Cre10.g438550.t1.2|PACid:27579708	2	20.18	SFQTAASEFNDELK;SFQTAASEFNDELKAGMAADDAK
Cre09.g403800.t1.2|PACid:27570320	26	9.17	AATELGYQPDDQFLLK;AMYYQIIDGHFSSFDVDVAK;ATEDKNAAIAQADR;DGAFIHGLTLEGAR;DYISNPGFTPDNIK;ELDDYQGLPEDLIGSSK;EQLAPLQQAEAVEIR;FDAVNADFQELMR;FQQVTYDVMDVDAK;FTFEDADISLK;GLEDQLLALVVDHERPDLQEQAAGLVR;IAQAAAQVTDLQR;IGDAEVQYDSR;LLDSFEGLLDR;LLDSFEGLLDREVIAHDLEK;LVLDEVVDKLPDIFDMEDVR;MVYFVDDMNMPLVDKYDTQSSIELLR;QLQEAQDLFELYQPGYLQLQR;QVLEFIDEVMPPETPLAFGLHPNAEIGFK;QVQQLADLIDEINKEQTSLDR;TYDHLWEEMTEYR;TYTFDELNDAFNQLIQQR…
Cre07.g355600.t1.1|PACid:27564039	5	25.43	IEVLWNSVVEEAYGNEK;IYSETVDSIDTSR;NKPIAVIGGGDSAMEEATFLTK;RLEFPGSGEEGGFWNR;TADKEVTADSLIIATGAVAR
Cre10.g436100.t1.1|PACid:27579903	1	1.03	EVTEELDEKEK
Cre12.g504550.t1.2|PACid:27581736	7	52.63	AMSIMNSFINDIFEK;AMSIMNSFINDIFEKVATEASK;KDEKPATQEAAAEAPAK;KDEKPATQEAAAEAPAKAEAKPK;LVLPGELAK;QVHPDTGISSK;SAVETYKLYIYKVLKQVHPDTGISSK
[truncated: 2,513 more rows]
