# Supplementary material for: pyQms enables universal and accurate quantification of mass spectrometry data
Source: Mol Cell Proteomics. 2017 Jul 20;16(10):1736–45. doi: 10.1074/mcp.M117.068007 (PMC5629261; doi:10.1074/mcp.M117.068007)
Supplement: Supplemental Data [file 10.1074_M117.068007_mcp.M117.068007-8.xlsx]

## Sheet: retention_time_windows
Peptide	Formula	RT window aligned start [min]	RT window aligned stop [min]	RT window unaligned start [min]	RT window unaligned stop [min]
KQPPVSPGTALVGSQKEPSEVPTPK	C(113)H(188)N(30)O(37)	51.5141	51.8878	50.287	51.821
PSGLLAQER	C(41)H(71)N(13)O(14)	34.4214	34.5562	33.902	34.454
LLYCTTGVLLR#Carbamidomethyl:4	C(59)H(101)14N(1)N(14)O(16)S(1)	74.0764	74.0764	73.012	73.012
RVEPPELPADLQHWISYNEASSQLLR	C(136)H(210)N(38)O(42)	101.51	101.772	100.58	101.83
VLNLGQALER	C(48)H(85)N(15)O(15)	64.6934	64.9157	63.223	64.793
LPQLPITNFSR	C(59)H(96)N(16)O(16)	80.7535	81.2165	79.571	81.26
TVTEIDEKEYISLR	C(74)H(122)N(18)O(27)	59.0941	59.0941	59.45	59.45
STYISSAADNIR	C(54)H(88)N(16)O(21)	45.8072	45.8072	44.909	44.909
SVEPQDAGPLER	C(54)H(88)N(16)O(21)	38.621	38.8968	37.716	37.84
RGVFNVQMEPK	C(57)H(93)N(17)O(16)S(1)	49.8558	50.0694	48.723	50.078
MDGTYACSYTPVK#Carbamidomethyl:7	C(64)H(97)14N(1)N(14)O(22)S(2)	44.7429	45.03	43.696	45.243
MEHFLLEVAAAPLR#Acetyl:0	C(75)H(119)N(19)O(20)S(1)	121.673	121.974	120.32	120.43
SIYSLDKLYPESQGSDTAWR	C(103)H(154)N(26)O(35)	75.4996	75.4996	74.448	74.448
RVAQDWLK	C(46)H(74)N(14)O(12)	40.8018	40.8755	40.769	41.286
DLANIAEVEVSIPAK	C(69)H(117)N(17)O(24)	82.4134	82.9396	81.53	82.527
QMAPLSDPFR	C(51)H(80)N(14)O(15)S(1)	44.616	44.616	43.326	43.326
LSQLEEHLSQLQDNPPQEK	C(95)H(153)N(27)O(35)	58.2577	58.6272	57.085	58.693
NSGQNLEEDMGQSEQK	C(69)H(112)N(22)O(32)S(1)	34.5558	34.9936	33.527	34.996
YRPLFDYFLK	C(69)H(96)N(14)O(15)	90.3911	91.0159	89.025	91.035
FDAGELITQR	C(50)H(80)N(14)O(17)	60.0914	60.8125	59.213	60.722
LSEQELQFR	C(50)H(80)N(14)O(17)	52.0716	52.6047	50.898	52.641
QMFGNADMNTFPTFK	C(78)H(113)N(19)O(23)S(2)	82.0897	82.3456	80.872	82.392
WGTLTDCVVMR#Carbamidomethyl:7;Oxidation:10	C(57)H(92)14N(1)N(15)O(18)S(2)	57.5049	57.8331	57.316	57.989
FFEHFIEGGR	C(59)H(79)N(15)O(15)	60.8079	61.4657	59.835	61.568
YEGFFGLYR	C(57)H(74)N(12)O(14)	80.7462	81.1525	79.319	81.287
LQPHPQLSPEIR	C(63)H(103)N(19)O(18)	45.985	46.096	45.044	46.125
EDDSIRPFKVETSDEEIHDLHQR	C(118)H(183)N(35)O(44)	52.5814	52.8133	51.865	52.753
SPDEEDYDYESYEK	C(76)H(101)N(15)O(34)	42.4819	43.2373	41.626	43.019
ALEDMFDALEGK	C(58)H(91)N(13)O(21)S(1)	90.5437	90.5437	89.514	89.514
IISNASCTTNCLAPLAK#Carbamidomethyl:7;Carbamidomethyl:11	C(76)H(132)14N(2)N(20)O(26)S(2)	56.4774	58.0785	55.938	58.086
NDTGFQEGYPYPYPHTLYLLDK	C(124)H(171)N(27)O(37)	86.8212	87.253	85.753	87.083
YLAEVAAGDDKK	C(56)H(90)N(14)O(20)	29.8257	30.0965	28.64	30.391
ALEFVQTESQK	C(56)H(90)N(14)O(20)	48.0554	48.242	47.002	48.383
VTYVVLDEADR	C(56)H(90)N(14)O(20)	55.9141	57.0518	55.387	56.151
DGVWNLQNEVTK	C(61)H(95)N(17)O(21)	64.6463	64.9891	63.32	64.909
GSPQQIDHAK	C(45)H(73)N(15)O(16)	11.2469	11.6421	11.19	11.856
EGGQYGLVAACAAGGQGHAMIVEAYPK#Carbamidomethyl:11	C(117)H(181)14N(1)N(32)O(37)S(2)	70.414	70.6045	69.319	69.718
FDETEQALANER	C(59)H(91)N(17)O(24)	41.2515	41.834	40.42	41.859
NVPYGNIQSR	C(49)H(78)N(16)O(16)	36.0864	36.3545	35.272	35.757
PADEIAVDRDVPWGVDSLITLAFQDQR	C(134)H(208)N(36)O(44)	121.76	121.941	120.81	121.95
DAFLGSFLYEYSR	C(74)H(102)N(16)O(22)	99.3278	100.683	98.252	100.55
WLAVDYENVRPDIVLLGK	C(98)H(154)N(24)O(27)	96.7319	97.1797	95.489	97.158
TFIIGELHPDDRPK	C(74)H(116)N(20)O(22)	59.225	59.7532	58.327	60.078
ATQCVPKEEIKDDNPHLK#Carbamidomethyl:4	C(90)H(148)14N(1)N(25)O(31)S(1)	33.1486	33.1486	32.311	32.311
AQVEEFLAQHGSEYQSVK	C(90)H(136)N(24)O(31)	58.9181	59.1404	57.968	58.527
YLESLVQTQQQLIK	C(76)H(127)N(19)O(24)	74.8428	75.1086	73.694	75.051
DNLPLQENVTIQK	C(65)H(110)N(18)O(23)	58.0613	58.9812	57.432	58.884
KTGQPMINLYTDR	C(66)H(109)N(19)O(21)S(1)	52.4805	52.9526	51.014	53.247
MPFPVNHGASSEDTLLKDAAK	C(97)H(154)N(26)O(32)S(1)	62.7166	62.7166	61.581	61.581
NTPSFLIACNK#Carbamidomethyl:9	C(55)H(89)14N(1)N(14)O(17)S(1)	59.0128	59.0128	58.305	58.305
VRPGETLLIHSGSGGVGQAAIAIALSLGCR#Carbamidomethyl:29	C(127)H(218)14N(1)N(39)O(39)S(1)	105.132	106.498	104.55	106.18
YAVPSAGLR	C(42)H(68)N(12)O(12)	44.8025	45.0888	43.587	45.356
TLSSVQNEVQEALQR	C(70)H(120)N(22)O(27)	73.9164	74.3211	72.855	74.223
LLDEVFFSEK	C(58)H(87)N(11)O(18)	79.1921	79.6542	77.933	79.609
DLISHDEMFSDIYK	C(76)H(113)N(17)O(26)S(1)	75.7278	76.282	74.532	76.296
HLEVLNVSENK	C(55)H(92)N(16)O(19)	43.627	43.9709	42.412	44.421
ISFPAIQAAPSFSNSFPQIFR	C(110)H(161)N(27)O(29)	114.921	115.849	113.73	115.06
NHLEALPPEIGGCVALSVLSLR#Carbamidomethyl:13	C(103)H(173)14N(1)N(28)O(31)S(1)	107.022	108.007	106.53	108.01
GSIHDFPGFDPNQDAEALYTAMK	C(112)H(162)N(28)O(37)S(1)	92.8982	93.2402	91.587	92.861
TAVTGSLSENDPLR	C(60)H(102)N(18)O(24)	52.2125	52.774	51.3	52.798
GISSSNEGVEEPSK	C(57)H(94)N(16)O(26)	26.1454	26.2705	25.822	26.606
QLLQTVNVPIIDGAK	C(72)H(125)N(19)O(22)	85.4075	85.9294	84.431	85.586
ILALLDALSTVHSQK	C(72)H(125)N(19)O(22)	93.5502	93.9266	92.384	93.825
FYGDEEK	C(40)H(54)N(8)O(15)	21.1208	21.1208	20.969	20.969
LSPDAIPGK	C(40)H(68)N(10)O(13)	36.9964	37.3055	35.714	37.409
SSSEDAESLAPR	C(49)H(81)N(15)O(23)	32.0602	32.1468	30.998	31.882
EQHPDMSVTR	C(48)H(78)N(16)O(18)S(1)	23.105	23.3123	22.557	23.537
LQQAQEMLK	C(46)H(81)N(13)O(15)S(1)	37.8926	38.1333	36.669	38.381
TVVAPMLDSR	C(46)H(81)N(13)O(15)S(1)	53.1765	53.7299	52.161	53.933
VSAVPTNMAAK	C(46)H(81)N(13)O(15)S(1)	36.1197	36.447	34.744	35.92
TFLHTVCFY#Carbamidomethyl:7	C(57)H(78)14N(1)N(11)O(14)S(1)	77.5953	77.7988	76.41	76.879
DLDEMDDDDDDDDVGDHDDDHPGMEVVLHEDKK	C(151)H(223)N(41)O(70)S(2)	55.7703	56.058	54.652	55.081
YKDAIHFYNK	C(62)H(87)N(15)O(16)	37.3986	37.7217	36.102	38.158
RLDLPIER	C(44)H(78)N(14)O(13)	52.2717	52.4798	52.065	52.863
IAGYVTHLMK	C(52)H(85)N(13)O(13)S(1)	50.0427	50.4378	48.721	50.733
CLAQEVNIPDWIVDLR#Carbamidomethyl:1	C(86)H(137)14N(1)N(22)O(26)S(1)	111.185	111.62	110.01	111.35
VVEIVDEK	C(41)H(71)N(9)O(15)	36.789	37.0247	35.719	37.069
TLETLPEK	C(41)H(71)N(9)O(15)	36.2817	36.6958	35.402	36.741
FSLYFLAYEDKNDIPKEK	C(105)H(154)N(22)O(31)	83.331	83.5018	82.641	83.503
LPPYLIFCIK#Carbamidomethyl:8	C(63)H(98)14N(1)N(11)O(13)S(1)	99.6741	100.021	98.377	100.08
CLLIDYNPDSQELDFR#Carbamidomethyl:1	C(87)H(132)14N(1)N(21)O(30)S(1)	86.611	86.611	85.602	85.602
EVEELILTESKK	C(62)H(108)N(14)O(23)	54.0921	54.0921	53.322	53.322
LQADPQR	C(34)H(58)N(12)O(12)	13.9423	14.1926	13.511	14.311
TEFLSFMNTELAAFTK	C(85)H(128)N(18)O(26)S(1)	117.668	118.012	116.74	118.22
AVEEMNGK	C(35)H(60)N(10)O(14)S(1)	12.8017	13.2064	12.699	13.114
LKPVHGLIFLFK	C(72)H(114)N(16)O(13)	82.9065	83.1002	82.411	82.953
VTFLPTGITFK	C(60)H(94)N(12)O(15)	89.05	89.4794	87.796	89.389
DHFEEAMR	C(43)H(63)N(13)O(15)S(1)	27.12	27.4232	26.024	27.752
YGGQPVPNFPSK	C(60)H(87)N(15)O(17)	48.8345	49.2153	47.664	49.229
VEVYPVELLLVR	C(68)H(113)N(15)O(18)	109.112	109.676	108.1	109.66
SYTPGVGGDPAQLAQR#Acetyl:0	C(71)H(111)N(21)O(25)	59.3939	60.0733	58.832	59.633
HVGPGVLSMANAGPNTNGSQFFICTIK#Carbamidomethyl:24	C(123)H(193)14N(1)N(34)O(37)S(2)	87.9686	88.5868	86.936	88.292
VILAGNLLSHSTQSR	C(68)H(118)N(22)O(22)	61.0877	61.0877	60.522	60.522
KLSFLPR	C(41)H(69)N(11)O(9)	50.9272	50.9272	50.708	50.708
LVQLLVK	C(39)H(73)N(9)O(9)	59.3253	60.1695	58.264	59.662
LVLILNK	C(39)H(73)N(9)O(9)	63.0034	63.2922	61.924	63.175
KALDIAENEMPGLMR	C(71)H(122)N(20)O(23)S(2)	69.0852	69.3317	67.684	69.244
ETIEILFSEGLIK	C(69)H(114)N(14)O(22)	101.778	101.935	100.97	102.04
HLEINPDHPIVETLR	C(79)H(127)N(23)O(24)	60.2737	61.4119	59.139	61.34
LIKDDFLQQNGYTPYDR	C(94)H(140)N(24)O(30)	64.7881	65.2173	63.569	65.17
FAMEPEEFDSDTLR	C(73)H(107)N(17)O(27)S(1)	71.8999	72.3028	70.801	72.308
FMATNDLMTELQK	C(66)H(108)N(16)O(22)S(2)	76.7545	77.0764	75.678	77.144
KYLHPSSYTK	C(57)H(86)N(14)O(16)	19.0567	19.1114	18.913	18.956
HYNEEGSQVYNDAHILEK	C(93)H(136)N(26)O(33)	48.9715	48.9715	47.598	47.598
CVIFEIPGAPDDEAVR#Carbamidomethyl:1	C(78)H(122)14N(1)N(19)O(26)S(1)	84.0394	84.3537	82.892	84.262
TGNGPMSVCGR#Carbamidomethyl:9	C(43)H(74)14N(1)N(15)O(16)S(2)	27.5916	27.9581	26.429	27.96
EIEDPEDR	C(40)H(63)N(11)O(19)	20.9591	21.3007	20.364	21.352
SEEQLKEEGIEYK	C(68)H(108)N(16)O(27)	37.8173	38.232	36.895	38.299
VLAELYVSDR	C(52)H(85)N(13)O(17)	57.8275	58.3747	57.337	58.294
SKDIFDQLAK	C(52)H(85)N(13)O(17)	55.4024	56.6833	54.959	56.609
LLEASTQFQK	C(52)H(85)N(13)O(17)	44.1136	44.3831	42.985	44.563
VLHDAQQQCR#Carbamidomethyl:9	C(50)H(83)14N(1)N(18)O(17)S(1)	10.7462	10.8249	10.99	11.154
YNIMLVR	C(41)H(69)N(11)O(10)S(1)	61.2996	61.8345	60.014	62.114
EMGTPLADTPTRPVTR	C(73)H(124)N(22)O(25)S(1)	47.0536	47.1549	46.974	47.427
VGEPVALSEEER	C(55)H(91)N(15)O(22)	43.1215	43.3979	41.965	43.788
TIAETEAAYLK	C(54)H(88)N(12)O(19)	52.0288	52.0288	51.033	51.033
QSQHDKIDASELSFPFHESILK	C(114)H(174)N(30)O(37)	79.5806	79.5806	79.227	79.227
FRCPEALFQPSFLGMESCGIHETTFNSIMK#Carbamidomethyl:3;Carbamidomethyl:18;Oxidation:29	C(156)H(236)14N(2)N(38)O(47)S(4)	94.7815	95.054	93.566	94.187
FRCPEALFQPSFLGMESCGIHETTFNSIMK#Carbamidomethyl:3;Oxidation:15;Carbamidomethyl:18	C(156)H(236)14N(2)N(38)O(47)S(4)	95.3529	95.3795	94.009	94.127
GTGEAEEEYVGPR	C(58)H(88)N(16)O(24)	34.6137	34.8881	33.612	35.014
FISLASLEYSDYSK	C(75)H(111)N(15)O(25)	84.1327	84.4055	83.069	84.284
KTSQIGESFEEILEETVISTK	C(103)H(170)N(24)O(39)	109.359	109.431	108.65	108.97
GAGALLQHGLVNFTFNK	C(82)H(127)N(23)O(22)	84.6418	84.9288	83.489	84.978
DHGLLIYHIPQVEPR	C(82)H(127)N(23)O(22)	72.7351	73.1139	71.425	73.166
APLKPYPVSPSDK	C(65)H(103)N(15)O(19)	38.302	38.5888	37.075	38.988
KGVAINMVTEEDKR	C(66)H(116)N(20)O(23)S(1)	39.3933	40.1463	38.346	40.586
TTSILCLAR#Carbamidomethyl:6	C(43)H(79)14N(1)N(12)O(14)S(1)	62.4761	62.7621	61.471	62.854
ENFIPTIVNFSAEEISDAIR	C(101)H(157)N(25)O(34)	124.569	124.932	123.29	124.88
ILHLPTSWDWR	C(68)H(98)N(18)O(16)	85.316	85.6276	83.993	85.73
SFYGSTLFLCR#Carbamidomethyl:10	C(62)H(91)14N(1)N(14)O(17)S(1)	80.6247	80.7687	79.271	80.827
TMIISPER	C(40)H(71)N(11)O(13)S(1)	43.1178	43.5111	41.876	43.955
GNSTVYEWR	C(49)H(70)N(14)O(16)	43.8698	43.985	43.471	44.037
GPVYIGELPQDFLR	C(75)H(114)N(18)O(21)	95.0173	95.1541	93.86	94.971
VVACTSAFLLWDPTK#Carbamidomethyl:4	C(79)H(122)14N(1)N(17)O(22)S(1)	95.8019	95.9095	94.578	95.132
LMNESLMLVTALNPHIGYDK	C(100)H(163)N(25)O(30)S(2)	99.3095	99.4083	97.849	98.348
KCDISLQFFLPFSLGK#Carbamidomethyl:2	C(90)H(138)14N(1)N(19)O(23)S(1)	115.9	116.262	114.51	116.07
MREVCDEVK#Carbamidomethyl:5	C(46)H(80)14N(1)N(13)O(17)S(2)	23.1317	23.2738	22.178	22.658
AMNGESLDGR	C(40)H(68)N(14)O(17)S(1)	24.9059	25.279	23.998	25.259
TFTEMDSHEEK	C(56)H(84)N(14)O(23)S(1)	26.2881	26.2881	25.94	25.94
VLWLADCDVSDSSCSSLAATLLANHSLR#Carbamidomethyl:7;Carbamidomethyl:14	C(129)H(209)14N(2)N(35)O(45)S(2)	102.723	102.932	101.82	103.05
SPSAQELK	C(36)H(62)N(10)O(14)	18.4122	18.4122	18.41	18.41
LSPATENK	C(36)H(62)N(10)O(14)	12.7269	12.7269	12.966	12.966
LIDDEVR	C(36)H(62)N(10)O(14)	32.0893	32.2932	31.27	31.568
SSSPVNVK#Acetyl:0	C(36)H(62)N(10)O(14)	30.1835	30.3755	29.596	29.895
LEEEALR	C(36)H(62)N(10)O(14)	29.1002	29.327	28.896	29.655
GDDLQAIK	C(36)H(62)N(10)O(14)	32.1257	32.2819	30.807	32.218
TGLYNYYDDEKEK	C(73)H(104)N(16)O(27)	42.0683	42.5857	40.96	42.802
SSSDHEATAMMK	C(50)H(83)N(15)O(21)S(2)	21.8565	22.1105	21.313	22.091
LIINELSNVMEANAAR	C(74)H(128)N(22)O(25)S(1)	90.6074	90.8793	89.318	90.842
AVFDNLIQLEHLNIVK	C(86)H(140)N(22)O(24)	100.323	100.451	99.357	100.1
NIQATLHQK	C(45)H(77)N(15)O(14)	24.2633	24.5184	23.335	24.878
IKDHIQNGK	C(45)H(77)N(15)O(14)	8.39831	8.90089	8.1974	9.243
LDEGWVPLEIMIK	C(72)H(115)N(15)O(20)S(1)	109.125	109.448	107.9	108.53
ELTYQNTDLSEIKEEEQVK	C(98)H(158)N(24)O(39)	58.5341	58.7207	57.351	58.155
LYSVVSQLIR	C(54)H(92)N(14)O(15)	80.5477	80.5477	79.283	79.283
EIQTAVR	C(34)H(61)N(11)O(12)	15.4278	22.4727	14.939	22.73
AAVTEAVR	C(34)H(61)N(11)O(12)	21.904	22.184	21.667	22.234
SPGVAAAVAEDGGLK	C(57)H(96)N(16)O(21)	53.5883	53.6137	52.543	52.823
EDLRLPEGDLGK	C(57)H(96)N(16)O(21)	53.233	54.2335	52.258	53.865
VGNALWR	C(37)H(58)N(12)O(9)	43.4915	44.1741	42.634	44.535
FDHLRK	C(37)H(58)N(12)O(9)	11.6093	11.6126	11.845	11.916
NPQQQESLK	C(44)H(74)N(14)O(17)	14.2964	14.5512	13.834	14.646
EDLMGLAIGTHGANIQQAR	C(83)H(139)N(27)O(28)S(1)	71.3181	71.4642	69.922	70.956
LVEGPPPPPEPPK	C(64)H(100)N(14)O(18)	46.8353	47.3	45.789	47.146
TSDVGGYYYEK	C(58)H(80)N(12)O(21)	36.9294	37.3662	35.796	37.318
VPHWYHFSCFWK#Carbamidomethyl:9	C(85)H(104)14N(1)N(19)O(16)S(1)	75.5721	76.0386	74.282	76.073
LAQNILSYLDLK	C(64)H(107)N(15)O(19)	100.53	100.803	99.475	100.7
AGLLQPPVR	C(43)H(75)N(13)O(11)	53.9972	54.1345	52.578	53.775
GEEHCGHLIEAHK#Carbamidomethyl:5	C(63)H(97)14N(1)N(20)O(21)S(1)	15.5325	15.9659	15.012	16.116
FAALDNEEEDKEEEIIK	C(87)H(136)N(20)O(35)	57.6291	57.9723	57.253	58.107
LIEDTEDWRPR	C(62)H(96)N(18)O(21)	48.5755	48.8773	47.467	48.967
FGPYESYDSR	C(55)H(73)N(13)O(19)	42.1658	42.7115	41.081	42.717
DLINLAK	C(35)H(63)N(9)O(11)	55.185	56.1536	55.06	56.39
LFVEALGQIGPAPPLK	C(79)H(128)N(18)O(20)	92.7984	93.2372	91.623	92.918
ANACNSVIK#Carbamidomethyl:4	C(39)H(69)14N(1)N(12)O(14)S(1)	20.3194	20.6668	19.647	20.844
MILLEVNNR	C(47)H(84)N(14)O(14)S(1)	63.944	64.087	62.899	64.055
EYRDLTTAGAVTQCYR#Carbamidomethyl:14	C(80)H(126)14N(1)N(23)O(28)S(1)	47.7109	47.9998	46.534	48.063
LIGWGQIR	C(44)H(71)N(13)O(10)	65.3709	65.7033	63.867	65.922
WLGNLLAR	C(44)H(71)N(13)O(10)	75.9215	75.9215	75.444	75.444
VVTATLWGEDADKFDGSR	C(86)H(131)N(23)O(30)	67.4822	67.7211	66.411	67.951
DVLAHQVPNAK	C(52)H(86)N(16)O(16)	33.1855	33.1855	32.348	32.348
AQNDLIWNIKDELKK	C(82)H(134)N(22)O(25)	70.7067	71.4259	69.523	71.49
ELQELNELFKPVVAAQK	C(89)H(146)N(22)O(27)	87.3845	88.0387	86.151	87.697
EGGGGISCVLQDGCVFEK#Carbamidomethyl:8;Carbamidomethyl:14	C(79)H(126)14N(2)N(20)O(29)S(2)	76.611	76.9241	75.46	76.865
MQGLEAHK	C(38)H(64)N(12)O(12)S(1)	16.9515	17.2437	16.462	17.217
AGLLPSGPRPGYAAIQALLSSR	C(98)H(163)N(29)O(28)	100.007	100.319	98.869	100.38
GIVVTAYSPLGSPDRPWAKPEDPSLLEDPR	C(147)H(228)N(38)O(46)	84.0943	84.0943	83.048	83.048
EVCFACVDGK#Carbamidomethyl:3;Carbamidomethyl:6	C(49)H(77)14N(2)N(11)O(17)S(2)	46.034	46.3031	44.751	46.523
LAGPQLVQMFIGDGAK	C(74)H(121)N(19)O(21)S(1)	103.087	103.489	101.99	103.62
WVPSLNEVPLHYLKPNSFVK	C(114)H(171)N(27)O(28)	91.5543	91.9414	90.306	91.906
INEAIVAVQAIIADPK	C(75)H(129)N(19)O(23)	97.9217	98.3712	96.789	98.192
EGLHYTEVCGYDIASPNAGPLFR#Carbamidomethyl:9	C(114)H(168)14N(1)N(29)O(36)S(1)	82.2136	82.4253	81.007	81.347
NHAVVCQGCHNAIDPEVQR#Carbamidomethyl:6;Carbamidomethyl:9	C(89)H(142)14N(2)N(30)O(30)S(2)	34.7906	34.9547	33.589	35.313
ILLAEVPTMAVEK	C(64)H(112)N(14)O(19)S(1)	81.965	82.2041	80.677	82.143
IVQACVDCALETK#Carbamidomethyl:5;Carbamidomethyl:8	C(62)H(107)14N(2)N(15)O(22)S(2)	51.1054	51.1213	49.705	50.021
LSQEQVDNFTLDINTAYAR	C(95)H(148)N(26)O(34)	81.9684	81.9684	80.829	80.829
YQPFKPLSIGGIIILK	C(88)H(143)N(19)O(20)	103.455	103.756	102.52	103.81
FQRPGDPQSAQDK	C(62)H(96)N(20)O(22)	22.2662	22.568	21.464	22.68
APSVATVGSICDLNLK#Carbamidomethyl:11	C(70)H(121)14N(1)N(18)O(24)S(1)	73.6603	74.0481	72.585	73.935
VFYYLVQDLK	C(64)H(94)N(12)O(16)	83.2591	83.4603	82.342	82.898
TEMDWVLK	C(46)H(72)N(10)O(14)S(1)	67.0569	67.4525	65.591	67.647
NECFLSHKDDSPDLPK#Carbamidomethyl:3	C(81)H(124)14N(1)N(21)O(29)S(1)	45.078	45.4694	43.807	45.684
FSFWDKDAR	C(55)H(74)N(14)O(15)	56.5677	57.0948	55.363	57.299
GAKEEHGGLIR	C(49)H(83)N(17)O(16)	16.1735	16.1952	16.189	16.198
DLKPSNLLLNTTCDLK#Carbamidomethyl:13	C(79)H(137)14N(1)N(20)O(27)S(1)	76.9802	77.3779	75.817	77.335
RPLFLAPDFDR	C(63)H(95)N(17)O(16)	71.3538	72.2543	70.198	72.578
IHQIGPGMVQQIQSVCMECQGHGER#Carbamidomethyl:16;Carbamidomethyl:19	C(117)H(191)14N(2)N(37)O(38)S(4)	65.363	65.7506	64.092	65.821
YLGGSMDLSTFDFR	C(72)H(105)N(17)O(23)S(1)	88.5125	88.9506	87.34	88.281
EGLQNMEAR	C(41)H(70)N(14)O(16)S(1)	31.092	31.4748	29.821	31.446
ALSSQHQAR	C(40)H(68)N(16)O(14)	6.71026	7.58787	6.6643	8.0189
NENQLIIFADDTYPR	C(80)H(121)N(21)O(27)	83.1163	83.5754	82.056	83.46
HLAAVEER	C(39)H(65)N(13)O(13)	17.5421	17.7826	16.923	17.667
DVLDGHLR	C(39)H(65)N(13)O(13)	38.9799	38.9799	38.777	38.777
ITEGDVVVGIASSGLHSNGFSLVR	C(105)H(172)N(30)O(35)	92.3882	92.7075	91.091	92.603
GISPVPINLR	C(48)H(84)N(14)O(13)	67.7271	68.1494	66.273	67.924
GLFYFDNSFRPVPLEQTYVGITEK	C(133)H(194)N(30)O(38)	103.672	104.133	102.79	104.27
VVITCPQDFPHCSIPLR#Carbamidomethyl:5;Carbamidomethyl:12	C(90)H(143)14N(2)N(23)O(25)S(2)	71.5745	71.9016	70.396	71.877
SAYEEQR	C(36)H(55)N(11)O(15)	10.2117	10.2117	10.383	10.383
NAPAIIFIDELDAIAPK	C(84)H(135)N(19)O(25)	124.235	125.166	122.96	125.18
DNIQAMVIVPTR	C(58)H(101)N(17)O(18)S(1)	68.7827	69.1691	67.818	69.037
FYNLVLLPR	C(56)H(87)N(13)O(12)	88.2244	88.743	86.915	88.699
LASHLNLAMCHLK#Carbamidomethyl:10	C(65)H(110)14N(1)N(19)O(17)S(2)	52.2059	52.7936	50.927	53.075
SLSEGHPTAQHEK	C(59)H(93)N(19)O(22)	11.1777	68.2512	11.171	67.063
DASLMVTNDGATILK	C(65)H(113)N(17)O(24)S(1)	70.4111	71.3342	69.271	70.674
ETNNAAIIMK	C(46)H(81)N(13)O(16)S(1)	39.4152	39.4152	38.014	38.014
DGTILCTLMNK#Carbamidomethyl:6	C(52)H(92)14N(1)N(13)O(18)S(2)	76.6981	76.7291	75.724	75.992
EGNGTVMGAELR	C(49)H(84)N(16)O(19)S(1)	40.7876	41.1766	39.552	41.152
IMRDPDTGNSK	C(49)H(84)N(16)O(19)S(1)	14.0679	14.3225	13.544	14.419
GCTVWLTGLSGAGK#Carbamidomethyl:2	C(61)H(99)14N(1)N(16)O(19)S(1)	72.6477	72.6652	72.08	72.622
MEPLNNLQVAVK	C(59)H(102)N(16)O(18)S(1)	66.5435	66.8737	65.334	66.494
LTTLELLEVR	C(53)H(95)N(13)O(17)	84.7553	85.3231	83.348	85.247
VAEKLEALSVK	C(53)H(95)N(13)O(17)	46.0299	46.0825	45.069	45.395
VLELVSITANK	C(53)H(95)N(13)O(17)	70.0031	70.2475	68.573	70.296
FPPVVFYTPK	C(62)H(87)N(11)O(13)	81.9813	82.1584	81.213	81.467
IEQLSPFPFDLLLK	C(81)H(126)N(16)O(21)	125.459	126.293	124.24	126.43
LFDSICNNK#Carbamidomethyl:6	C(47)H(75)14N(1)N(12)O(16)S(1)	44.2795	44.726	43.31	44.838
IGVPSATEIIK	C(51)H(90)N(12)O(16)	65.6803	66.0005	64.244	66.01
EALDVLGAVLK	C(51)H(90)N(12)O(16)	91.1797	91.5643	89.887	91.457
PVTALEYTFSR	C(59)H(90)N(14)O(18)	66.9563	67.2057	65.94	67.458
GTITVSAQELK	C(49)H(87)N(13)O(18)	47.9175	48.0867	46.639	48.268
LQSLTENLTK	C(49)H(87)N(13)O(18)	47.9126	47.9126	47.954	47.954
VFAECNDESFWFR#Carbamidomethyl:5	C(78)H(103)14N(1)N(18)O(23)S(1)	82.7333	83.0156	81.685	82.907
GTEDFIVESLDASFR	C(74)H(112)N(18)O(27)	99.515	99.8594	98.382	99.838
FNPETDYLTGTDGKK	C(74)H(112)N(18)O(27)	49.2739	49.591	48.068	49.848
SAAETVTK	C(33)H(59)N(9)O(14)	9.59777	10.6438	9.4762	10.979
MPMFIVNTNVPR	C(63)H(103)N(17)O(16)S(2)	79.8026	79.8615	78.886	79.429
LKEIDSKEEK	C(52)H(91)N(13)O(20)	13.1395	13.1395	13.194	13.194
AVSSNVGAYMQPGAR	C(63)H(102)N(20)O(21)S(1)	47.4649	47.4649	46.404	46.404
TPAAAAAMNLASPR	C(56)H(96)N(18)O(18)S(1)	53.1932	53.5413	53.554	53.806
RGEDMMHPLK	C(50)H(84)N(16)O(15)S(2)	31.7009	31.7009	31.218	31.218
AEPDESNAR	C(38)H(61)N(13)O(18)	8.60193	8.74595	8.5952	9.1924
IIFSEHLPLSK	C(61)H(98)N(14)O(16)	67.5003	67.5003	66.957	66.957
IVPGQFLAVDPK	C(61)H(98)N(14)O(16)	73.3469	73.5525	71.976	73.646
FSGDLDDQTCREDLHILFSNHGEIK#Carbamidomethyl:10	C(126)H(192)14N(1)N(35)O(44)S(1)	73.9063	74.1969	72.734	74.229
FGVSSESKPEEVKK	C(68)H(111)N(17)O(24)	26.6109	26.7042	26.248	26.52
ASLYNAVTIEDVQK	C(68)H(111)N(17)O(24)	64.5818	65.1606	63.593	64.953
TQSSASLAASYAAQQHPQAAASYR	C(104)H(161)N(33)O(37)	47.6836	48.2035	46.574	48.003
AEIIHHLADLLTDQR	C(76)H(125)N(23)O(24)	78.4942	78.9668	77.269	78.896
NPGPSGPQLR	C(43)H(71)N(15)O(14)	28.8524	28.923	28.086	29.214
TNRPPLSLSR	C(48)H(85)N(17)O(15)	37.5362	37.6505	37.588	37.961
RQAVDVSPLR	C(48)H(85)N(17)O(15)	36.9772	37.302	35.639	36.853
VLELEPNNFEATNELR	C(82)H(130)N(22)O(29)	75.4476	75.6531	74.228	75.467
VTENIPQIISFIEGIIAR	C(92)H(153)N(23)O(27)	127.337	128.132	127.63	127.71
ADEELEALR#Acetyl:0	C(45)H(74)N(12)O(19)	64.0423	64.7649	63.153	64.345
LEGPGEQETK	C(45)H(74)N(12)O(19)	18.716	18.7196	18.264	18.539
RGPCIIYNEDNGIIK#Carbamidomethyl:4	C(76)H(124)14N(1)N(21)O(24)S(1)	56.9056	58.0932	56.308	58.457
LNEIVDQIK	C(47)H(82)N(12)O(16)	51.1789	51.1789	50.872	50.872
EAEILEVLR	C(47)H(82)N(12)O(16)	77.5869	78.0425	76.255	78.169
GNIIISTPEK	C(47)H(82)N(12)O(16)	45.1128	45.5093	43.78	45.795
LDLAGTLPGSK	C(47)H(82)N(12)O(16)	58.2104	59.1106	57.436	57.941
LAELQEQLK	C(47)H(82)N(12)O(16)	46.122	46.4276	44.805	46.651
TGGAYGEDLGADYNLSQVCDGK#Carbamidomethyl:19	C(95)H(144)14N(1)N(25)O(38)S(1)	63.6742	64.2537	62.741	64.032
AGYVDFENGQWATDDIPDDLNSIR	C(118)H(171)N(31)O(43)	93.7307	94.0693	92.491	93.287
WYVDGPASTAFQEHVSR	C(88)H(124)N(24)O(27)	65.7331	65.7974	66.024	66.099
AGDMENAENILTVMR	C(67)H(114)N(20)O(25)S(2)	81.0443	81.394	79.924	81.37
EFQQPSQITESTIHEIPTK	C(97)H(153)N(25)O(34)	63.7052	64.0743	62.554	64.082
GLSEKLPEKWESVK	C(74)H(120)N(18)O(23)	51.4526	51.8243	50.592	51.532
IFLITLDNSDPSLK	C(72)H(118)N(16)O(23)	90.5663	90.5663	89.362	89.362
TLHYECIVLVK#Carbamidomethyl:6	C(63)H(103)14N(1)N(14)O(17)S(1)	64.3496	64.7086	63.061	64.844
ISMPDVDLHLK	C(56)H(94)N(14)O(17)S(1)	71.4883	71.8066	70.268	71.863
EALEVDWSSEK	C(56)H(85)N(13)O(22)	55.0824	56.1716	54.495	56.114
DQVIGHR	C(34)H(57)N(13)O(11)	12.1139	12.2943	12.305	12.384
LIADVAPSAIR	C(50)H(88)N(14)O(15)	58.0957	58.3598	57.07	57.78
EGHPVYPQLRPGYIPIPVLHEGAENR	C(134)H(204)N(38)O(37)	82.2985	82.4703	81.435	82.486
GPNGYGFHLHGEK	C(64)H(89)N(19)O(18)	36.1594	36.1594	36.517	36.517
RQWQWNIQQLEK	C(75)H(113)N(23)O(20)	23.0789	23.0789	23.064	23.064
DYKVDQEIINIMQDR	C(80)H(130)N(22)O(28)S(1)	85.6897	86.4977	84.743	86.117
TAFQEALDAAGDKLVVVDFSATWCGPCK#Carbamidomethyl:24;Carbamidomethyl:27	C(135)H(206)14N(2)N(32)O(43)S(2)	108.258	108.701	107.08	107.42
SLEDQVEMLR	C(50)H(86)N(14)O(19)S(1)	62.8134	63.2862	61.698	63.196
HLSPYATLTVGDSSHK	C(75)H(117)N(21)O(25)	46.2392	46.5842	44.834	46.897
MLDDNNHLIQCIMDSQNK#Carbamidomethyl:11	C(88)H(145)14N(1)N(26)O(32)S(3)	76.6696	76.9282	75.475	76.441
SVEEISTLVQK	C(53)H(93)N(13)O(20)	56.58	56.8897	56.039	57.093
LSHSNPTILFDYILSQIQK	C(102)H(161)N(25)O(30)	124.46	124.512	123.63	123.78
RLVEVDSSR	C(43)H(77)N(15)O(16)	23.5641	23.9074	23.025	24.13
ALQSGQCAGAALDVFTEEPPRDR#Carbamidomethyl:7	C(104)H(166)14N(1)N(31)O(37)S(1)	69.5072	70.4724	68.328	70.389
AQDITLPHLCSVLLAFAR#Carbamidomethyl:10	C(91)H(149)14N(1)N(24)O(25)S(1)	114.899	115.684	113.59	115.23
SHFEQWGTLTDCVVMR#Carbamidomethyl:12	C(85)H(128)14N(1)N(23)O(26)S(2)	64.8562	81.5944	63.642	80.542
SALTIQLIQNHFVDEYDPTIEDSYRK	C(138)H(211)N(35)O(46)	90.4136	90.6267	89.073	90.711
GTILVGGGALATVLGLSQFAHYR	C(105)H(169)N(29)O(29)	120.238	120.373	119.17	120.37
FQYCVAVGAQTFPSVSAPSK#Carbamidomethyl:4	C(97)H(146)14N(1)N(23)O(29)S(1)	76.795	76.795	75.575	75.575
KFDPMGQQTCSAHPAR#Carbamidomethyl:10	C(76)H(119)14N(1)N(24)O(24)S(2)	31.2502	31.5372	30.01	31.723
VCTQLLVSRPDEENITSYLQLIEK#Carbamidomethyl:2	C(124)H(206)14N(1)N(31)O(42)S(1)	103.399	103.533	102.47	103.33
MGSQVIIPYR	C(52)H(86)N(14)O(14)S(1)	58.7429	58.7429	58.23	58.23
PGIVELPTLEELK	C(66)H(112)N(14)O(21)	92.7439	93.1448	91.34	92.891
VQTESSTGSVGSNR	C(54)H(93)N(19)O(25)	15.0511	15.2841	14.715	15.195
RGPEEDRFSR	C(51)H(81)N(19)O(18)	17.0268	17.0296	16.98	17.016
SGGGFGPDPGSGTTVPAR	C(68)H(105)N(21)O(25)	43.8476	43.9826	42.7	43.275
YQETFNVIER	C(58)H(87)N(15)O(19)	54.7988	55.8777	54.401	56.261
EALGDAQQSVR	C(47)H(80)N(16)O(19)	27.8938	28.1459	26.79	28.334
NGALDQQKDELDVR	C(65)H(109)N(21)O(26)	39.1585	39.4818	38.081	39.483
IESGELDPER	C(47)H(77)N(13)O(20)	34.8266	34.852	33.573	33.598
FVLDHEDGLNLNEDLENFLQK	C(111)H(168)N(28)O(38)	103.776	104.281	103.14	104.27
VVALSMSPVDDTFISGSLDK	C(91)H(149)N(21)O(32)S(1)	93.1982	93.6304	91.906	93.195
EHYPNGVCTVYGK#Carbamidomethyl:8	C(67)H(98)14N(1)N(17)O(21)S(1)	37.8805	38.2113	36.718	38.242
TISSSLAVVDLIDAIQPGCINYDLVK#Carbamidomethyl:19	C(124)H(206)14N(1)N(29)O(41)S(1)	126.66	127.172	126.58	126.81
EIEYVETVTSR	C(57)H(92)N(14)O(22)	50.9071	51.1285	50.072	51.169
LVQFHFHWGSSDDQGSEHTVDRK	C(119)H(170)N(36)O(38)	58.7378	60.0675	57.911	60.39
VLVQNAAGSQEK	C(52)H(90)N(16)O(19)	24.5124	24.8064	23.649	25.034
LSQLEGVNVER	C(52)H(90)N(16)O(19)	47.0436	47.0536	45.702	46.319
KEEELQGALAR	C(52)H(90)N(16)O(19)	33.7469	34.0638	32.537	34.075
YQLEIPENFTTR	C(68)H(103)N(17)O(22)	75.4326	75.6974	74.274	75.661
LSSTQEGVR	C(39)H(69)N(13)O(16)	16.0174	16.0699	15.736	16.204
VVLPYLVPK	C(52)H(86)N(10)O(11)	77.6772	78.2577	76.352	78.188
VHPAVVIR	C(41)H(71)N(13)O(9)	32.257	32.7758	31.089	33.095
SLAMTKPDR	C(42)H(75)N(13)O(14)S(1)	23.2577	23.271	22.643	23.147
EFTGIDNLWGIHPFFIPR	C(105)H(147)N(25)O(25)	117.179	117.179	115.97	115.97
GSTAPVGGGAFPTIVER	C(71)H(114)N(20)O(23)	67.7758	68.187	66.464	68.27
HGLQSLGK	C(36)H(62)N(12)O(11)	19.8473	20.259	19.114	20.403
IGLGVILNLAK	C(52)H(95)N(13)O(13)	99.5379	99.5379	99.216	99.216
FYWGHK	C(43)H(52)N(10)O(8)	36.8625	36.8625	36.121	36.121
LFLQFVTGSPR	C(60)H(93)N(15)O(15)	85.4196	85.4196	84.78	84.78
ADVLTTGAGNPVGDKLNVITVGPR	C(102)H(174)N(30)O(34)	76.5084	76.5292	76.21	76.451
IILHNTMESLLER	C(68)H(117)N(19)O(21)S(1)	73.6671	73.9141	72.443	73.856
SNDEEAFTFAR	C(55)H(79)N(15)O(21)	53.5815	54.3547	52.768	54.479
LQDAINILK	C(46)H(82)N(12)O(14)	63.5667	64.0589	62.192	63.519
LYTAWAYQHELEETTVPEIQR	C(117)H(173)N(29)O(37)	80.6094	80.6799	80.392	80.745
FFPYYVYNIIGGLDEEGK	C(103)H(142)N(20)O(29)	117.697	118.861	116.47	118.14
ILQCYR#Carbamidomethyl:4	C(37)H(61)14N(1)N(10)O(10)S(1)	28.0849	28.3661	26.963	28.553
KPVIVFVPSR	C(55)H(92)N(14)O(12)	55.7496	56.9484	55.066	57.305
AVEDDFVEMR	C(51)H(79)N(13)O(19)S(1)	56.2398	56.5775	55.154	56.436
MVNPTVFFDIAVDGEPLGR#Acetyl:0;Oxidation:1	C(96)H(147)N(23)O(30)S(1)	125.301	125.791	124.51	125.66
NLITDICTEQCTLSDQLLPK#Carbamidomethyl:7;Carbamidomethyl:11	C(99)H(168)14N(2)N(24)O(36)S(2)	102.016	102.227	100.91	102.39
QDQIQQVVNHGLVPFLVSVLSK	C(111)H(182)N(30)O(32)	126.614	127.353	126.89	126.98
LPLSPPLVEDSAFEPSRK	C(90)H(144)N(22)O(28)	78.5494	78.8387	77.234	78.892
HFHNTLEHLR	C(58)H(86)N(20)O(15)	28.6122	28.6122	28.573	28.573
TAAYAIPMLQLLLHR	C(79)H(131)N(21)O(19)S(1)	116.031	116.781	114.54	116.34
LGGIVLPNDGQCHLENNMYTMSHYYDYPSIAHLVQK#Carbamidomethyl:12	C(185)H(277)14N(1)N(48)O(56)S(3)	92.1933	92.5424	91.031	91.154
SVILEAFSSPSEEVK	C(72)H(116)N(16)O(26)	75.2673	75.5374	74.001	75.546
AVLQEEQANLWFSK	C(76)H(115)N(19)O(23)	76.731	77.1784	75.566	77.262
ELNARPMEVFMCSVLK#Carbamidomethyl:12	C(83)H(138)14N(1)N(21)O(24)S(3)	97.8642	98.1612	96.613	97.071
TLAEPPAK	C(37)H(63)N(9)O(12)	22.7759	22.9054	22.578	23.022
ESEEGNPVR	C(40)H(65)N(13)O(18)	13.8348	13.8348	13.301	13.301
HFEELETIMDR	C(61)H(94)N(16)O(21)S(1)	66.3533	66.5835	64.932	66.683
GYPTLLWFR	C(58)H(81)N(13)O(12)	97.1804	97.7052	95.762	97.813
SMYEEEINETRR	C(63)H(101)N(19)O(25)S(1)	37.3639	37.8017	36.242	37.807
TGPNLHGLFGR	C(52)H(81)N(17)O(14)	59.8445	60.6813	59.237	60.985
MVIEYAR	C(39)H(64)N(10)O(11)S(1)	42.3236	42.3236	41.048	41.048
VQGFQVEYK	C(51)H(76)N(12)O(15)	47.8373	48.0942	46.506	48.362
DSPCQLEALK#Carbamidomethyl:4	C(48)H(81)14N(1)N(12)O(18)S(1)	46.0814	46.2398	44.845	46.408
TITTLYVGGLGDTITETDLR	C(93)H(155)N(23)O(34)	91.3699	91.5723	90.203	91.527
DKLNNLVLFDK	C(60)H(99)N(15)O(18)	68.5074	68.9299	67.107	69.089
NQVALNPQNTVFDAK	C(72)H(115)N(21)O(24)	60.6854	61.7339	59.599	61.744
ALHHGIDLEK	C(50)H(81)N(15)O(15)	27.5477	28.042	26.385	28.184
ELGEYGLQAYTEVK	C(72)H(110)N(16)O(25)	67.3934	67.8696	66.296	67.732
MFADYLAHESR	C(59)H(86)N(16)O(18)S(1)	54.0127	54.8816	53.339	54.822
VDSIDDR	C(32)H(54)N(10)O(15)	15.6847	15.6847	15.48	15.48
AVELAANTK	C(39)H(69)N(11)O(14)	26.2192	26.5795	25.129	26.73
ETLIDVAR	C(39)H(69)N(11)O(14)	49.9261	50.3568	48.931	50.624
SPVAVQSTK	C(39)H(69)N(11)O(14)	17.3569	17.6262	16.868	17.838
LGVTANDVK	C(39)H(69)N(11)O(14)	32.1087	32.2216	30.805	32.155
LEESVALR	C(39)H(69)N(11)O(14)	20.5642	20.9338	20.165	21.136
HQTLVLTLPTVAFLEDK	C(89)H(145)N(21)O(26)	104.751	105.592	104.26	105.69
AEGGYFGQIR	C(49)H(72)N(14)O(15)	49.0702	49.1368	47.692	49.21
VQELETSLAELR	C(59)H(102)N(16)O(22)	68.5321	68.7681	67.307	68.854
EGSALTEGAKEEGGEEVAK	C(77)H(127)N(21)O(34)	32.5386	32.5386	31.488	31.488
VTQNLPMK	C(40)H(71)N(11)O(12)S(1)	32.3211	32.5206	31.035	32.814
AELNEFLTR	C(48)H(77)N(13)O(16)	61.3497	61.8592	60.167	62.028
LDGENIYIR	C(48)H(77)N(13)O(16)	49.8727	49.8727	49.381	49.381
EFSEIQLAR	C(48)H(77)N(13)O(16)	55.722	55.9561	54.552	55.146
SPGIIFIPGYLSYMNGTK	C(92)H(140)N(20)O(25)S(1)	106.762	106.762	105.73	105.73
FMQASEDLLK	C(52)H(84)N(12)O(17)S(1)	59.2185	60.0238	58.329	60.163
AKWDAWNELK	C(59)H(85)N(15)O(16)	60.3436	60.4671	59.034	60.443
KLAPPLVTLLSAEPELQYVALR	C(113)H(189)N(27)O(31)	120.72	121.102	119.76	121.22
RVFIMDNCEELIPEYLNFIR#Oxidation:5;Carbamidomethyl:8	C(116)H(179)14N(1)N(28)O(34)S(2)	105.783	106.033	104.76	105.75
DLSEVSETTESTDVK	C(66)H(110)N(16)O(32)	43.8446	44.1995	42.95	43.958
GLGYAQYLPK	C(53)H(80)N(12)O(14)	64.9331	64.9331	63.446	63.446
KSEDGTPAEDGTPAATGGSQPPSMGR	C(100)H(161)N(31)O(42)S(1)	35.2881	35.9151	34.334	35.65
GIPILSLDWLHQSR	C(75)H(119)N(21)O(20)	102.775	103.125	101.58	103.27
LMELHGEGSSSGK	C(54)H(90)N(16)O(21)S(1)	28.0237	28.5464	26.905	28.709
GESGQSWPR	C(42)H(62)N(14)O(15)	26.7185	27.0606	25.59	27.248
SIQGHHVCLLVK#Carbamidomethyl:8	C(61)H(103)14N(1)N(18)O(16)S(1)	40.8312	40.8312	39.524	39.524
SMMSPMAER	C(40)H(70)N(12)O(14)S(3)	39.1089	39.4463	37.93	39.75
VTSVVFHPSQDLVFSASPDATIR	C(111)H(173)N(29)O(35)	82.3654	82.6132	81.133	81.603
GVNLPGAAVDLPAVSEKDIQDLK	C(103)H(173)N(27)O(35)	87.6595	88.3529	86.626	87.955
ALSGTSPDDVQPGPSVGPPSK	C(85)H(137)N(23)O(32)	47.2606	47.2606	46.195	46.195
MATQASTLYSNNITK	C(69)H(115)N(19)O(25)S(1)	48.2992	48.6291	47.585	48.448
SLESINSR	C(36)H(64)N(12)O(15)	25.9435	26.266	25.165	26.446
VSNTLESR	C(36)H(64)N(12)O(15)	16.756	17.1256	16.464	17.259
LCEPEVLNSLEETYSPFFR#Carbamidomethyl:2	C(105)H(156)14N(1)N(23)O(34)S(1)	111.872	112.317	110.57	111.13
ESEDFIVEQYK	C(62)H(91)N(13)O(23)	56.9082	57.1933	55.891	56.994
VYCGPSPSCLVQSSSLSNAHIDYTTKPAIIFR#Carbamidomethyl:3;Carbamidomethyl:9	C(157)H(246)14N(2)N(40)O(49)S(2)	85.693	86.3129	84.651	85.905
DLVDYITTHYK	C(63)H(94)N(14)O(20)	77.5352	78.0471	76.386	77.889
ALVTLSSGDMR	C(47)H(84)N(14)O(17)S(1)	53.4737	54.1409	52.898	53.745
SPDFTNENPLETR	C(64)H(98)N(18)O(25)	55.9182	57.1465	55.558	57.029
GIGFLTSGWR	C(51)H(76)N(14)O(13)	81.0381	81.1808	80.494	81.4
ELPELLQR	C(44)H(76)N(12)O(14)	61.6814	62.2481	60.488	62.318
YPYWPHQPIENL	C(76)H(101)N(17)O(19)	79.4932	79.4932	78.579	78.579
ALTVGGFIEEEKEDLLQHFSTANQGPK	C(131)H(204)N(34)O(44)	105.078	105.661	104.17	105.71
QQWQQLYDTLNAWK	C(84)H(120)N(22)O(24)	96.1597	96.4804	95.044	96.594
FLGATTDTTVLEANAVLLGIQESK	C(110)H(183)N(27)O(38)	108.415	108.415	107.23	107.23
SGSWAAIYQDIR	C(61)H(91)N(17)O(19)	76.1705	76.4939	74.952	76.577
FTCSESQVNSR#Carbamidomethyl:3	C(52)H(83)14N(1)N(16)O(21)S(1)	22.7909	22.7909	22.241	22.241
GFALVGVGSEASSK	C(57)H(93)N(15)O(20)	60.8923	61.3881	59.75	61.416
IRYESLTDPSK	C(57)H(93)N(15)O(20)	38.5571	38.9531	37.403	39.099
SSGCFPNMAAK#Carbamidomethyl:4	C(48)H(76)14N(1)N(13)O(16)S(2)	39.6907	40.271	38.615	40.684
LRGPSGGGEEPALSQYQR	C(80)H(128)N(26)O(28)	41.8952	42.4598	40.888	42.174
EEASNFR	C(35)H(53)N(11)O(14)	15.7195	15.7195	15.424	15.424
TGPFAEHSNQLWNISAVPSWSK	C(112)H(162)N(30)O(33)	87.867	88.077	86.793	87.548
VHIPNDDAQFDASHCDSDKGEFGGFGSVTGK#Carbamidomethyl:15	C(140)H(204)14N(1)N(39)O(51)S(1)	61.3748	61.7618	60.421	61.473
YLEGTSCIAGVLVPAK#Carbamidomethyl:7	C(75)H(124)14N(1)N(17)O(23)S(1)	78.2878	78.52	77.096	78.528
CESAPGCGVWQR#Carbamidomethyl:1;Carbamidomethyl:7	C(57)H(87)14N(2)N(17)O(19)S(2)	40.6454	41.0179	39.386	40.343
ECCHGDLLECADDR#Carbamidomethyl:2;Carbamidomethyl:3;Carbamidomethyl:10	C(66)H(104)14N(3)N(19)O(28)S(3)	38.9166	39.3646	37.749	39.584
SPDLLMYQGPPDTAEIIK	C(89)H(142)N(20)O(29)S(1)	85.7985	86.5067	85.01	86.182
DYTQINVGNLELSANHNILQIVDVCMESEKDHK#Carbamidomethyl:25	C(162)H(260)14N(1)N(45)O(57)S(2)	104.935	104.985	104.03	104.08
QVFEGQNR	C(41)H(64)N(14)O(14)	19.3818	19.3818	19.682	19.682
LLGYVATLK	C(47)H(80)N(10)O(12)	64.1862	64.1862	63.241	63.241
AELTALESLIEMGFPR#Acetyl:0	C(81)H(131)N(19)O(26)S(1)	127.732	128.149	127.75	127.82
APEDAGPQPGSYEIR	C(68)H(103)N(19)O(25)	43.3851	43.7019	42.307	43.923
FQSIVIGCALEDQKK#Carbamidomethyl:8	C(76)H(126)14N(1)N(19)O(24)S(1)	64.4919	64.8238	63.04	64.898
AITFFTEDDKPLLR	C(77)H(120)N(18)O(23)	79.4272	79.7195	78.194	79.824
ESEITDEDIDGILER	C(71)H(116)N(18)O(32)	74.3541	74.7351	73.273	74.574
LPVDLAEELGHR	C(59)H(97)N(17)O(19)	68.085	68.3839	66.651	68.481
VLEMVEECER#Carbamidomethyl:8	C(52)H(88)14N(1)N(13)O(20)S(2)	46.8066	46.9311	46.017	46.942
ALQIFCR#Carbamidomethyl:6	C(40)H(66)14N(1)N(11)O(10)S(1)	56.6269	56.6269	56.057	56.057
SEEELLVIFNK	C(60)H(97)N(13)O(20)	87.3288	87.7279	86.215	87.423
LSTLPITVDILAETGVGK	C(82)H(143)N(19)O(27)	109.03	109.074	107.72	109.08
NLGVVVAPHTLK	C(57)H(98)N(16)O(15)	52.5593	52.7984	51.254	53.172
SYSAVDVLQTLEHVDLDPQEPPR	C(114)H(178)N(30)O(40)	107.509	107.889	106.39	107.78
GIFVFGNPQLSVIALGSR	C(87)H(139)N(23)O(23)	111.026	111.026	110.73	110.73
VLLVPGPEK	C(45)H(78)N(10)O(12)	53.2562	53.9765	52.068	54.147
LLPAELPAK	C(45)H(78)N(10)O(12)	53.8227	53.8227	52.765	52.765
LWGDHGQEALESAHVCLINATATGTEILK#Carbamidomethyl:16	C(136)H(216)14N(1)N(37)O(45)S(1)	89.7591	89.904	88.438	89.894
FEAHPNDLYVEGLPENIPFR	C(109)H(157)N(27)O(32)	88.0247	88.5885	87.035	88.326
ITNQVHGLK	C(44)H(76)N(14)O(13)	22.8785	22.9326	21.946	22.689
FGFPEGSVELYAEK	C(74)H(105)N(15)O(23)	78.4817	78.7714	77.29	78.687
VRDVLDFYNVPIQDR	C(83)H(129)N(23)O(25)	78.0611	78.2947	76.817	78.385
GSSGGSGAKPSDAASEAARPATSTLNR	C(99)H(167)N(35)O(41)	35.7766	35.7766	34.427	34.427
RFPVAPLIPYPLITK	C(86)H(137)N(19)O(18)	100.475	100.988	99.393	101.14
TIFCLTCSPHHEDLVAIGYK#Carbamidomethyl:4;Carbamidomethyl:7	C(105)H(161)14N(2)N(25)O(31)S(2)	75.2517	75.3039	73.858	74.79
EFAGEDTSDLFLEER	C(76)H(112)N(18)O(30)	74.1582	74.3214	72.907	73.43
HNESVVK	C(34)H(57)N(11)O(12)	7.91799	8.01298	8.0095	8.5931
LPEQPVDVPSEIADSSMTRPQELPELPK	C(135)H(220)N(34)O(47)S(1)	86.4737	86.4737	86.195	86.195
DNFHGLAIFLDTYPNDETTER	C(109)H(158)N(28)O(38)	95.1298	95.4352	93.802	95.238
QVAQQEAER	C(42)H(71)N(15)O(17)	10.3236	10.6599	10.211	11.012
KDTSNHFHVFVGDLSPEITTEDIK	C(121)H(185)N(31)O(41)	76.536	76.536	76.135	76.135
ALMDEVVK	C(39)H(69)N(9)O(13)S(1)	49.2721	49.5994	48.008	49.84
WKPGSLASHVK	C(56)H(88)N(16)O(14)	35.211	35.4009	34.018	34.541
NLSSNEAISLEEIR	C(65)H(111)N(19)O(26)	66.4798	66.9055	65.25	66.818
QLELENLTTQETR	C(65)H(111)N(19)O(26)	61.8545	61.8545	60.797	60.797
ILDIDNVDLAMGK	C(61)H(105)N(15)O(21)S(1)	80.6979	81.0679	79.582	81.006
GRDWNVDLIPK	C(59)H(93)N(17)O(17)	64.85	65.2153	63.368	65.283
IDELEPR	C(37)H(62)N(10)O(14)	31.4768	31.684	30.632	31.914
IPDEELR	C(37)H(62)N(10)O(14)	33.4415	33.4965	32.609	33.069
ICDQWDALGSLTHSR#Carbamidomethyl:2	C(74)H(115)14N(1)N(22)O(25)S(1)	71.2573	71.8888	70.048	72.106
GRPYTLSVALPGSILDNAQSPELR	C(112)H(184)N(32)O(36)	91.7613	91.8862	90.607	91.838
AQLHDTNMELTDLK	C(68)H(113)N(19)O(25)S(1)	52.9174	52.9174	53.09	53.09
NGNHVANSPVSIMVVQSEIGDAR	C(99)H(164)N(32)O(35)S(1)	76.3549	76.509	75.543	75.874
DNQVVQLHPSTVLDHKPEWVLYNEFVLTTK	C(163)H(249)N(41)O(48)	98.116	98.3691	97.072	98.266
LVSEYMSK	C(42)H(69)N(9)O(14)S(1)	35.1884	35.2149	34.259	35.136
NLQSFGTEEPAYSTR	C(73)H(110)N(20)O(27)	51.273	51.8625	50.261	51.716
EDTHHLVNYIPQGSIDSLFEGTWYLVR	C(146)H(213)N(37)O(44)	116.748	117.171	115.41	117
VTELALTASDR	C(49)H(86)N(14)O(19)	47.2993	47.6656	46.045	47.786
KLDVTIEPSEEPLFPADELYGIVGANLK	C(140)H(221)N(31)O(45)	116.318	116.318	115.25	115.25
AYDYLVQNTSFANK	C(74)H(108)N(18)O(24)	62.0939	62.3918	61.126	61.479
AFYGDTLVTGFAR	C(66)H(96)N(16)O(19)	79.0937	79.5262	77.843	79.389
GFKEQIYDVYR	C(66)H(96)N(16)O(19)	54.52	55.6367	54.042	55.757
VLFSAGHDGNVIVWDLAR	C(90)H(137)N(25)O(25)	90.6658	90.9053	89.65	90.871
NEGQLNGETNTPIEGNQAGDAAASAR	C(102)H(165)N(35)O(44)	43.1953	43.4176	42.088	42.611
DYLHYIR	C(46)H(66)N(12)O(12)	50.6661	50.8866	49.906	51.007
AGSDGESIGNCPFSQR#Carbamidomethyl:11	C(67)H(104)14N(1)N(21)O(27)S(1)	42.9189	43.2587	41.812	43.343
LSSGNHPQSNSEDAFK	C(71)H(108)N(22)O(28)	85.7878	85.7878	84.63	84.63
FTMVQVWPVR	C(60)H(91)N(15)O(13)S(1)	87.6158	87.6891	86.513	87.297
GVEKPPHLAALILAR	C(73)H(125)N(21)O(18)	69.596	69.7295	68.085	68.55
EAEKLESEHPDQAQAILSR	C(90)H(147)N(27)O(34)	44.9347	45.1809	43.691	45.484
IQEVADELQK	C(50)H(85)N(13)O(19)	39.6797	40.0371	38.657	40.202
IQELEGQLDK	C(50)H(85)N(13)O(19)	41.4334	41.4334	40.582	40.582
LYTLVLTDPDAPSR	C(70)H(113)N(17)O(23)	74.0558	74.2382	72.698	74.304
VQQLLHICSEHFDSK#Carbamidomethyl:8	C(80)H(125)14N(1)N(22)O(25)S(1)	53.1656	53.8397	52.064	54.093
NDGAAILAAVSSIAQK	C(65)H(113)N(19)O(23)	93.5638	94.0468	92.371	93.878
LQQQLTQAQETLK	C(65)H(113)N(19)O(23)	46.3236	46.5356	45.087	45.814
VINSVDIK	C(39)H(70)N(10)O(13)	31.9124	37.7939	31.14	37.218
KGDIVDIK	C(39)H(70)N(10)O(13)	31.7553	32.2005	30.711	32.438
ELTAVVQK	C(39)H(70)N(10)O(13)	32.6472	32.8706	31.592	33.176
KQIEELK	C(39)H(70)N(10)O(13)	18.0026	18.0608	17.645	17.997
ALIADSGLK	C(39)H(70)N(10)O(13)	44.3498	44.7687	43.167	45.182
MAYEYADER	C(49)H(70)N(12)O(18)S(1)	33.7407	33.7407	33.75	33.75
SACDTVDTWLDDTAK#Carbamidomethyl:3	C(70)H(108)14N(1)N(17)O(29)S(1)	70.6211	71.0722	69.396	70.938
VLIDPVSVQDKDTLSIHYLMLPR	C(120)H(198)N(30)O(35)S(1)	94.5878	94.5878	93.319	93.319
AQSLVISPPAPSPR	C(63)H(106)N(18)O(19)	58.1913	58.3827	57.166	58.632
IDPASEAK	C(35)H(59)N(9)O(14)	18.2356	18.2356	18.429	18.429
LFSLPAQPLWNNR	C(73)H(110)N(20)O(18)	90.7242	91.0218	89.403	90.904
IDYGEYMDK	C(50)H(72)N(10)O(18)S(1)	47.5858	48.0095	46.409	47.912
NANKPLLDEIVPVYR	C(79)H(129)N(21)O(23)	80.3386	80.7674	78.977	80.768
KSNIHCNTIAPNAGSR#Carbamidomethyl:6	C(70)H(118)14N(1)N(25)O(24)S(1)	21.0676	21.7293	20.276	21.87
YDDAIQLYDR	C(56)H(82)N(14)O(20)	53.7828	54.2026	52.65	54.356
IDQVNQLLELDHQK	C(73)H(121)N(21)O(25)	67.7199	68.0007	66.602	68.177
TGSAVAPVHPPNR	C(56)H(91)N(19)O(17)	29.4817	30.1537	28.311	30.445
MVIPGGIDVHTR	C(56)H(95)N(17)O(16)S(1)	58.6876	58.8265	57.629	59.082
NLHGDGIALWYTR	C(69)H(102)N(20)O(19)	69.0668	69.1894	68.996	69.373
HSSVYPTQEELEAVQNMVSHTER	C(112)H(175)N(33)O(41)S(1)	82.474	83.2234	81.228	83.242
NFIVWLEDQK	C(61)H(90)N(14)O(17)	90.8779	91.3162	89.538	91.278
LSQVSDSVSGQTVVDPK	C(73)H(124)N(20)O(29)	46.2359	46.7293	45.307	46.237
VIPSFMCQAGDFTNHNGTGGK#Carbamidomethyl:7	C(95)H(144)14N(1)N(27)O(31)S(2)	68.6177	68.8795	67.263	69.128
GQTLVVQFTVK	C(56)H(94)N(14)O(16)	69.9855	72.2394	68.629	71.238
DIRPGAAFEPTYIYR	C(82)H(121)N(21)O(23)	70.0725	70.3959	68.932	70.443
YSLDPENPTK	C(51)H(78)N(12)O(19)	42.8083	43.3007	41.625	43.232
ADDADEFGYSR	C(52)H(72)N(14)O(22)	36.9762	36.9762	35.9	35.9
FHFIDIYLDELSK	C(79)H(114)N(16)O(22)	98.8608	99.0766	97.474	99.156
FGIYDIDNK	C(50)H(73)N(11)O(16)	60.9858	61.2993	59.694	61.421
ELTPQVVSAAR	C(50)H(87)N(15)O(17)	46.2793	46.6077	45.083	46.724
LDQAVLDLQR	C(50)H(87)N(15)O(17)	56.9404	56.9404	57.213	57.213
TDSSPNQAR	C(37)H(62)N(14)O(17)	4.09819	7.03361	4.342	7.3897
IRELESQISELQEDLESER	C(95)H(159)N(27)O(39)	83.6467	84.2755	82.826	84.198
CTYLVLDEADR#Carbamidomethyl:1	C(57)H(91)14N(1)N(14)O(21)S(1)	59.8681	60.5147	58.947	60.579
SQIFSTASDNQPTVTIK	C(79)H(129)N(21)O(29)	59.763	60.3085	58.659	60.301
APHLQLIEGK	C(50)H(84)N(14)O(14)	47.9628	48.1469	46.556	47.104
RLEAFLTQK	C(50)H(84)N(14)O(14)	47.0204	47.2087	46.31	47.222
MQEVYNFNAINNSEIR	C(83)H(128)N(24)O(28)S(1)	69.5844	69.8994	68.372	69.736
IFLLGLADNEAAIVQAESEETKER	C(115)H(188)N(30)O(41)	100.642	100.961	99.433	100.96
WCEYGLTFTEK#Carbamidomethyl:2	C(66)H(92)14N(1)N(13)O(20)S(1)	69.7563	70.0284	68.438	70.149
VLDFEHFLPMLQTVAK	C(89)H(138)N(20)O(23)S(1)	114.557	114.763	113.34	114.86
TFDTFCPLGPALVTK#Carbamidomethyl:6	C(77)H(119)14N(1)N(16)O(22)S(1)	87.7226	87.7683	86.588	86.615
LESPTVSTLTPSSPGK	C(69)H(117)N(17)O(26)	52.9393	53.821	52.155	53.56
LEEGLVNNKYDTALNLLK	C(91)H(151)N(23)O(30)	81.27	81.3878	81.381	81.507
FLTWILNR	C(52)H(79)N(13)O(11)	88.5802	89.0604	87.256	89.106
VAANAPK	C(29)H(51)N(9)O(9)	9.9361	9.9361	10.329	10.329
DFWEQEVR	C(50)H(69)N(13)O(16)	57.7389	58.5596	57.47	57.739
TEVHIRPK	C(43)H(74)N(14)O(12)	15.3544	15.3544	15.365	15.365
EVAYLGNEVSDEECLKR#Carbamidomethyl:14	C(84)H(135)14N(1)N(22)O(32)S(1)	53.516	54.2877	52.789	54.16
LTFDTTFSPNTGKK	C(70)H(109)N(17)O(23)	55.8438	57.1552	55.262	57.341
NVLLLGEDGAGK	C(51)H(88)N(14)O(18)	57.6941	58.6784	56.948	58.721
SGPSVPVSVQTK	C(51)H(88)N(14)O(18)	41.9221	42.3965	40.872	42.531
VIFPAPTPK	C(48)H(76)N(10)O(11)	54.5184	55.5192	53.742	55.725
FGIQAQMVTTDFQK	C(72)H(112)N(18)O(22)S(1)	72.936	73.173	71.642	73.18
GYSIPFMGSDVSVVR	C(72)H(112)N(18)O(22)S(1)	87.9556	88.0688	86.939	87.637
EELAGTQQK	C(41)H(70)N(12)O(17)	13.7673	13.7673	13.763	13.763
SLDQAINDK	C(41)H(70)N(12)O(17)	29.8973	29.9343	29.063	29.338
IGTDIQDNK	C(41)H(70)N(12)O(17)	23.4884	23.8321	22.964	23.985
EVLGSLPNVFSALCLNAR#Carbamidomethyl:14	C(86)H(142)14N(1)N(23)O(26)S(1)	114.415	114.415	113.29	113.29
LYIGNLSPAVTADDLR	C(76)H(124)N(20)O(25)	81.5318	81.8269	80.38	81.781
LLAQDQGQGAPLLEPAP	C(76)H(124)N(20)O(25)	73.7653	73.7683	73.394	73.421
SVFDIPIFTEEFLNHSK	C(95)H(139)N(21)O(28)	116.318	117.038	114.77	116.74
GSLQILDQLLLPK	C(66)H(116)N(16)O(19)	110.183	110.526	108.92	110.57
NLNYLHLDYNFNLKPVK	C(99)H(149)N(25)O(26)	82.6139	82.9329	81.338	82.952
ALWLAENQAQPMLR	C(73)H(117)N(21)O(20)S(1)	78.4498	78.4498	77.555	77.555
NGVMPSHFSR	C(48)H(74)N(16)O(14)S(1)	34.0629	34.4506	32.892	34.858
DKELTGALIASLINCYIR#Carbamidomethyl:15	C(90)H(152)14N(1)N(23)O(28)S(1)	121.293	121.44	119.97	121.59
GSEGKPSLTLPASAPGPEEALTTVTVAPAPR	C(131)H(217)N(35)O(45)	83.6134	83.6134	83.194	83.194
TGTSCALDCGAGIGR#Carbamidomethyl:5;Carbamidomethyl:9	C(57)H(98)14N(2)N(18)O(23)S(2)	40.0743	40.7423	39.142	40.798
QATYGYYLGNPAEFHDSSDHHTFK	C(126)H(169)N(33)O(40)	58.7918	58.7918	58.793	58.793
VVDALGNAIDGKGPIGSK	C(74)H(127)N(21)O(25)	57.4696	58.536	56.809	58.646
GWGELEFGAGDLQGPLFGLK	C(98)H(143)N(23)O(28)	113.802	114.318	112.45	113.87
IAVYSCPFDGMITETK#Carbamidomethyl:6	C(81)H(126)14N(1)N(17)O(26)S(2)	79.1618	79.3997	77.873	79.379
LAEQAER	C(33)H(57)N(11)O(13)	10.8993	11.6628	11.026	11.77
ALGGEDVR	C(33)H(57)N(11)O(13)	20.8268	21.0623	20.132	21.26
GDLNDCFIPCTPK#Carbamidomethyl:6;Carbamidomethyl:10	C(65)H(101)14N(2)N(15)O(22)S(2)	62.4014	62.8178	61.234	62.806
ESLHEVSK	C(39)H(65)N(11)O(15)	13.7551	14.0886	13.345	14.19
VGQASEIAR	C(38)H(67)N(13)O(14)	20.5513	20.8308	19.908	20.897
LREDLER	C(38)H(67)N(13)O(14)	20.9958	21.356	20.185	21.58
TQLEINGR	C(38)H(67)N(13)O(14)	31.4169	31.4169	30.959	30.959
DLQQSIAR	C(38)H(67)N(13)O(14)	32.7829	33	31.685	32.108
KEQLADAR	C(38)H(67)N(13)O(14)	11.458	11.7392	11.253	11.883
IYWGTATTGKPHVAYFVPMSK	C(112)H(164)N(26)O(28)S(1)	73.5814	73.7133	72.997	73.281
DTSVEGSEMVPGK	C(54)H(90)N(14)O(23)S(1)	37.5964	38.066	36.605	38.025
SMMSMGADR	C(36)H(64)N(12)O(14)S(3)	33.8085	33.8085	33.604	33.604
VTNRDIICQIAYAR#Carbamidomethyl:8	C(72)H(121)14N(1)N(22)O(22)S(1)	62.4175	62.7058	61.113	62.919
WVQDELHSVLGLSER	C(78)H(122)N(22)O(25)	80.5524	80.5524	80.116	80.116
LLVSNLDFGVSDADIQELFAEFGTLKK	C(136)H(213)N(31)O(43)	126.864	127.406	126.86	126.93
TYAICGAIR#Carbamidomethyl:5	C(44)H(73)14N(1)N(12)O(13)S(1)	47.7096	48.0245	46.441	48.22
LDLSVTEAVVAGIAK	C(66)H(116)N(16)O(22)	96.1689	96.1689	95.845	95.845
EIYDDLQALHTDDPLTWDYVAR	C(119)H(173)N(29)O(40)	96.728	96.9482	95.493	96.894
SWEEQMIEVGR	C(58)H(90)N(16)O(20)S(1)	67.204	67.6096	65.926	67.693
LGDSHDLQR	C(42)H(69)N(15)O(16)	18.033	18.0928	17.65	17.906
LFPGFEIETVK	C(62)H(94)N(12)O(17)	84.6356	84.9995	83.268	85.052
FEIINAIYEPTEEECEWKPDEEDEISEELKEK#Carbamidomethyl:15	C(174)H(260)14N(1)N(37)O(66)S(1)	91.2237	91.534	89.985	90.144
SCAHDWVYE#Carbamidomethyl:2	C(51)H(67)14N(1)N(12)O(17)S(1)	44.8644	45.2153	43.633	45.458
EVGVYEALKDDSWLK	C(80)H(122)N(18)O(26)	81.6828	82.0465	80.509	82.104
VLFPATGYLSIVWK	C(80)H(120)N(16)O(18)	114.755	115.76	113.29	115.17
ETYEVLLSFIQAALGDQPR	C(97)H(152)N(24)O(31)	127.17	127.677	127.26	127.34
LATGSDDNCAAFFEGPPFK#Carbamidomethyl:9	C(91)H(130)14N(1)N(21)O(30)S(1)	81.599	81.8159	80.489	81.587
TNAVSEIKR	C(42)H(76)N(14)O(15)	20.9518	21.334	20.161	21.609
ITITNDKGR	C(42)H(76)N(14)O(15)	18.1893	18.6872	17.67	18.883
LLHHDDPEVLADTCWAISYLTDGPNER#Carbamidomethyl:14	C(137)H(205)14N(1)N(36)O(46)S(1)	99.3059	99.6115	98.085	99.613
VDEFVTHNLSFDEINK	C(85)H(127)N(21)O(29)	69.9992	70.2289	68.972	70.304
TNVNGGAIALGHPLGGSGSR	C(76)H(127)N(27)O(26)	50.8307	51.1565	49.53	51.417
GDVENIEVVQK	C(52)H(88)N(14)O(20)	42.6002	42.8515	41.459	41.82
GFGFILFK	C(49)H(69)N(9)O(9)	97.1905	98.3036	95.772	98.374
PNIVLFSGSSHQDLSQR	C(81)H(129)N(25)O(27)	61.401	61.97	60.153	62.207
ASPNTPPGR	C(37)H(61)N(13)O(13)	11.6726	11.6855	11.707	11.73
IHDENLR	C(37)H(61)N(13)O(13)	14.2363	14.4781	13.836	14.495
KLAEEEDLFDSAHPEEGDLDLASESTAHAQSSK	C(149)H(230)N(40)O(61)	66.426	66.6815	65.175	66.812
LSEIPLTLHSVSELVR	C(80)H(137)N(21)O(25)	91.4208	91.8536	90.219	91.826
DAIHFYNK	C(47)H(66)N(12)O(13)	38.6958	39.0197	37.459	39.358
DDWEEKR	C(41)H(60)N(12)O(16)	17.516	17.7738	17.101	18.002
EQFYHSCK#Carbamidomethyl:7	C(48)H(67)14N(1)N(12)O(15)S(1)	18.1679	18.3472	17.917	18.343
YIMIFR	C(41)H(63)N(9)O(8)S(1)	69.7524	70.5469	68.252	70.717
LGKDPNTYFIVGTAMVYPEEAEPK	C(122)H(185)N(27)O(38)S(1)	87.6012	87.6012	86.435	86.435
IGGDAGTSLNSNDYGYGGQK	C(82)H(124)N(24)O(33)	43.8324	44.0655	43.194	43.698
LWCVLK#Carbamidomethyl:3	C(39)H(63)14N(1)N(8)O(8)S(1)	18.066	18.219	17.841	17.988
AVHVESVQPLSLENLALR	C(87)H(147)N(25)O(27)	86.1004	86.1658	85.62	86.17
LLQAGEENQVLELLIHR	C(87)H(147)N(25)O(27)	99.4371	99.5526	97.968	98.63
LTAELIEQAAQYTNAVR	C(82)H(135)N(23)O(28)	87.2625	88.1526	86.433	87.554
ILEFVGR	C(39)H(64)N(10)O(10)	56.2613	56.6691	54.883	56.789
FAQIVQK	C(39)H(64)N(10)O(10)	33.2554	33.5876	31.99	33.889
LFIVDAR	C(39)H(64)N(10)O(10)	56.635	57.8121	56.001	58.181
ALDPADQHLR#Acetyl:0	C(50)H(80)N(16)O(17)	46.748	46.9406	45.458	47.083
LGPLQVAR	C(38)H(68)N(12)O(10)	47.0024	47.2382	45.628	47.549
KQHSLLK	C(38)H(68)N(12)O(10)	10.7	11.592	10.59	11.676
FVLINWTGEGVNDVRK	C(84)H(131)N(23)O(24)	80.9325	80.9594	80.144	80.448
MGQTMER	C(32)H(57)N(11)O(12)S(2)	13.9857	14.2926	13.566	14.376
IVSGIITPIHEQWEK	C(81)H(128)N(20)O(23)	68.7644	69.1008	67.282	69.339
LLTQHENIKNEIDNYEEDYQK	C(114)H(174)N(30)O(42)	57.254	58.5084	56.97	58.245
NPVLQQDAHSSVTITPQR	C(84)H(139)N(27)O(29)	47.0291	47.0291	45.606	45.606
APIQWEER	C(46)H(69)N(13)O(14)	42.8191	43.5068	41.897	43.927
AVLLDLEPR	C(46)H(80)N(12)O(14)	69.4432	69.7953	68.148	69.765
GTGIVSAPVPK	C(46)H(80)N(12)O(14)	44.8274	45.1223	43.582	45.454
LNFSTPTSTNIVSVCR#Carbamidomethyl:15	C(76)H(126)14N(1)N(21)O(26)S(1)	70.0512	70.2569	68.774	69.966
DTPGHGSGWAETPR	C(62)H(90)N(20)O(22)	32.4895	32.7001	31.213	32.906
VVWVEESDKR	C(55)H(87)N(15)O(18)	37.3069	37.6947	35.992	37.907
AIADCENIR#Carbamidomethyl:5	C(42)H(72)14N(1)N(13)O(16)S(1)	30.0235	30.1888	28.826	30.471
FTEAGER	C(34)H(52)N(10)O(13)	13.8578	13.9094	13.96	14.017
GLDFSDR	C(34)H(52)N(10)O(13)	38.1263	38.1263	37.763	37.763
VQEQELK	C(37)H(64)N(10)O(14)	16.3819	16.3819	16.308	16.308
EGVVAAAEK	C(37)H(64)N(10)O(14)	20.5348	20.7269	20.086	20.87
LDLLEDR	C(37)H(64)N(10)O(14)	52.8101	53.3085	51.647	53.408
QVEQLEK	C(37)H(64)N(10)O(14)	18.487	18.6262	18.008	18.508
LEGAEINK	C(37)H(64)N(10)O(14)	23.2965	23.3619	23.005	23.139
DWVLNEFK	C(50)H(71)N(11)O(14)	54.0304	77.3837	53.589	77.468
AAAAPGASPSPGGDAAWSEAGPGPRPLAR	C(114)H(176)N(36)O(37)	55.5721	56.6946	55.148	56.037
FLCNMTFLK#Carbamidomethyl:3	C(54)H(84)14N(1)N(11)O(13)S(2)	17.6624	17.7629	17.03	17.629
ELAEITLDPPPNCSAGPK#Carbamidomethyl:13	C(82)H(133)14N(1)N(20)O(29)S(1)	64.9406	65.3602	63.744	65.235
GCCFVTFYTR#Carbamidomethyl:2;Carbamidomethyl:3	C(58)H(83)14N(2)N(13)O(16)S(2)	66.0381	66.2704	64.542	66.48
EQVLEPMLNGTEK	C(63)H(106)N(16)O(23)S(1)	58.4067	58.5447	58.094	58.455
QHITLALEK	C(47)H(81)N(13)O(14)	44.6266	45.0235	43.724	44.741
VEPATPLAVR	C(47)H(81)N(13)O(14)	47.0673	47.0844	46.183	46.377
LHAEFAAERDWEQFHQPR	C(102)H(143)N(31)O(29)	58.3033	58.3033	56.971	56.971
DAEIPEGAAR	C(42)H(69)N(13)O(17)	29.141	29.4842	28.097	29.502
AVALYFIDK	C(51)H(78)N(10)O(13)	73.4293	73.8744	72.093	74.028
LFIGGLSFETTDDSLREHFEK	C(110)H(165)N(27)O(36)	87.9227	88.4199	86.613	88.26
FMSAYEQR	C(45)H(66)N(12)O(14)S(1)	33.8911	34.3199	32.798	34.298
DYAFVHFEDR	C(60)H(79)N(15)O(18)	62.4298	62.8048	61.172	62.859
EAAWAISNLTISGR	C(65)H(105)N(19)O(21)	79.0901	79.0901	78.04	78.04
TPPYADPSLQAPVR	C(68)H(106)N(18)O(21)	55.6716	56.096	55.517	56.195
MLVDDIGDVTITNDGATILK	C(90)H(154)N(22)O(33)S(1)	92.3132	92.3467	91.396	91.403
DPWYSWDQPGLR	C(71)H(94)N(18)O(20)	77.4816	77.7681	76.38	77.8
ISDSVLVDIK	C(48)H(85)N(11)O(17)	64.5184	64.718	63.174	64.581
AFLDNPGILSELCGTLSR#Carbamidomethyl:13	C(85)H(139)14N(1)N(22)O(28)S(1)	105.441	106.467	105.16	106.47
RFNDGSDEK	C(43)H(66)N(14)O(18)	8.65143	8.84149	8.6759	9.3351
DPQLVPILIEAAR	C(65)H(111)N(17)O(19)	97.5772	97.8347	96.375	97.368
LTPVPDSFFAK	C(59)H(88)N(12)O(16)	74.5263	74.863	73.596	74.987
TPIAAGHPSMNLLLR	C(70)H(119)N(21)O(19)S(1)	69.6166	70.1521	68.211	70.254
NDVMNLLESAGFSR	C(65)H(105)N(19)O(23)S(1)	95.2034	95.4381	93.869	95.394
VTVLGHVQR	C(44)H(77)N(15)O(12)	32.15	32.298	30.865	31.829
LMTQAQLEEATR	C(57)H(99)N(17)O(21)S(1)	49.4648	49.8293	48.386	50.016
MFSSSAK#Acetyl:0	C(34)H(54)N(8)O(12)S(1)	42.1378	42.4241	41.106	41.495
RVLGLVLLR	C(48)H(91)N(15)O(10)	72.8158	73.6008	71.44	73.744
LVEGILHAPDAGWGNLVYVVNYPK	C(124)H(186)N(30)O(33)	103.426	104.364	102.54	104.46
LEEHFK	C(37)H(55)N(9)O(11)	19.6315	19.9265	19.316	20.06
ESVEQQADSFK	C(53)H(82)N(14)O(22)	38.5288	38.9992	37.391	38.814
QAILAAQR	C(37)H(67)N(13)O(11)	28.9203	29.2151	27.761	29.432
DRENYDR	C(38)H(58)N(14)O(16)	7.91421	7.91421	8.4394	8.4394
YYETHNVK	C(48)H(68)N(12)O(15)	14.1409	14.1995	14.136	14.192
VTEGQQER	C(37)H(63)N(13)O(16)	7.27405	7.93966	7.6117	8.2563
KLDVSIEMPEELDISQLR	C(91)H(155)N(23)O(32)S(1)	92.0766	92.4134	90.804	92.128
TILLNTK	C(36)H(67)N(9)O(11)	41.1591	41.1591	41.173	41.173
AKEILTK	C(36)H(67)N(9)O(11)	14.9754	15.4848	14.7	15.597
HFIMQVVCEATQCPDTR#Carbamidomethyl:8;Carbamidomethyl:13	C(87)H(138)14N(2)N(24)O(28)S(3)	69.083	69.4639	67.823	69.397
NATMPVTMLIR	C(53)H(95)N(15)O(15)S(2)	79.634	80.1073	78.303	80.206
CLTTDEYDGHSTYPSHQYQ#Carbamidomethyl:1	C(98)H(136)14N(1)N(25)O(37)S(1)	40.5889	41.0471	40.159	41.304
HILLAVANDEELNQLLK	C(86)H(145)N(23)O(27)	91.4909	92.3821	90.209	92.309
LPLTPVFEGLAFK	C(71)H(110)N(14)O(17)	105.565	106.494	105.23	106.55
GGAAVDPDSGLEHSAHVLEK	C(84)H(133)N(25)O(31)	48.7036	49.1655	47.527	49.255
EWAHATIIPK	C(55)H(84)N(14)O(14)	50.1039	50.171	48.739	49.098
RSTITSR	C(32)H(61)N(13)O(12)	7.28035	7.77624	7.1172	8.346
VYVPALIFGQLLTSSNYDDDEKK	C(119)H(183)N(27)O(39)	118.098	118.098	117.31	117.31
SVQATTENK	C(39)H(68)N(12)O(17)	8.60058	9.06922	8.5103	9.5241
IVGNLLYYR	C(53)H(83)N(13)O(13)	66.6671	66.6671	65.552	65.552
GTTITLVLK	C(43)H(80)N(10)O(13)	65.1714	65.5269	63.673	65.643
GHPHSASSPSER	C(50)H(77)N(19)O(19)	6.91017	6.91017	7.4943	7.4943
AKELLGQGLLLR	C(59)H(107)N(17)O(16)	70.8479	71.0687	70.315	71.225
LNQYFQK	C(44)H(65)N(11)O(12)	34.2198	34.569	33.035	34.772
HADYIASYGSK	C(54)H(78)N(14)O(18)	30.7635	30.8017	29.968	30.326
TIGGGDDSFNTFFSETGAGK	C(87)H(126)N(22)O(33)	79.7435	81.9929	78.52	81.599
WTETYVR	C(44)H(63)N(11)O(13)	39.5143	39.9351	38.372	39.961
EQFVEFR	C(44)H(63)N(11)O(13)	51.8706	52.2844	50.659	52.413
MLPTIIADNAGYDSADLVAQLR#Oxidation:1	C(102)H(167)N(27)O(35)S(1)	96.2371	96.7934	95.475	96.371
VHCCLYFIPATGHSLRPLDIEFMK#Carbamidomethyl:3;Carbamidomethyl:4	C(132)H(202)14N(2)N(32)O(34)S(3)	92.1358	92.3855	90.975	91.056
KKNLQYYDISAK	C(67)H(107)N(17)O(20)	35.2862	35.2862	34.603	34.603
VLPGMHHPIQMKPADSEK	C(88)H(143)N(25)O(25)S(2)	40.2139	40.2139	39.632	39.632
VALTGLTVAEYFR	C(67)H(106)N(16)O(19)	93.599	94.8236	92.261	94.373
PSGEAFVELESEDEVK	C(76)H(117)N(17)O(31)	65.6499	67.4577	64.893	66.601
SLMSADNVR	C(39)H(69)N(13)O(15)S(1)	35.6586	36.1133	34.74	36.031
SAAMTLNER	C(39)H(69)N(13)O(15)S(1)	29.6585	29.875	28.481	29.679
LEQEEQQR	C(42)H(70)N(14)O(18)	9.39662	9.8235	9.2128	10.013
ISNYGWDQSDK	C(57)H(81)N(15)O(21)	39.3361	39.9036	38.292	39.858
VPTHVPVCVLGNYR#Carbamidomethyl:8	C(72)H(115)14N(1)N(20)O(19)S(1)	61.7396	61.7907	60.772	61.74
HCLQTVWNKPTVK#Carbamidomethyl:2	C(72)H(115)14N(1)N(20)O(19)S(1)	40.9947	41.4474	39.706	41.399
TLLAQTLAK	C(43)H(79)N(11)O(13)	52.8647	53.4566	51.649	53.702
MSNALAIQVDSEGK	C(60)H(103)N(17)O(23)S(1)	54.1378	54.1756	53.577	53.731
LYGEFADPFK	C(58)H(79)N(11)O(16)	74.538	74.9011	73.268	74.933
FLILPDMLK#Oxidation:7	C(53)H(88)N(10)O(13)S(1)	84.1601	84.1601	84.31	84.31
FSIQTMCPIEGEGNIAR#Carbamidomethyl:7	C(81)H(131)14N(1)N(22)O(27)S(2)	74.3474	74.6541	73.197	74.494
GQTCVVHYTGMLEDGKK#Carbamidomethyl:4	C(81)H(131)14N(1)N(22)O(27)S(2)	47.1694	47.4328	45.884	47.675
YRDVSPFDHSR	C(60)H(87)N(19)O(19)	32.6993	32.8592	31.642	32.052
ETADAITK	C(35)H(61)N(9)O(15)	16.1619	16.2366	16.03	16.281
AATTLDEK	C(35)H(61)N(9)O(15)	14.5486	14.725	14.022	14.824
IGDYVQQHGGVSLVEQLLQDPK	C(107)H(171)N(29)O(35)	95.1651	95.6033	93.82	95.468
DIYQDLNR	C(44)H(69)N(13)O(16)	46.1294	46.3889	44.957	46.15
LLAVAATAPPDAPNREEVFDER	C(104)H(165)N(29)O(35)	66.2371	66.7847	65.099	66.536
TSGETTQTHTEPTGDSK	C(70)H(113)N(21)O(33)	10.9198	11.155	10.907	11.45
HSLPNSR	C(33)H(55)N(13)O(11)	9.8923	10.16	10.288	10.414
VAAHAVVAR	C(39)H(68)N(14)O(10)	16.1834	16.8774	15.789	16.941
FESILPRPHASIMFCTVGVLLR#Carbamidomethyl:15	C(116)H(187)14N(1)N(30)O(29)S(2)	103.153	103.479	102.15	102.57
RLEELR	C(34)H(62)N(12)O(11)	20.7096	21.0018	19.956	20.97
VGRPTASK	C(34)H(62)N(12)O(11)	7.84526	8.2368	7.976	8.6467
KNICQFLVEIGLAK#Carbamidomethyl:4	C(74)H(125)14N(1)N(18)O(20)S(1)	97.7924	98.1088	96.552	98.188
ATNIEVLSNTFQFTNEAR	C(89)H(139)N(25)O(31)	85.1382	85.7058	84.23	85.504
TVLLSIQALLSAPNPDDPLANDVAEQWK	C(135)H(216)N(34)O(44)	125.301	125.301	125.03	125.03
FLDVENELSR	C(53)H(84)N(14)O(19)	64.3759	64.3759	63.043	63.043
LKEEGNEQFK	C(53)H(84)N(14)O(19)	20.4273	20.5153	20.165	20.401
SGLLVLTTPLASLAPR	C(73)H(129)N(19)O(21)	108.436	109.33	107.68	109.35
STQDEINQAR	C(45)H(76)N(16)O(20)	19.4221	19.7748	19.083	19.814
TGVCICFYQHK#Carbamidomethyl:4;Carbamidomethyl:6	C(62)H(93)14N(2)N(15)O(17)S(2)	53.7521	54.6289	52.979	54.634
VLVPGIPGHHAAIKPAPPQTEQVESK	C(122)H(198)N(34)O(35)	53.8457	53.856	52.699	52.787
QNLFLGSLTSR	C(54)H(90)N(16)O(17)	73.5804	73.9931	72.282	74.089
DKFQETSDEFEAAR	C(71)H(105)N(19)O(28)	43.8395	44.3092	42.829	44.289
KLTVNPGTK	C(42)H(76)N(12)O(13)	19.4832	19.8134	19.126	19.86
IDLTLLNR	C(42)H(76)N(12)O(13)	70.3457	70.6124	68.973	70.692
GDSVIVVLR	C(42)H(76)N(12)O(13)	61.1173	62.0938	59.867	62.273
KSIQSGPLK	C(42)H(76)N(12)O(13)	19.0424	19.586	18.548	19.555
GLVQALQTK	C(42)H(76)N(12)O(13)	48.2765	48.7204	46.866	49.02
VREEILAK	C(42)H(76)N(12)O(13)	27.1999	27.1999	26.34	26.34
ACQIFVR#Carbamidomethyl:2	C(39)H(64)14N(1)N(11)O(10)S(1)	40.7165	41.1664	39.403	41.518
GGGPAGAGGEAPAALR	C(54)H(89)N(19)O(19)	37.545	37.545	36.366	36.366
VQDAVQQHQQK	C(54)H(89)N(19)O(19)	9.7317	10.0208	9.6041	10.35
VLLHSLGLVGNSVCDILLALHTETR#Carbamidomethyl:14	C(120)H(204)14N(1)N(33)O(36)S(1)	123.177	123.324	122.34	123.1
YLQDLLAWVEENQHR	C(86)H(128)N(24)O(26)	101.139	101.139	101.34	101.34
GWNYILEK	C(49)H(71)N(11)O(13)	64.3991	64.7395	62.957	64.462
ALPEFFNGK	C(49)H(71)N(11)O(13)	66.1373	66.2552	64.753	65.395
GLGALLPTLAVDELDTVLLHTLQR	C(115)H(196)N(30)O(35)	127.397	127.749	127.39	127.43
LLDHMQNTPGFMYK	C(76)H(115)N(19)O(21)S(2)	62.1469	62.4844	60.811	62.535
IFASIAPSIYGHEDIKR	C(88)H(137)N(23)O(25)	63.8456	64.37	62.454	64.653
GEAIEAILAALEVVSEPFR	C(91)H(148)N(22)O(29)	127.609	128	127.68	127.72
HPGDFGADAQGAMTK	C(63)H(95)N(19)O(22)S(1)	34.5661	37.613	33.329	36.755
GSATNYITR	C(41)H(67)N(13)O(15)	29.1513	29.4398	27.989	29.631
HLEQQAEK	C(41)H(67)N(13)O(15)	7.71338	7.71338	7.7667	7.7667
VMQQQQQTTQQQLPQK	C(80)H(136)N(26)O(28)S(1)	28.8373	29.0673	28.196	28.781
GALTGGYYDTR	C(51)H(76)N(14)O(18)	38.7961	38.9437	38.017	39.012
FLSPVVPNYDNVHPNYHK	C(100)H(142)N(26)O(27)	61.7435	62.1858	60.761	62.412
YDGKWEVEEMKESK	C(77)H(116)N(18)O(27)S(1)	41.8467	42.1842	40.685	42.582
AVFDETYPDPVR	C(64)H(93)N(15)O(21)	60.8137	60.8137	59.398	59.398
TPSLTVFLLGQSAR	C(67)H(112)N(18)O(20)	95.9464	95.9464	95.574	95.574
YIQQTKPLTLER	C(67)H(112)N(18)O(20)	43.4491	43.6756	42.266	44.083
HASGGSTVHIHPQAAPVVCR#Carbamidomethyl:19	C(88)H(141)14N(1)N(30)O(26)S(1)	35.5163	35.8903	34.23	34.696
DLDIIDNYDYSHTVK	C(80)H(119)N(19)O(29)	30.2103	68.1718	29.46	66.913
AASAAAASAAAASAASGSPGPGEGSAGGEK#Acetyl:0	C(97)H(157)N(31)O(42)	57.9087	58.9536	57.474	58.394
EQLMSQEER	C(45)H(76)N(14)O(19)S(1)	25.8663	25.8663	24.977	24.977
SVIEQGGIQTVDQLIK	C(75)H(130)N(20)O(26)	81.6945	82.0732	80.639	81.952
IGAVEEELNR	C(47)H(80)N(14)O(18)	41.5562	41.9894	40.335	41.865
KPGDLSDELR	C(47)H(80)N(14)O(18)	36.0484	36.449	34.716	36.433
ALGQAASDNSGPEDAKR	C(67)H(111)N(23)O(28)	20.8642	20.8642	20.836	20.836
LIFYDLR	C(46)H(70)N(10)O(11)	73.8298	74.4603	72.668	74.574
SQIYGSR	C(34)H(55)N(11)O(12)	16.5662	16.8978	16.428	16.722
NLAWVDSDQLLYQHFWCLPVIK#Carbamidomethyl:17	C(130)H(189)14N(1)N(30)O(33)S(1)	119.551	120.283	118.38	120.01
FLESTDSFNNELKR	C(74)H(114)N(20)O(26)	54.9891	55.2922	54.899	55.249
YFQFQEEGKEGENR	C(77)H(109)N(21)O(27)	42.6918	42.6918	41.764	41.764
TGLPSTLLAHIWSLCDTK#Carbamidomethyl:15	C(90)H(145)14N(1)N(22)O(27)S(1)	107.343	107.563	106.74	107.3
ELDTVTLEDIKEHVK	C(77)H(129)N(19)O(28)	66.3077	66.5699	64.877	66.715
FLLADNLYCK#Carbamidomethyl:9	C(58)H(89)14N(1)N(12)O(16)S(1)	72.1266	72.7221	71.05	72.746
LDFVCSFLQK#Carbamidomethyl:5	C(58)H(89)14N(1)N(12)O(16)S(1)	85.5677	86.2017	84.449	85.94
LIPVPMVGFK	C(54)H(89)N(11)O(11)S(1)	88.385	88.8912	87.066	88.833
YVDIAIPCNNK#Carbamidomethyl:8	C(57)H(91)14N(1)N(14)O(18)S(1)	55.3236	55.9845	53.953	56.094
FTQLDLEDVQVR	C(64)H(103)N(17)O(22)	72.1005	72.3801	70.961	72.325
ETDVVNFDDIASSENLLHLTANRPK	C(120)H(192)N(34)O(43)	90.6708	90.6708	89.184	89.184
GFVVINQK	C(42)H(69)N(11)O(11)	45.8585	46.2823	44.529	46.586
NAKPLSFK	C(42)H(69)N(11)O(11)	28.7452	29.2279	27.587	29.559
LMEPIYLVEIQCPEQVVGGIYGVLNR#Carbamidomethyl:12	C(135)H(217)14N(1)N(32)O(39)S(2)	126.97	127.348	126.79	126.84
DVDDFFEHER	C(57)H(77)N(15)O(21)	57.5563	57.5563	56.464	56.464
GPDNSMGFGAER	C(50)H(76)N(16)O(19)S(1)	37.6041	37.9166	36.311	38.08
TNLDESDVQPVK	C(56)H(93)N(15)O(23)	37.8357	38.2631	36.734	38.279
VCCEGMLIQLR#Carbamidomethyl:2;Carbamidomethyl:3	C(56)H(99)14N(2)N(15)O(17)S(3)	69.7094	69.8594	68.866	69.889
TAGPQSQVLCGVVMDR#Carbamidomethyl:10	C(70)H(120)14N(1)N(21)O(24)S(2)	64.2121	64.6452	62.979	64.542
EHHFGSSGMTLHER	C(68)H(101)N(23)O(22)S(1)	28.0236	28.5216	26.863	28.676
AGQPEAGPWSCSGVILSR#Carbamidomethyl:11	C(80)H(126)14N(1)N(23)O(26)S(1)	70.5039	70.5039	69.344	69.344
DLFHGATFVPR	C(59)H(86)N(16)O(15)	69.6178	69.9963	68.408	69.951
LAAVDATVNQVLASR	C(65)H(114)N(20)O(22)	74.6482	74.9243	73.474	74.873
GAPANVSSSDLTGR	C(53)H(90)N(18)O(22)	36.8331	36.8331	35.486	35.486
LILACIMGYFAGK#Carbamidomethyl:5	C(68)H(109)14N(1)N(14)O(16)S(2)	118.368	118.368	116.65	116.65
AYINKVEELK	C(55)H(91)N(13)O(17)	42.7502	43.1722	41.601	43.066
AINCPEDIVFPALDILR#Carbamidomethyl:4	C(88)H(142)14N(1)N(21)O(26)S(1)	118.644	119.759	117.34	119.1
TTEPGVTGLLLAVEGPAAK	C(81)H(138)N(20)O(27)	97.5648	98.0123	96.347	97.843
LEEIAELVASSLPSPLR	C(81)H(138)N(20)O(27)	114.397	114.558	114.29	114.48
EVIDLLKPDQVEGIQK	C(81)H(138)N(20)O(27)	72.8467	73.181	71.577	73.168
NKQGLETDNKELACEVK#Carbamidomethyl:14	C(81)H(138)14N(1)N(23)O(31)S(1)	35.4602	35.6023	34.509	35.533
DIIGVAETGSGK	C(48)H(83)N(13)O(19)	46.8282	47.3444	45.829	47.139
IDVSIEAASGGK	C(48)H(83)N(13)O(19)	47.5818	47.9278	46.352	47.67
DIDEVSSLLR	C(48)H(83)N(13)O(19)	73.4824	74.2188	72.69	73.791
DLAEITTLDR	C(48)H(83)N(13)O(19)	63.121	63.8095	62.203	63.489
ASVSQVEADLK	C(48)H(83)N(13)O(19)	20.4058	49.4674	19.999	49.429
FTNMLGQPGSTALDLFK	C(83)H(130)N(20)O(25)S(1)	98.6164	98.6482	97.396	97.53
HGMFLVR	C(39)H(62)N(12)O(8)S(1)	46.4317	46.4751	46.413	46.54
GTYADDCLVQR#Carbamidomethyl:7	C(53)H(84)14N(1)N(15)O(20)S(1)	38.9122	39.0699	38.088	39.148
GVVEYEAQCSR#Carbamidomethyl:9	C(53)H(84)14N(1)N(15)O(20)S(1)	31.5478	31.5977	31.111	31.783
ALLGYADNQCK#Carbamidomethyl:10	C(53)H(85)14N(1)N(14)O(18)S(1)	42.7942	43.2569	41.799	43.613
LSDETLIDIMTR	C(59)H(103)N(15)O(22)S(1)	91.0542	91.363	89.717	91.256
HTLNQIDSVK	C(49)H(83)N(15)O(17)	29.8004	29.8004	28.972	28.972
ITAASQEHGLK	C(49)H(83)N(15)O(17)	19.6476	19.8179	18.982	19.566
AGGPTTPLSPTR	C(49)H(83)N(15)O(17)	35.8411	36.2417	34.463	36.229
SFTDLYIQIIR	C(64)H(101)N(15)O(18)	96.255	96.3047	94.966	95.014
LEDPHVDIIR	C(53)H(87)N(15)O(17)	51.8342	52.2218	51.044	51.657
GHQFSCVCLHGDR#Carbamidomethyl:6;Carbamidomethyl:8	C(64)H(97)14N(2)N(21)O(20)S(2)	34.0247	34.0247	33.412	33.412
HILEDSCAELGESK#Carbamidomethyl:7	C(65)H(106)14N(1)N(17)O(26)S(1)	40.8354	40.8354	39.623	39.623
FLEDGPCQQAAQVLIR#Carbamidomethyl:7	C(80)H(129)14N(1)N(22)O(25)S(1)	74.5649	74.7559	73.463	74.238
DKLPQPVQPDPVSHCK#Carbamidomethyl:15	C(80)H(129)14N(1)N(22)O(25)S(1)	39.6382	39.9544	38.753	39.933
LDPSIFESLQK	C(58)H(93)N(13)O(19)	77.9214	78.197	76.658	78.152
ALEDAFLAIDAK	C(58)H(93)N(13)O(19)	80.52	80.7582	79.326	80.825
VFFTCNACGESVK#Carbamidomethyl:5;Carbamidomethyl:8	C(65)H(99)14N(2)N(15)O(21)S(2)	52.1217	52.4659	50.911	52.521
YVAPPSLR	C(42)H(67)N(11)O(11)	43.0845	43.211	42.207	43.646
KVWDQVK	C(42)H(67)N(11)O(11)	27.2482	27.4289	26.833	26.979
AAIVYHTK	C(42)H(67)N(11)O(11)	19.1377	19.4528	18.657	19.224
KPYVLNDLEAEASLPEKK	C(92)H(150)N(22)O(30)	65.3439	65.5805	64.003	65.873
HLAEQFAVGEIITDMAK	C(83)H(133)N(21)O(26)S(1)	94.1589	94.4473	92.738	94.236
VDPSQPIDLTQLVNGR	C(75)H(126)N(22)O(26)	83.313	83.8542	82.444	83.469
AREETDKEEPASK	C(60)H(100)N(18)O(26)	7.806	7.97151	8.2072	8.407
IAPETAVK	C(37)H(65)N(9)O(12)	25.5897	25.8474	25.266	26.033
FCECDNFNCDR#Carbamidomethyl:2;Carbamidomethyl:4;Carbamidomethyl:9	C(60)H(85)14N(3)N(16)O(23)S(3)	37.0979	37.6268	36.042	37.496
KAVLFCLSEDKK#Carbamidomethyl:6	C(64)H(108)14N(1)N(15)O(19)S(1)	48.0858	48.7204	46.578	49.02
FGVVLDEIKPSSAPELQAVR	C(97)H(159)N(25)O(30)	81.7783	82.0476	80.532	82.089
SFSRPDHLNSHVR	C(66)H(102)N(24)O(20)	26.85	27.085	26.147	27.158
VLDILEDYCMWR#Carbamidomethyl:9	C(72)H(109)14N(1)N(16)O(21)S(2)	100.755	101.09	99.616	100.79
IVPEGEWGQFMDALR	C(79)H(118)N(20)O(23)S(1)	100.253	100.569	99.184	100.23
QSSYSQQPYNNQGQQQNMESSGSQGGR	C(117)H(179)N(41)O(49)S(1)	30.759	30.759	29.964	29.964
VDVAVNCAGIAVASK#Carbamidomethyl:7	C(62)H(108)14N(1)N(17)O(21)S(1)	55.8508	56.7865	55.13	56.472
FGQAATMEGIGAIGGTPPAFNR	C(95)H(147)N(27)O(29)S(1)	79.7715	80.4831	78.683	80.055
QLFDQVVK	C(45)H(73)N(11)O(13)	55.146	55.44	54.943	55.675
LVIWGTDVNVAACK#Carbamidomethyl:13	C(69)H(112)14N(1)N(17)O(20)S(1)	80.5902	80.7484	79.527	80.475
QSLETICLLLAYK#Carbamidomethyl:7	C(70)H(118)14N(1)N(15)O(21)S(1)	99.4719	99.7374	98.322	99.722
HVAVTNMNEHSSR	C(59)H(96)N(22)O(21)S(1)	16.8111	16.8111	16.492	16.492
LGLVGVNLTLDGVK	C(63)H(112)N(16)O(19)	91.6014	91.9043	90.267	91.797
NSCNQCNEPRPEDSR#Carbamidomethyl:3;Carbamidomethyl:6	C(69)H(111)14N(2)N(25)O(30)S(2)	13.9352	14.0743	13.457	14.121
QWLIDTLYAFNSGNVER	C(92)H(136)N(24)O(28)	106.384	106.451	105.37	106.54
GVLLMLFGGVPK	C(59)H(99)N(13)O(13)S(1)	108.288	108.646	107.09	107.86
YLVQDTDEFILPTGANK	C(87)H(134)N(20)O(29)	80.3857	80.9119	79.188	80.593
SVFVGNIPYEATEEQLK	C(87)H(134)N(20)O(29)	77.2249	77.6569	76.144	77.472
VDSPTVTTTLK	C(50)H(88)N(12)O(19)	42.0409	42.4992	40.936	42.662
VQISPDSGGLPER	C(57)H(95)N(17)O(21)	46.2099	46.7045	45.195	46.634
KDDALELQSHAK	C(57)H(95)N(17)O(21)	25.8434	25.8434	25.748	25.748
ELSLAGNELGDEGAR	C(62)H(103)N(19)O(26)	55.408	56.525	54.935	56.694
MEALIPVINK#Acetyl:0	C(53)H(92)N(12)O(15)S(1)	102.724	102.724	101.73	101.73
VQDIEQLK	C(42)H(73)N(11)O(15)	42.8927	42.8927	42.635	42.635
SSLGPVGLDK	C(42)H(73)N(11)O(15)	46.1669	46.5287	44.913	46.564
LVNQEIEK	C(42)H(73)N(11)O(15)	26.243	26.243	25.897	25.897
EQEVNILK	C(42)H(73)N(11)O(15)	42.7141	42.9111	41.929	43.226
HGEVCPAGWKPGSETIIPDPAGK#Carbamidomethyl:5	C(106)H(163)14N(1)N(28)O(33)S(1)	63.0929	63.5127	61.736	63.696
LVLLGESAVGK	C(49)H(88)N(12)O(15)	62.8312	63.2361	61.48	63.45
ILIIGESGVGK	C(49)H(88)N(12)O(15)	60.9613	61.5087	59.885	61.608
YSVQLLTPANLLAK	C(71)H(119)N(17)O(20)	94.6708	95.0038	93.265	94.88
ILLIFEGTNEILR	C(71)H(119)N(17)O(20)	104.793	104.93	103.91	104.19
NHQEEDLTEFLCANHVLK#Carbamidomethyl:12	C(94)H(145)14N(1)N(26)O(32)S(1)	78.6537	79.0404	77.413	79.048
EGFFTNGLTLGAK	C(62)H(95)N(15)O(19)	80.1742	80.1742	79.086	79.086
SWVIDQK	C(40)H(62)N(10)O(12)	43.6323	43.8079	43.011	43.956
AWELTQK	C(40)H(62)N(10)O(12)	41.0971	41.0971	41.422	41.422
LWDVQSK	C(40)H(62)N(10)O(12)	40.1387	40.1829	40.153	40.209
AATLEGWK	C(40)H(62)N(10)O(12)	42.9532	43.0938	42.037	42.485
ENPLQFK	C(40)H(62)N(10)O(12)	46.5232	46.559	46.627	46.837
VSWQDLK	C(40)H(62)N(10)O(12)	50.7207	51.0969	49.561	51.223
LLLTPWVK	C(49)H(80)N(10)O(10)	84.1548	84.6654	82.719	84.72
ATAPQTQHVSPMR	C(59)H(98)N(20)O(19)S(1)	25.8943	26.249	24.849	26.474
HLEEAFTSEHWLVR	C(80)H(116)N(22)O(23)	66.8576	67.0692	65.754	66.935
HWEEILQQSLWER	C(80)H(116)N(22)O(23)	84.0301	84.0301	83.453	83.453
VALIGSPVDLTYTYDHLGDSPK	C(107)H(165)N(25)O(35)	89.3047	89.6065	88.033	89.497
VAVPSTIHCDHLIEAQVGGEK#Carbamidomethyl:9	C(97)H(158)14N(1)N(27)O(32)S(1)	56.1964	57.3855	55.695	57.335
HRLDLGEDYPSGK	C(64)H(99)N(19)O(22)	36.8133	37.1897	35.492	37.242
AVGFSSGTENPHGVK	C(64)H(99)N(19)O(22)	31.9062	32.1298	30.7	32.388
DGLDAASYYAPVR	C(62)H(92)N(16)O(21)	59.9035	60.6607	59.026	60.629
TIPIDGDFFSYTR	C(71)H(102)N(16)O(22)	85.738	86.5089	84.703	86.232
SPDDAVFQQIALSYSK	C(79)H(121)N(19)O(27)	84.3442	84.5487	83.433	83.78
GDVEEDETIPDSEQDIRPR	C(89)H(142)N(26)O(39)	47.7925	48.1173	47.078	48.107
IQCTLQDVGSALATPCSSAR#Carbamidomethyl:3;Carbamidomethyl:16	C(86)H(147)14N(2)N(25)O(32)S(2)	67.234	67.7682	66.17	67.137
GRWPGSSLYYEVEILSHDSTSQLYTVK	C(141)H(211)N(35)O(45)	103.247	103.73	102.21	103.75
QVLLSEPEEAAALYR	C(75)H(121)N(19)O(25)	74.4333	74.5461	73.087	74.594
SLQTLALETEWELR	C(75)H(121)N(19)O(25)	95.4243	95.6298	94.247	94.316
VLAGQTLDINMAGEPKPDRPK	C(97)H(164)N(28)O(31)S(1)	56.8446	58.0573	56.304	58.04
DLVHTEGQLQNEEIVAHDGSATYLR	C(119)H(187)N(35)O(43)	66.3361	66.3361	65.847	65.847
SNVVDDMVQSNPVLYTPGEEPDHCVVIK#Carbamidomethyl:24	C(135)H(213)14N(1)N(34)O(47)S(2)	82.9305	83.0283	81.912	82.212
KPAAGLSAAPVPTAPAAGAPLMDFGNDFVPPAPR	C(149)H(231)N(39)O(42)S(1)	99.3573	99.3573	98.268	98.268
FSALQQAVPTESTDNRR	C(80)H(130)N(26)O(29)	48.0684	48.3837	46.786	48.483
HNIQFSSFDIFSDEEVR	C(92)H(132)N(24)O(31)	88.9805	89.2307	87.624	89.279
FLDDLGNAK	C(44)H(69)N(11)O(15)	49.5921	50.119	48.466	50.139
GPQYGTLEK	C(44)H(69)N(11)O(15)	29.1294	29.1294	29.19	29.19
LSEVDIDDDERPHNPHK	C(84)H(130)N(26)O(32)	33.3519	33.6173	32.27	33.897
EVLPALENNKEQIQK	C(76)H(129)N(21)O(26)	49.5071	49.8403	48.288	50.101
DWGEHNQR	C(43)H(60)N(16)O(15)	13.6374	13.9239	13.293	13.938
QDHPSSMGVYGQESGGFSGPGENR	C(102)H(150)N(32)O(39)S(1)	46.6055	47.195	45.694	46.918
LKLEAELGNMQGLVEDFK	C(90)H(148)N(22)O(29)S(1)	97.115	97.483	95.918	97.334
IVEWNGK	C(39)H(60)N(10)O(11)	35.3564	35.4306	34.447	34.595
APVPTGEVYFADSFDR	C(81)H(115)N(19)O(26)	77.6745	78.7179	76.535	78.546
TLHLQTGNLLNWGR	C(72)H(115)N(23)O(20)	80.1677	80.4411	79.018	80.408
VYTHEVVTLWYR	C(75)H(108)N(18)O(19)	69.4954	69.8574	68.087	70.013
VAVFFGGLSIK	C(56)H(88)N(12)O(13)	90.2378	90.5926	88.912	90.638
VLEFNCR#Carbamidomethyl:6	C(40)H(64)14N(1)N(11)O(12)S(1)	41.4733	41.8924	40.239	42.252
QGYENLCCLR#Carbamidomethyl:7;Carbamidomethyl:8	C(53)H(85)14N(2)N(15)O(18)S(2)	48.5947	48.7359	48.124	48.899
LFECDRDQMYYNLLK#Carbamidomethyl:4	C(89)H(134)14N(1)N(21)O(27)S(2)	76.92	77.3258	75.791	77.216
IALHTALNNPYYYLK	C(86)H(128)N(20)O(22)	75.2283	75.3865	74.324	75.304
RPDQQLQGEGK	C(51)H(86)N(18)O(19)	14.0874	14.4338	13.593	14.424
DTLWHLFNTLQR	C(71)H(106)N(20)O(19)	97.2852	97.2852	97.414	97.414
GESVCLDR#Carbamidomethyl:5	C(36)H(62)14N(1)N(11)O(15)S(1)	27.7641	28.0285	26.602	28.199
ADHVQSLAQLENLCK#Acetyl:0;Carbamidomethyl:14	C(74)H(122)14N(1)N(21)O(26)S(1)	74.3626	74.7997	73.346	74.582
FNDEHIPESPYLVPVIAPSDDAR	C(116)H(173)N(29)O(38)	84.6012	84.9249	83.338	84.857
GLGTGQGAVSGPPR	C(52)H(88)N(18)O(18)	34.2919	34.5041	32.999	34.575
LHNELQSGSLR	C(52)H(88)N(18)O(18)	31.6276	31.8987	30.744	32.056
LDGLVETPTGYIESLPR	C(83)H(134)N(20)O(28)	86.345	87.2038	85.466	86.734
RLDECEEAFQGTK#Carbamidomethyl:5	C(65)H(103)14N(1)N(18)O(25)S(1)	35.4769	35.8669	34.256	35.355
LIAEQTLQENLIEK	C(72)H(124)N(18)O(25)	69.6997	70.0592	68.503	69.851
VLDSGAPIKIPVGPETLGR	C(86)H(147)N(23)O(26)	78.2474	78.714	76.955	78.661
VSAQYLSEIEMAK	C(64)H(105)N(15)O(22)S(1)	67.7408	68.0852	66.587	68.006
LDPHNHVLYSNR	C(64)H(97)N(21)O(19)	29.7067	30.438	28.527	30.711
HAVSDPSILDSLDLNEDEREVLINNINR	C(134)H(220)N(40)O(50)	93.3187	93.6619	92.012	93.458
DYQGPLKEHEVTIFVR	C(88)H(135)N(23)O(26)	66.2075	66.5171	64.711	66.707
FEEFLQR	C(45)H(65)N(11)O(13)	52.2782	52.3333	51.336	51.717
EAFGFIER	C(45)H(65)N(11)O(13)	61.7638	62.1243	60.479	62.452
GPHLANSILFQSSGLTNGIIEEK	C(107)H(173)N(29)O(35)	86.9024	87.2099	86.069	87.247
LQLSLADFR	C(48)H(79)N(13)O(14)	81.2067	81.4233	79.821	81.542
LFVQDLATR	C(48)H(79)N(13)O(14)	60.852	61.2778	59.565	61.457
FQLEELRK	C(48)H(79)N(13)O(14)	48.2364	48.4541	47.254	48.504
AINEAYKEDYHK	C(66)H(97)N(17)O(22)	23.946	24.1145	23.563	24.278
FDEFFSAGCAPGSPR#Carbamidomethyl:9	C(73)H(101)14N(1)N(18)O(23)S(1)	65.9174	66.1441	64.654	65.904
VFLWGSFR	C(51)H(70)N(12)O(10)	85.319	86.1471	83.899	86.238
ASEQIYGTPSSSPYECLR#Carbamidomethyl:16	C(87)H(133)14N(1)N(22)O(32)S(1)	57.9947	58.0222	56.795	56.955
DSEWIR	C(35)H(52)N(10)O(12)	38.0592	38.3369	37.478	38.354
GLVYETSVLDPDEGIR	C(77)H(123)N(19)O(28)	74.8866	75.1639	73.721	75.097
ITPFNLQEEMEEGHFDADGNYFLNR	C(132)H(188)N(34)O(44)S(1)	95.1817	95.1817	93.989	93.989
STVFGTALNYVSLR	C(69)H(110)N(18)O(21)	91.7425	91.9424	90.358	91.882
KLDLWSLPPVLVVHLK	C(91)H(149)N(21)O(20)	108.331	108.929	107.15	108.51
VGNLGLATSFFNER	C(68)H(105)N(19)O(21)	86.3783	87.2016	85.219	86.716
LQALDTGWNELHK	C(68)H(105)N(19)O(21)	60.9375	61.574	59.861	61.476
FAEALGSTEAK	C(49)H(78)N(12)O(18)	37.1543	37.4309	35.828	37.321
SAFSEEVNIK	C(49)H(78)N(12)O(18)	49.9464	50.1417	48.992	50.264
TVEGEFTGVGK	C(49)H(78)N(12)O(18)	42.2467	42.2467	42.492	42.492
YYITIIDAPGHR	C(66)H(99)N(17)O(18)	64.3428	64.4456	62.892	64.331
LHSFLGDDVFLR	C(66)H(99)N(17)O(18)	81.6477	82.0619	80.283	82.167
AGQVMCVAQGSGHTHSVGTVCCSR#Carbamidomethyl:6;Carbamidomethyl:21;Carbamidomethyl:22	C(99)H(164)14N(3)N(33)O(35)S(4)	36.538	36.923	35.276	36.312
DVEDFLSPLLGK	C(61)H(97)N(13)O(20)	103.391	103.59	102.23	103.29
NIQGLFAPLK	C(52)H(85)N(13)O(13)	79.4193	79.5461	78.667	79.385
LLELFPVNR	C(52)H(85)N(13)O(13)	82.955	83.4296	81.773	83.457
ELWTILLGR	C(52)H(85)N(13)O(13)	101.262	101.67	100.5	101.72
LAYVAPTIPR	C(52)H(85)N(13)O(13)	60.9796	61.1231	59.804	60.509
DYEEIGPSICR#Carbamidomethyl:10	C(56)H(87)14N(1)N(14)O(21)S(1)	50.5171	51.0013	49.59	50.837
ALQQYTLEPSEKPFDLK	C(92)H(143)N(21)O(29)	69.8394	69.8394	68.545	68.545
FEFLQPWHQYNAYYEFK	C(115)H(144)N(24)O(28)	94.0188	94.1513	93.805	93.809
GIQEEMEALVK	C(53)H(91)N(13)O(19)S(1)	78.2386	78.335	76.925	77.069
TLLWTELFR	C(57)H(87)N(13)O(14)	106.421	107.546	105.58	107.52
WGTLTDCVVMR#Carbamidomethyl:7	C(57)H(92)14N(1)N(15)O(17)S(2)	67.1999	68.224	66.062	68.377
EDLDKVEPAVIEAQNAVK	C(85)H(142)N(22)O(31)	64.6902	65.2153	63.953	65.088
GNKPWISLPR	C(54)H(86)N(16)O(13)	58.0336	59.7327	57.158	60.058
VVPGYGHAVLR	C(54)H(86)N(16)O(13)	41.0269	41.4947	39.742	41.885
DFVSEQLTSLLVNGVQLPALGENKK	C(120)H(199)N(31)O(39)	122.389	123.259	121.24	122.07
FDYAFDDSAPNEMVYR	C(87)H(118)N(20)O(29)S(1)	73.937	73.9377	72.889	72.932
VGQADDSTKPTNK	C(55)H(93)N(17)O(23)	8.87748	8.91943	9.3314	9.4088
VREEEIEVDSR	C(55)H(93)N(17)O(23)	30.4409	30.9397	29.561	31.142
RVENSIPAAGETQNVEVAAGPAGK	C(99)H(165)N(31)O(36)	48.8052	49.1415	47.738	48.89
VDQFDPFTVPTISFICR#Carbamidomethyl:16	C(94)H(140)14N(1)N(21)O(27)S(1)	111.593	111.914	110.35	111.63
ILIEDSDQNLK	C(55)H(94)N(14)O(21)	48.9227	48.9227	47.893	47.893
MELVQVLK#Acetyl:0	C(45)H(80)N(10)O(13)S(1)	102.494	102.494	101.28	101.28
IAPPETPDSK	C(46)H(75)N(11)O(17)	30.5888	30.9986	29.343	31.203
HSDFFNVK	C(46)H(64)N(12)O(13)	43.4569	43.5936	42.308	42.66
SHGFAAEFK	C(46)H(64)N(12)O(13)	37.4563	37.4563	36.368	36.368
YVEFNLLYDR	C(63)H(90)N(14)O(18)	81.673	82.0148	80.528	82.1
DLLDTVLPHLYNETK	C(80)H(127)N(19)O(26)	98.7641	98.9667	97.333	98.93
LESTYEIR	C(44)H(71)N(11)O(16)	38.2457	38.2457	36.908	36.908
NIFPSNLVSAAFR	C(66)H(102)N(18)O(18)	96.505	97.355	95.211	97.303
SQLLKDPQVLFAGYK	C(80)H(127)N(19)O(22)	77.1887	77.5062	76.094	77.538
ILLDQVEEAVADFDECIR#Carbamidomethyl:16	C(92)H(147)14N(1)N(22)O(33)S(1)	120.528	121.544	119.09	121.24
SIQEIQELDKDDESLR	C(79)H(132)N(22)O(33)	57.3486	58.4514	56.829	58.351
LCPNSTGAEIR#Carbamidomethyl:2	C(49)H(84)14N(1)N(15)O(18)S(1)	32.2659	32.4287	31.485	32.686
ALQAQEIECR#Carbamidomethyl:9	C(49)H(84)14N(1)N(15)O(18)S(1)	35.5954	35.8945	34.33	35.95
ANLGVFSVFAPR	C(60)H(92)N(16)O(15)	95.8673	96.3545	94.598	96.427
SPEDLER	C(34)H(56)N(10)O(15)	19.103	19.2926	18.513	19.433
EAAMEAEIK	C(41)H(70)N(10)O(16)S(1)	33.9148	33.9148	34.189	34.189
MDLDEQLK	C(41)H(70)N(10)O(16)S(1)	45.7624	45.8037	44.823	45.465
YQIDPDACFSAK#Carbamidomethyl:8	C(62)H(91)14N(1)N(14)O(21)S(1)	54.792	56.0531	54.322	55.862
FIDFFK	C(43)H(57)N(7)O(9)	78.8999	79.1565	77.64	78.596
EIEELQSQAQALSQEGK	C(78)H(130)N(22)O(32)	56.515	57.6727	56.183	57.374
ILATGANVILTTGGIDDMCLK#Carbamidomethyl:19	C(93)H(162)14N(1)N(23)O(31)S(2)	92.9322	93.29	91.677	92.688
LTVNYEQCASGVHGPEGFHYK#Carbamidomethyl:8	C(106)H(153)14N(1)N(28)O(33)S(1)	55.0382	56.1014	54.598	55.489
VKLESPTVSTLTPSSPGK	C(80)H(138)N(20)O(28)	54.2435	55.1212	53.485	55.33
LTMLNTVSK	C(43)H(79)N(11)O(14)S(1)	47.6638	47.884	46.312	47.262
VVNAVLTQIDQIKR	C(70)H(125)N(21)O(21)	67.5887	67.8021	66.46	67.971
WVPFDGDDIQLEFVR	C(86)H(122)N(20)O(25)	102.256	102.663	101.36	102.57
EANLQALIATGGDINAAIER	C(86)H(146)N(26)O(31)	93.9114	93.9114	93.965	93.965
QVFAENKDEIALVLFGTDGTDNPLSGGDQYQNITVHR	C(177)H(273)N(49)O(61)	100.913	100.913	100.77	100.77
YDEEFQR	C(43)H(59)N(11)O(16)	27.778	28.1871	26.88	28.264
GFEVVYMTEPIDEYCVQQLK#Carbamidomethyl:15	C(110)H(166)14N(1)N(23)O(35)S(2)	93.8243	94.311	92.736	94.105
GFEVIYMSEPIDEYCVQQLK#Carbamidomethyl:15	C(110)H(166)14N(1)N(23)O(35)S(2)	93.9173	93.9173	93.971	93.971
IPFADALDLFR	C(61)H(92)N(14)O(16)	110.512	110.956	109.22	111.04
YLSGIAHFLEK	C(61)H(92)N(14)O(16)	72.6354	73.1331	71.249	73.333
QWFINITDIK	C(61)H(92)N(14)O(16)	94.9959	94.9959	94.92	94.92
FLMGTNSPDSR	C(51)H(81)N(15)O(18)S(1)	43.7761	44.1127	42.573	44.412
IIPQGADSTMLATK	C(62)H(108)N(16)O(21)S(1)	52.6728	52.6728	52.072	52.072
EVYEHVYETVDISSSPEVR	C(98)H(148)N(24)O(36)	62.3037	62.3037	60.96	60.96
AVHADFFNDFEDLFDDDDIQ	C(107)H(142)N(24)O(39)	117.57	117.697	116.84	117.6
THPYSPK	C(38)H(56)N(10)O(11)	9.80488	9.90898	9.8149	10.304
ILTMDGLIEDIK	C(60)H(105)N(13)O(20)S(1)	95.0102	95.1187	93.531	95.165
KYGGPPPDSVYSGVQPGIGTEVFVGK	C(121)H(183)N(29)O(37)	75.0976	75.3432	73.862	75.294
IKNYILMR	C(48)H(83)N(13)O(11)S(1)	48.8327	49.5029	47.904	49.761
MNTLQAIWMMDPK	C(69)H(111)N(17)O(19)S(3)	96.4426	96.4746	95.247	95.313
GAHGIIVVYDVTDQESFNNVK	C(102)H(157)N(27)O(34)	74.8958	74.8958	73.853	73.853
SINNAEKR	C(37)H(66)N(14)O(14)	7.18115	7.25358	7.7749	7.7945
RQTIEER	C(37)H(66)N(14)O(14)	9.90923	9.90923	10.375	10.375
EEFASTCPDDEEIELAYEQVAK#Carbamidomethyl:7	C(110)H(165)14N(1)N(24)O(44)S(1)	83.4005	84.2504	82.673	83.679
VTLTLPVLNAAR	C(57)H(102)N(16)O(16)	87.5963	87.6304	87.691	87.758
DMFEEALR	C(43)H(67)N(11)O(15)S(1)	61.817	62.1088	61.143	61.834
FVDHVFDEQVIDSLTVK	C(91)H(139)N(21)O(29)	87.8138	88.4259	86.624	88.19
THPSVVPGSIAFSLPQR	C(81)H(129)N(23)O(23)	75.0968	75.1944	75.061	75.395
SAILGLPQPLLELNDSPVFK	C(100)H(163)N(23)O(29)	117.591	118.725	116.34	117.9
YTPSQQGVAFNSGAK	C(68)H(103)N(19)O(23)	39.362	39.8783	38.319	39.856
YTHAANTVVYSSNK	C(68)H(103)N(19)O(23)	25.8029	26.0223	25.007	25.885
IVAFADAAVEPIDFPIAPVYAASMVLK	C(134)H(208)N(28)O(36)S(1)	127.172	127.172	127.14	127.14
DIICQIAYAR#Carbamidomethyl:4	C(53)H(87)14N(1)N(14)O(16)S(1)	65.407	66.0008	64.368	65.73
VDQIQEIVTGNPTVIK	C(77)H(132)N(20)O(26)	73.912	73.912	72.906	72.906
YVGVSSDSVGGFR	C(58)H(88)N(16)O(20)	51.9158	52.2188	50.847	52.312
TFLVWVNEEDHLR	C(76)H(112)N(20)O(22)	81.143	83.8313	79.769	83.96
TFVVQGFGNVGLHSMR	C(78)H(121)N(23)O(21)S(1)	75.625	75.9243	74.371	76.136
IGVSSDSGSINPMSEGFK	C(76)H(122)N(20)O(29)S(1)	65.0662	65.451	63.963	65.37
LTSAVSSLPELLEK	C(66)H(115)N(15)O(23)	84.8055	85.1936	83.646	85.29
QLLTDFCTHLPNLPDSTAK#Carbamidomethyl:7	C(95)H(151)14N(1)N(24)O(31)S(1)	83.5471	83.8118	82.397	83.616
MLTEAIMHDCVVK#Carbamidomethyl:10	C(65)H(111)14N(1)N(16)O(20)S(3)	60.733	61.2758	59.597	61.388
FQVWDLGGQTSIRPYWR	C(99)H(141)N(27)O(25)	90.0961	90.3707	88.77	90.182
GPAEESSSWR	C(46)H(68)N(14)O(18)	26.755	27.3039	25.89	27.487
VIACDGGGGALGHPK#Carbamidomethyl:4	C(59)H(97)14N(1)N(18)O(19)S(1)	28.9243	29.299	27.765	29.588
TLGGLEMELR	C(47)H(83)N(13)O(16)S(1)	68.2305	68.4864	67.196	67.883
ALDLADMITR	C(47)H(83)N(13)O(16)S(1)	80.523	80.739	79.32	80.792
LENDQIESLR	C(50)H(85)N(15)O(20)	43.7984	44.0651	43.024	44.275
SSTDSLPGPISR	C(50)H(85)N(15)O(20)	44.7077	44.8167	43.509	44.787
NAHVTDPR	C(37)H(60)N(14)O(13)	10.9383	10.9383	11.142	11.142
RPVHLDQAAFR	C(58)H(92)N(20)O(15)	36.158	36.5879	34.783	36.83
TLAFLIPAVELIVK	C(75)H(127)N(15)O(18)	126.861	127.704	127.11	127.24
VCEHLNLLEK#Carbamidomethyl:2	C(54)H(91)14N(1)N(14)O(17)S(1)	48.9441	49.4671	47.449	49.726
EGMNIVEAMER	C(51)H(87)N(15)O(19)S(2)	68.1398	68.8177	66.758	68.744
EEEKLELQK	C(49)H(84)N(12)O(19)	28.9924	29.1389	28.27	29.015
NHVAAHGQSLLK	C(55)H(91)N(19)O(16)	22.1678	22.6971	21.375	22.931
APDWVDAEECHR#Carbamidomethyl:10	C(62)H(89)14N(1)N(18)O(22)S(1)	41.7552	42.0877	40.55	42.483
LQMEQQQQLQQR	C(63)H(108)N(22)O(22)S(1)	34.9834	35.1275	33.675	35.39
TLQTIALLGYLK	C(63)H(108)N(14)O(17)	100.617	100.638	99.803	99.959
AQPAQPADEPAEK	C(57)H(90)N(16)O(22)	18.7673	18.7673	18.586	18.586
RGPNYTSGYGTNSELSNPSETESER	C(111)H(170)N(34)O(47)	42.0795	42.7961	41.303	41.914
EQLPIFK	C(42)H(67)N(9)O(11)	60.8364	61.5715	59.643	61.832
GYEEWLLNEIR	C(65)H(96)N(16)O(20)	91.8789	92.1547	90.557	92.096
SNEDVNSSELDEEYLIELEK	C(99)H(155)N(23)O(43)	82.0519	82.313	80.89	82.145
RPAVASAR	C(34)H(62)N(14)O(10)	9.50986	9.88897	9.5788	10.162
SEAEEAITSFNGHKPPGSSEPITVK	C(113)H(178)N(30)O(41)	56.4962	58.1102	56.101	57.665
TSLGNVVLLLK	C(53)H(97)N(13)O(15)	91.5192	91.7058	90.357	91.667
TGSPGSPGAGGVQSTAK	C(59)H(99)N(19)O(24)	20.5006	20.5006	20.076	20.076
GWLRDPSASPGDAGEQAIR	C(84)H(131)N(27)O(29)	53.7545	53.7545	52.892	52.892
CNEIINWLDK#Carbamidomethyl:1	C(57)H(89)14N(1)N(14)O(18)S(1)	79.9502	80.2646	78.657	80.307
TAAFLIPLLVWITTLPK	C(95)H(153)N(19)O(21)	127.587	128.332	127.86	127.97
LPEASQSPLVLK	C(58)H(100)N(14)O(18)	59.9732	60.5993	58.865	60.737
SSPQFGVTLLTYELLQR	C(89)H(142)N(22)O(27)	114.237	114.878	112.91	114.37
EAYVNANQAR	C(47)H(74)N(16)O(17)	22.2683	22.5426	21.494	22.662
SGEEDFESLASQFSDCSSAK#Carbamidomethyl:16	C(89)H(133)14N(1)N(22)O(39)S(1)	77.9005	78.3159	76.904	78.162
NVTELNEPLSNEER	C(67)H(110)N(20)O(28)	48.1785	48.518	47.098	48.517
NCPLIDNICAFAK#Carbamidomethyl:2;Carbamidomethyl:9	C(66)H(106)14N(2)N(16)O(20)S(2)	85.4305	85.4305	84.803	84.803
KTFTAWCNSHLR#Carbamidomethyl:7	C(67)H(101)14N(1)N(20)O(18)S(1)	41.5229	42.0711	40.294	42.466
DLLIAYYDVDYEK	C(76)H(110)N(14)O(25)	84.8344	87.1982	83.983	86.443
HGGYKPSDEHKTDLNPDNLQGGDDLDPNYVLSSR	C(159)H(241)N(47)O(59)	62.5502	62.8254	61.334	63.111
HFTIDDFEIGRPLGK	C(80)H(121)N(21)O(23)	75.6358	76.1842	74.422	76.264
KHIMGQNVADYMR	C(66)H(107)N(21)O(19)S(2)	43.6188	43.8757	42.432	43.274
VEQIPYGER	C(48)H(75)N(13)O(16)	37.602	37.6742	36.705	37.084
KTEVLMENFR	C(55)H(91)N(15)O(17)S(1)	49.993	50.5541	49.175	50.685
EIQGFFNIPVDNLR	C(76)H(116)N(20)O(22)	96.6511	96.9068	95.539	96.712
GALTLSSPEVR	C(48)H(84)N(14)O(17)	51.2453	51.324	51.384	51.744
GELAIKDANAK	C(48)H(84)N(14)O(17)	26.3816	26.6968	25.708	26.636
LSELEAALQR	C(48)H(84)N(14)O(17)	56.7172	57.8971	56.243	57.938
LKEDVLEQR	C(48)H(84)N(14)O(17)	33.5307	33.6656	32.421	34.062
VVPGFIVQGGDPTGTGSGGESIYGAPFKDEFHSR	C(155)H(229)N(41)O(50)	82.6519	82.7462	81.668	82.256
LDSSDIYNELKETYPNYLPLYVAR	C(132)H(198)N(30)O(42)	104.618	104.996	103.71	104.57
EELLNALYCEFINR#Carbamidomethyl:9	C(79)H(122)14N(1)N(19)O(25)S(1)	112.848	112.848	111.56	111.56
SQFTITPGSEQIR	C(63)H(102)N(18)O(22)	55.3179	55.7616	54.36	55.703
KFYPLEIDYGQDEEAVK	C(94)H(138)N(20)O(31)	71.2498	71.4732	69.932	71.738
SYLYPSTLVR	C(56)H(87)N(13)O(16)	64.7338	65.0256	63.772	65.177
LDVTSVEDYK	C(51)H(81)N(11)O(20)	52.118	52.847	51.228	52.363
RQEEEESVKK	C(51)H(88)N(16)O(21)	7.58923	7.58923	8.1909	8.1909
ENNTHPEWSFTTVR	C(75)H(108)N(22)O(25)	57.8168	57.9526	56.723	58.411
KLETNPDIKPSNVEPMEK	C(89)H(149)N(23)O(31)S(1)	44.4764	44.5699	43.665	44.219
DLYANTVLSGGTTMYPGIADR	C(96)H(151)N(25)O(33)S(1)	77.1733	87.292	76.117	85.946
AHATGAGPAGR	C(39)H(64)N(16)O(13)	7.53068	7.53068	7.8101	7.8101
AEWEPPEAR	C(48)H(69)N(13)O(16)	41.2239	41.2239	40.637	40.637
DRPQEADGIDSVIVVDNVPQVGPDR	C(113)H(184)N(34)O(42)	77.3236	77.8056	76.396	77.654
NTVLCNVVEQFLQADLAR#Carbamidomethyl:5	C(90)H(148)14N(1)N(25)O(29)S(1)	126.869	127.227	126.84	126.86
EIVHLQAGQCGNQIGAK#Carbamidomethyl:10	C(76)H(127)14N(1)N(24)O(25)S(1)	43.3006	44.4239	42.114	44.552
SSSAGGQGSYVPLLR	C(63)H(103)N(19)O(22)	62.4055	62.6989	61.078	62.504
EYTINIHKR	C(52)H(84)N(16)O(15)	29.9269	30.0148	29.082	29.687
VEFEELCADLFER#Carbamidomethyl:7	C(73)H(109)14N(1)N(16)O(25)S(1)	93.1118	93.6293	91.98	93.417
RDVDFELIK	C(51)H(83)N(13)O(16)	58.0321	58.255	56.719	56.781
VAVVAGYGDVGK	C(51)H(83)N(13)O(16)	45.3927	45.6539	44.166	45.845
LAEALYIADR	C(51)H(83)N(13)O(16)	57.607	58.5799	57.132	58.565
FEELTNLIR	C(51)H(83)N(13)O(16)	75.4111	75.5741	74.111	75.473
SPVTFLSDLR	C(51)H(83)N(13)O(16)	81.0739	81.1644	79.865	81.198
GLEFQISNVK	C(51)H(83)N(13)O(16)	64.7239	64.7239	64.674	64.674
GQVWINGFNLGR	C(62)H(93)N(19)O(16)	80.5917	80.7327	79.792	80.624
EEASDYLELDTIK	C(66)H(104)N(14)O(27)	69.3288	70.1366	68.189	69.847
VTLDWAKPK	C(50)H(80)N(12)O(13)	48.5987	49.0649	47.304	49.346
GGPEVQQVPAGERPLWFICSGMGTQWR#Carbamidomethyl:19	C(135)H(203)14N(1)N(38)O(38)S(2)	98.2998	98.3628	97.055	97.928
GGNVGINSFGFGGSNVHIILRPNTQPPPAPAPHATLPR	C(173)H(269)N(53)O(48)	81.0694	81.3697	80.012	81.281
NIIHGSDSVK	C(45)H(76)N(14)O(16)	22.1982	22.6484	21.423	22.86
AAEADGPLKR#Acetyl:0	C(45)H(76)N(14)O(16)	32.8057	33.0318	31.923	33.128
PSVYIPEFIAANQSAR	C(80)H(123)N(21)O(24)	83.7337	84.1809	82.619	84.035
QHFISFDTDR	C(56)H(80)N(16)O(18)	50.1409	50.3436	49.623	49.854
DDDFPSLQAIAR	C(58)H(90)N(16)O(21)	76.1858	76.1874	75.721	76.36
VGRPSNIGQAQPIIDQLAEEAR	C(100)H(168)N(32)O(34)	79.4788	80.1134	78.259	79.779
LAFLLFK	C(45)H(70)N(8)O(8)	95.1081	95.6038	93.79	95.671
VAPAPAAADAEVEQTDAESK	C(82)H(132)N(22)O(34)	42.4092	42.8534	41.548	42.814
DLSSEELAAFQK	C(58)H(92)N(14)O(22)	64.3095	64.8586	63.376	64.673
ETGGFSQEELLK	C(58)H(92)N(14)O(22)	56.049	56.049	56.569	56.569
NRQEYEDIAVK	C(58)H(93)N(17)O(21)	34.9973	35.1446	34.059	34.995
LKGIEEEEILPGFILCDPNNLCHSGR#Carbamidomethyl:16;Carbamidomethyl:22	C(130)H(208)14N(2)N(34)O(42)S(2)	93.853	94.2376	92.472	94.153
GASDEEIKR	C(40)H(69)N(13)O(17)	11.5891	11.8733	11.526	11.971
TTQEEQLR	C(40)H(69)N(13)O(17)	15.6625	15.9384	15.251	16.047
KGDVVIVLTGWRPGSGFTNTMR	C(106)H(171)N(31)O(30)S(1)	84.7199	85.3519	83.402	85.181
GKWEKPFEMK	C(60)H(90)N(14)O(15)S(1)	41.1363	41.1363	39.864	39.864
ILGLLDAYLK	C(54)H(91)N(11)O(14)	97.4493	98.2842	96.097	98.346
VLLDLSAFLK	C(54)H(91)N(11)O(14)	107.97	108.82	107.3	108.81
IEDVTPIPSDSTRR	C(66)H(112)N(20)O(25)	42.4166	42.6724	41.604	43.05
SNVCINGNHVYLEQPEAK#Carbamidomethyl:4	C(88)H(138)14N(1)N(25)O(30)S(1)	50.5201	50.6644	50.34	51.005
HEALLYTWLAEHKPLVLCGPPGSGK#Carbamidomethyl:18	C(128)H(197)14N(1)N(32)O(34)S(1)	92.1644	92.6941	90.965	92.635
DAANLLNDALAIR	C(58)H(100)N(18)O(20)	90.7525	90.9982	89.494	90.918
TGYESGEYEMLGEGLGVK	C(83)H(127)N(19)O(31)S(1)	74.813	75.0255	73.567	75.101
GESENAGTNQETR	C(52)H(85)N(19)O(26)	9.08303	9.24371	8.914	9.6524
DETNYGIPQR	C(50)H(77)N(15)O(19)	37.1206	37.7121	36.17	37.52
HDGSEPCVDVLFGDGHR#Carbamidomethyl:7	C(79)H(117)14N(1)N(24)O(28)S(1)	60.5299	61.231	59.274	61.451
IDKTDYMVGSYGPR	C(70)H(108)N(18)O(23)S(1)	47.4263	47.817	46.232	47.803
EWFLQAAK	C(48)H(69)N(11)O(12)	66.3054	66.7066	64.812	67.004
NEFNLESK	C(42)H(65)N(11)O(16)	37.9843	38.3424	36.834	38.5
MASGAANVVGPK	C(46)H(80)N(14)O(15)S(1)	30.8367	31.0314	29.885	31.254
FSPIPFPPLSYK	C(71)H(101)N(13)O(16)	98.0552	98.0552	96.846	96.846
SLPSVETLGCTSVICSDK#Carbamidomethyl:10;Carbamidomethyl:15	C(80)H(137)14N(2)N(19)O(31)S(2)	71.9406	72.3211	71.023	72.257
THKNPALK	C(40)H(69)N(13)O(11)	7.68368	7.77299	8.286	8.312
LLSELDQQSTEMPR	C(68)H(115)N(19)O(26)S(1)	57.1891	58.2493	56.755	58.129
MKLEQER	C(38)H(68)N(12)O(13)S(1)	17.6755	17.6755	17.869	17.869
VTAAAMAGNK	C(38)H(68)N(12)O(13)S(1)	20.1394	20.5085	19.391	20.665
VDHQTGPIVWGEPGTNGQHAFYQLIHQGTK	C(149)H(219)N(43)O(44)	79.4227	79.8595	78.162	79.966
LLVPYLMEAIR	C(62)H(104)N(14)O(15)S(1)	105.406	106.593	104.74	106.64
AALEEVYPDLTPEETR	C(80)H(125)N(19)O(30)	68.7675	69.0475	67.674	69.03
ASEWVQQVSGLMDGK	C(70)H(111)N(19)O(24)S(1)	83.2734	83.5389	82.218	83.765
WTAPEAALYGR	C(57)H(83)N(15)O(16)	60.5637	60.8913	59.302	60.814
GAPLVVICQGK#Carbamidomethyl:8	C(50)H(88)14N(1)N(13)O(14)S(1)	53.6648	54.3912	52.713	54.785
RKEEIEAQIK	C(53)H(94)N(16)O(18)	23.0836	23.4522	22.391	23.738
KIDFLTK	C(41)H(69)N(9)O(11)	45.1063	45.7644	43.774	46.076
ITQCSVEIQR#Carbamidomethyl:4	C(50)H(88)14N(1)N(15)O(18)S(1)	35.0767	35.5576	33.806	35.448
LGLVGWVQNTDR	C(60)H(96)N(18)O(18)	75.0326	75.2614	73.963	75.397
MPFPVNHGASSEDTLLK#Oxidation:1	C(81)H(127)N(21)O(27)S(1)	54.57	54.814	53.717	53.832
KVLCLAVAVGHVK#Carbamidomethyl:4	C(63)H(112)14N(1)N(17)O(15)S(1)	54.9481	55.1363	53.635	55.154
IGAHSHIR	C(38)H(63)N(15)O(10)	9.76223	9.94458	9.9037	10.377
KVHGSLAR	C(37)H(66)N(14)O(10)	7.64311	7.99776	7.651	8.5492
RGGFNTFR	C(42)H(63)N(15)O(11)	29.8024	30.111	29.067	30.294
HGKNPVMELNEK	C(59)H(98)N(18)O(19)S(1)	30.4476	31.2389	29.221	31.168
LISGGHDNR	C(39)H(65)N(15)O(14)	9.90538	9.99966	9.8594	10.247
DSHGVAQVR	C(39)H(65)N(15)O(14)	13.7204	14.0803	13.688	14.182
IAQLICER#Carbamidomethyl:6	C(42)H(75)14N(1)N(12)O(13)S(1)	42.5478	43.0916	41.531	43.434
STSSHGTDEMESSSYR	C(68)H(105)N(21)O(32)S(1)	21.9307	22.2306	21.135	22.351
IFVGGLSPDTPEEK	C(67)H(105)N(15)O(23)	60.2951	61.4041	59.201	61.294
VQAMQISSEKEEDDNEKR	C(85)H(142)N(26)O(36)S(1)	27.917	27.917	27.581	27.581
LSPGGYFIGTTPNSFELIR	C(96)H(145)N(23)O(28)	97.6501	97.7982	96.297	97.374
VLQALGSEPIQYAVPVVK	C(89)H(147)N(21)O(25)	85.3731	85.9496	84.483	85.738
VLAQYYTVTDEHHR	C(77)H(114)N(22)O(24)	41.3138	41.7545	40.096	42.14
IIGFGSALLEEVDPNPANFVGAGIIHTK	C(132)H(207)N(33)O(39)	116.157	116.907	115.15	116.42
GGPLQALTR	C(39)H(69)N(13)O(12)	51.3108	51.8148	49.882	52.039
SLPVPQLVPETEDEK	C(74)H(121)N(17)O(27)	74.5176	74.7186	73.263	74.73
GFVFITFKEEEPVK	C(81)H(120)N(16)O(22)	81.6543	81.6543	81.024	81.024
TILQHLSEAWR	C(61)H(96)N(18)O(17)	71.5842	72.1669	70.39	72.392
LQFHDVAGDIFHQQCK#Carbamidomethyl:15	C(86)H(127)14N(1)N(24)O(25)S(1)	67.3082	67.6328	65.921	67.742
RQVDQLTNDK	C(49)H(85)N(17)O(19)	17.9627	18.4179	17.399	18.699
MDCQECPEGYR#Carbamidomethyl:3;Carbamidomethyl:6	C(56)H(85)14N(2)N(15)O(22)S(3)	27.57	27.9915	26.544	28.098
TTPDVIFVFGFR	C(68)H(99)N(15)O(17)	106.442	107.87	105.96	107.94
LKPVELR	C(39)H(71)N(11)O(10)	33.4191	33.6177	32.413	34.007
GPNKHTLTQIK	C(54)H(93)N(17)O(16)	19.7326	20.0681	19.105	20.115
LNIPVSQVNPR	C(54)H(93)N(17)O(16)	55.5598	56.4342	55.007	56.444
GNWEQPQNQNQTQHK	C(76)H(113)N(27)O(27)	20.4259	20.7268	19.662	20.953
ALEEGLTPQEICDK#Carbamidomethyl:12	C(67)H(111)14N(1)N(16)O(26)S(1)	54.2938	55.1809	53.655	55.114
NQQITHANNTVSNFKR	C(78)H(126)N(28)O(26)	29.5269	29.753	28.42	30.022
GYPSEFSTYLNFCR#Carbamidomethyl:13	C(79)H(109)14N(1)N(18)O(24)S(1)	84.6933	84.6933	83.646	83.646
ALAMGYKPK	C(45)H(75)N(11)O(11)S(1)	32.0113	32.2786	30.987	32.45
VMLYPSRI	C(45)H(75)N(11)O(11)S(1)	63.0559	63.4544	61.7	63.728
YSESLLCSNLESATYSNR#Carbamidomethyl:7	C(87)H(136)14N(1)N(23)O(34)S(1)	67.9006	68.2729	66.726	67.764
HAYSWDINR	C(52)H(72)N(16)O(15)	41.7278	42.1895	40.765	41.76
KLVIVGDGACGK#Carbamidomethyl:10	C(52)H(93)14N(1)N(14)O(16)S(1)	37.285	37.699	35.968	37.892
AAGNESFR	C(35)H(54)N(12)O(13)	15.3371	15.5815	15.186	15.697
LQATLDMQSGIIHAAEEKDWK	C(104)H(166)N(28)O(34)S(1)	75.3782	75.4078	74.279	74.7
KYIPGTK	C(38)H(63)N(9)O(10)	18.6071	18.69	18.241	18.491
NLGLYVK	C(38)H(63)N(9)O(10)	49.8817	50.282	48.434	50.574
LLEYLR	C(38)H(63)N(9)O(10)	54.0409	54.9769	53.201	55.158
KIQDHQVVINCAIPK#Carbamidomethyl:11	C(77)H(131)14N(1)N(22)O(22)S(1)	46.3839	46.8563	45.062	47.083
ELADITLDPPPNCSAGPK#Carbamidomethyl:13	C(81)H(131)14N(1)N(20)O(29)S(1)	64.7637	64.9536	63.333	64.748
AEVLSEEPILK	C(55)H(94)N(12)O(19)	60.663	60.9551	59.543	60.735
ISLDQIDLLSTK	C(59)H(104)N(14)O(21)	85.8008	86.4109	84.795	86.07
KLNKEELPVIPK	C(65)H(114)N(16)O(18)	47.6228	47.8315	46.761	48.146
LSNNYYCTR#Carbamidomethyl:7	C(50)H(75)14N(1)N(14)O(17)S(1)	29.5699	29.723	28.396	30.032
HNYECLVYVQLPFMEDLR#Carbamidomethyl:5	C(105)H(156)14N(1)N(25)O(30)S(2)	108.654	109.544	107.46	109.57
LFESMLSECR#Carbamidomethyl:9	C(53)H(86)14N(1)N(13)O(18)S(2)	64.4287	64.6724	63.292	64.765
FCNVDDDELR#Carbamidomethyl:2	C(52)H(79)14N(1)N(14)O(21)S(1)	41.2536	41.8465	40.246	41.938
VIISAPSADAPMFVMGVNHEK	C(98)H(157)N(25)O(29)S(2)	82.6951	83.5051	81.414	83.402
SINNPDMR	C(37)H(63)N(13)O(14)S(1)	22.2104	22.4684	21.804	22.393
SESEVEEAAAIIAQRPDNPR	C(90)H(148)N(28)O(35)	70.1685	70.5	69	70.632
SDDSVIQLLNPNR	C(61)H(103)N(19)O(23)	78.9266	79.1484	77.674	79.141
ETSMVHELNR	C(49)H(82)N(16)O(18)S(1)	31.6507	31.6507	31.756	31.756
YLANIEQQHGNSGR	C(66)H(103)N(23)O(23)	31.1807	31.5085	29.914	31.735
TKPSDEEMLFIYGHYK	C(90)H(132)N(20)O(27)S(1)	67.1066	67.7752	65.647	67.893
GLPVTCEVAPHHLFLSHDDLER#Carbamidomethyl:6	C(112)H(172)14N(1)N(31)O(34)S(1)	66.6382	66.9105	65.297	67.073
HPELADK	C(35)H(56)N(10)O(12)	11.964	12.3773	11.856	12.605
AAEVYTR	C(35)H(56)N(10)O(12)	16.4673	16.7571	15.996	16.915
FTGSEIR	C(35)H(56)N(10)O(12)	26.0443	26.4007	25.303	26.533
ALTDSFR	C(35)H(56)N(10)O(12)	38.977	39.218	38.096	39.343
YAEAVTR	C(35)H(56)N(10)O(12)	17.5934	18.0785	17.273	18.232
TECYGYALGDATR#Carbamidomethyl:3	C(62)H(93)14N(1)N(16)O(23)S(1)	48.0834	48.4987	47.021	48.264
VNLEVIKPWITK	C(69)H(114)N(16)O(17)	79.5985	80.1572	78.279	80.27
AVVQVFEGTSGIDAK	C(67)H(109)N(17)O(23)	63.9902	64.3925	62.677	64.346
FSGGYPALMDCMNK#Carbamidomethyl:11	C(68)H(103)14N(1)N(16)O(21)S(3)	68.753	68.759	67.58	67.769
DISTNYYASQKK	C(62)H(96)N(16)O(22)	31.0021	31.1507	29.807	31.338
EGVSSTTPAK	C(40)H(69)N(11)O(17)	13.6015	13.8195	13.728	13.931
SFAGNLNTYK	C(50)H(75)N(13)O(16)	44.3236	44.6457	43.126	44.811
AYGELPEHAK	C(50)H(75)N(13)O(16)	27.237	27.6901	26.527	27.797
SNELFTTFR	C(50)H(75)N(13)O(16)	65.065	65.3127	63.571	64.758
TSEVNCYR#Carbamidomethyl:6	C(41)H(65)14N(1)N(12)O(16)S(1)	17.7984	17.982	17.251	18.169
LHSFESHKDEIFQVQWSPHNETILASSGTDRR	C(164)H(247)N(49)O(53)	68.0666	68.0666	67.291	67.291
GAGTDDHTLIR	C(47)H(78)N(16)O(18)	26.4619	26.9505	25.71	26.212
DTLENTIGHR	C(47)H(78)N(16)O(18)	34.9808	35.2304	33.795	35.374
VGEVTYVELLMDAEGK	C(77)H(125)N(17)O(27)S(1)	99.3489	100.567	98.321	100.26
GPVGLEGLLTTK	C(53)H(93)N(13)O(17)	78.3003	78.7988	76.942	78.745
GLFSAITRPTAVNSLISK	C(84)H(143)N(23)O(25)	85.4221	85.577	84.055	85.644
SEETNTEIVECILK#Carbamidomethyl:11	C(69)H(117)14N(1)N(16)O(28)S(1)	78.0076	78.237	76.688	78.415
RPLEMEQQQAYRPEMK	C(86)H(140)N(26)O(27)S(2)	40.8291	41.2594	39.633	41.524
ENYSHHTQDDR	C(56)H(80)N(20)O(23)	7.4712	7.98	7.3923	8.4193
LRPLYNHPAGPR	C(63)H(99)N(21)O(15)	30.7521	30.9321	30.282	30.88
LEAHSDWVR	C(49)H(73)N(15)O(15)	34.9392	35.05	34.052	34.374
QIDLSTVDLKK	C(55)H(98)N(14)O(19)	53.3234	53.9525	52.342	54.074
IVTVVPQDTK	C(49)H(86)N(12)O(16)	41.2033	41.2033	40.931	40.931
GELVGGLDIVK	C(49)H(86)N(12)O(16)	69.4502	69.7105	67.962	69.733
LSLTQDPVVK	C(49)H(86)N(12)O(16)	53.1191	53.6628	52.086	53.768
LLDEAIQAVK	C(49)H(86)N(12)O(16)	57.999	58.8944	57.696	58.727
VSWLGEEPVAGVWSEK	C(82)H(121)N(19)O(25)	86.8957	87.4992	85.664	87.151
KLTPQGQR	C(39)H(70)N(14)O(12)	9.83532	10.2054	9.6811	10.503
NVALGNAIR	C(39)H(70)N(14)O(12)	23.7088	23.7952	23.086	24.083
LKDLPFIVSHR	C(62)H(101)N(17)O(15)	60.0285	60.0285	60.028	60.028
FATEAAITILR	C(55)H(92)N(14)O(16)	75.598	75.8433	74.308	75.926
ETLLAMFK	C(44)H(73)N(9)O(12)S(1)	84.1948	84.3804	83.237	84.521
MLGLTVSLIQDAGR	C(63)H(112)N(18)O(20)S(1)	91.1138	91.1938	90.137	90.255
TITTAYYR	C(45)H(69)N(11)O(14)	36.9645	37.2655	35.662	37.355
DWEMHVHFK	C(57)H(77)N(15)O(14)S(1)	55.6311	55.6977	54.609	55.305
FYVHNDMFR	C(57)H(77)N(15)O(14)S(1)	54.4772	54.4772	54.574	54.574
SETDLLDIR	C(44)H(76)N(12)O(18)	62.6457	62.8583	61.33	63.146
SKEELAQEK	C(44)H(76)N(12)O(18)	11.0742	11.0742	11.179	11.179
TVEEVTVER	C(44)H(76)N(12)O(18)	31.973	31.973	30.951	30.951
AAIISAEGDSK	C(44)H(76)N(12)O(18)	29.2064	29.6943	28.043	29.693
IVSAQSLAEDDVE	C(57)H(94)N(14)O(25)	56.9611	58.0866	56.507	57.517
EVDEGAWETK	C(50)H(74)N(12)O(20)	35.4817	35.7023	34.374	35.653
GSEGENPLTVPGR	C(54)H(89)N(17)O(21)	44.0991	44.3812	42.955	44.275
GAHLTALEMLTAFASHIR	C(86)H(139)N(25)O(24)S(1)	116.226	117.071	114.77	116.88
TICAILENYQTEK#Carbamidomethyl:3	C(68)H(111)14N(1)N(16)O(24)S(1)	67.841	68.1638	66.675	68.27
DGQVINETSQHHDDLE	C(74)H(113)N(23)O(32)	34.5999	35.5206	33.466	35.028
DFGGVTNGKPEDK	C(58)H(90)N(16)O(22)	28.6452	28.6452	28.335	28.335
VVLPCNLLR#Carbamidomethyl:5	C(48)H(86)14N(1)N(13)O(12)S(1)	74.2285	74.4616	73.124	74.4
LVFLGEQSVGK	C(54)H(89)N(13)O(16)	63.7667	63.9495	62.703	63.337
DAFVAIVQSVK	C(54)H(89)N(13)O(16)	78.0264	78.3926	76.762	78.323
LGGNEIVSFLK	C(54)H(89)N(13)O(16)	80.7806	81.1155	79.438	81.241
VILNPVNAGQPLHASNYELSDNAGCK#Carbamidomethyl:25	C(119)H(189)14N(1)N(34)O(40)S(1)	67.4331	67.4331	66.35	66.35
GMLDTHHK	C(39)H(63)N(13)O(12)S(1)	13.567	13.6995	13.702	13.817
VAEKLDEIYVAGLVAHSDLDER	C(107)H(172)N(28)O(37)	82.116	82.5076	80.92	82.539
VLSEAAISASLEK	C(57)H(100)N(14)O(21)	62.1974	62.4985	60.811	62.293
LTSSSIDPGLSIK	C(57)H(100)N(14)O(21)	59.2279	59.9697	58.305	59.957
GQGVYLGMPGCLPVYDALAGEFIR#Oxidation:8;Carbamidomethyl:11	C(117)H(179)14N(1)N(28)O(34)S(2)	114.535	114.535	113.66	113.66
AVNPFLADVDK	C(54)H(85)N(13)O(17)	67.2665	67.4956	66.245	67.752
LQELPDAVPHGEMPR	C(73)H(117)N(21)O(23)S(1)	57.2734	57.2876	56.066	56.159
DYSHYYTTIQDLR	C(75)H(107)N(19)O(25)	38.3206	64.7988	37.267	64.788
IAESNHIK	C(39)H(66)N(12)O(13)	12.1523	12.4859	11.967	12.707
AHIISDQK	C(39)H(66)N(12)O(13)	13.0238	13.4491	13.08	13.478
ALEAELAALR	C(46)H(81)N(13)O(15)	68.0977	68.3222	66.688	68.564
IRPLTEAEK	C(46)H(81)N(13)O(15)	26.5127	26.7736	25.368	27.09
LPSDVVTAVR	C(46)H(81)N(13)O(15)	50.6845	51.005	49.865	51.128
STPVTVVLPDTK	C(56)H(97)N(13)O(19)	60.7544	61.2438	59.528	61.253
RGNVAGDSK	C(35)H(62)N(14)O(14)	0.0218112	0.0218112	0.021903	0.021903
AVDALLTHCK#Carbamidomethyl:9	C(48)H(82)14N(1)N(13)O(15)S(1)	38.9002	39.2058	37.514	39.611
TVVSHSLTTLGLEVAK	C(73)H(127)N(19)O(24)	69.7856	70.1164	68.378	70.236
NITLNFGPQHPAAHGVLR	C(87)H(136)N(28)O(23)	61.5036	62.0069	60.256	62.249
HLNLGMNR	C(39)H(67)N(15)O(11)S(1)	33.8105	33.8105	34.028	34.028
QYEQQTYQVIPEVIK	C(85)H(132)N(20)O(27)	73.8549	74.2266	72.883	74.111
ANCIDSTASAEAVFASEVKK#Carbamidomethyl:3	C(88)H(144)14N(1)N(23)O(33)S(1)	66.847	67.2042	65.658	67.184
LPGHAGSINEVAFHPDEPIIISASSDKR	C(130)H(205)N(37)O(42)	70.179	70.5032	68.69	70.579
HDVGAYMLMYK	C(60)H(90)N(14)O(16)S(2)	61.1639	61.5907	59.855	61.684
VGMGGMEAK	C(35)H(62)N(10)O(12)S(2)	28.1433	28.5254	26.991	28.726
VLVVSAK	C(33)H(62)N(8)O(9)	31.51	31.5509	30.764	30.9
YQAVQEAVEDR	C(55)H(86)N(16)O(21)	37.2723	37.2723	36.336	36.336
GKPAVAALGDLTDLPTYEHIQTALSSK	C(124)H(202)N(32)O(41)	92.2159	92.5566	90.943	92.475
FIFDCVSQEYGINPER#Carbamidomethyl:5	C(88)H(128)14N(1)N(21)O(28)S(1)	82.8673	83.1202	82.06	83.004
QDFVQHFSQIVR	C(68)H(102)N(20)O(19)	68.8322	68.95	67.501	68.976
SDQQLDCALDLMR#Acetyl:0;Carbamidomethyl:7	C(64)H(107)14N(1)N(18)O(25)S(2)	90.3464	90.8263	89.636	90.469
ETNEPVK	C(34)H(57)N(9)O(14)	9.27671	9.64297	9.383	10.091
FQDLGVK	C(37)H(59)N(9)O(11)	37.8093	38.0184	36.527	38.251
VFGNEIK	C(37)H(59)N(9)O(11)	34.5816	35.0109	33.287	34.853
GQVLFDK	C(37)H(59)N(9)O(11)	38.3972	38.6783	37.161	38.89
GCLDFLR#Carbamidomethyl:2	C(38)H(61)14N(1)N(10)O(11)S(1)	64.0483	64.3864	62.641	64.557
SEDDSAVPLAK	C(47)H(78)N(12)O(20)	34.6662	34.7727	33.526	34.652
LSGTGSAGATIR	C(44)H(79)N(15)O(17)	27.6436	27.6436	26.926	26.926
SGKAPILIATDVASR	C(65)H(115)N(19)O(21)	57.7802	58.9661	57.031	59.184
NQEQLLTLASILR	C(65)H(115)N(19)O(21)	102.917	103.146	101.96	103.27
LSLPQNETVADTTLTK	C(74)H(127)N(19)O(28)	62.4641	62.6738	61.239	61.912
SGILPILVK	C(45)H(82)N(10)O(11)	82.3006	83.0045	81.437	83.014
LQDVFNTVGADIIQLPQIVVVGTQSSGK	C(130)H(216)N(34)O(42)	124.622	124.721	123.83	124.72
EDHSLEHR	C(41)H(63)N(15)O(16)	8.22063	8.22063	8.7543	8.7543
ATPLAVNSAASLWGPYKDIWHK#Acetyl:0	C(116)H(171)N(29)O(31)	102.436	102.447	101.23	101.64
PEIVDTCSLASPASVCR#Carbamidomethyl:7;Carbamidomethyl:16	C(76)H(128)14N(2)N(20)O(28)S(2)	60.8476	61.6221	59.99	61.302
DKTSPFELYQFFVR	C(85)H(121)N(19)O(23)	105.656	106.604	105.41	106.66
SSPAAFINPPIGTVTPALK	C(87)H(141)N(21)O(25)	87.3033	87.9806	86.262	87.537
SNASLTNNQNLIQSLK	C(72)H(125)N(23)O(27)	64.5359	64.8863	63.197	64.888
DSSQILSASFDQTIR	C(70)H(114)N(20)O(27)	72.712	73.1675	72.16	73.037
AAVPELLQQQEEDR#Acetyl:0	C(70)H(114)N(20)O(27)	78.9533	79.0775	77.959	78.163
RSIQFVDWCPTGFK#Carbamidomethyl:9	C(80)H(117)14N(1)N(20)O(21)S(1)	78.3471	78.8819	77.082	78.809
AIVEFLSNLAR	C(56)H(93)N(15)O(16)	93.17	93.5387	91.845	93.461
WVPAGGSTGFSR	C(55)H(80)N(16)O(16)	47.8451	48.2913	46.576	48.331
QLTNPYGSWR	C(55)H(80)N(16)O(16)	53.2726	53.3416	52.902	53.357
QLKPWCWYCNR#Carbamidomethyl:6;Carbamidomethyl:9	C(73)H(103)14N(2)N(19)O(17)S(2)	65.1483	65.1483	65.114	65.114
AWENSPNVR	C(46)H(69)N(15)O(15)	31.8967	31.8967	31.619	31.619
SSNAETLY	C(37)H(57)N(9)O(16)	37.5134	37.5552	36.476	36.807
VTFALPDDAETEDTGVLNVK	C(93)H(148)N(22)O(35)	83.0834	83.4095	82.006	82.743
EMQNLSFQDCYSSK#Carbamidomethyl:10	C(72)H(109)14N(1)N(18)O(27)S(2)	52.9615	53.899	52.203	53.582
GKGEQIAR	C(35)H(63)N(13)O(12)	8.75841	8.75841	9.2195	9.2195
NQTQVLR	C(35)H(63)N(13)O(12)	19.1216	19.1216	18.617	18.617
KQEFLEK	C(42)H(68)N(10)O(13)	22.1212	22.5825	21.577	22.203
TIIGDFQK	C(42)H(68)N(10)O(13)	50.2609	50.4498	48.944	50.761
TINVEFAK	C(42)H(68)N(10)O(13)	49.4246	49.8306	48.093	50.091
EFALSNLK	C(42)H(68)N(10)O(13)	58.5488	59.0289	57.196	59.34
LLGQFSEK	C(42)H(68)N(10)O(13)	44.1443	44.1443	43.567	43.567
LFNISGHVNHPCTVEEEMSVPLK#Carbamidomethyl:12	C(115)H(181)14N(1)N(30)O(36)S(2)	73.118	73.1863	72.132	72.168
KEELNAISGPNEFAEFYNR	C(99)H(146)N(26)O(33)	75.9563	76.2949	74.936	76.211
YWLFSDEVPGLFIEK	C(91)H(127)N(17)O(24)	117.009	117.153	116.81	117.23
SQFEELCAELLQK#Carbamidomethyl:7	C(69)H(111)14N(1)N(16)O(24)S(1)	81.7692	82.2106	80.783	82.113
CGAALAGHQLIR#Carbamidomethyl:1	C(53)H(91)14N(1)N(18)O(15)S(1)	42.2942	42.7862	41.263	43.113
AHSIQIMK	C(40)H(70)N(12)O(11)S(1)	30.8682	31.4703	29.712	31.696
GEAHLAVNDFELAR	C(67)H(104)N(20)O(22)	62.8129	63.181	61.462	63.376
SLCNLEESITSAGR#Carbamidomethyl:3	C(61)H(105)14N(1)N(18)O(25)S(1)	67.2376	67.5579	66.015	66.811
VYENVGLMQQQK	C(62)H(101)N(17)O(20)S(1)	46.0918	46.0918	45.944	45.944
EVPGPDCR#Carbamidomethyl:7	C(37)H(60)14N(1)N(11)O(14)S(1)	19.3424	19.584	18.703	19.813
YVAEIEKEKEENEK	C(75)H(120)N(18)O(29)	25.9948	26.3182	25.019	26.503
YLLHGLECVVAMHQAQLISK#Carbamidomethyl:8	C(103)H(168)14N(1)N(27)O(28)S(2)	83.5765	83.8637	82.301	83.468
FICDASSLHQVR#Carbamidomethyl:3	C(61)H(97)14N(1)N(18)O(19)S(1)	42.7592	43.133	41.61	43.482
LPLISGFYK	C(52)H(80)N(10)O(12)	80.6325	80.8888	79.45	80.944
HLQLAIRNDEELNKLLGK	C(92)H(158)N(28)O(28)	72.4001	72.5369	71.028	72.835
NEQDAYAINSYTR	C(65)H(97)N(19)O(25)	44.1378	44.716	43.27	44.587
STHDHWK	C(40)H(55)N(13)O(12)	7.09354	7.90363	7.3598	8.2236
YVVFYNNWVYLQNR	C(91)H(124)N(22)O(22)	45.311	46.4316	44.068	46.56
KFYPLEIDYGQDEEAVKK	C(100)H(150)N(22)O(32)	64.5186	64.8967	63.064	65.118
EGGGAIEEEAK	C(44)H(72)N(12)O(20)	20.4606	20.4606	20.263	20.263
YPMAYVDYK	C(55)H(76)N(10)O(15)S(1)	53.5752	53.6233	52.972	53.811
EPSPPIDEVINTPR	C(68)H(110)N(18)O(24)	64.9884	65.3801	63.75	65.335
SFKPDFGAESIYGGFLLGVR	C(102)H(150)N(24)O(28)	103.359	103.72	102.46	103.8
HLSDHLSELVEQTLSDLEQSK	C(102)H(166)N(28)O(39)	112.739	113.273	111.36	113.1
GSIIISPCVVCR#Carbamidomethyl:8;Carbamidomethyl:11	C(57)H(101)14N(2)N(15)O(17)S(2)	65.8753	66.1544	64.449	66.186
MLNIHPSLLPSFK	C(70)H(113)N(17)O(17)S(1)	83.7594	84.0562	82.366	84.047
FYTEDSPGLK	C(53)H(77)N(11)O(18)	42.4073	42.4141	41.537	42.812
RHPYFYAPELLFFAK	C(96)H(131)N(21)O(20)	98.9791	98.9791	99.054	99.054
RLEEWLGR	C(47)H(75)N(15)O(13)	48.3835	48.7771	47.049	48.893
NPSAAFFCVAR#Carbamidomethyl:8	C(55)H(82)14N(1)N(15)O(15)S(1)	65.1091	65.2573	64.722	65.541
TDQVIQSLIALVNDPQPEHPLRADLAEEYSK	C(153)H(245)N(41)O(52)	108.975	109.32	107.77	108.33
LCFLDKVEPHATIAEIK#Carbamidomethyl:2	C(90)H(146)14N(1)N(21)O(26)S(1)	73.1056	73.4535	71.781	73.45
GYNDDYYEESYFTTR	C(86)H(111)N(19)O(32)	62.4027	62.8932	61.267	62.808
GIFPVLCK#Carbamidomethyl:7	C(44)H(72)14N(1)N(9)O(10)S(1)	72.6135	73.0841	71.274	73.224
ALGALVDSCAPGLCPDWESWDPQKPVDNAR#Carbamidomethyl:9;Carbamidomethyl:14	C(144)H(218)14N(2)N(38)O(47)S(2)	91.4475	91.4871	90.137	91.076
QWLDLHLHQEIPTSLLILSR	C(111)H(178)N(30)O(30)	104.025	104.025	103.77	103.77
IVSSIFR	C(38)H(64)N(10)O(10)	52.2415	52.6504	50.888	52.721
EAGVEMGDEDDLSTPNEK	C(77)H(122)N(20)O(36)S(1)	46.7652	47.0386	45.547	46.007
APDVEQAIEVLTR	C(62)H(105)N(17)O(22)	92.5338	92.6091	91.217	91.409
KEEAPSLRPVPPPISGGGYR	C(94)H(151)N(27)O(28)	54.9518	55.3531	53.794	55.64
TAASAPANVSK	C(42)H(73)N(13)O(16)	16.5006	16.594	16.284	16.305
DGIVLGADTR	C(42)H(73)N(13)O(16)	44.7472	45	44.41	45.176
ASAVSELSPR	C(42)H(73)N(13)O(16)	36.6768	36.9577	35.776	36.147
EQTEQILR	C(42)H(73)N(13)O(16)	32.7119	32.9519	31.617	33.289
EQAELTGLR	C(42)H(73)N(13)O(16)	39.1756	39.3723	37.972	39.496
EKAEELAAR	C(42)H(73)N(13)O(16)	16.4236	16.7805	16.095	16.939
SLLGGNIR	C(35)H(64)N(12)O(11)	46.2196	46.5878	44.801	46.657
LNLSQVR	C(35)H(64)N(12)O(11)	40.4002	41.0983	39.355	41.498
ATLLQQR	C(35)H(64)N(12)O(11)	29.7803	30.0681	29.513	30.296
SRAPISAK	C(35)H(64)N(12)O(11)	11.972	12.2168	11.997	12.323
GLNISAVR	C(35)H(64)N(12)O(11)	45.4329	45.7581	44.11	46.098
VIQQSVR	C(35)H(64)N(12)O(11)	40.9979	40.9979	40.743	40.743
AQVIYTR	C(38)H(63)N(11)O(11)	26.6348	27.102	25.741	27.354
PVGHCLEAAAVLSK#Carbamidomethyl:5	C(63)H(106)14N(1)N(17)O(19)S(1)	51.4295	51.4295	51.025	51.025
YGFGEAGKPK	C(49)H(72)N(12)O(14)	27.0453	27.224	26.366	26.644
AAPFSLEYR	C(49)H(72)N(12)O(14)	59.9011	60.663	58.798	60.642
EFLQCVEK#Carbamidomethyl:5	C(46)H(73)14N(1)N(10)O(15)S(1)	46.2522	46.2522	46.123	46.123
SLLNLLSSQEEDFNSK	C(78)H(126)N(20)O(30)	91.9723	92.1187	90.523	92.159
LLIYETEAK	C(50)H(82)N(10)O(16)	51.5735	51.8487	51.538	52.069
ESVPEFPLSPPK	C(62)H(95)N(13)O(19)	71.5901	72.5144	70.243	72.459
DVLLDVAYAYGK	C(62)H(95)N(13)O(19)	81.9271	82.061	81.449	82.125
KGFVLHK	C(40)H(65)N(11)O(8)	21.6393	22.0715	21.114	22.091
EIRPALELLEPIEQK	C(80)H(136)N(20)O(25)	84.6912	85.0841	83.348	85.058
DYSGYQR	C(38)H(53)N(11)O(14)	17.4319	17.6487	16.991	17.526
MSQEEVNVFR	C(52)H(83)N(15)O(18)S(1)	51.1609	51.2768	49.808	51.584
EANLAASFGK	C(44)H(70)N(12)O(15)	45.718	45.7581	45.216	45.821
TTIFSPEGR	C(44)H(70)N(12)O(15)	43.9519	44.2139	42.759	44.631
EFTAQNLGK	C(44)H(70)N(12)O(15)	36.9375	37.1411	35.601	37.273
DFSLEQLR	C(44)H(70)N(12)O(15)	66.5369	66.8651	65.151	66.837
ETGQQFAVK	C(44)H(70)N(12)O(15)	29.1474	29.2654	28.341	29.587
ILQNYDNK	C(44)H(70)N(12)O(15)	24.9442	25.1157	24.175	24.909
LQEYNVGGK	C(44)H(70)N(12)O(15)	28.2299	28.4638	27.086	28.646
DVFISAAER	C(44)H(70)N(12)O(15)	48.8127	48.8127	47.435	47.435
AAGTDGSDFQHR	C(51)H(76)N(18)O(20)	15.7617	16.0536	15.313	16.152
SMEVSTQLAR	C(45)H(80)N(14)O(17)S(1)	42.0122	42.2912	40.828	42.642
SPILLGSLAHQIYR	C(72)H(118)N(20)O(19)	81.1992	81.6828	79.859	81.787
NSLFGSVETWPWQVLSK	C(93)H(136)N(22)O(26)	117.323	117.893	116.15	116.7
KLVGYLDR	C(44)H(74)N(12)O(12)	39.3437	39.637	38.704	39.693
LDHKFDLMYAK	C(64)H(97)N(15)O(17)S(1)	51.8087	52.3275	50.479	52.615
LITTQQWLIK	C(59)H(98)N(14)O(15)	74.7618	74.9033	73.392	74.551
DFLLKPELLR	C(59)H(98)N(14)O(15)	81.2662	81.8725	79.889	81.757
LRHEILLSQSVR	C(63)H(111)N(21)O(18)	41.4588	42.1486	40.223	42.535
ALAEYVVQQEGAK	C(62)H(100)N(16)O(21)	49.2758	49.6488	48.233	49.676
IDTIEIITDR	C(51)H(89)N(13)O(19)	67.5577	68.7299	66.257	68.91
LELLHPIIPEQSTFK	C(83)H(133)N(19)O(23)	82.3968	82.8494	81.057	82.876
YLHDESGLNRR	C(57)H(90)N(20)O(19)	21.2164	21.7089	20.719	21.962
GLDFALLQK	C(47)H(77)N(11)O(13)	78.1064	78.3807	76.738	78.435
KGPGLAVQSGDK	C(49)H(85)N(15)O(17)	21.9941	22.4875	21.291	22.639
VDREQLVQK#Acetyl:0	C(49)H(85)N(15)O(17)	37.2557	37.717	36.287	37.218
NLIDAGVDALR	C(49)H(85)N(15)O(17)	71.6124	72.0004	70.378	72.074
EISGHTSGIKK	C(49)H(85)N(15)O(17)	11.5726	11.8333	11.552	12.028
DSNSLAYYNMANGAVIHLALK	C(100)H(157)N(27)O(31)S(1)	92.477	92.6229	91.15	91.23
GLLEESSFATLFPK	C(72)H(111)N(15)O(22)	99.6131	99.6131	98.45	98.45
ITSAYLQDIENAYKK	C(79)H(125)N(19)O(26)	71.3712	71.6057	70.499	71.798
AQQIHSQTSQQYPLYDLDLGK	C(107)H(165)N(29)O(36)	70.7507	71.0314	69.66	70.918
IQEGVFDINNEANGIK	C(76)H(121)N(21)O(27)	66.9974	67.6703	65.975	67.359
FAGLHFFNPVPVMK	C(79)H(114)N(18)O(16)S(1)	92.6653	93.1646	91.286	93.104
ICQTVGVK#Carbamidomethyl:2	C(38)H(69)14N(1)N(10)O(12)S(1)	24.5793	24.5793	24.37	24.37
AVTVYTNYPFPGETFNR	C(92)H(130)N(22)O(27)	78.3836	78.3836	77.335	77.335
SGDSEVYQLGDVSQK	C(67)H(106)N(18)O(28)	49.43	49.925	48.423	49.862
EFEVYGPIKR	C(58)H(88)N(14)O(16)	51.3163	51.7913	50.022	52.049
TTTTTFK#Acetyl:0	C(37)H(60)N(8)O(14)	32.4035	32.5706	31.962	32.304
TDDCHPWVLPVVK#Carbamidomethyl:4	C(71)H(108)14N(1)N(17)O(20)S(1)	72.8422	73.4714	71.573	73.613
LMMDPLTGLNR	C(53)H(93)N(15)O(16)S(2)	78.0474	78.4937	76.712	78.466
TLTPAGDLQETFSGMDQVR	C(87)H(140)N(24)O(32)S(1)	82.9689	83.0729	81.61	82.002
AFSSLNTLPEELRPYVPLFCSVLTK#Carbamidomethyl:20	C(133)H(209)14N(1)N(30)O(38)S(1)	121.953	122.368	120.72	121.64
SVAGGFVYTYK	C(57)H(82)N(12)O(16)	55.8109	56.0956	54.907	56.214
QECLDSR#Carbamidomethyl:3	C(34)H(58)14N(1)N(11)O(15)S(1)	13.0787	13.0787	13.384	13.384
LNTEVASVVVQLLSIR	C(77)H(137)N(21)O(24)	127.065	127.065	126.96	126.96
FLEMCNDLLAR#Carbamidomethyl:5	C(59)H(96)14N(1)N(15)O(18)S(2)	76.5356	76.8918	75.345	76.909
SSCTLFQDIFQHLDK#Carbamidomethyl:3	C(81)H(123)14N(1)N(20)O(26)S(1)	104.696	105.098	103.71	104.78
NGTKPPLDADVNLEAIAGDLR	C(93)H(155)N(27)O(33)	89.7892	90.0819	88.61	89.943
LAQENEVDFILLGGDLFHENKPSR	C(122)H(189)N(33)O(39)	102.665	103.109	101.46	103.24
LLFTVLGEPLIYSLSFPER	C(106)H(164)N(22)O(28)	127.084	127.583	127.17	127.23
FQPQSPDFLDITNPK	C(80)H(119)N(19)O(25)	79.5709	79.8371	78.261	79.733
ATDTSQGELVHPK#Acetyl:0	C(60)H(97)N(17)O(23)	35.9696	36.5666	34.789	36.332
VFEVMLATDR	C(52)H(85)N(13)O(16)S(1)	68.9271	69.1959	67.463	69.333
LSALALLSLLPSDNSVIQDK	C(93)H(161)N(23)O(31)	123.772	123.909	122.43	122.83
LLEDFGDGGAFPEIHVAQYPLDMGR	C(124)H(183)N(31)O(38)S(1)	99.7097	99.9942	98.559	99.809
SPLGEAPPGTPPCR#Carbamidomethyl:13	C(61)H(98)14N(1)N(17)O(20)S(1)	41.7615	42.5266	40.814	42.493
CPYKDTLGPMQK#Carbamidomethyl:1	C(62)H(100)14N(1)N(15)O(19)S(2)	37.16	37.16	36.726	36.726
AVFPSIVGR	C(44)H(72)N(12)O(11)	64.1118	64.5149	62.699	64.657
IEALQNHENESVYK	C(72)H(112)N(20)O(26)	36.9967	37.2916	35.809	37.389
VHPEPGTWDSFLEK	C(76)H(108)N(18)O(23)	69.7217	69.8374	68.618	69.849
LSQDEIVLGTK	C(52)H(91)N(13)O(19)	51.3098	51.6684	50.415	50.993
DLSLEEIQKK	C(52)H(91)N(13)O(19)	48.2971	48.7779	47.09	48.701
NYLSCDVEVR#Carbamidomethyl:5	C(52)H(83)14N(1)N(14)O(19)S(1)	48.2609	48.5933	47.209	48.573
HLPDNECIEK#Carbamidomethyl:7	C(52)H(83)14N(1)N(14)O(19)S(1)	27.8914	28.1178	27.297	27.71
VLNSIISSLDLLPYGLR	C(86)H(145)N(21)O(25)	122.311	122.495	121.02	122.52
LISEILSESVVPDVR	C(73)H(126)N(18)O(25)	89.5715	89.9631	88.368	89.764
LKEENFFGPK	C(57)H(85)N(13)O(16)	47.5633	48.0741	46.121	48.351
APFDLFENKK	C(57)H(85)N(13)O(16)	63.0085	63.4486	61.546	63.72
THPVHPELVSGTFLCLDCQTVIR#Carbamidomethyl:15;Carbamidomethyl:18	C(117)H(187)14N(2)N(31)O(35)S(2)	83.4797	83.6613	82.847	83.64
YQDIIHSIHLAR	C(66)H(104)N(20)O(18)	62.1264	62.1264	61.509	61.509
IYKPLLFMDLLDER	C(83)H(132)N(18)O(22)S(1)	108.766	109.497	107.68	109.53
TLSSIFNIEMVK	C(62)H(104)N(14)O(19)S(1)	93.4804	93.8621	92.174	93.314
ITQYLIR	C(42)H(71)N(11)O(11)	49.562	49.562	48.532	48.532
ANHFFTVTDPR	C(59)H(85)N(17)O(17)	49.9899	50.4095	48.676	50.65
EYCIQAFESFVR#Carbamidomethyl:3	C(70)H(101)14N(1)N(16)O(21)S(1)	88.9672	89.357	87.766	89.335
YELISETGGSHDK	C(61)H(94)N(16)O(24)	36.8188	36.9853	35.512	37.377
DLEAPEVQESYR	C(61)H(94)N(16)O(24)	48.9935	49.5208	48.062	49.029
MLFWACSTNKPEGYR#Carbamidomethyl:6	C(83)H(122)14N(1)N(21)O(23)S(2)	66.8096	67.2476	65.335	67.114
VANVELYYR	C(52)H(79)N(13)O(15)	51.9353	52.4422	50.776	52.706
PKPGDGEFVEVISLPK	C(79)H(126)N(18)O(24)	76.6382	77.0745	75.447	77.168
LPESENLQEFWDNLIGGVDMVTDDDRR#Oxidation:20	C(135)H(207)N(37)O(50)S(1)	126.653	127.076	126.58	126.79
ESTNSMETR	C(39)H(67)N(13)O(19)S(1)	11.2835	11.5871	11.336	11.855
TLNEWDSR	C(43)H(65)N(13)O(16)	35.9396	36.2474	34.635	36.39
SEWNTVER	C(43)H(65)N(13)O(16)	33.1826	33.472	31.916	33.542
TTAGLCLLTWGGHWLYGK#Carbamidomethyl:6	C(95)H(140)14N(1)N(23)O(24)S(1)	105.033	105.999	104.38	106.09
NPGLVLDIVEDLR	C(64)H(109)N(17)O(21)	109.707	110.157	108.48	109.75
HGLEAISIMDSR	C(55)H(93)N(17)O(19)S(1)	59.7465	60.395	58.709	59.84
VESHFDLELR	C(55)H(85)N(15)O(18)	56.7464	57.914	56.598	57.256
SEEGPGWTILR	C(55)H(85)N(15)O(18)	68.3495	68.543	67.161	68.639
AAQGEPQVQFK#Acetyl:0	C(55)H(85)N(15)O(18)	49.389	50.1474	48.677	49.676
YAAVTQFEATDAR	C(63)H(95)N(17)O(22)	49.9242	50.2645	48.79	50.433
NIAFFSTNCVEGTAR#Carbamidomethyl:9	C(72)H(111)14N(1)N(20)O(24)S(1)	70.7148	71.812	69.593	71.383
TQPPEDISCIAWNR#Carbamidomethyl:9	C(72)H(111)14N(1)N(20)O(24)S(1)	65.3377	65.532	63.947	64.484
VADWTGATYQDKR	C(66)H(99)N(19)O(22)	37.2358	37.5705	36.002	37.536
IQQLPDHFGPGPVNVVLR	C(91)H(144)N(26)O(24)	79.3067	79.5106	77.996	79.553
DKAVESLR	C(38)H(68)N(12)O(14)	18.8651	19.1391	18.263	19.311
GTVGSILDR	C(38)H(68)N(12)O(14)	46.0496	46.0496	44.644	44.644
LIDNISSR	C(38)H(68)N(12)O(14)	34.6848	34.8544	33.38	35.017
LTQGETLR	C(38)H(68)N(12)O(14)	22.9387	23.1257	22.445	23.446
TEQLGLTR	C(38)H(68)N(12)O(14)	34.4853	34.6254	33.389	35.025
SDSHPSDALTR	C(47)H(76)N(16)O(20)	18.4178	18.54	18.088	18.322
VNNSTMLGASGDYADFQYLK	C(96)H(144)N(24)O(33)S(1)	80.093	80.2572	79.096	79.954
FFQGMPEKPTTTVR	C(74)H(115)N(19)O(21)S(1)	51.5933	51.5933	50.67	50.67
KWPQQVVQK	C(53)H(85)N(15)O(13)	34.2175	34.4662	33.947	34.693
GYIWNYGTLPQTWEDPHEK	C(109)H(148)N(26)O(32)	83.6524	83.7169	82.563	82.568
LQGDANNLHGFEVDSR	C(74)H(114)N(24)O(27)	48.5831	48.9371	47.36	48.957
DGGSGNSTIIVSR	C(50)H(87)N(17)O(21)	35.0659	35.327	33.984	35.246
SNNIINETTTR	C(50)H(87)N(17)O(21)	35.7486	35.9324	34.497	35.362
GVAASAGSSGENKK	C(50)H(87)N(17)O(21)	8.26005	8.31372	8.6048	8.821
EQSQLTATQTR	C(50)H(87)N(17)O(21)	20.379	20.6693	19.618	20.822
AIVWGMQTR	C(47)H(76)N(14)O(12)S(1)	56.8108	58.049	56.364	58.375
VEPGLGADNSVVR	C(55)H(93)N(17)O(20)	44.4689	44.7983	43.28	44.928
TLGTPTQPGSTPR	C(55)H(93)N(17)O(20)	31.9186	32.1204	30.726	32.162
NEDIPNVAVYPHNGMIDLK	C(94)H(147)N(25)O(30)S(1)	75.5135	75.9148	74.34	75.745
CIVMVPQWGTHQTVHLPGQLPQHEYLK#Carbamidomethyl:1	C(145)H(222)14N(1)N(39)O(38)S(2)	80.3693	80.62	79.396	80.498
MEQVNELK#Acetyl:0	C(43)H(73)N(11)O(16)S(1)	54.9299	55.2358	54.843	55.24
LQMASPEEK	C(43)H(73)N(11)O(16)S(1)	30.0103	30.08	29.643	30.341
LYLVSDVLYNSSAK	C(72)H(114)N(16)O(23)	82.3329	82.447	81.833	82.237
VFFTCNACGESVKK#Carbamidomethyl:5;Carbamidomethyl:8	C(71)H(111)14N(2)N(17)O(22)S(2)	43.9946	43.9946	42.948	42.948
NGETYNGHLVSCDNWMNINLR#Carbamidomethyl:12	C(105)H(159)14N(1)N(32)O(35)S(2)	78.0299	78.4289	76.791	78.383
AAVMHDILDMMPEGIK	C(76)H(127)N(19)O(23)S(3)	92.4019	92.5435	91.284	91.537
YSQYQQAIYK	C(60)H(86)N(14)O(18)	38.777	39.1913	37.664	39.081
ISIVEALTLLNNHK	C(70)H(121)N(19)O(21)	102.681	103.084	101.61	103.25
VNVPGSQAQLK	C(49)H(85)N(15)O(16)	38.3472	38.3472	37.713	37.713
IQFDEGYDNYPGQEK	C(80)H(111)N(19)O(29)	53.6031	54.4609	52.9	54.22
STVEGIQASVK	C(47)H(83)N(13)O(18)	38.3676	38.563	37.758	38.882
AIETTDIISR	C(47)H(83)N(13)O(18)	48.3663	48.7798	47.192	48.83
GSGTAEVELKK	C(47)H(83)N(13)O(18)	22.5209	22.9372	21.973	23.13
DTSASAVAVGLK	C(47)H(83)N(13)O(18)	45.244	45.6029	44.04	45.708
VVLSSQDKDK	C(47)H(83)N(13)O(18)	14.6759	14.7549	14.474	14.604
SVNVKPLVTHR	C(55)H(96)N(18)O(15)	32.2707	32.6542	31.055	32.961
GVTYLFPIQVK	C(62)H(97)N(13)O(15)	88.6781	89.1651	87.421	89.038
GFYDKDSSGWSSSK	C(68)H(95)N(17)O(25)	38.1964	38.665	37.053	38.66
GFSLLATEDK	C(48)H(77)N(11)O(17)	61.8182	62.3418	60.483	62.507
HNVQTLDIISR	C(55)H(94)N(18)O(18)	50.4917	50.878	49.173	51.159
REHEKEVLQK	C(55)H(94)N(18)O(18)	9.22506	9.30218	9.3977	9.6912
IIVHTVQSQDR	C(55)H(94)N(18)O(18)	65.4086	65.4086	64.121	64.121
TLSSPSNRPSGETSVPPPPAVGR	C(97)H(160)N(30)O(34)	45.6835	45.9753	44.599	46.033
ICNEILTSPCSPEIR#Carbamidomethyl:2;Carbamidomethyl:10	C(74)H(125)14N(2)N(19)O(26)S(2)	61.5723	62.1161	60.511	62.008
GVLFYGPPGCGK#Carbamidomethyl:10	C(58)H(86)14N(1)N(13)O(15)S(1)	60.5916	60.9909	59.312	61.17
YNGVFQECCQAEDKGACLLPK#Carbamidomethyl:8;Carbamidomethyl:9;Carbamidomethyl:17	C(105)H(163)14N(3)N(26)O(35)S(3)	64.3713	64.7554	63.094	64.335
FSLYFLAYEDKNDIPK	C(94)H(135)N(19)O(27)	91.3279	91.7911	90.013	91.727
ACGVSRPVIACSVTIK#Carbamidomethyl:2;Carbamidomethyl:11	C(72)H(128)14N(2)N(20)O(22)S(2)	52.8291	53.5968	51.749	53.246
TLEQHDNIVTHYK	C(70)H(108)N(20)O(23)	33.5471	33.5663	33.571	33.762
EALAEAALESPRPALVR	C(78)H(133)N(23)O(25)	66.1559	66.3479	65.143	66.454
EILKEQENR	C(48)H(83)N(15)O(18)	18.0464	18.4519	17.446	18.606
DQEALEAVKR	C(48)H(83)N(15)O(18)	29.4288	29.5507	28.694	29.413
VAQGVSGAVQDK	C(48)H(83)N(15)O(18)	22.814	23.2019	22.205	23.379
VVNTDHGSPEQLQIPVTDSGR	C(94)H(153)N(29)O(35)	54.4383	55.4301	53.838	55.49
MGVVECAK#Carbamidomethyl:6	C(36)H(64)14N(1)N(9)O(12)S(2)	25.3155	25.6198	24.638	25.752
FDSDAASQR	C(40)H(61)N(13)O(17)	15.7738	16.0803	15.562	16.038
RGDDSFGDK	C(40)H(61)N(13)O(17)	11.0334	11.3796	10.942	11.784
LVSSDPEINTK	C(51)H(87)N(13)O(20)	33.817	34.0975	32.62	34.267
IDLQVPSSESK	C(51)H(87)N(13)O(20)	48.9962	49.2744	47.799	48.925
NFMESTPEPRPNEWEK	C(87)H(127)N(23)O(29)S(1)	56.0122	56.0122	54.979	54.979
KGTVYLTPYR	C(56)H(88)N(14)O(15)	41.5352	41.9134	40.336	42.091
FELTGIPPAPR	C(56)H(88)N(14)O(15)	68.2939	71.6087	67.118	71.359
VNQPASFAIR	C(49)H(79)N(15)O(14)	48.3644	48.6796	47.087	48.838
TYIPPKGETK	C(52)H(84)N(12)O(16)	19.6877	22.189	19.224	22.02
MGESDDSILR	C(44)H(75)N(13)O(19)S(1)	41.4553	41.9817	40.164	42.129
TIAQVLVHLHR	C(58)H(99)N(19)O(14)	61.072	61.7845	60.074	62.164
VALALCLGKPADVYLIDEPSAYLDSEQR#Carbamidomethyl:6	C(138)H(220)14N(1)N(33)O(45)S(1)	101.529	101.612	100.33	100.79
WREEQR	C(38)H(58)N(14)O(12)	10.8842	10.8842	10.762	10.762
GNEFFCEVDEDYIQDK#Carbamidomethyl:6	C(87)H(122)14N(1)N(19)O(33)S(1)	76.5299	76.9139	75.506	76.893
TVVSGLVQFVPKEELQDR	C(91)H(150)N(24)O(29)	81.9554	82.1747	80.671	82.099
TATEEWGTEDWNEDLSETK	C(95)H(137)N(23)O(40)	68.0929	68.5355	66.947	68.403
SEETLDEGPPKYTK	C(69)H(108)N(16)O(27)	34.5862	34.7972	33.48	34.988
TPETVVPTALELQPSTSTDRPVTSEPTSQATR	C(143)H(238)N(40)O(55)	71.3507	71.3935	70.002	70.399
LVLADLLEPVK	C(57)H(100)N(12)O(16)	98.6576	98.9687	97.243	99.002
EAPFVPVGIAGFAAIVAYGLYK	C(111)H(165)N(23)O(27)	127.44	127.956	127.45	127.51
SGLIFYR	C(41)H(62)N(10)O(10)	59.4051	60.3294	58.407	60.655
YMACCLLYR#Oxidation:2;Carbamidomethyl:4;Carbamidomethyl:5	C(54)H(84)14N(2)N(12)O(15)S(3)	53.6655	54.3974	52.814	54.61
KLEIGFNGNR	C(50)H(82)N(16)O(15)	44.4724	44.5783	43.198	43.644
LNGFQLENFTLK	C(66)H(102)N(16)O(19)	86.6626	86.9932	85.496	87.067
ISEVLQK	C(36)H(65)N(9)O(12)	28.9251	29.0641	28.652	29.287
VTLELGGK	C(36)H(65)N(9)O(12)	44.9045	45.1912	43.589	45.313
VLLGETGK	C(36)H(65)N(9)O(12)	31.8206	32.2743	30.933	32.426
DLSQILK	C(36)H(65)N(9)O(12)	51.4998	51.4998	50.57	50.57
LKAEVEK	C(36)H(65)N(9)O(12)	13.918	14.1948	13.412	14.12
LPLFGLGR	C(42)H(69)N(11)O(9)	78.6592	79.1829	77.228	79.284
IFINLPR	C(42)H(69)N(11)O(9)	70.5609	70.9514	69.18	71.117
GHLQIAACPNQDPLQGTTGLIPLLGIDVWEHAYYLQYK#Carbamidomethyl:8	C(197)H(298)14N(1)N(49)O(56)S(1)	127.365	127.365	126.81	126.81
GEVVDAVVTQVNK	C(58)H(100)N(16)O(21)	53.5933	53.7532	52.848	53.725
VIDPATATSVDLR	C(58)H(100)N(16)O(21)	57.9967	59.2211	57.301	58.898
AIGPHDVLATLLNNLK	C(76)H(129)N(21)O(22)	112.939	113.754	111.64	113.7
DITYFIQQLLR	C(66)H(104)N(16)O(18)	126.909	127.543	126.96	127.09
LHDIETENQK	C(51)H(83)N(15)O(20)	17.3443	17.3443	17.136	17.136
YLASGSGDTTVR	C(51)H(83)N(15)O(20)	27.9332	28.1594	26.772	28.37
SAEIDSDDTGGSAAQK	C(60)H(98)N(18)O(30)	19.1339	19.262	18.754	19.165
LKPDPNTLCDEFK#Carbamidomethyl:9	C(69)H(109)14N(1)N(16)O(23)S(1)	55.2837	56.5091	54.868	56.466
LYPPSAEYPDLRK	C(72)H(109)N(17)O(21)	51.678	51.8761	50.53	51.89
SVPHLQK	C(36)H(61)N(11)O(10)	19.8003	20.0937	19.469	20.166
DNAAVDGISLHLQDICPLLYSTDDAICSK#Carbamidomethyl:16;Carbamidomethyl:27	C(136)H(218)14N(2)N(34)O(49)S(2)	107.568	107.915	106.63	107.22
VVNDDCTHEADVYIENGIIQQVGR#Carbamidomethyl:6	C(115)H(182)14N(1)N(33)O(42)S(1)	75.4471	75.4471	75.427	75.427
GITEECLK#Carbamidomethyl:6	C(39)H(68)14N(1)N(9)O(15)S(1)	32.3738	32.6056	31.232	32.723
MLQAMGWK	C(43)H(69)N(11)O(10)S(2)	55.9821	57.1753	55.373	57.337
STQNSFR	C(34)H(54)N(12)O(13)	12.451	12.5642	12.535	12.655
HKWNDFAEDSLR	C(67)H(96)N(20)O(21)	49.5718	49.8212	48.395	49.964
AHDGGIYAISWSPDSTHLLSASGDK	C(113)H(169)N(31)O(39)	77.6125	77.8964	76.382	77.998
VGVLAASMEAK	C(46)H(82)N(12)O(15)S(1)	48.8381	49.1355	47.503	49.388
AMDQEITVNPQFVQK	C(76)H(122)N(20)O(25)S(1)	62.5961	63.0644	61.413	62.984
FLNGLEILLAK	C(59)H(99)N(13)O(15)	105.25	106.363	104.58	106.43
FQGIKHECQANGPEDLNR#Carbamidomethyl:8	C(88)H(137)14N(1)N(28)O(30)S(1)	34.4075	34.5671	33.277	34.331
VVETEDAYK	C(46)H(72)N(10)O(18)	23.655	23.9215	22.793	24.014
IYEKDEEK	C(46)H(72)N(10)O(18)	9.29566	9.29566	9.7259	9.7259
TAEHFQEAMEESK	C(64)H(97)N(17)O(25)S(1)	33.3882	33.6363	32.161	33.116
DSSQLGTDATK	C(44)H(75)N(13)O(21)	17.6393	17.9419	17.19	18.005
EMAEIRDQMQQQLNDYEQLLDVK#Oxidation:9	C(119)H(193)N(33)O(44)S(2)	93.6828	93.6828	92.214	92.214
ITAQSIEELCAVNLYGPDAQVDR#Carbamidomethyl:10	C(109)H(176)14N(1)N(29)O(39)S(1)	86.7619	87.0156	86.568	86.727
YYLIQLLEDDAQR	C(74)H(114)N(18)O(24)	101.647	101.745	100.62	100.89
GVYPDLLATSGDYLR	C(74)H(114)N(18)O(24)	85.8237	86.5668	84.902	86.264
GHEEFPLDGR	C(50)H(73)N(15)O(17)	40.2592	40.4187	38.919	40.726
HFSEHPSTSK	C(50)H(73)N(15)O(17)	10.4007	10.4007	10.529	10.529
TENSTSAPAAKPK#Acetyl:0	C(56)H(94)N(16)O(22)	17.1826	17.2729	16.835	17.225
MKEDCFR#Carbamidomethyl:5	C(40)H(64)14N(1)N(11)O(13)S(2)	19.8863	19.8863	19.631	19.631
VINDKHDDVMAK	C(58)H(97)N(17)O(20)S(1)	19.9711	19.9711	19.783	19.783
YLVPQAR	C(39)H(63)N(11)O(10)	37.183	37.4757	35.95	37.639
AGLYGLPR	C(39)H(63)N(11)O(10)	51.7801	52.4054	50.989	52.386
AVIFCLSADKK#Carbamidomethyl:5	C(56)H(94)14N(1)N(13)O(16)S(1)	55.2618	56.5672	54.546	56.835
YSNSALGHVNCTIK#Carbamidomethyl:11	C(66)H(106)14N(1)N(19)O(22)S(1)	40.3962	40.8398	39.241	41.062
DEVLYVFPSDFCR#Carbamidomethyl:12	C(75)H(107)14N(1)N(16)O(23)S(1)	88.888	89.0369	87.976	89.026
DKAPGQLECETAIAALNSCLR#Carbamidomethyl:9;Carbamidomethyl:19	C(95)H(161)14N(2)N(27)O(34)S(2)	78.8109	79.1244	77.654	79.084
EYVNSTSEESHDEDEIRPVQQQDLHR	C(129)H(198)N(40)O(52)	41.4869	41.8943	40.442	42.019
GHAAFTSDPKPTIEVSGK	C(81)H(128)N(22)O(27)	42.0647	42.6657	41.057	43.08
AYVDDTPAEQMK	C(58)H(90)N(14)O(22)S(1)	38.8194	39.5928	38.049	39.308
VNPCIGGVILFHETLYQK#Carbamidomethyl:4	C(96)H(150)14N(1)N(23)O(26)S(1)	87.3975	89.7655	86.224	89.294
NPGNQAAYEHFETMK	C(75)H(109)N(21)O(25)S(1)	45.6331	45.8363	44.447	46.106
IKGEHPGLSIGDVAKK	C(73)H(125)N(21)O(22)	38.1467	38.4385	36.894	38.566
GDINVLLCGDPGTAK#Carbamidomethyl:8	C(64)H(108)14N(1)N(17)O(23)S(1)	64.9606	64.9606	65.239	65.239
ELQELSSSIK	C(48)H(84)N(12)O(19)	46.8247	46.8247	46.907	46.907
EEAGGEAAAAAAAER	C(54)H(88)N(18)O(24)	30.7813	31.0245	30.112	31.027
YPNCAYK#Carbamidomethyl:4	C(41)H(58)14N(1)N(9)O(12)S(1)	20.9754	21.7606	20.277	21.731
KGEGYSNPNEGATVEIHLEGR	C(95)H(149)N(29)O(35)	49.9622	50.0697	48.596	50.343
LNIGGGGLGYR	C(47)H(77)N(15)O(14)	53.3222	53.3222	52.106	52.106
DAMQYASESK	C(46)H(72)N(12)O(19)S(1)	27.0431	27.2791	26.297	27.481
ETYPNYLPLYVAR	C(76)H(111)N(17)O(21)	82.8926	82.8926	81.845	81.845
LVQQGLLTPDMLK	C(65)H(114)N(16)O(19)S(1)	77.6245	77.8366	76.484	77.483
GDEVIFGEFSWPK	C(72)H(99)N(15)O(21)	96.708	96.9341	95.924	96.847
HIAVVLEEIPK	C(58)H(98)N(14)O(16)	66.0324	66.0324	65.191	65.191
AMAQTAIK	C(35)H(64)N(10)O(11)S(1)	22.5166	23.1079	21.79	23.283
GAIEWEGIESGSVEQAVAK	C(85)H(134)N(22)O(31)	74.7581	80.6114	73.764	80.747
NEQESAVHPR	C(47)H(75)N(17)O(18)	11.5261	11.8042	11.571	12.064
VICILSHPIK#Carbamidomethyl:3	C(54)H(94)14N(1)N(13)O(13)S(1)	56.822	58.1376	56.398	58.463
NLLSVAYK	C(42)H(70)N(10)O(12)	55.6375	57.2423	55.056	57.139
YIELLTR	C(42)H(70)N(10)O(12)	58.8288	59.3657	57.507	59.603
VNFHFILFNNVDGHLYELDGR	C(117)H(167)N(31)O(32)	99.1273	100.534	97.974	100.47
LLEFQLALKDCEECIQLEPTFIK#Carbamidomethyl:11;Carbamidomethyl:14	C(128)H(205)14N(2)N(27)O(39)S(2)	105.86	105.871	104.91	105.08
AFPAWADTSVLSR	C(65)H(97)N(17)O(19)	80.5704	80.631	79.557	79.582
AISEPNFSVAYANMCR#Carbamidomethyl:15	C(78)H(120)14N(1)N(21)O(25)S(2)	72.3352	72.5959	71.167	72.055
PGPGVWDPNWDR	C(64)H(86)N(18)O(18)	65.6283	65.9767	64.284	66.004
DSQVVQVVLDGLK	C(61)H(106)N(16)O(21)	91.3176	91.7153	90.149	91.455
AIFTGHSAVVEDVAWHLLHESLFGSVADDQK	C(153)H(228)N(40)O(47)	119.727	120.738	118.3	120.51
DPSASPGDAGEQAIR	C(59)H(95)N(19)O(25)	32.9722	33.4992	31.966	33.422
VYINLDK	C(40)H(65)N(9)O(12)	45.9845	46.2122	44.702	45.873
ALDFIASK	C(40)H(65)N(9)O(12)	53.469	54.303	52.431	54.499
ALETVFGK	C(40)H(65)N(9)O(12)	50.6124	50.8127	50.122	50.601
IEFVVVGPEAPLAAGIVGNLR	C(98)H(161)N(25)O(27)	113.713	114.306	112.43	113.9
IAILDIEPQTLK	C(62)H(108)N(14)O(19)	84.5178	84.5764	83.383	84.266
ILTPLVSLDTPGK	C(62)H(108)N(14)O(19)	80.6588	80.7519	80.644	80.922
ATLQEILPEVLK	C(62)H(108)N(14)O(19)	96.8057	97.1104	95.509	97.028
STVDAPTAAGR	C(42)H(72)N(14)O(17)	22.4267	22.4573	21.486	22.426
SSGAPETLQR	C(42)H(72)N(14)O(17)	22.5548	22.5548	22.002	22.002
GLLINFIHHNWPSLLR	C(92)H(140)N(26)O(20)	102.057	103.098	101.06	103.27
GSNKLVIEEAER	C(56)H(97)N(17)O(21)	37.4802	37.9421	36.183	38.245
SHIEIIR	C(38)H(66)N(12)O(11)	34.4658	34.9277	33.178	35.307
PVASQLPR	C(38)H(66)N(12)O(11)	31.1209	31.4426	29.881	31.392
IGYPKPALLHSTFFPALQGAQTK	C(118)H(181)N(29)O(30)	85.0833	85.4455	84.005	85.385
LVSLIGSK	C(37)H(69)N(9)O(11)	50.1448	50.654	48.917	50.974
ILSGVVTK	C(37)H(69)N(9)O(11)	37.4693	37.7892	36.166	38.074
VLELEPNNFEATNELRK	C(88)H(142)N(24)O(30)	67.4178	67.5668	66.349	67.756
KNTAASLQQWK	C(56)H(91)N(17)O(17)	35.5763	35.7368	34.344	35.387
LSLGTYASLHGR	C(56)H(91)N(17)O(17)	53.0326	53.6131	51.967	53.893
EDKLECSEELGDLVK#Carbamidomethyl:6	C(73)H(122)14N(1)N(17)O(30)S(1)	61.3322	61.3322	60.237	60.237
AFLFVNK	C(42)H(63)N(9)O(9)	63.3424	63.3424	62.758	62.758
LNPDLFITGSYDHTVK	C(83)H(126)N(20)O(26)	74.4918	74.5479	73.473	73.628
QGSGSSQPMEVQEGYGFGSGDDPYSSAEPHVSGVKR	C(156)H(233)N(45)O(59)S(1)	59.3816	60.1113	58.667	58.883
YAIQLITAASLVCR#Carbamidomethyl:13	C(70)H(119)14N(1)N(18)O(20)S(1)	93.8605	93.9359	93.006	93.706
YMDNDYAK	C(44)H(62)N(10)O(16)S(1)	23.7371	23.757	23.218	23.663
DAFVYAIK	C(45)H(67)N(9)O(12)	59.5537	59.5537	58.352	58.352
GPVREGDVLTLLESER	C(75)H(128)N(22)O(27)	80.6066	80.9236	79.223	81.05
IAAESSENVDCPENPK#Carbamidomethyl:11	C(71)H(114)14N(1)N(19)O(30)S(1)	30.6683	31.0121	30.036	30.973
LIMVQHWPETVCEK#Carbamidomethyl:12	C(79)H(124)14N(1)N(19)O(22)S(2)	65.6474	65.9379	64.141	66.221
SLGVDMDDKDDAHYAVQAR	C(87)H(136)N(26)O(33)S(1)	47.3995	47.7734	46.213	47.712
RPPASDGLDLSQAAAR	C(67)H(113)N(23)O(24)	44.8228	45.0494	43.625	45.367
SHYLMHNYPAFMMEMK	C(91)H(132)N(22)O(23)S(4)	72.8292	72.8292	71.74	71.74
VVIGMDVAASEFFR	C(70)H(109)N(17)O(20)S(1)	97.3208	105.508	96.109	104.56
RPVSAMFIFSEEK	C(70)H(109)N(17)O(20)S(1)	73.8992	73.8992	73.096	73.096
IISTEPLPGR	C(48)H(83)N(13)O(15)	45.3082	45.3651	44.993	45.742
VVNGPEILNK	C(48)H(83)N(13)O(15)	45.137	45.3703	43.827	45.414
KNGFVVLK	C(43)H(73)N(11)O(10)	40.4718	41.3475	39.127	41.74
TILMMGR	C(34)H(64)N(10)O(9)S(2)	51.3292	51.8472	49.899	52.081
IDPENAEFLTALCELR#Carbamidomethyl:13	C(82)H(131)14N(1)N(20)O(28)S(1)	101.873	101.873	101.3	101.3
LKEELSEVETK	C(56)H(97)N(13)O(22)	35.8298	36.2247	34.576	35.312
KFESEILEAISQNSVVIIR	C(97)H(163)N(25)O(31)	103.479	104.003	102.68	104.01
RFDAMPFTLR	C(57)H(88)N(16)O(14)S(1)	71.8501	72.6052	70.714	72.907
CSSILLHGK#Carbamidomethyl:1	C(43)H(75)14N(1)N(12)O(13)S(1)	30.2514	31.0556	29.094	31.286
TKSTGGAPTFNVTVTK	C(70)H(117)N(19)O(24)	47.0754	47.2595	46.401	47.281
LDNVPHTPSSYIETLPK	C(86)H(135)N(21)O(28)	65.003	65.3104	63.716	65.406
ALDEYYDKHFTEFVPLR	C(101)H(143)N(23)O(29)	78.5543	78.81	77.433	78.936
EGLELPEDEEEKKK	C(71)H(117)N(17)O(29)	38.3492	38.7035	37.059	39.139
EGSTHNWQHITDQIGMFCFTGLKPEQVER#Oxidation:16;Carbamidomethyl:18	C(150)H(225)14N(1)N(42)O(48)S(2)	83.7047	83.7754	83.867	83.98
VYIPCIYVLNK#Carbamidomethyl:5	C(66)H(104)14N(1)N(13)O(16)S(1)	85.8979	86.1359	84.799	86.022
FQDTAEALAAFTALMEGK	C(85)H(132)N(20)O(28)S(1)	121.795	122.749	120.41	122.06
GANFLTQILLRPGASDLTGSFR	C(104)H(168)N(30)O(31)	106.39	107.597	105.76	107.57
LHCSMLAEDAIK#Carbamidomethyl:3	C(58)H(98)14N(1)N(15)O(19)S(2)	49.1701	49.3302	48.22	48.596
LDPFADGGK	C(41)H(62)N(10)O(14)	43.1912	43.6235	42.034	43.334
AEPPQCTSLAWSADGQTLFAGYTDNLVR#Carbamidomethyl:6	C(134)H(202)14N(1)N(35)O(45)S(1)	100.449	100.8	99.561	100.78
ERELEECQR#Carbamidomethyl:7	C(48)H(81)14N(1)N(16)O(20)S(1)	14.0406	14.2411	13.851	14.339
ADKPDMGEIASFDK#Acetyl:0	C(67)H(104)N(16)O(25)S(1)	63.0108	63.5528	62.016	63.385
LQDPFSLYR	C(53)H(79)N(13)O(15)	73.7785	73.9609	72.444	73.532
KPLTSNCTIQIATPGK#Carbamidomethyl:7	C(74)H(129)14N(1)N(20)O(24)S(1)	48.4592	48.7855	47.198	49.026
HFILDECDK#Carbamidomethyl:7	C(51)H(77)14N(1)N(12)O(17)S(1)	43.5233	44.2088	42.345	44.415
ELLVSQHTVQLVGGLSPLSSPSDTK	C(113)H(190)N(30)O(39)	86.5152	86.7483	86.797	86.884
SLPASLSFLVK	C(55)H(92)N(12)O(15)	90.8251	90.9629	90.235	90.989
LKKEDIYAVEIVGGATR	C(83)H(140)N(22)O(26)	60.4204	60.6272	59.11	60.926
QGAPTSFLPPEASQLKPDR	C(90)H(143)N(25)O(29)	68.207	68.235	67.086	68.443
VDTEDIEKKPESFFTQFDAVCLTCCSR#Carbamidomethyl:21;Carbamidomethyl:24;Carbamidomethyl:25	C(140)H(216)14N(3)N(33)O(49)S(3)	90.1883	90.3413	88.964	89.002
YIDSADLEPITSQEEPVR	C(89)H(140)N(22)O(34)	66.4922	67.2026	65.545	66.82
DVQELLTQYTK	C(59)H(96)N(14)O(21)	75.5615	75.6993	74.276	74.348
TKENILEEFSK	C(59)H(96)N(14)O(21)	59.7395	60.7009	58.862	61.037
TNSSSNDLEVEDR	C(56)H(92)N(18)O(28)	28.5074	28.6556	27.89	28.602
LSDLVNTAILIALNKR	C(78)H(140)N(22)O(23)	103.146	103.636	102.21	103.43
NLKPIKPMQFLGDEETVR	C(94)H(155)N(25)O(28)S(1)	68.6157	68.8803	67.149	69.039
SYFLIVR	C(44)H(68)N(10)O(10)	71.4035	71.4035	71.474	71.474
DEVLDNLLAFVCDIRPEIHENYR#Carbamidomethyl:12	C(124)H(192)14N(1)N(33)O(40)S(1)	125.503	125.83	124.45	125.74
FLSQPFQVAEVFTGHMGK#Oxidation:16	C(94)H(139)N(23)O(26)S(1)	91.1858	92.5745	90.065	92.663
INNACFEAVVVTNTIPQEDK#Carbamidomethyl:5	C(97)H(156)14N(1)N(25)O(34)S(1)	76.0876	76.2886	75	75.367
KPIGADSK	C(35)H(62)N(10)O(12)	6.68741	6.83554	6.7521	7.4164
ELIIGDR	C(35)H(62)N(10)O(12)	42.4587	43.0001	41.454	43.032
LADLVER	C(35)H(62)N(10)O(12)	38.1477	38.2353	37.59	38.638
NAQLELK	C(35)H(62)N(10)O(12)	32.7952	33.0093	31.793	32.987
ILAEGGGAK	C(35)H(62)N(10)O(12)	17.2548	17.5523	16.796	17.742
GLLSDSMTDVPVDTGVAAR	C(79)H(134)N(22)O(30)S(1)	76.0747	76.5657	75.108	76.322
VYTFNSVR	C(45)H(68)N(12)O(13)	43.7875	44.1395	42.633	44.291
IYHPNVDK	C(45)H(68)N(12)O(13)	23.9744	24.3149	23.435	24.534
AIYQATYR	C(45)H(68)N(12)O(13)	34.2498	34.5488	33.043	34.458
EGWPLDIR	C(45)H(68)N(12)O(13)	72.185	72.6531	71.165	72.874
LAPEYEK	C(39)H(60)N(8)O(13)	23.2051	23.2661	22.251	23.153
VPDDIYK	C(39)H(60)N(8)O(13)	32.7983	32.9734	31.824	33.202
DAGIEPGPDTYLALLNAYAEKGDIDHVK	C(133)H(205)N(33)O(45)	102.85	103.129	101.94	102.81
KNPQAVLDVLK	C(55)H(97)N(15)O(16)	57.6528	58.7266	57.113	58.895
GKPLALVEEIR	C(55)H(97)N(15)O(16)	61.9298	62.3508	60.694	61.733
LDAEPRPPPTQEAA	C(64)H(102)N(18)O(23)	38.199	38.6462	37.733	38.663
SDKLPYK#Acetyl:0	C(41)H(65)N(9)O(13)	35.1537	35.7193	34.055	35.634
ALEAFDLDPAQWGVNVQPYSGSPANLAVYTALLQPHDR	C(187)H(279)N(49)O(57)	122.841	123.054	122.34	122.88
NPQQHLNAQPQVTMQQPAVHVQGQEPLTASMLASAPPQEQK	C(190)H(306)N(58)O(62)S(2)	71.8282	72.0278	70.769	71.365
EKPSYDTETDPSEGLMNVLKK	C(102)H(165)N(25)O(38)S(1)	68.1486	68.1914	66.706	67.372
AEYLASIFGTEKDKVNCSFYFK#Acetyl:0;Carbamidomethyl:17	C(123)H(179)14N(1)N(26)O(37)S(1)	115.367	115.676	113.85	114.28
DSFPWEVPK	C(53)H(73)N(11)O(15)	72.8222	72.8354	71.665	71.747
LKGEMMDLQHGSLFLQTPK	C(96)H(157)N(25)O(28)S(2)	74.3589	74.6454	72.966	74.806
SAGLPSHSSVISQHSK	C(68)H(112)N(22)O(24)	28.9778	29.2871	27.818	29.512
ALQSVGQIVGEVLK	C(64)H(113)N(17)O(20)	96.9173	97.2396	95.656	97.263
IIFVVGGPGSGK	C(53)H(87)N(13)O(14)	64.1748	64.7522	62.756	64.921
FCFSNR#Carbamidomethyl:2	C(36)H(51)14N(1)N(10)O(10)S(1)	36.6439	36.9675	35.336	37.216
IHQESELHSYLSR	C(69)H(107)N(21)O(23)	39.5939	40.1914	38.563	40.616
GVIDLIFEK	C(49)H(80)N(10)O(14)	90.0534	90.4639	88.766	90.399
VNIDFEPFKPINTSLYLCDNK#Carbamidomethyl:18	C(115)H(175)14N(1)N(26)O(35)S(1)	95.4619	95.8682	94.287	95.757
KVQAAQSEAK	C(44)H(78)N(14)O(16)	7.12372	7.19858	7.22	7.7659
SFPLHFDENSFFAGDKK	C(93)H(128)N(22)O(27)	80.4321	80.4321	80.398	80.398
GISAGAVQTAGK	C(44)H(78)N(14)O(16)	28.759	29.0032	28.139	28.3
ILLTQENPFFR	C(65)H(100)N(16)O(17)	86.9154	87.212	85.715	87.368
TLTLVDTGIGMTK	C(58)H(104)N(14)O(20)S(1)	70.3495	72.7114	69.02	72.853
YFGYTGALR	C(50)H(70)N(12)O(13)	55.595	56.7897	55.003	56.809
KEPAVLELEGK	C(54)H(93)N(13)O(18)	47.9258	48.2423	46.53	48.529
TTANAIYCPPK#Carbamidomethyl:8	C(54)H(86)14N(1)N(13)O(17)S(1)	38.0506	38.3695	36.819	38.737
TFEVCDLPVR#Carbamidomethyl:5	C(54)H(86)14N(1)N(13)O(17)S(1)	67.2043	67.3845	67.251	67.625
LSPSTSGPHSHDYLPQER	C(86)H(130)N(26)O(30)	37.4217	37.6835	36.527	37.769
VPHPHPHPPPYPHFTR	C(92)H(125)N(27)O(19)	40.2937	40.7954	39.004	40.763
STGFETLVVTSEDGITK	C(77)H(126)N(18)O(30)	78.5746	78.8262	77.297	78.751
ACFYNLDK#Carbamidomethyl:2	C(46)H(67)14N(1)N(10)O(14)S(1)	46.742	46.9314	45.453	47.242
NVMVEPHRHEGVFICR#Carbamidomethyl:15	C(85)H(134)14N(1)N(27)O(23)S(2)	42.5253	43.1502	41.465	43.583
KPPMLQPLALPPGLSVHQALER	C(109)H(182)N(30)O(28)S(1)	86.0373	86.6661	85.042	86.43
KPYGVLYK	C(48)H(74)N(10)O(11)	33.045	33.4333	31.868	33.433
KAEEELGELEAK	C(57)H(96)N(14)O(23)	38.9989	39.3542	37.766	39.689
ETLPAEQDLTTK	C(57)H(96)N(14)O(23)	46.1579	46.7121	44.981	46.638
MTEWETAAPAVAETPDIK#Acetyl:0	C(88)H(136)N(20)O(31)S(1)	88.3119	88.5842	87.149	87.446
NPQNSSQSADGLR	C(53)H(88)N(20)O(23)	18.1463	18.3316	17.553	18.543
GFFDPNTHENLTYLQLLQR	C(105)H(156)N(28)O(31)	95.2436	95.4537	94.09	95.342
VLEDDPEATYTTSGGK	C(71)H(111)N(17)O(30)	41.1534	41.1534	39.84	39.84
TLYMSHR	C(39)H(62)N(12)O(11)S(1)	21.3027	21.3027	21.379	21.379
NKGDSHLNVQVSNFK	C(72)H(115)N(23)O(24)	41.7329	42.0222	41.202	42.416
QDLPALEEKPR	C(56)H(94)N(16)O(19)	41.234	41.6633	40.063	42.053
ANWYFLLAR	C(57)H(80)N(14)O(12)	93.8755	94.3185	92.415	94.301
NNGAGYFLEHLAFK	C(74)H(105)N(19)O(20)	85.9735	86.6371	84.793	86.63
FKQESTVATER	C(55)H(90)N(16)O(20)	20.2067	20.628	19.455	20.905
YMEAFKPFLGIGLK	C(79)H(120)N(16)O(18)S(1)	94.974	95.393	93.584	95.444
VNVPVIGGHAGK	C(51)H(86)N(16)O(14)	45.2391	46.2398	43.896	46.205
TEVPGSVTEYK	C(53)H(84)N(12)O(20)	39.7718	40.2106	38.589	39.266
LKEEYQSLIR	C(57)H(95)N(15)O(18)	47.9337	48.192	46.643	48.505
SSSSSAASDTATSTQRPLR	C(74)H(128)N(26)O(33)	24.1596	24.5218	23.327	24.752
TATESFASDPILYR	C(70)H(107)N(17)O(24)	67.0306	67.3401	65.621	66.341
EPVICTPVSSGFEK#Carbamidomethyl:5	C(68)H(108)14N(1)N(15)O(23)S(1)	61.9247	62.0859	60.572	61.16
VMTIPYQPMPASSPVICAGGQDR#Carbamidomethyl:17	C(106)H(171)14N(1)N(28)O(33)S(3)	79.0322	79.4483	77.957	79.219
LIDDYGVEEEPAELPEGTSLTVDNKR	C(124)H(197)N(31)O(48)	71.5286	71.9596	70.475	71.829
TGQCECQPGITGQHCER#Carbamidomethyl:4;Carbamidomethyl:6;Carbamidomethyl:15	C(77)H(124)14N(3)N(25)O(30)S(3)	22.7926	23.0261	22.723	23.2
NISFTVWDVGGQDK	C(70)H(104)N(18)O(23)	82.3272	82.8569	81.077	82.555
LLSTLGEFLEDHFPLPDR	C(97)H(147)N(23)O(29)	116.102	116.202	115.27	115.83
QGTAVEVEAESLDPTVKPVDVGGDEPEEK	C(128)H(206)N(32)O(52)	69.2489	69.263	67.923	68.002
GYFDEEMNR	C(49)H(69)N(13)O(18)S(1)	46.0206	46.3435	44.808	46.408
GVQVETISPGDGR	C(54)H(91)N(17)O(21)	41.045	41.6573	40.02	41.742
EAQNDLEQVLR	C(54)H(91)N(17)O(21)	57.8642	57.8642	57.579	57.579
IDRPEAISEER	C(54)H(91)N(17)O(21)	30.4725	30.6414	29.292	30.792
MSATFIGNSTAIQELFK#Oxidation:1	C(83)H(132)N(20)O(27)S(1)	97.9452	98.0831	97.152	97.591
ILLSQTTGVAIPLHASSLDDVSLASTPK	C(125)H(212)N(32)O(42)	92.09	92.591	90.973	92.273
NVLPVLNNLLENR	C(66)H(114)N(20)O(20)	98.4792	98.4792	98.419	98.419
GGPSPGDVEAIK	C(48)H(79)N(13)O(18)	40.4482	40.791	39.749	41.119
RLEEPEEPK	C(48)H(79)N(13)O(18)	23.5234	23.7287	22.973	23.871
KFYGPEGPYGVFAGR	C(79)H(109)N(19)O(20)	65.9147	66.3186	64.411	66.51
FSPLTTNLINLLAENGR	C(83)H(137)N(23)O(26)	113.893	114.567	112.66	114.14
NLSPVVSNELLEQAFSQFGPVEK	C(114)H(178)N(28)O(37)	115.016	115.978	113.84	115.34
NSAQGNVYVK	C(46)H(74)N(14)O(16)	21.5508	21.8592	21.042	22.04
YAIGSLNEGR	C(46)H(74)N(14)O(16)	43.7603	44.0268	42.582	44.41
TIQFVDWCPTGFK#Carbamidomethyl:8	C(75)H(107)14N(1)N(16)O(20)S(1)	88.8369	89.621	87.572	89.16
VLYLGAASGTTVSHVSDIVGPDGLVYAVEFSHR	C(154)H(238)N(40)O(48)	102.983	103.84	102.01	103.35
SVQAGNPGGPGPGGR	C(53)H(86)N(20)O(19)	20.047	20.2663	19.678	20.47
MIYASSK	C(35)H(58)N(8)O(11)S(1)	20.913	21.2463	20.253	21.459
PHPAYVQLLEK	C(61)H(95)N(15)O(16)	27.9851	27.9851	27.814	27.814
FVPPALEK	C(44)H(69)N(9)O(11)	50.6579	50.9539	49.388	51.225
MNQVEDEVFEEFCR#Carbamidomethyl:13	C(77)H(114)14N(1)N(19)O(28)S(2)	84.0446	84.7333	82.983	84.2
DTGNFVIGQILSDQSR	C(74)H(120)N(22)O(27)	88.4735	88.586	87.935	88.614
GVLLYGPPGCGK#Carbamidomethyl:10	C(55)H(88)14N(1)N(13)O(15)S(1)	55.9105	56.2448	54.541	56.355
SGYAFVDCPDEHWAMK#Carbamidomethyl:8	C(85)H(117)14N(1)N(20)O(26)S(2)	66.3997	66.679	64.938	66.853
LMMLQSCSGPTCR#Carbamidomethyl:7;Carbamidomethyl:12	C(60)H(105)14N(2)N(17)O(20)S(4)	52.3262	52.6225	51.161	52.806
SVVSDLEADDVK	C(53)H(89)N(13)O(23)	54.4766	55.1545	54.231	55.481
VLGFSEPTVVTAALNCVGK#Carbamidomethyl:16	C(87)H(144)14N(1)N(21)O(27)S(1)	98.6343	98.9015	97.385	98.741
AWDDFFPGSDR	C(60)H(77)N(15)O(19)	77.3833	77.7624	76.235	77.911
LLSALCPEEPPVHSSAQIVSK#Carbamidomethyl:6	C(99)H(164)14N(1)N(25)O(32)S(1)	65.0876	65.4148	63.752	65.48
RFGVPVIADGGIQNVGHIAK	C(92)H(150)N(28)O(25)	72.0238	72.2844	70.648	72.42
TVTLGGDVFDPHGTLSGGAR	C(84)H(133)N(25)O(29)	68.6156	68.6156	68.234	68.234
SMTLEIR	C(35)H(64)N(10)O(12)S(1)	49.833	50.2205	48.478	50.361
LLPLVSDEVFIR	C(66)H(109)N(15)O(18)	97.6961	98.0623	96.425	98.081
DGSSGGVIR	C(33)H(58)N(12)O(14)	16.4855	16.6303	16.308	16.684
SHISDQSPLSSK	C(53)H(88)N(16)O(21)	27.1872	27.6736	26.026	27.71
YAAVHVHTNAAR	C(57)H(88)N(20)O(16)	20.8653	20.9436	20.55	21.197
FQSAAIGALQEASEAYLVGLFEDTNLCAIHAK#Carbamidomethyl:27	C(153)H(237)14N(1)N(38)O(49)S(1)	126.644	127.535	126.91	127.03
MWDPHNDPNAQGDAFK#Oxidation:1	C(80)H(111)N(23)O(27)S(1)	41.1045	41.1347	40.171	40.548
VFDFAGEEVR	C(53)H(77)N(13)O(17)	62.2389	62.5701	60.876	62.682
FPSGSVLTGTLSVLK	C(69)H(116)N(16)O(21)	93.3652	93.3652	93.307	93.307
GLAYVCHQR#Carbamidomethyl:6	C(47)H(74)14N(1)N(15)O(13)S(1)	26.3409	26.5278	26.164	26.862
LLTVPFEK	C(46)H(75)N(9)O(12)	67.3606	67.6894	65.903	67.879
EISFAYEVLSNPEKR	C(80)H(124)N(20)O(26)	74.0127	74.1652	72.603	74.095
YCFPNYVGR#Carbamidomethyl:2	C(54)H(74)14N(1)N(13)O(14)S(1)	57.7184	57.7872	57.022	57.289
LMEPAVEPLTQALK	C(69)H(118)N(16)O(21)S(1)	81.7044	81.7044	80.67	80.67
FILNLPTFSVR	C(63)H(99)N(15)O(15)	103.939	104.522	103.07	104.62
CINHLHK#Carbamidomethyl:1	C(39)H(64)14N(1)N(13)O(10)S(1)	9.31436	9.82253	9.41	10.014
YCYYNETHK#Carbamidomethyl:2	C(57)H(76)14N(1)N(13)O(18)S(1)	23.3433	23.3433	23.224	23.224
AWEDWAIYPEPFLIK	C(94)H(128)N(18)O(23)	113.29	114.118	112.25	112.83
YVASYLLAALGGNSSPSAK	C(84)H(133)N(21)O(27)	93.5422	94.5168	92.219	94.456
AQIIELLCIVEALKK#Carbamidomethyl:8	C(79)H(141)14N(1)N(18)O(22)S(1)	119.639	120.85	118.38	119.79
VNNSSLIGVGYTQTLRPGVK	C(92)H(155)N(27)O(29)	64.9484	65.2029	63.482	65.315
TLQEQLENGPNTQLAR	C(75)H(126)N(24)O(28)	54.0284	54.9692	53.459	54.658
VYNIEFNPPK	C(58)H(85)N(13)O(16)	62.2333	62.2333	61.271	61.271
VLVEQQQDR	C(46)H(79)N(15)O(17)	22.1253	22.4196	21.371	22.65
SKPNLPSESR	C(46)H(79)N(15)O(17)	20.5911	20.5911	20.65	20.65
GEFYNEASNLQVAIR	C(75)H(115)N(21)O(25)	71.2556	71.4581	70.343	71.171
VHPEIINENGNPSYK	C(75)H(115)N(21)O(25)	40.0355	40.4839	38.887	40.763
VTVLFAGQHIAK	C(60)H(98)N(16)O(15)	54.8381	56.0615	54.209	56.216
LVSDGQALPEMEIHLQTNAEK	C(99)H(163)N(27)O(35)S(1)	71.8863	72.1983	70.718	72.201
GDDGIFDDNFIEER	C(70)H(100)N(18)O(28)	77.4624	77.7949	76.313	77.722
HVEAVAYYK	C(51)H(74)N(12)O(14)	30.5183	31.0504	29.378	31.281
AFNDPFIQK	C(51)H(74)N(12)O(14)	60.0191	60.4766	58.778	60.727
EGPFYPTLR	C(51)H(74)N(12)O(14)	59.0696	59.9657	58.22	59.414
SGIDITDFQAK	C(52)H(83)N(13)O(19)	61.9991	62.3898	60.763	62.483
EAAENSLVAYK	C(52)H(83)N(13)O(19)	40.7465	41.1052	39.55	41.407
GSETDSAQDQPVK	C(54)H(88)N(16)O(25)	15.6994	15.9294	15.554	16.058
FSDFLGLYEK	C(59)H(83)N(11)O(17)	80.7858	80.9244	79.533	79.862
ISSLLEEQFQQGK	C(66)H(107)N(17)O(23)	62.524	63.6031	61.251	63.034
WMWWLFSFFIK	C(86)H(107)N(15)O(13)S(1)	98.1601	98.5197	96.943	98.432
SASYKPVFVTEITDDLHFYVQDVETGTQLEK	C(161)H(243)N(37)O(54)	116.266	116.758	114.52	115.32
ILASPVELALVVMK	C(69)H(123)N(15)O(18)S(1)	121.445	121.445	119.82	119.82
MKQEPVKPEEGR	C(60)H(102)N(18)O(20)S(1)	15.6195	15.9054	15.09	16.017
AAILDLEK	C(39)H(69)N(9)O(13)	54.2112	54.3	53.586	54.415
GELLEAIK	C(39)H(69)N(9)O(13)	54.5546	55.6335	53.981	55.869
ELQELLK	C(39)H(69)N(9)O(13)	51.8069	51.8069	50.864	50.864
LLVGVDEK	C(39)H(69)N(9)O(13)	43.1766	43.6306	42.02	44.003
AALEELVK	C(39)H(69)N(9)O(13)	52.0649	52.5046	50.652	52.722
IVDVIGEK	C(39)H(69)N(9)O(13)	42.7344	43.0153	41.861	43.206
MVLSGCAIIVR#Carbamidomethyl:6	C(52)H(95)14N(1)N(14)O(14)S(2)	68.0686	68.5471	67.143	68.465
LTLDKLDVK	C(47)H(85)N(11)O(15)	52.0913	52.5083	51.243	52.663
FFLGDLCSR#Carbamidomethyl:7	C(50)H(75)14N(1)N(12)O(14)S(1)	74.3186	74.6292	73.057	74.631
HQDVPSQDDSKPTQR	C(70)H(112)N(24)O(28)	13.9635	14.1909	13.431	14.226
EGDALELTCEAIGKPQPVMVTWVR#Carbamidomethyl:9	C(118)H(191)14N(1)N(30)O(37)S(2)	93.5099	93.9605	92.231	93.737
IDASKNEEDEGHSNSSPR	C(77)H(122)N(26)O(35)	12.8066	12.933	12.45	13.153
HLMWDLGK	C(46)H(70)N(12)O(11)S(1)	59.2583	59.6178	57.98	58.512
AMHQSQTMEGCSSPIVVK#Carbamidomethyl:11	C(81)H(136)14N(1)N(23)O(28)S(3)	43.1841	43.4555	42.017	43.898
ALPLIVGAQLIHADK	C(72)H(123)N(19)O(19)	88.0952	88.1202	87.036	87.34
KPTLDKPSPETFVK	C(73)H(119)N(17)O(22)	44.2444	44.63	43.149	45.065
AGAKPDQIGIITPYEGQR	C(84)H(136)N(24)O(27)	58.458	58.5385	57.119	57.662
GHVLLHR	C(37)H(62)N(14)O(8)	15.5141	15.9987	15.514	16.13
WLAPDGLIFPDR	C(67)H(98)N(16)O(17)	93.0687	93.4167	91.706	93.273
KPGGFDISLFYR	C(67)H(98)N(16)O(17)	81.7535	82.3085	80.31	82.367
AAESLADPTEYENLFPGLK	C(93)H(141)N(21)O(32)	95.8511	96.3067	94.779	96.038
ETYVEQEQGENANDRNDR	C(85)H(131)N(29)O(38)	22.9962	23.3402	22.443	23.066
STIIGESISR	C(44)H(79)N(13)O(17)	45.4117	45.7069	44.055	46.008
ATISNDGATILK	C(51)H(90)N(14)O(19)	47.0958	47.3189	45.801	47.527
EQQHVMEELFQSSFR	C(82)H(123)N(23)O(27)S(1)	78.4516	79.071	77.118	78.899
ILQDSLGGNCR#Carbamidomethyl:10	C(49)H(85)14N(1)N(16)O(18)S(1)	37.0956	37.444	35.774	37.431
DDFTEFGK	C(43)H(59)N(9)O(16)	47.1442	47.1442	46.669	46.669
FDADYAEK	C(43)H(59)N(9)O(16)	30.1329	30.1329	29.548	29.548
LREKLQEEMLQR	C(66)H(117)N(21)O(21)S(1)	37.7118	37.7118	37.323	37.323
MTSSDKDFR	C(44)H(71)N(13)O(17)S(1)	16.1667	16.488	15.699	16.642
SLVQGELVTASK	C(53)H(94)N(14)O(19)	49.9622	50.309	49.224	50.514
VWGNVGTVEWADPIEDPDPEVMAK	C(119)H(176)N(28)O(39)S(1)	95.2779	95.2779	93.933	93.933
DLQQYQSQAK	C(51)H(81)N(15)O(19)	26.7556	27.1951	25.771	27.205
GVGASGSFR	C(35)H(56)N(12)O(12)	23.6915	23.8401	23.045	24.151
KGNYAER	C(35)H(56)N(12)O(12)	0.0201801	7.54875	0.020232	7.7346
AAYPDLENPPLLVTPSQQAK	C(97)H(154)N(24)O(31)	80.2363	80.5348	79.253	80.371
TEIEDFPR	C(44)H(67)N(11)O(16)	46.2302	46.2359	44.816	44.891
QPMILEK	C(38)H(67)N(9)O(11)S(1)	39.3276	39.5048	38.956	39.669
FDQLFDDESDPFEVLK	C(89)H(126)N(18)O(31)	99.3471	100.122	98.169	99.999
HLYTLDGGDIINALCFSPNR#Carbamidomethyl:15	C(100)H(154)14N(1)N(27)O(31)S(1)	95.6461	96.5389	94.451	96.416
AALAPLPPLPAQFK#Acetyl:0	C(72)H(114)N(16)O(17)	104.255	104.255	103.62	103.62
ESYEVSLTQK	C(51)H(82)N(12)O(20)	42.4304	42.7129	41.881	42.923
AGFAGDDAPR	C(41)H(61)N(13)O(15)	26.7437	27.7938	25.707	27.729
NAWADNANACAK#Carbamidomethyl:10	C(53)H(80)14N(1)N(17)O(19)S(1)	27.8908	28.0738	27.281	28.233
GSEENLDEAR	C(43)H(70)N(14)O(21)	20.0635	20.1384	19.688	20.2
VREYELR	C(42)H(69)N(13)O(13)	25.6894	25.9687	24.6	26.265
EKEQFRK	C(42)H(69)N(13)O(13)	7.09593	8.03554	7.048	8.4051
AVSDASAGDYGSAIETLVTAISLIK	C(107)H(178)N(26)O(39)	127.266	127.712	127.37	127.41
ASEQILLATAHTLLLR	C(78)H(136)N(22)O(23)	97.3187	97.3187	96.965	96.965
ISPTFADAYSNMGNTLK	C(80)H(124)N(20)O(27)S(1)	73.9158	74.0656	72.658	73.001
LYDNLLEQNLIR	C(67)H(110)N(18)O(21)	83.3362	83.6705	82.194	83.602
RGPEVTSQGVQTSSPACK#Carbamidomethyl:17	C(76)H(129)14N(1)N(24)O(29)S(1)	29.0984	29.4113	27.937	29.594
LDYEDIIDDLPCR#Carbamidomethyl:12	C(70)H(109)14N(1)N(16)O(26)S(1)	90.3923	90.5087	89.812	90.541
EMNDAAMFYTNR	C(61)H(91)N(17)O(21)S(2)	54.9448	56.1829	54.489	56.135
LWEAVSGAQPVGR	C(61)H(96)N(18)O(18)	54.3787	54.918	53.356	54.925
VGDQVWLFIDEPR	C(73)H(108)N(18)O(21)	93.6783	94.0207	92.319	93.83
SLVIELDKELYGPDNHLVEWHR	C(121)H(184)N(32)O(36)	86.938	87.1343	85.675	87.201
YHPDKNKEPGAEEK	C(71)H(108)N(20)O(25)	10.1839	10.2983	10.465	10.556
NSEPAGLETPEAK	C(56)H(91)N(15)O(23)	35.1569	36.1047	33.862	35.524
MGAGLGHGMDR	C(43)H(72)N(16)O(14)S(2)	27.8706	28.236	26.709	28.447
VGAVAGNDWLIWDITR	C(82)H(124)N(22)O(23)	105.293	106.288	105.01	106.36
FQPVHDLTIGVEFGAR	C(82)H(124)N(22)O(23)	79.9086	79.9086	80.016	80.016
CYYYHAR#Carbamidomethyl:1	C(47)H(61)14N(1)N(12)O(12)S(1)	21.3371	21.4132	20.839	21.637
IEEELGSK	C(38)H(65)N(9)O(16)	18.1065	24.124	18.167	24.118
NYLHYSLYDQAEK	C(75)H(106)N(18)O(24)	52.8852	53.4505	51.829	53.647
TLTTVQGIADDYDK	C(66)H(106)N(16)O(26)	58.1781	59.0784	57.61	59.247
YESLTDPSKLDSGK	C(66)H(106)N(16)O(26)	41.9739	42.5248	40.903	42.577
YDFTSSR	C(38)H(54)N(10)O(14)	30.3942	30.5014	29.228	30.723
AGGSLCHILAAAYK#Carbamidomethyl:6	C(63)H(102)14N(1)N(17)O(18)S(1)	64.4719	64.6596	63.241	64.537
LELESKAGTAQLLALAGLAGVLPVQTLGLATVTSGLLR	C(168)H(294)N(44)O(51)	44.9121	46.5999	44.472	45.151
NGPEFEAR	C(39)H(58)N(12)O(14)	26.8282	27.3208	25.854	27.638
YPASTVQILGAEK	C(62)H(101)N(15)O(20)	58.066	58.9919	57.408	59.176
FINLQPSTLTDK	C(62)H(101)N(15)O(20)	67.2651	67.6404	66.102	66.478
GGPGGPGGPGGPMGR	C(49)H(78)N(18)O(16)S(1)	28.3524	28.5753	27.781	28.454
GGTLFGGEVCK#Carbamidomethyl:10	C(48)H(77)14N(1)N(12)O(16)S(1)	48.6027	48.9291	47.305	49.159
VAVLLLAGGQGTR	C(55)H(99)N(17)O(16)	69.0346	69.3092	67.518	69.282
IRPGEFEQFESTIGFK	C(87)H(129)N(21)O(26)	81.3186	81.5795	80.215	81.69
IPISLVLR	C(43)H(79)N(11)O(10)	78.2795	78.3878	77.236	77.877
AQAWCYSK#Carbamidomethyl:5	C(45)H(64)14N(1)N(11)O(13)S(1)	32.3491	32.5488	31.097	32.835
GAEYVSAR	C(36)H(57)N(11)O(13)	18.9964	19.2021	18.501	19.052
ADYNLTR	C(36)H(57)N(11)O(13)	27.4291	27.5229	27.58	27.834
FNISTDR	C(36)H(57)N(11)O(13)	35.5642	35.5642	34.7	34.7
INYTEGR	C(36)H(57)N(11)O(13)	20.3318	20.8331	20.061	20.752
LAFLNVQAAEEALPR	C(74)H(120)N(20)O(22)	93.7847	94.2728	92.517	93.889
LSDADLAGPLQK	C(53)H(90)N(14)O(19)	53.5862	54.1024	52.403	52.971
SQICDNAALYAQK#Carbamidomethyl:4	C(62)H(100)14N(1)N(17)O(22)S(1)	42.1887	42.669	41.006	42.351
GIFFSHR	C(41)H(58)N(12)O(9)	42.2149	42.5059	41.548	42.081
IWFQNR	C(41)H(58)N(12)O(9)	49.6956	50.1987	48.341	50.435
DLHQGIEAASDEEDLR	C(73)H(116)N(22)O(31)	49.525	49.9533	48.536	49.736
GLPWSCSADEVQR#Carbamidomethyl:6	C(63)H(97)14N(1)N(18)O(22)S(1)	56.2862	57.4761	55.855	57.484
TTWGDGGENSPCNVVSK#Carbamidomethyl:12	C(74)H(114)14N(1)N(21)O(29)S(1)	44.4815	44.4865	43.195	43.204
WMIDSR	C(35)H(54)N(10)O(10)S(1)	45.2279	45.6088	44.333	45.886
VETFSGVYK	C(48)H(72)N(10)O(15)	43.927	44.2355	42.743	44.579
DLKDYFTK	C(48)H(72)N(10)O(15)	52.9198	53.5253	51.847	53.635
QVEYLVNEK	C(50)H(80)N(12)O(17)	41.1455	41.1883	40.558	40.696
EYQDLLNVK	C(50)H(80)N(12)O(17)	56.8989	58.0245	56.13	58.169
AGLVDDFEKK	C(50)H(80)N(12)O(17)	45.9536	46.1988	44.632	46.449
DNYSPGWK	C(44)H(59)N(11)O(14)	35.3061	35.582	34.011	35.634
VVLEAPLITESALEVVR	C(83)H(144)N(20)O(26)	104.665	105.619	104.34	105.55
ILNDLSSDAPGVPR	C(62)H(104)N(18)O(22)	58.0013	58.8351	57.406	58.803
TATESFASDPILYRPVAVALDTKGPEIR	C(135)H(217)N(35)O(43)	90.46	90.7939	89.25	90.758
IFAQDGEGQR	C(47)H(73)N(15)O(17)	25.2661	25.5995	24.273	25.781
EQVNDLFSR	C(47)H(74)N(14)O(17)	51.8637	52.1171	50.643	51.648
INFSDLDQR	C(47)H(74)N(14)O(17)	55.3675	55.7241	54.188	55.587
EDAMVEFVK	C(47)H(74)N(10)O(16)S(1)	57.8734	58.8567	57.17	58.429
GNIIISTPEKWDILSR	C(83)H(136)N(22)O(25)	84.6105	84.9973	83.376	84.909
GHYTIGKEIIDLVLDR	C(83)H(136)N(22)O(25)	98.0159	98.8267	96.755	98.896
TSSGLGGSTTDFLEEWK	C(79)H(119)N(19)O(30)	85.0936	85.5463	83.825	85.348
VQLPAYLK	C(45)H(74)N(10)O(11)	61.4165	61.8948	60.257	61.785
VESGGPGTSAASAR	C(49)H(83)N(17)O(21)	15.9085	16.1661	15.536	16.256
ASSVIFGLK	C(43)H(72)N(10)O(12)	63.5694	63.904	62.278	63.354
LALDLEIATYR	C(58)H(96)N(14)O(18)	83.0284	83.4946	81.941	83.292
LLENPTINHQK	C(57)H(95)N(17)O(18)	33.2712	33.4701	32.02	32.886
NLPIYSEEIVEMYK	C(79)H(122)N(16)O(25)S(1)	88.6445	89.1107	87.484	88.861
TLITFAGMIPYR	C(65)H(103)N(15)O(16)S(1)	96.3939	96.7984	95.032	96.851
LTAYAMTIPFVR	C(65)H(103)N(15)O(16)S(1)	92.8026	93.088	91.404	92.869
LTPVSPESSSTEEK	C(62)H(103)N(15)O(27)	32.0021	32.2193	30.799	32.47
DYNVTANSK	C(42)H(66)N(12)O(17)	20.0351	20.7055	19.467	20.783
MDATANDVPSPYEVR	C(70)H(109)N(19)O(26)S(1)	52.7132	53.943	52.028	53.431
NLETPLCK#Carbamidomethyl:7	C(41)H(71)14N(1)N(10)O(14)S(1)	40.8602	41.2958	39.631	41.655
LQAALDDEEAGGRPAMEPGNGSLDLGGDSAGR#Oxidation:16	C(126)H(204)N(40)O(52)S(1)	57.2954	57.2954	56.241	56.241
VLYVGGLAEEVDDK	C(67)H(107)N(15)O(24)	70.4763	70.7486	69.166	70.825
EEVLPVGK	C(39)H(67)N(9)O(13)	40.0674	40.2295	39.757	40.69
[truncated: 29,455 more rows]
