# Supplementary material for: pyQms enables universal and accurate quantification of mass spectrometry data
Source: Mol Cell Proteomics. 2017 Jul 20;16(10):1736–45. doi: 10.1074/mcp.M117.068007 (PMC5629261; doi:10.1074/mcp.M117.068007)
Supplement: Supplemental Data [file 10.1074_M117.068007_mcp.M117.068007-9.xlsx]

## Sheet: alignment_functions
Retention time source [min]	B_D140314_SGSDSsample1_R01_MSG_T0	B_D140314_SGSDSsample1_R02_MSG_T0	B_D140314_SGSDSsample1_R03_MSG_T0	B_D140314_SGSDSsample2_R01_MSG_T0	B_D140314_SGSDSsample2_R02_MSG_T0	B_D140314_SGSDSsample2_R03_MSG_T0	B_D140314_SGSDSsample3_R01_MSG_T0	B_D140314_SGSDSsample3_R02_MSG_T0	B_D140314_SGSDSsample3_R03_MSG_T0	B_D140314_SGSDSsample4_R01_MSG_T0	B_D140314_SGSDSsample4_R02_MSG_T0	B_D140314_SGSDSsample4_R03_MSG_T0	B_D140314_SGSDSsample5_R01_MSG_T0	B_D140314_SGSDSsample5_R02_MSG_T0	B_D140314_SGSDSsample5_R03_MSG_T0	B_D140314_SGSDSsample6_R01_MSG_T0	B_D140314_SGSDSsample6_R02_MSG_T0	B_D140314_SGSDSsample6_R03_MSG_T0	B_D140314_SGSDSsample7_R01_MSG_T0	B_D140314_SGSDSsample7_R02_MSG_T0	B_D140314_SGSDSsample7_R03_MSG_T0	B_D140314_SGSDSsample8_R01_MSG_T0	B_D140314_SGSDSsample8_R02_MSG_T0	B_D140314_SGSDSsample8_R03_MSG_T0
0	0	0	0	0	0	0	0	0	0	0	0	0	0	0	0	0	0	0	0	0	0	0	0	0
0.1	0.0998049	0.0997936	0.0996549	0.0998697	0.0996731	0.0995614	0.0997433	0.0996435	0.0997085	0.099763	0.0996097	0.0996871	0.0996166	0.0995892	0.0995321	0.0997372	0.0995573	0.0995258	0.0996317	0.0995315	0.099733	0.0995914	0.0995811	0.0996438
0.2	0.199666	0.199622	0.199071	0.199923	0.199144	0.198702	0.199422	0.199026	0.199284	0.1995	0.198892	0.1992	0.198919	0.198811	0.198585	0.199398	0.198684	0.198559	0.198979	0.198582	0.199382	0.19882	0.198779	0.199028
0.3	0.299583	0.299483	0.298256	0.300155	0.298416	0.297435	0.299037	0.298154	0.29873	0.299212	0.297857	0.298544	0.297916	0.297675	0.297169	0.298984	0.297391	0.297112	0.29805	0.297163	0.298949	0.297697	0.297603	0.298159
0.4	0.399554	0.399376	0.397215	0.400561	0.397496	0.395772	0.39859	0.397034	0.39805	0.3989	0.396514	0.397725	0.396615	0.396192	0.395299	0.398498	0.39569	0.395196	0.39685	0.395287	0.398438	0.39623	0.396063	0.397044
0.5	0.499577	0.499301	0.495956	0.501136	0.496388	0.493727	0.498082	0.495673	0.497248	0.498563	0.494871	0.496748	0.495023	0.494371	0.492986	0.497941	0.493591	0.492824	0.495388	0.492966	0.497851	0.494432	0.49417	0.49569
0.6	0.599652	0.599256	0.594483	0.601875	0.595097	0.591312	0.597515	0.594077	0.596327	0.598204	0.592937	0.595619	0.593149	0.592221	0.590242	0.597316	0.591105	0.590008	0.59367	0.590211	0.597192	0.592311	0.591934	0.594103
0.7	0.699776	0.69924	0.692804	0.702773	0.693628	0.68854	0.69689	0.692252	0.695291	0.697822	0.690722	0.694344	0.691001	0.689752	0.687081	0.696625	0.688243	0.68676	0.691703	0.687036	0.696463	0.689878	0.689364	0.692292
0.8	0.799948	0.799252	0.790925	0.803824	0.791985	0.785424	0.796208	0.790206	0.794143	0.797419	0.788234	0.792927	0.788586	0.786975	0.783513	0.795868	0.785015	0.783092	0.789495	0.783451	0.795667	0.787143	0.78647	0.790262
0.9	0.900168	0.899291	0.888852	0.905025	0.890175	0.881978	0.895471	0.887944	0.892887	0.896994	0.885483	0.891375	0.885913	0.883899	0.879551	0.895049	0.881434	0.879016	0.887053	0.879469	0.894807	0.884115	0.883262	0.888021
1	1.00043	0.999357	0.986592	1.00637	0.9882	0.978212	0.994681	0.985473	0.991527	0.996549	0.982479	0.989693	0.982988	0.980534	0.975209	0.99417	0.977508	0.974545	0.984383	0.975102	0.993886	0.980806	0.979751	0.985576
1.1	1.10074	1.09945	1.08415	1.10785	1.08607	1.07414	1.09384	1.0828	1.09006	1.09608	1.07923	1.08789	1.07982	1.07689	1.0705	1.09323	1.07325	1.06969	1.08149	1.07036	1.09291	1.07722	1.07595	1.08293
1.2	1.20109	1.19956	1.18154	1.20947	1.18378	1.16978	1.19294	1.17993	1.18851	1.1956	1.17574	1.18596	1.17642	1.17297	1.16543	1.19224	1.16867	1.16446	1.17839	1.16526	1.19187	1.17338	1.17186	1.1801
1.3	1.30149	1.2997	1.27875	1.31122	1.28135	1.26513	1.292	1.27687	1.28685	1.2951	1.27203	1.28392	1.27279	1.2688	1.26002	1.29119	1.26378	1.25888	1.27508	1.25981	1.29079	1.26929	1.26749	1.27708
1.4	1.40192	1.39986	1.37581	1.41309	1.37877	1.36022	1.39101	1.37363	1.38511	1.39458	1.3681	1.38178	1.36894	1.36437	1.35427	1.39009	1.35859	1.35294	1.37157	1.35402	1.38965	1.36495	1.36287	1.37389
1.5	1.50239	1.50004	1.47271	1.51508	1.47605	1.45506	1.48997	1.47021	1.48328	1.49404	1.46396	1.47953	1.46488	1.45971	1.44821	1.48893	1.45311	1.44668	1.46788	1.44791	1.48847	1.46038	1.45799	1.47053
1.6	1.6029	1.60024	1.56946	1.61718	1.5732	1.54965	1.58888	1.56662	1.58136	1.59349	1.55962	1.57718	1.56061	1.55481	1.54183	1.58773	1.54735	1.54009	1.56399	1.54148	1.58724	1.55559	1.55286	1.567
1.7	1.70345	1.70045	1.66606	1.71939	1.67022	1.64401	1.68775	1.66287	1.67937	1.69292	1.65509	1.67475	1.65615	1.64969	1.63517	1.68648	1.64133	1.63318	1.65993	1.63476	1.68598	1.65059	1.6475	1.66332
1.8	1.80403	1.80069	1.76254	1.82171	1.76712	1.73816	1.78658	1.75896	1.7773	1.79234	1.75038	1.77222	1.75151	1.74437	1.72822	1.78519	1.73505	1.72598	1.7557	1.72774	1.78467	1.74539	1.74192	1.75949
1.9	1.90464	1.90094	1.85888	1.92413	1.8639	1.83211	1.88537	1.8549	1.87516	1.89174	1.8455	1.86962	1.84668	1.83883	1.821	1.88385	1.82852	1.8185	1.85131	1.82045	1.88333	1.84	1.83613	1.85552
2	2.00529	2.00121	1.9551	2.02664	1.96056	1.92586	1.98411	1.9507	1.97295	1.99113	1.94045	1.96694	1.94168	1.93311	1.91352	1.98248	1.92176	1.91073	1.94676	1.91289	1.98196	1.93442	1.93013	1.95142
2.1	2.10597	2.10149	2.0512	2.12924	2.05711	2.01944	2.08282	2.04636	2.07067	2.0905	2.03525	2.0642	2.03651	2.02721	2.00579	2.08106	2.01477	2.00271	2.04206	2.00508	2.08056	2.02868	2.02393	2.04718
2.2	2.20667	2.20179	2.14719	2.23192	2.15356	2.11285	2.18149	2.14189	2.16833	2.18987	2.1299	2.16139	2.13119	2.12113	2.09783	2.17961	2.10757	2.09444	2.13722	2.09703	2.17913	2.12277	2.11755	2.14283
2.3	2.3074	2.3021	2.24307	2.33469	2.24991	2.20611	2.28013	2.23729	2.26593	2.28922	2.22442	2.25852	2.22572	2.21489	2.18965	2.27812	2.20017	2.18592	2.23224	2.18875	2.27768	2.21671	2.211	2.23836
2.4	2.40816	2.40242	2.33886	2.43752	2.34617	2.29923	2.37873	2.33258	2.36348	2.38856	2.31881	2.3556	2.32011	2.3085	2.28126	2.3766	2.29258	2.27718	2.32714	2.28025	2.37621	2.31052	2.30428	2.33378
2.5	2.50895	2.50275	2.43456	2.54043	2.44233	2.39223	2.47729	2.42775	2.46097	2.48789	2.41309	2.45264	2.41437	2.40197	2.37268	2.47505	2.38481	2.36823	2.42191	2.37155	2.47473	2.40419	2.39741	2.42911
2.6	2.60975	2.60309	2.53017	2.6434	2.53842	2.48511	2.57583	2.52282	2.55842	2.58721	2.50725	2.54963	2.5085	2.4953	2.46391	2.57347	2.47686	2.45908	2.51658	2.46265	2.57322	2.49774	2.49039	2.52434
2.7	2.71058	2.70343	2.6257	2.74643	2.63442	2.57789	2.67433	2.61779	2.65582	2.68653	2.60132	2.64658	2.60252	2.58851	2.55497	2.67187	2.56876	2.54973	2.61113	2.55357	2.67171	2.59118	2.58324	2.61949
2.8	2.81144	2.80379	2.72116	2.84952	2.73034	2.67058	2.77281	2.71267	2.75318	2.78583	2.69529	2.74351	2.69642	2.6816	2.64586	2.77024	2.66051	2.64021	2.70559	2.64433	2.77019	2.68452	2.67597	2.71455
2.9	2.91231	2.90415	2.81655	2.95265	2.8262	2.7632	2.87125	2.80747	2.85051	2.88513	2.78918	2.84041	2.79023	2.77459	2.73662	2.86858	2.75213	2.73053	2.79996	2.73492	2.86866	2.77776	2.76858	2.80955
3	3.01319	3.00452	2.91189	3.05583	2.92199	2.85575	2.96967	2.90218	2.9478	2.98442	2.88301	2.93729	2.88394	2.86749	2.82723	2.96691	2.84362	2.82068	2.89424	2.82537	2.96713	2.87093	2.86109	2.90447
3.1	3.1141	3.10489	3.00717	3.15905	3.01773	2.94826	3.06807	2.99682	3.04506	3.0837	2.97676	3.03416	2.97757	2.9603	2.91772	3.06521	2.93499	2.9107	2.98844	2.91569	3.0656	2.96403	2.9535	2.99935
3.2	3.21502	3.20526	3.1024	3.2623	3.1134	3.04073	3.16644	3.0914	3.1423	3.18298	3.07047	3.13102	3.07112	3.05304	3.00811	3.1635	3.02626	3.00059	3.08257	3.00589	3.16407	3.05707	3.04583	3.09416
3.3	3.31595	3.30564	3.19759	3.36559	3.20903	3.13317	3.26479	3.18592	3.23951	3.28225	3.16412	3.22788	3.16459	3.14571	3.09839	3.26177	3.11743	3.09036	3.17664	3.09598	3.26255	3.15006	3.13808	3.18894
3.4	3.4169	3.40601	3.29275	3.46889	3.30461	3.2256	3.36312	3.28038	3.3367	3.38152	3.25775	3.32474	3.25801	3.23832	3.18859	3.36004	3.20853	3.18003	3.27065	3.18597	3.36104	3.24301	3.23027	3.28368
3.5	3.51786	3.50639	3.38788	3.57222	3.40015	3.31804	3.46143	3.3748	3.43387	3.48079	3.35134	3.42161	3.35137	3.3309	3.27871	3.45828	3.29955	3.26961	3.36462	3.27588	3.45953	3.33592	3.3224	3.37838
3.6	3.61883	3.60677	3.48299	3.67556	3.49566	3.41049	3.55972	3.46917	3.53104	3.58006	3.44492	3.5185	3.44469	3.42343	3.36877	3.55653	3.39051	3.3591	3.45854	3.36571	3.55805	3.42882	3.41449	3.47307
3.7	3.7198	3.70714	3.57808	3.77891	3.59113	3.50297	3.65799	3.56352	3.62819	3.67932	3.53849	3.6154	3.53797	3.51594	3.45879	3.65476	3.48142	3.44853	3.55242	3.45548	3.65658	3.52171	3.50655	3.56773
3.8	3.82078	3.80751	3.67317	3.88227	3.68658	3.59548	3.75625	3.65783	3.72534	3.77858	3.63206	3.71233	3.63122	3.60843	3.54876	3.75299	3.57229	3.5379	3.64628	3.54521	3.75513	3.6146	3.59858	3.66239
3.9	3.92177	3.90788	3.76825	3.98562	3.78201	3.68805	3.85449	3.75213	3.82249	3.87784	3.72563	3.80929	3.72444	3.70092	3.63872	3.85121	3.66313	3.62722	3.74012	3.6349	3.8537	3.7075	3.69059	3.75704
4	4.02277	4.00824	3.86334	4.08897	3.87742	3.78069	3.95273	3.84641	3.91963	3.9771	3.81923	3.90628	3.81765	3.79341	3.72866	3.94944	3.75395	3.71651	3.83394	3.72456	3.9523	3.80042	3.78261	3.8517
4.1	4.12376	4.10859	3.95844	4.19231	3.97283	3.8734	4.05095	3.94069	4.01679	4.07636	3.91285	4.00332	3.91085	3.88591	3.8186	4.04766	3.84477	3.80579	3.92776	3.81421	4.05093	3.89337	3.87462	3.94637
4.2	4.22476	4.20894	4.05355	4.29564	4.06822	3.96621	4.14916	4.03496	4.11395	4.17562	4.00652	4.10041	4.00406	3.97844	3.90855	4.14589	3.9356	3.89505	4.02158	3.90386	4.14959	3.98636	3.96665	4.04106
4.3	4.32576	4.30928	4.14869	4.39894	4.16362	4.05912	4.24736	4.12924	4.21112	4.27489	4.10022	4.19754	4.09727	4.071	3.99853	4.24412	4.02643	3.98432	4.1154	3.99351	4.24829	4.0794	4.05871	4.13577
4.4	4.42675	4.40961	4.24385	4.50222	4.25902	4.15214	4.34555	4.22353	4.30831	4.37415	4.19398	4.29474	4.1905	4.1636	4.08854	4.34236	4.1173	4.0736	4.20925	4.0832	4.34703	4.1725	4.1508	4.23052
4.5	4.52775	4.50993	4.33905	4.60547	4.35443	4.2453	4.44374	4.31784	4.40552	4.47343	4.28781	4.392	4.28376	4.25625	4.17861	4.44061	4.2082	4.16292	4.30311	4.17291	4.4458	4.26568	4.24294	4.3253
4.6	4.62874	4.61023	4.4343	4.70869	4.44985	4.3386	4.54193	4.41217	4.50276	4.5727	4.38171	4.48933	4.37705	4.34896	4.26873	4.53887	4.29915	4.25227	4.397	4.26268	4.54462	4.35893	4.33513	4.42013
4.7	4.72972	4.71053	4.52959	4.81186	4.54529	4.43205	4.64011	4.50654	4.60002	4.67198	4.47569	4.58674	4.47037	4.44175	4.35893	4.63714	4.39016	4.34168	4.49093	4.3525	4.64348	4.45228	4.42738	4.51501
4.8	4.8307	4.81081	4.62494	4.91499	4.64075	4.52567	4.73829	4.60094	4.6973	4.77126	4.56976	4.68422	4.56375	4.53461	4.44922	4.73543	4.48123	4.43115	4.5849	4.4424	4.7424	4.54572	4.51972	4.60996
4.9	4.93167	4.91108	4.72035	5.01807	4.73624	4.61947	4.83647	4.69539	4.79463	4.87056	4.66393	4.78179	4.65718	4.62757	4.53961	4.83373	4.57239	4.5207	4.67892	4.53238	4.84137	4.63928	4.61213	4.70497
5	5.03263	5.01133	4.81583	5.12109	4.83177	4.71347	4.93465	4.78989	4.89199	4.96985	4.75821	4.87946	4.75068	4.72063	4.6301	4.93205	4.66364	4.61034	4.773	4.62245	4.94039	4.73296	4.70464	4.80005
5.1	5.13358	5.11156	4.91138	5.22405	4.92733	4.80767	5.03283	4.88445	4.98939	5.06916	4.85261	4.97722	4.84425	4.8138	4.72072	5.03039	4.75499	4.70007	4.86714	4.71263	5.03947	4.82677	4.79726	4.89521
5.2	5.23452	5.21178	5.00701	5.32695	5.02294	4.9021	5.13102	4.97907	5.08683	5.16847	4.94714	5.07508	4.93789	4.90709	4.81148	5.12876	4.84646	4.78993	4.96135	4.80293	5.13861	4.92072	4.88999	4.99046
5.3	5.33544	5.31198	5.10273	5.42978	5.1186	4.99675	5.22921	5.07376	5.18432	5.2678	5.04181	5.17305	5.03163	5.00051	4.90238	5.22715	4.93804	4.8799	5.05565	4.89336	5.23782	5.01483	4.98284	5.08581
5.4	5.43635	5.41216	5.19854	5.53253	5.21431	5.09165	5.32741	5.16853	5.28187	5.36713	5.13662	5.27114	5.12546	5.09407	4.99344	5.32556	5.02977	4.97002	5.15003	4.98393	5.33709	5.10909	5.07583	5.18126
5.5	5.53724	5.51231	5.29445	5.63521	5.31007	5.18681	5.42561	5.26338	5.37947	5.46647	5.23158	5.36934	5.2194	5.18777	5.08468	5.42401	5.12163	5.06028	5.2445	5.07466	5.43643	5.20353	5.16897	5.27681
5.6	5.63812	5.61245	5.39047	5.7378	5.4059	5.28223	5.52383	5.35832	5.47712	5.56583	5.32671	5.46767	5.31344	5.28164	5.1761	5.52248	5.21366	5.15071	5.33907	5.16556	5.53585	5.29815	5.26226	5.37249
5.7	5.73897	5.71256	5.4866	5.84029	5.5018	5.37794	5.62205	5.45336	5.57484	5.66519	5.42201	5.56613	5.40761	5.37568	5.26771	5.62099	5.30585	5.24131	5.43376	5.25663	5.63534	5.39296	5.35571	5.46828
5.8	5.83981	5.81265	5.58285	5.9427	5.59777	5.47395	5.72029	5.5485	5.67263	5.76457	5.5175	5.66473	5.5019	5.46989	5.35954	5.71953	5.39822	5.33209	5.52855	5.3479	5.73491	5.48797	5.44934	5.5642
5.9	5.94062	5.91271	5.67922	6.045	5.69382	5.57027	5.81854	5.64375	5.77048	5.86396	5.61317	5.76347	5.59633	5.5643	5.45159	5.81811	5.49078	5.42308	5.62347	5.43937	5.83456	5.5832	5.54316	5.66026
6	6.04141	6.01275	5.77573	6.1472	5.78995	5.6669	5.91681	5.73912	5.8684	5.96337	5.70905	5.86235	5.6909	5.6589	5.54387	5.91673	5.58354	5.51427	5.71851	5.53105	5.93429	5.67864	5.63716	5.75647
6.1	6.14217	6.11276	5.87237	6.24929	5.88617	5.76388	6.01509	5.83461	5.96641	6.06278	5.80513	5.96139	5.78562	5.75371	5.6364	6.01539	5.67651	5.60569	5.81369	5.62297	6.03412	5.77432	5.73138	5.85282
6.2	6.24291	6.21274	5.96916	6.35127	5.98248	5.8612	6.11339	5.93022	6.06449	6.16222	5.90143	6.06058	5.88049	5.84874	5.72919	6.11409	5.76971	5.69734	5.90902	5.71512	6.13403	5.87024	5.8258	5.94933
6.3	6.34362	6.31269	6.0661	6.45312	6.07888	5.95888	6.21171	6.02598	6.16265	6.26167	5.99796	6.15994	5.97554	5.94399	5.82225	6.21283	5.86313	5.78923	6.00449	5.80752	6.23403	5.96642	5.92046	6.04601
6.4	6.44431	6.41262	6.16319	6.55485	6.1754	6.05693	6.31004	6.12187	6.2609	6.36113	6.09473	6.25947	6.07076	6.03948	5.91559	6.31162	5.9568	5.88139	6.10012	5.90019	6.33414	6.06285	6.01534	6.14285
6.5	6.54496	6.51251	6.26045	6.65645	6.27201	6.15537	6.4084	6.21792	6.35924	6.46062	6.19174	6.35917	6.16616	6.13522	6.00922	6.41046	6.05072	5.97381	6.19592	5.99313	6.43434	6.15956	6.11047	6.23988
6.6	6.64558	6.61237	6.35788	6.75792	6.36874	6.2542	6.50679	6.31411	6.45768	6.56012	6.28901	6.45906	6.26175	6.23122	6.10317	6.50935	6.14491	6.06652	6.29189	6.08635	6.53464	6.25655	6.20586	6.33709
6.7	6.74617	6.71219	6.45548	6.85924	6.46559	6.35345	6.60519	6.41047	6.55621	6.65964	6.38654	6.55913	6.35754	6.32748	6.19743	6.60829	6.23937	6.15953	6.38803	6.17988	6.63505	6.35384	6.3015	6.43449
6.8	6.84672	6.81198	6.55327	6.96043	6.56256	6.45312	6.70363	6.507	6.65484	6.75918	6.48435	6.65939	6.45354	6.42402	6.29203	6.70729	6.33412	6.25284	6.48436	6.27372	6.73556	6.45143	6.39743	6.53209
6.9	6.94724	6.91174	6.65124	7.06146	6.65965	6.55323	6.80209	6.6037	6.75358	6.85873	6.58243	6.75985	6.54975	6.52085	6.38697	6.80634	6.42917	6.34647	6.58089	6.36788	6.83619	6.54933	6.49364	6.62989
7	7.04772	7.01146	6.74941	7.16234	6.75688	6.65379	6.90058	6.70059	6.85243	6.95831	6.68081	6.86051	6.64618	6.61797	6.48227	6.90545	6.52453	6.44043	6.67761	6.46238	6.93692	6.64755	6.59014	6.72791
7.1	7.14816	7.11114	6.84779	7.26305	6.85424	6.75482	6.99909	6.79766	6.95138	7.05791	6.77949	6.96138	6.74284	6.71539	6.57794	7.00463	6.62021	6.53474	6.77454	6.55722	7.03778	6.7461	6.68694	6.82615
7.2	7.24857	7.21078	6.94637	7.36361	6.95175	6.85631	7.09764	6.89492	7.05046	7.15753	6.87848	7.06246	6.83973	6.81313	6.67399	7.10386	6.71622	6.6294	6.87169	6.65243	7.13875	6.845	6.78406	6.92462
7.3	7.34893	7.31039	7.04516	7.46399	7.0494	6.9583	7.19623	6.99239	7.14965	7.25718	6.97778	7.16376	6.93687	6.9112	6.77044	7.20316	6.81256	6.72442	6.96905	6.748	7.23985	6.94425	6.88151	7.02332
7.4	7.44925	7.40995	7.14418	7.5642	7.1472	7.06078	7.29484	7.09006	7.24896	7.35685	7.07742	7.26529	7.03427	7.0096	6.86729	7.30252	6.90927	6.81983	7.06665	6.84396	7.34107	7.04387	6.97928	7.12225
7.5	7.54952	7.50947	7.24342	7.66423	7.24516	7.16378	7.39349	7.18794	7.3484	7.45654	7.17739	7.36704	7.13192	7.10835	6.96456	7.40195	7.00633	6.91563	7.16448	6.94032	7.44242	7.14386	7.07741	7.22144
7.6	7.64975	7.60895	7.34289	7.76496	7.34329	7.26731	7.49218	7.28605	7.44797	7.55625	7.2777	7.46903	7.22985	7.20745	7.06226	7.50146	7.10377	7.01184	7.26255	7.03708	7.5439	7.24423	7.17588	7.32088
7.7	7.74994	7.70838	7.44261	7.87395	7.44157	7.37138	7.59091	7.38438	7.54767	7.65599	7.37837	7.57127	7.32805	7.30691	7.1604	7.60103	7.20159	7.10846	7.36087	7.13426	7.64552	7.345	7.27472	7.42059
7.8	7.85007	7.81292	7.54257	7.98168	7.54003	7.476	7.68967	7.48294	7.6475	7.75576	7.47941	7.67375	7.42653	7.40675	7.259	7.70068	7.29981	7.20551	7.45945	7.23187	7.74727	7.44617	7.37394	7.52056
7.9	7.95016	7.9211	7.64279	8.0882	7.63867	7.58118	7.78848	7.58175	7.74748	7.85556	7.58081	7.77648	7.52531	7.50697	7.35807	7.80484	7.39843	7.30299	7.55829	7.32992	7.85771	7.54775	7.47353	7.62081
8	8.05019	8.02809	7.74326	8.19356	7.73748	7.68694	7.88733	7.6808	7.85635	7.95538	7.6826	7.87947	7.62439	7.60759	7.45761	7.91364	7.49748	7.40094	7.65741	7.42843	7.96774	7.65562	7.57353	7.72133
8.1	8.15017	8.13396	7.844	8.29781	7.83648	7.7967	7.98622	7.7801	7.96499	8.05523	7.78761	7.98272	7.72378	7.7086	7.55765	8.02146	7.59695	7.49934	7.75696	7.52741	8.07667	7.76689	7.67392	7.82856
8.2	8.2501	8.23875	7.94501	8.40099	7.93568	7.91275	8.08515	7.87966	8.07265	8.1551	7.89934	8.08625	7.83014	7.81528	7.6582	8.12833	7.69686	7.59822	7.86619	7.62687	8.18454	7.87762	7.77665	7.93842
8.3	8.34998	8.3425	8.0463	8.50315	8.03506	8.02874	8.18414	7.97949	8.17938	8.25501	8.01052	8.19004	7.93896	7.92605	7.75966	8.23429	7.80135	7.6976	7.9746	7.72682	8.29144	7.98782	7.88711	8.04752
8.4	8.4498	8.44526	8.14787	8.60434	8.13465	8.14469	8.28317	8.07959	8.28522	8.35495	8.12115	8.29412	8.04699	8.03621	7.87073	8.3394	7.91128	7.80165	8.08223	7.83426	8.39743	8.09753	7.99682	8.1559
8.5	8.55095	8.54708	8.24974	8.7046	8.23445	8.26059	8.38225	8.17996	8.39022	8.45492	8.23129	8.39848	8.15429	8.1458	7.98107	8.44367	8.0206	7.91128	8.18911	7.94403	8.50257	8.20677	8.10582	8.26358
8.6	8.65978	8.64802	8.3519	8.80398	8.33445	8.37645	8.48138	8.28062	8.49442	8.55492	8.34094	8.50314	8.26088	8.25484	8.09074	8.54716	8.12933	8.02051	8.29527	8.05323	8.60694	8.31557	8.21415	8.37061
8.7	8.76724	8.74811	8.45436	8.90254	8.43467	8.49229	8.58501	8.38158	8.59787	8.65495	8.45014	8.61459	8.3668	8.36337	8.19979	8.64991	8.2375	8.12935	8.40077	8.1619	8.71061	8.42396	8.32184	8.47701
8.8	8.8734	8.8474	8.55919	9.00031	8.53511	8.6081	8.69315	8.48283	8.7006	8.75501	8.55892	8.72847	8.47208	8.47142	8.30827	8.75196	8.34515	8.23782	8.50562	8.27006	8.81364	8.53196	8.42895	8.58283
8.9	8.97832	8.94595	8.6714	9.09734	8.64519	8.72389	8.80013	8.58908	8.80266	8.85511	8.6673	8.84176	8.57677	8.57901	8.41624	8.85334	8.45232	8.34593	8.60986	8.37775	8.9161	8.63961	8.5355	8.68811
9	9.08207	9.0438	8.78283	9.19369	8.75433	8.83967	8.906	8.69991	8.9041	8.95524	8.77531	8.9545	8.6809	8.68618	8.52376	8.9541	8.55902	8.4537	8.71354	8.48499	9.01806	8.74692	8.64153	8.79287
9.1	9.1847	9.141	8.89353	9.2894	8.86254	8.95544	9.01084	8.81	9.00495	9.05541	8.88299	9.06671	8.7845	8.79296	8.63087	9.05427	8.66529	8.56114	8.81669	8.59182	9.11959	8.85393	8.74709	8.89715
9.2	9.28629	9.2376	9.00355	9.38452	8.96987	9.07121	9.11468	8.91941	9.10527	9.15561	8.99034	9.17843	8.88762	8.89938	8.73764	9.1539	8.77117	8.66827	8.91934	8.69827	9.22075	8.96066	8.85222	9.00099
9.3	9.38689	9.33364	9.11292	9.47909	9.07637	9.18699	9.21758	9.02815	9.20509	9.25585	9.09741	9.2897	8.99028	9.00547	8.84412	9.25303	8.87668	8.77511	9.02153	8.80437	9.32162	9.06714	8.95695	9.10442
9.4	9.48658	9.42917	9.2217	9.57316	9.1821	9.30278	9.3196	9.13629	9.30447	9.35612	9.20423	9.40055	9.09252	9.11126	8.95037	9.3517	8.98186	8.88167	9.12329	8.91014	9.42226	9.17339	9.06131	9.20749
9.5	9.58541	9.52425	9.32993	9.66678	9.2871	9.41858	9.42079	9.24384	9.40343	9.45643	9.31081	9.51102	9.19439	9.21679	9.05643	9.44995	9.08674	8.98796	9.22467	9.01563	9.52274	9.27946	9.16536	9.31021
9.6	9.68345	9.61891	9.43766	9.76	9.39143	9.53442	9.5212	9.35087	9.50204	9.55679	9.41719	9.62114	9.29591	9.32208	9.16237	9.54781	9.19134	9.09401	9.32569	9.12086	9.62313	9.38535	9.26914	9.41264
9.7	9.78076	9.71321	9.54494	9.85287	9.49514	9.65028	9.6209	9.4574	9.60032	9.65718	9.52339	9.73094	9.39713	9.42716	9.26825	9.64533	9.29571	9.19983	9.4264	9.22586	9.72349	9.4911	9.37267	9.5148
9.8	9.87741	9.8072	9.6518	9.94542	9.59828	9.76618	9.71993	9.56348	9.69833	9.7576	9.62944	9.84047	9.49807	9.53206	9.3741	9.74256	9.39988	9.30543	9.52682	9.33067	9.8239	9.59673	9.47599	9.61674
9.9	9.97345	9.90092	9.7583	10.0377	9.7009	9.88212	9.81835	9.66915	9.79611	9.85807	9.73538	9.94975	9.59878	9.63682	9.48	9.83952	9.50386	9.41083	9.627	9.43531	9.92443	9.70228	9.57916	9.71848
10	10.069	9.99442	9.86447	10.1298	9.80304	9.9981	9.91621	9.77445	9.89369	9.96238	9.84122	10.0588	9.69929	9.74147	9.58599	9.93626	9.6077	9.51605	9.72697	9.53982	10.0251	9.80777	9.68221	9.82006
10.1	10.164	10.0878	9.97038	10.2217	9.90477	10.1141	10.0136	9.87942	9.99114	10.0717	9.94699	10.1677	9.79964	9.84604	9.69213	10.0328	9.71143	9.6211	9.82677	9.64422	10.1261	9.91322	9.78517	9.92152
10.2	10.2587	10.181	10.0761	10.3135	10.0061	10.2302	10.1105	9.98409	10.0885	10.1798	10.0527	10.2765	9.89986	9.95055	9.79848	10.1292	9.81508	9.72599	9.92643	9.74855	10.2274	10.0187	9.88808	10.0229
10.3	10.3529	10.2741	10.1815	10.4052	10.1072	10.3464	10.207	10.0885	10.1858	10.2867	10.1584	10.3851	9.99999	10.055	9.90509	10.2256	9.91868	9.83075	10.026	9.85284	10.329	10.1241	9.99099	10.1242
10.4	10.447	10.3672	10.2869	10.497	10.208	10.4627	10.3032	10.1927	10.283	10.3926	10.2642	10.4937	10.1001	10.1595	10.012	10.3218	10.0223	9.93539	10.1255	9.95712	10.4311	10.2297	10.0939	10.2255
10.5	10.5408	10.4603	10.3922	10.5887	10.3085	10.579	10.3991	10.2968	10.3803	10.4973	10.37	10.6023	10.2001	10.2641	10.1193	10.4181	10.1259	10.0399	10.2249	10.0614	10.5338	10.3353	10.197	10.3269
10.6	10.6344	10.5535	10.4974	10.6805	10.409	10.6954	10.4947	10.4007	10.4777	10.6011	10.4758	10.7108	10.3002	10.3687	10.227	10.5143	10.2295	10.1444	10.3244	10.1658	10.637	10.4409	10.3001	10.4282
10.7	10.728	10.6468	10.6026	10.7724	10.5093	10.8119	10.5902	10.5045	10.5752	10.7039	10.5818	10.8194	10.4003	10.4734	10.3352	10.6106	10.3332	10.2487	10.4239	10.2702	10.7409	10.5468	10.4034	10.5297
10.8	10.8215	10.7403	10.7079	10.8645	10.6095	10.9285	10.6856	10.6083	10.6729	10.8059	10.6879	10.9281	10.5006	10.5782	10.444	10.7071	10.437	10.353	10.5235	10.3748	10.8455	10.6528	10.5068	10.6313
10.9	10.9151	10.834	10.8133	10.9568	10.7097	11.0452	10.7809	10.7121	10.7707	10.9071	10.7941	11.0369	10.6009	10.6832	10.5533	10.8036	10.541	10.4573	10.6232	10.4794	10.9509	10.7589	10.6105	10.7331
11	11.0088	10.928	10.9188	11.0493	10.81	11.162	10.8761	10.8159	10.8688	11.0075	10.9005	11.1458	10.7014	10.7884	10.6633	10.9004	10.6452	10.5615	10.7231	10.5843	11.0572	10.8653	10.7145	10.8351
11.1	11.1027	11.0222	11.0244	11.1422	10.9104	11.2789	10.9714	10.9198	10.9672	11.1073	11.0071	11.2548	10.8021	10.8939	10.7739	10.9974	10.7495	10.6658	10.8231	10.6894	11.1644	10.9719	10.8188	10.9373
11.2	11.1968	11.1168	11.1304	11.2354	11.0109	11.3959	11.0669	11.0238	11.066	11.2064	11.114	11.3641	10.9031	10.9996	10.8854	11.0946	10.8541	10.77	10.9234	10.7947	11.2727	11.0788	10.9234	11.0397
11.3	11.2912	11.2119	11.2366	11.3291	11.1116	11.5131	11.1624	11.1279	11.1651	11.305	11.2211	11.4737	11.0043	11.1055	10.9976	11.1921	10.9589	10.8743	11.0239	10.9003	11.3819	11.186	11.0284	11.1425
11.4	11.3859	11.3073	11.3431	11.4232	11.2126	11.6304	11.2582	11.2323	11.2646	11.4031	11.3286	11.5835	11.1058	11.2118	11.1107	11.29	11.0641	10.9785	11.1247	11.0061	11.4924	11.2934	11.1338	11.2456
11.5	11.4811	11.4033	11.45	11.5177	11.3138	11.7479	11.3542	11.3368	11.3646	11.5008	11.4363	11.6936	11.2077	11.3184	11.2247	11.3883	11.1695	11.0829	11.2258	11.1123	11.604	11.4013	11.2397	11.3491
11.6	11.5768	11.4999	11.5572	11.6129	11.4154	11.8654	11.4506	11.4417	11.4651	11.5981	11.5444	11.8041	11.31	11.4254	11.3398	11.4869	11.2754	11.1873	11.3274	11.2189	11.7165	11.5095	11.3461	11.453
11.7	11.673	11.597	11.665	11.7086	11.5174	11.9832	11.5473	11.5469	11.5662	11.6952	11.6528	11.9149	11.4127	11.5329	11.4558	11.5861	11.3816	11.2918	11.4293	11.3259	11.8281	11.6181	11.4531	11.5574
11.8	11.7699	11.6948	11.7733	11.805	11.6199	12.1011	11.6444	11.6524	11.6679	11.792	11.7617	12.0262	11.5158	11.6407	11.5729	11.6857	11.4882	11.3964	11.5316	11.4332	11.9388	11.7271	11.5606	11.6622
11.9	11.8674	11.7932	11.8821	11.902	11.7229	12.2191	11.742	11.7583	11.7702	11.8886	11.871	12.1379	11.6194	11.749	11.6911	11.7859	11.5953	11.5011	11.6344	11.5411	12.0484	11.8366	11.6688	11.7675
12	11.9657	11.8924	11.9915	11.9998	11.8264	12.3374	11.8401	11.8647	11.8732	11.9851	11.9807	12.2502	11.7235	11.8579	11.8088	11.8867	11.7029	11.6059	11.7378	11.6494	12.157	11.9466	11.7776	11.8735
12.1	12.0648	11.9924	12.1015	12.0984	11.9305	12.4558	11.9388	11.9715	11.9769	12.0816	12.091	12.3629	11.8282	11.9672	11.9255	11.9881	11.811	11.7109	11.8416	11.7582	12.2647	12.0571	11.8871	11.9799
12.2	12.1647	12.0933	12.2123	12.1978	12.0353	12.5744	12.0382	12.0789	12.0814	12.1781	12.2017	12.4762	11.9335	12.0772	12.0415	12.0902	11.9197	11.816	11.9461	11.8676	12.3716	12.1681	11.9973	12.0871
12.3	12.2656	12.195	12.3237	12.298	12.1408	12.6931	12.1382	12.1868	12.1867	12.2746	12.313	12.5901	12.0395	12.1877	12.1566	12.193	12.0289	11.9214	12.0511	11.9775	12.4775	12.2797	12.1083	12.1949
12.4	12.3676	12.2976	12.436	12.3993	12.2471	12.8121	12.239	12.2953	12.2929	12.3714	12.4248	12.7046	12.1461	12.2988	12.2709	12.2965	12.1388	12.0269	12.1569	12.0881	12.5827	12.3919	12.2202	12.3033
12.5	12.4705	12.4013	12.5491	12.5014	12.3541	12.9313	12.3406	12.4045	12.4	12.4683	12.5373	12.8198	12.2534	12.4106	12.3844	12.4008	12.2493	12.1326	12.2633	12.1993	12.6871	12.5047	12.3329	12.4125
12.6	12.5746	12.5059	12.663	12.6046	12.4621	13.0501	12.4431	12.5143	12.508	12.5655	12.6504	12.9357	12.3615	12.5231	12.4972	12.5059	12.3605	12.2385	12.3704	12.3112	12.7908	12.6181	12.4465	12.5225
12.7	12.6799	12.6117	12.7779	12.7089	12.5709	13.167	12.5464	12.6249	12.617	12.663	12.7641	13.0517	12.4703	12.6363	12.6093	12.612	12.4724	12.3447	12.4783	12.4237	12.8937	12.7322	12.561	12.6333
12.8	12.7865	12.7185	12.8937	12.8143	12.6807	13.2822	12.6508	12.7362	12.7271	12.7609	12.8785	13.1666	12.58	12.7503	12.7208	12.7189	12.585	12.4512	12.587	12.537	12.996	12.847	12.6765	12.7449
12.9	12.8944	12.8266	13.0103	12.9208	12.7915	13.3956	12.7561	12.8483	12.8382	12.8593	12.9935	13.2804	12.6905	12.865	12.8316	12.8267	12.6984	12.5579	12.6965	12.6511	13.0977	12.9626	12.793	12.8574
13	13.0035	12.9358	13.1263	13.0282	12.9034	13.5074	12.8625	12.9613	12.9505	12.9581	13.1078	13.393	12.8019	12.9805	12.9419	12.9356	12.8126	12.6649	12.8069	12.766	13.1988	13.0776	12.9106	12.9708
13.1	13.1121	13.0457	13.2413	13.1348	13.0161	13.6176	12.9701	13.0737	13.0631	13.0576	13.2209	13.5045	12.9142	13.0954	13.0516	13.0448	12.9276	12.7722	12.9182	12.8816	13.2993	13.1908	13.0289	13.0841
13.2	13.2199	13.1549	13.3554	13.2404	13.1278	13.7263	13.0772	13.1844	13.1749	13.1577	13.3329	13.615	13.0271	13.209	13.1607	13.1532	13.0431	12.8798	13.0301	12.9981	13.3993	13.3024	13.1466	13.1963
13.3	13.3267	13.2632	13.4685	13.3451	13.2382	13.8337	13.1829	13.2933	13.2859	13.2586	13.4437	13.7246	13.1393	13.3213	13.2694	13.2605	13.1576	12.9878	13.1411	13.1138	13.4989	13.4125	13.2634	13.3076
13.4	13.4328	13.3708	13.5807	13.449	13.3473	13.9398	13.287	13.4005	13.3962	13.3602	13.5534	13.8331	13.2506	13.4324	13.3777	13.3668	13.2711	13.0961	13.2511	13.2282	13.598	13.5211	13.3794	13.418
13.5	13.538	13.4775	13.6921	13.5521	13.4552	14.0446	13.3898	13.5062	13.5057	13.4626	13.6622	13.9408	13.3609	13.5423	13.4855	13.4723	13.3836	13.2047	13.3601	13.3415	13.6967	13.6284	13.4946	13.5275
13.6	13.6424	13.5836	13.8026	13.6543	13.562	14.1484	13.4912	13.6105	13.6145	13.5659	13.7699	14.0475	13.4704	13.6511	13.5929	13.5768	13.4953	13.3138	13.4681	13.4537	13.7951	13.7345	13.6092	13.6361
13.7	13.7461	13.689	13.9124	13.7558	13.6677	14.2511	13.5914	13.7134	13.7226	13.6702	13.8767	14.1535	13.579	13.7589	13.7	13.6805	13.606	13.4232	13.5753	13.5648	13.8931	13.8395	13.723	13.7439
13.8	13.849	13.7937	14.0214	13.8566	13.7724	14.3529	13.6905	13.8151	13.8301	13.7756	13.9826	14.2586	13.6869	13.8658	13.8068	13.7833	13.7159	13.5331	13.6816	13.675	13.9909	13.9434	13.8362	13.851
13.9	13.9513	13.8977	14.1297	13.9566	13.8762	14.4538	13.7884	13.9156	13.9369	13.882	14.0876	14.363	13.794	13.9718	13.9133	13.8854	13.825	13.6434	13.7871	13.7842	14.0884	14.0464	13.9489	13.9573
14	14.0529	14.0012	14.2374	14.056	13.9791	14.5539	13.8852	14.0151	14.0432	13.9895	14.1918	14.4666	13.9003	14.077	14.0196	13.9867	13.9333	13.7541	13.8918	13.8926	14.1857	14.1486	14.061	14.0628
14.1	14.1539	14.1041	14.3444	14.1547	14.0812	14.6534	13.9811	14.1137	14.1489	14.0983	14.2952	14.5696	14.0059	14.1814	14.1256	14.0873	14.0409	13.8653	13.9957	14.0002	14.2828	14.2502	14.1726	14.1677
14.2	14.2543	14.2064	14.4508	14.2528	14.1825	14.7523	14.0761	14.2114	14.254	14.2083	14.3979	14.6719	14.1109	14.2851	14.2315	14.1871	14.1478	13.977	14.0989	14.107	14.3798	14.3511	14.2837	14.272
14.3	14.3542	14.3082	14.5567	14.3503	14.2832	14.8506	14.1703	14.3084	14.3587	14.3197	14.5	14.7736	14.2153	14.3882	14.3373	14.2864	14.254	14.0892	14.2014	14.2132	14.4767	14.4515	14.3944	14.3757
14.4	14.4535	14.4096	14.6621	14.4473	14.3833	14.9486	14.2637	14.4048	14.4629	14.4315	14.6014	14.8748	14.319	14.4907	14.4429	14.385	14.3596	14.2019	14.3032	14.3188	14.5736	14.5516	14.5048	14.4787
14.5	14.5523	14.5104	14.7669	14.5438	14.4828	15.0462	14.3564	14.5006	14.5666	14.5422	14.7022	14.9754	14.4222	14.5927	14.5485	14.483	14.4647	14.3151	14.4045	14.4238	14.6704	14.6513	14.6148	14.5813
14.6	14.6507	14.6109	14.8714	14.6397	14.5819	15.1436	14.4485	14.596	14.6699	14.6518	14.8024	15.0756	14.5248	14.6944	14.654	14.5804	14.5692	14.4288	14.5051	14.5283	14.7672	14.7509	14.7245	14.6833
14.7	14.7486	14.7109	14.9754	14.7352	14.6805	15.2408	14.54	14.6911	14.7729	14.7603	14.9021	15.1753	14.6269	14.7956	14.7596	14.6774	14.6731	14.5431	14.6053	14.6324	14.8641	14.8504	14.834	14.7849
14.8	14.8461	14.8106	15.079	14.8303	14.7789	15.338	14.6311	14.7859	14.8755	14.8679	15.0014	15.2747	14.7286	14.8966	14.8652	14.7738	14.7766	14.657	14.7049	14.7361	14.9611	14.95	14.9433	14.886
14.9	14.9433	14.9099	15.1823	14.925	14.8769	15.4352	14.7218	14.8806	14.9777	14.9745	15.1002	15.3736	14.8298	14.9973	14.9708	14.8698	14.8797	14.7695	14.804	14.8396	15.0583	15.0497	15.0525	14.9867
15	15.0401	15.0089	15.2853	15.0194	14.9747	15.5325	14.8121	14.9753	15.0796	15.0803	15.1987	15.4723	14.9306	15.0978	15.0766	14.9654	14.9824	14.8806	14.9027	14.9428	15.1555	15.1496	15.1615	15.0871
15.1	15.1366	15.1077	15.388	15.1134	15.0723	15.6299	14.9022	15.0701	15.1813	15.1852	15.2968	15.5706	15.0311	15.1983	15.1825	15.0605	15.0847	14.9904	15.001	15.0458	15.253	15.2499	15.2705	15.1871
15.2	15.2329	15.2061	15.4905	15.2071	15.1699	15.7277	14.992	15.165	15.2828	15.2893	15.3947	15.6687	15.1312	15.2987	15.2885	15.1554	15.1867	15.0989	15.0989	15.1487	15.3508	15.3506	15.3794	15.2868
15.3	15.3289	15.3044	15.5929	15.3005	15.2675	15.8259	15.0818	15.2602	15.384	15.3928	15.4923	15.7666	15.231	15.3992	15.3948	15.2499	15.2884	15.2063	15.1965	15.2516	15.4488	15.4519	15.4884	15.3863
15.4	15.4246	15.4025	15.695	15.3937	15.3651	15.9245	15.1714	15.3558	15.485	15.4955	15.5897	15.8644	15.3305	15.4997	15.5013	15.3441	15.3899	15.3126	15.2938	15.3544	15.5472	15.5538	15.5974	15.4855
15.5	15.5202	15.5004	15.7971	15.4867	15.4628	16.0236	15.2611	15.4518	15.5859	15.5977	15.6869	15.962	15.4298	15.6004	15.6081	15.4381	15.4911	15.4178	15.3909	15.4574	15.6459	15.6566	15.7065	15.5846
15.6	15.6157	15.5981	15.899	15.5795	15.5607	16.1234	15.3509	15.5485	15.6866	15.6993	15.784	16.0595	15.5289	15.7014	15.7152	15.5318	15.5922	15.5221	15.4877	15.5604	15.745	15.7602	15.8158	15.6834
15.7	15.711	15.6958	16.001	15.6721	15.6588	16.2239	15.4409	15.6458	15.7873	15.8004	15.8811	16.157	15.6278	15.8026	15.8227	15.6254	15.6932	15.6254	15.5844	15.6637	15.8445	15.8647	15.9252	15.7822
15.8	15.8063	15.7934	16.1029	15.7647	15.7573	16.3252	15.531	15.7439	15.8879	15.9011	15.9781	16.2545	15.7266	15.9042	15.9305	15.7188	15.794	15.728	15.6809	15.7672	15.9445	15.9704	16.0349	15.8809
15.9	15.9015	15.8909	16.2049	15.8572	15.8561	16.4275	15.6215	15.8428	15.9884	16.0014	16.0751	16.3521	15.8252	16.0062	16.0387	15.8121	15.8948	15.8298	15.7772	15.871	16.045	16.0772	16.1449	15.9795
16	15.9967	15.9885	16.3069	15.9496	15.9553	16.5307	15.7124	15.9428	16.089	16.1013	16.1722	16.4496	15.9238	16.1087	16.1474	15.9054	15.9956	15.9308	15.8735	15.9753	16.1461	16.1854	16.2552	16.078
16.1	16.0919	16.086	16.409	16.042	16.0551	16.6349	15.8036	16.0438	16.1895	16.201	16.2694	16.5474	16.0224	16.2118	16.2566	15.9985	16.0964	16.0313	15.9698	16.0799	16.2477	16.2949	16.3658	16.1766
16.2	16.1871	16.1836	16.5113	16.1344	16.1554	16.7404	15.8954	16.146	16.2902	16.3004	16.3668	16.6452	16.1209	16.3154	16.3663	16.0917	16.1972	16.1312	16.066	16.1851	16.35	16.4059	16.4769	16.2753
16.3	16.2825	16.2813	16.6137	16.2269	16.2564	16.8471	15.9878	16.2495	16.3908	16.3997	16.4643	16.7433	16.2195	16.4198	16.4766	16.1849	16.2981	16.2307	16.1623	16.2908	16.4529	16.5186	16.5884	16.374
16.4	16.3779	16.379	16.7164	16.3194	16.3581	16.9551	16.0808	16.3544	16.4916	16.4988	16.5621	16.8416	16.3181	16.5249	16.5875	16.2781	16.3992	16.3297	16.2586	16.3972	16.5565	16.6327	16.7004	16.4728
16.5	16.4734	16.4769	16.8193	16.4121	16.4605	17.0645	16.1745	16.4608	16.5926	16.5979	16.6601	16.9401	16.4169	16.6309	16.6989	16.3714	16.5004	16.4284	16.3551	16.5042	16.6609	16.746	16.8129	16.5718
16.6	16.5692	16.575	16.9225	16.5048	16.5638	17.1755	16.269	16.5688	16.6937	16.697	16.7585	17.039	16.5157	16.7377	16.8111	16.4648	16.6018	16.5268	16.4516	16.612	16.766	16.8579	16.926	16.671
16.7	16.6651	16.6733	17.026	16.5978	16.6679	17.2881	16.3644	16.6784	16.795	16.7961	16.8572	17.1382	16.6147	16.8455	16.9239	16.5584	16.7035	16.625	16.5484	16.7206	16.8719	16.9685	17.0398	16.7704
16.8	16.7612	16.7717	17.1299	16.6909	16.7731	17.4023	16.4607	16.7899	16.8965	16.8954	16.9564	17.2379	16.7139	16.9543	17.0375	16.6522	16.8055	16.723	16.6453	16.8301	16.9787	17.0778	17.1542	16.8701
16.9	16.8577	16.8705	17.2342	16.7843	16.8792	17.5162	16.558	16.9026	16.9983	16.9947	17.056	17.3379	16.8133	17.0641	17.1518	16.7462	16.9077	16.821	16.7425	16.9405	17.0864	17.186	17.2693	16.97
17	16.9544	16.9695	17.339	16.878	16.9865	17.6289	16.6564	17.0143	17.1003	17.0943	17.156	17.4384	16.913	17.1752	17.2669	16.8405	17.0103	16.919	16.84	17.0519	17.195	17.2931	17.3851	17.0702
17.1	17.0514	17.0688	17.4442	16.9719	17.0949	17.7404	16.756	17.1248	17.2027	17.1942	17.2567	17.5395	17.013	17.2874	17.3829	16.935	17.1133	17.0171	16.9378	17.1644	17.3046	17.3993	17.5002	17.1709
17.2	17.1488	17.1684	17.5499	17.0662	17.2045	17.8509	16.8567	17.2342	17.3054	17.2944	17.3579	17.6411	17.1133	17.4009	17.4987	17.0299	17.2168	17.1153	17.0359	17.278	17.415	17.5045	17.613	17.2719
17.3	17.2466	17.2685	17.6561	17.1608	17.3154	17.9602	16.9587	17.3426	17.4084	17.3949	17.4597	17.7432	17.2139	17.514	17.6136	17.1251	17.3206	17.2137	17.1344	17.3928	17.5247	17.6089	17.7238	17.3733
17.4	17.3448	17.3689	17.763	17.2558	17.4275	18.0687	17.0621	17.4499	17.5119	17.4959	17.5622	17.846	17.315	17.6258	17.7275	17.2208	17.425	17.3123	17.2334	17.5071	17.6331	17.7125	17.8327	17.4752
17.5	17.4435	17.4697	17.8705	17.3512	17.5387	18.1762	17.1669	17.5564	17.6158	17.5974	17.6654	17.9495	17.4164	17.7364	17.8405	17.3168	17.53	17.4114	17.3328	17.6198	17.7403	17.8155	17.9398	17.5776
17.6	17.5427	17.571	17.9786	17.4471	17.6485	18.283	17.2732	17.6621	17.7202	17.6994	17.7694	18.0537	17.5183	17.8459	17.9526	17.4133	17.6355	17.5108	17.4327	17.7311	17.8463	17.9179	18.0452	17.6805
17.7	17.6424	17.6728	18.0874	17.5434	17.7571	18.389	17.3811	17.7671	17.825	17.802	17.8742	18.1586	17.6207	17.9543	18.0638	17.5103	17.7416	17.6107	17.5331	17.8409	17.9512	18.0198	18.1491	17.784
17.8	17.7426	17.7752	18.1969	17.6403	17.8644	18.4943	17.4892	17.8714	17.9303	17.9052	17.9798	18.2643	17.7237	18.0616	18.1741	17.6079	17.8484	17.7112	17.6341	17.9494	18.0549	18.1213	18.2516	17.8881
17.9	17.8434	17.878	18.3073	17.7377	17.9707	18.5991	17.5962	17.9752	18.0362	18.0091	18.0863	18.3709	17.8271	18.168	18.2836	17.7059	17.9558	17.8123	17.7357	18.0567	18.1577	18.2224	18.3528	17.9928
18	17.9448	17.9815	18.4184	17.8357	18.0759	18.7033	17.7021	18.0784	18.1427	18.1138	18.1938	18.4783	17.9312	18.2735	18.3924	17.8046	18.064	17.9141	17.8379	18.1628	18.2595	18.3233	18.4529	18.0982
18.1	18.0469	18.0855	18.5303	17.9343	18.1802	18.8071	17.807	18.1813	18.2498	18.2193	18.3022	18.5866	18.0359	18.3781	18.5004	17.9039	18.173	18.0166	17.9408	18.268	18.3604	18.424	18.5519	18.2043
18.2	18.1496	18.1902	18.6432	18.0335	18.2835	18.9105	17.911	18.2838	18.3575	18.3257	18.4117	18.6959	18.1412	18.482	18.6077	18.0039	18.2827	18.12	18.0444	18.3722	18.4605	18.5246	18.6501	18.3111
18.3	18.253	18.2955	18.7569	18.1334	18.386	19.0136	18.0141	18.3861	18.4659	18.433	18.5222	18.8062	18.2473	18.5851	18.7142	18.1046	18.3933	18.2243	18.1487	18.4755	18.5598	18.6253	18.7474	18.4187
18.4	18.3572	18.4016	18.8716	18.234	18.4878	19.1165	18.1164	18.4882	18.5749	18.5413	18.6338	18.9175	18.354	18.6875	18.8202	18.206	18.5048	18.3295	18.2538	18.5781	18.6584	18.7259	18.8442	18.5271
18.5	18.4622	18.5083	18.9872	18.3354	18.5889	19.2192	18.2179	18.5903	18.6847	18.6506	18.7465	19.029	18.4615	18.7894	18.9255	18.3081	18.6172	18.4358	18.3598	18.6801	18.7563	18.8268	18.9405	18.6363
18.6	18.5679	18.6159	19.1022	18.4375	18.6894	19.3219	18.3187	18.6923	18.7952	18.7609	18.8605	19.1389	18.5698	18.8906	19.0301	18.4111	18.7305	18.5432	18.4666	18.7815	18.8535	18.9279	19.0364	18.7464
18.7	18.6745	18.7242	19.2162	18.5404	18.7893	19.4245	18.4189	18.7944	18.9065	18.8724	18.9756	19.247	18.6789	18.9914	19.1342	18.5149	18.8448	18.6517	18.5742	18.8824	18.9502	19.0293	19.132	18.8575
18.8	18.782	18.8333	19.3292	18.6441	18.8888	19.5272	18.5185	18.8967	19.0181	18.985	19.0907	19.3536	18.7889	19.0918	19.2378	18.6196	18.9601	18.7615	18.6828	18.9829	19.0465	19.1311	19.2276	18.9694
18.9	18.8903	18.9432	19.4412	18.7486	18.9879	19.6301	18.6176	18.9991	19.1282	19.097	19.2052	19.4587	18.8997	19.1918	19.3409	18.7251	19.0753	18.8726	18.7924	19.0832	19.1422	19.2333	19.3232	19.0804
19	18.9994	19.0528	19.5524	18.8541	19.0867	19.7331	18.7163	19.1019	19.2368	19.208	19.3191	19.5624	19.0111	19.2914	19.4434	18.8316	19.1895	18.985	18.903	19.1833	19.2376	19.3362	19.4189	19.1896
19.1	19.1075	19.1605	19.6627	18.9605	19.1852	19.8364	18.8145	19.2051	19.344	19.3179	19.4325	19.6649	19.1211	19.3908	19.5456	18.9391	19.3028	19.0965	19.014	19.2833	19.3327	19.4397	19.5149	19.2972
19.2	19.2146	19.2665	19.7723	19.0664	19.2836	19.9401	18.9124	19.3088	19.4497	19.4269	19.5453	19.7662	19.2297	19.4901	19.6473	19.0466	19.4151	19.2066	19.1237	19.3832	19.4274	19.5439	19.6113	19.4032
19.3	19.3205	19.371	19.881	19.1712	19.3819	20.0442	19.0101	19.413	19.5541	19.5349	19.6577	19.8665	19.337	19.5892	19.7486	19.1529	19.5266	19.3153	19.2318	19.4833	19.522	19.6489	19.7082	19.5079
19.4	19.4255	19.4739	19.989	19.2748	19.4801	20.1488	19.1075	19.5178	19.6573	19.642	19.7695	19.9658	19.4429	19.6882	19.8495	19.2581	19.6374	19.4227	19.3385	19.5836	19.6164	19.7548	19.8058	19.6112
19.5	19.5294	19.5755	20.0964	19.3773	19.5784	20.254	19.2048	19.6233	19.7593	19.7483	19.8809	20.0644	19.5476	19.7872	19.9502	19.3621	19.7473	19.529	19.4439	19.6842	19.7107	19.8617	19.9042	19.7133
19.6	19.6324	19.6757	20.2031	19.4788	19.6769	20.3598	19.3021	19.7297	19.8602	19.8538	19.9918	20.1623	19.6511	19.8862	20.0505	19.4651	19.8565	19.6342	19.5479	19.7851	19.805	19.9697	20.0036	19.8144
19.7	19.7344	19.7749	20.3092	19.5792	19.7755	20.4664	19.3993	19.8369	19.9602	19.9585	20.1023	20.2596	19.7535	19.9853	20.1505	19.5671	19.9651	19.7383	19.6509	19.8865	19.8992	20.0787	20.104	19.9144
19.8	19.8357	19.873	20.4147	19.6786	19.8743	20.5737	19.4965	19.945	20.0592	20.0625	20.2124	20.3565	19.855	20.0846	20.2504	19.6681	20.0729	19.8414	19.7528	19.9885	19.9936	20.189	20.2055	20.0136
19.9	19.9361	19.9701	20.5197	19.7772	19.9736	20.6819	19.5939	20.0542	20.1573	20.1658	20.3221	20.453	19.9555	20.1841	20.35	19.7682	20.1802	19.9437	19.8538	20.0911	20.088	20.3006	20.3084	20.1121
20	20.0357	20.0664	20.6243	19.8748	20.0732	20.7911	19.6914	20.1645	20.2547	20.2685	20.4314	20.5493	20.0551	20.2839	20.4494	19.8675	20.2869	20.0451	19.9539	20.1945	20.1827	20.4136	20.4128	20.2099
20.1	20.1346	20.162	20.7283	19.9715	20.1733	20.9012	19.7891	20.2759	20.3514	20.3706	20.5404	20.6454	20.1539	20.3841	20.5487	19.9659	20.3931	20.1458	20.0533	20.2987	20.2775	20.5281	20.5187	20.3071
20.2	20.2328	20.257	20.832	20.0675	20.274	21.0124	19.8871	20.3887	20.4475	20.4722	20.6491	20.7415	20.252	20.4846	20.6478	20.0635	20.4988	20.2458	20.152	20.4039	20.3727	20.6426	20.6263	20.404
20.3	20.3304	20.3515	20.9353	20.1627	20.3753	21.1248	19.9855	20.5028	20.543	20.5732	20.7575	20.8378	20.3495	20.5856	20.7469	20.1604	20.604	20.3452	20.2502	20.5101	20.4683	20.7557	20.7358	20.5006
20.4	20.4274	20.4456	21.0383	20.2572	20.4773	21.2384	20.0843	20.6171	20.6381	20.6737	20.8655	20.9342	20.4465	20.6871	20.8459	20.2566	20.7088	20.4442	20.348	20.6174	20.5642	20.8676	20.8472	20.5969
20.5	20.5238	20.5394	21.141	20.3511	20.58	21.3533	20.1836	20.7303	20.7329	20.7738	20.9734	21.031	20.5429	20.7892	20.9449	20.3521	20.8133	20.5426	20.4454	20.7259	20.6606	20.9782	20.9604	20.6932
20.6	20.6197	20.6331	21.2435	20.4443	20.6837	21.4678	20.2834	20.8423	20.8273	20.8736	21.0809	21.1283	20.6389	20.892	21.0438	20.4471	20.9174	20.6407	20.5425	20.8358	20.7575	21.0876	21.0728	20.7895
20.7	20.7151	20.7267	21.3458	20.5369	20.7882	21.5808	20.3837	20.9532	20.9215	20.973	21.1883	21.226	20.7346	20.9954	21.1429	20.5415	21.0212	20.7386	20.6396	20.9468	20.8551	21.196	21.184	20.886
20.8	20.8102	20.8204	21.4479	20.629	20.8937	21.6924	20.4848	21.0631	21.0155	21.0721	21.2954	21.3245	20.83	21.0996	21.2419	20.6354	21.1248	20.8362	20.7366	21.0562	20.9532	21.3034	21.294	20.9827
20.9	20.9048	20.9143	21.5499	20.7206	21.0003	21.8026	20.5866	21.1719	21.1095	21.1709	21.4023	21.4237	20.9252	21.2046	21.3411	20.7289	21.2281	20.9336	20.8337	21.1635	21.052	21.4099	21.4029	21.0797
21	20.9992	21.0084	21.6518	20.8117	21.1081	21.9117	20.6891	21.2798	21.2036	21.2695	21.5091	21.5238	21.0202	21.3105	21.4404	20.8219	21.3313	21.031	20.9309	21.2688	21.1516	21.5155	21.5108	21.1773
21.1	21.0932	21.1029	21.7537	20.9024	21.217	22.0196	20.7925	21.3868	21.2977	21.3679	21.6157	21.625	21.1153	21.4173	21.5399	20.9146	21.4343	21.1284	21.0284	21.3723	21.2521	21.6205	21.6179	21.2754
21.2	21.187	21.1979	21.8556	20.9928	21.3273	22.1264	20.8968	21.4929	21.3919	21.4662	21.7223	21.7272	21.2103	21.5251	21.6395	21.007	21.5373	21.2259	21.1263	21.4741	21.3533	21.7247	21.724	21.3743
21.3	21.2806	21.2935	21.9575	21.0829	21.4376	22.2322	21.002	21.5983	21.4865	21.5644	21.8287	21.8307	21.3055	21.634	21.7393	21.0991	21.6402	21.3236	21.2246	21.5743	21.4555	21.8284	21.8294	21.4739
21.4	21.374	21.3898	22.0595	21.1727	21.5464	22.3372	21.1083	21.703	21.5813	21.6626	21.935	21.9356	21.4008	21.744	21.8394	21.191	21.7431	21.4215	21.3235	21.673	21.5587	21.9316	21.9342	21.5745
21.5	21.4674	21.487	22.1616	21.2622	21.6536	22.4413	21.2157	21.8069	21.6766	21.7607	22.0413	22.0419	21.4964	21.8543	21.9398	21.2827	21.846	21.5197	21.423	21.7705	21.6629	22.0343	22.0383	21.6761
21.6	21.5606	21.5851	22.2639	21.3516	21.7593	22.5446	21.3242	21.9103	21.7723	21.8589	22.1475	22.1497	21.5923	21.9628	22.0404	21.3743	21.9489	21.6183	21.5234	21.8668	21.7682	22.1368	22.1419	21.7789
21.7	21.6539	21.6843	22.3664	21.4408	21.8636	22.6473	21.4328	22.0131	21.8686	21.9571	22.2537	22.2593	21.6886	22.0694	22.1414	21.4658	22.052	21.7173	21.6246	21.9621	21.8747	22.239	22.2451	21.8829
21.8	21.7471	21.7846	22.4692	21.53	21.9666	22.7495	21.5396	22.1153	21.9656	22.0555	22.3598	22.3706	21.7854	22.1742	22.2428	21.5573	22.1552	21.8169	21.7267	22.0565	21.9823	22.341	22.3479	21.9883
21.9	21.8404	21.8862	22.5722	21.6191	22.0684	22.8511	21.6447	22.2171	22.0632	22.154	22.4661	22.4832	21.8828	22.2775	22.3446	21.6488	22.2586	21.9171	21.83	22.1502	22.0912	22.4429	22.4504	22.0952
22	21.9339	21.9891	22.6756	21.7082	22.1691	22.9523	21.7482	22.3185	22.1617	22.2527	22.5723	22.5949	21.9807	22.3791	22.4468	21.7404	22.3622	22.018	21.9344	22.2432	22.2015	22.5448	22.5527	22.2036
22.1	22.0275	22.0936	22.7793	21.7973	22.2687	23.0532	21.8502	22.4196	22.261	22.3516	22.6786	22.7057	22.0794	22.4794	22.5494	21.832	22.4661	22.1196	22.04	22.3358	22.3128	22.6468	22.6549	22.3138
22.2	22.1212	22.1997	22.8834	21.8865	22.3674	23.1538	21.9508	22.5203	22.3613	22.4509	22.785	22.8156	22.1788	22.5784	22.6525	21.9238	22.5703	22.2221	22.1471	22.428	22.4234	22.7489	22.7571	22.4257
22.3	22.2153	22.3074	22.988	21.9758	22.4652	23.2543	22.0501	22.6209	22.4627	22.5504	22.8915	22.9246	22.279	22.6762	22.7562	22.0158	22.6748	22.3255	22.2556	22.52	22.5329	22.8513	22.8593	22.5375
22.4	22.3096	22.417	23.0931	22.0653	22.5622	23.3547	22.1482	22.7212	22.5651	22.6503	22.998	23.0329	22.3802	22.773	22.8604	22.1081	22.7797	22.4299	22.3657	22.612	22.6414	22.954	22.9617	22.6482
22.5	22.4042	22.5268	23.1987	22.155	22.6586	23.455	22.2452	22.8214	22.6687	22.7507	23.1048	23.1403	22.4824	22.8688	22.9652	22.2006	22.8851	22.5354	22.4768	22.704	22.7489	23.0571	23.0642	22.7577
22.6	22.4992	22.6353	23.3048	22.245	22.7543	23.5555	22.3411	22.9215	22.7736	22.8515	23.2117	23.2471	22.5856	22.9638	23.0705	22.2935	22.9909	22.642	22.5866	22.7962	22.8555	23.1606	23.167	22.8663
22.7	22.5947	22.7426	23.4116	22.3352	22.8495	23.6561	22.4361	23.0216	22.8799	22.9527	23.3187	23.3531	22.69	23.0581	23.1765	22.3867	23.0972	22.7498	22.695	22.8887	22.9612	23.2648	23.2702	22.9738
22.8	22.6906	22.8488	23.519	22.4258	22.9443	23.7569	22.5304	23.1217	22.9876	23.0545	23.426	23.4585	22.7956	23.1517	23.2832	22.4804	23.204	22.8589	22.8021	22.9817	23.0662	23.3695	23.3738	23.0805
22.9	22.787	22.9539	23.6272	22.5168	23.0387	23.8581	22.6238	23.2219	23.0967	23.1569	23.5335	23.5633	22.9025	23.2449	23.3906	22.5746	23.3114	22.9693	22.9079	23.0754	23.1704	23.475	23.4779	23.1862
23	22.8839	23.058	23.736	22.6083	23.1329	23.9596	22.7167	23.3222	23.2075	23.2599	23.6412	23.6676	23.0107	23.3377	23.4987	22.6693	23.4194	23.0812	23.0126	23.1698	23.2739	23.5813	23.5826	23.2912
23.1	22.9815	23.1612	23.8456	22.7002	23.2269	24.0617	22.809	23.4228	23.3189	23.3636	23.7492	23.7714	23.1204	23.4303	23.6076	22.7646	23.5281	23.1946	23.1162	23.265	23.3768	23.6885	23.6881	23.3955
23.2	23.0796	23.2635	23.9561	22.7926	23.3208	24.1643	22.9009	23.5235	23.4291	23.4679	23.8575	23.8747	23.2316	23.5227	23.7172	22.8605	23.6375	23.3089	23.2187	23.3613	23.4791	23.7967	23.7942	23.4991
23.3	23.1785	23.365	24.0674	22.8856	23.4147	24.2675	22.9925	23.6246	23.5382	23.573	23.966	23.9776	23.3427	23.6152	23.8277	22.957	23.7476	23.4221	23.3204	23.4588	23.5809	23.9059	23.9012	23.6021
23.4	23.2781	23.4658	24.1795	22.9792	23.5087	24.3715	23.0838	23.726	23.6463	23.6789	24.0749	24.0801	23.4527	23.7077	23.939	23.0543	23.8585	23.5343	23.4212	23.5575	23.6822	24.0162	24.0092	23.7045
23.5	23.3785	23.5659	24.2927	23.0735	23.6028	24.4763	23.175	23.8279	23.7533	23.7856	24.1841	24.1822	23.5614	23.8004	24.0512	23.1523	23.9703	23.6454	23.5212	23.6576	23.7832	24.1278	24.1181	23.8065
23.6	23.4796	23.6655	24.4058	23.1684	23.6973	24.582	23.2661	23.9302	23.8595	23.8932	24.2937	24.2841	23.6691	23.8934	24.1643	23.2511	24.0828	23.7556	23.6205	23.7594	23.8838	24.2407	24.2281	23.908
23.7	23.5817	23.7645	24.5178	23.2641	23.792	24.6887	23.3573	24.033	23.9647	24.0017	24.4037	24.3857	23.7757	23.9869	24.2784	23.3508	24.1963	23.8649	23.7193	23.8628	23.9841	24.3546	24.3393	24.0091
23.8	23.6846	23.863	24.6287	23.3606	23.8872	24.7964	23.4486	24.1364	24.0692	24.1112	24.514	24.4872	23.8813	24.081	24.3927	23.4514	24.3104	23.9734	23.8175	23.9681	24.0841	24.4677	24.4517	24.1099
23.9	23.7885	23.9612	24.7386	23.4579	23.9829	24.9053	23.5402	24.2404	24.1729	24.2216	24.6248	24.5884	23.986	24.1757	24.5062	23.5529	24.4236	24.0811	23.9152	24.0753	24.184	24.5797	24.5653	24.2104
24	23.8934	24.059	24.8475	23.5561	24.0792	25.0153	23.6322	24.3451	24.276	24.333	24.7361	24.6896	24.0899	24.2712	24.6188	23.6554	24.5357	24.1882	24.0126	24.1847	24.2838	24.6906	24.6783	24.3108
24.1	23.9993	24.1566	24.9554	23.6553	24.1762	25.1267	23.7245	24.4505	24.3784	24.4438	24.8478	24.7907	24.193	24.3676	24.7305	23.7589	24.6469	24.2946	24.1097	24.2963	24.3835	24.8006	24.7901	24.411
24.2	24.1063	24.254	25.0624	23.7553	24.274	25.2395	23.8175	24.5568	24.4803	24.5536	24.9599	24.8917	24.2954	24.465	24.8414	23.8636	24.7571	24.4005	24.2066	24.4087	24.4832	24.9095	24.9008	24.5112
24.3	24.2144	24.3512	25.1686	23.8564	24.3727	25.3533	23.911	24.6638	24.5818	24.6625	25.0726	24.9928	24.3972	24.5636	24.9516	23.9693	24.8664	24.5059	24.3033	24.5206	24.5829	25.0175	25.0104	24.6113
24.4	24.323	24.4484	25.2738	23.9586	24.4723	25.4664	24.0053	24.7718	24.6828	24.7705	25.1858	25.0939	24.4985	24.6634	25.061	24.0762	24.9748	24.6108	24.4	24.6319	24.6828	25.1247	25.119	24.7115
24.5	24.4302	24.5456	25.3783	24.0618	24.5729	25.5784	24.1004	24.8807	24.7836	24.8776	25.2995	25.1951	24.5992	24.7646	25.1697	24.1844	25.0824	24.7154	24.4968	24.7426	24.7828	25.2309	25.2265	24.8118
24.6	24.5361	24.6428	25.4819	24.1662	24.6746	25.6894	24.1965	24.9906	24.884	24.9839	25.4127	25.2965	24.6995	24.8673	25.2777	24.2936	25.1891	24.8197	24.5936	24.8527	24.883	25.3363	25.3331	24.9122
24.7	24.6407	24.7402	25.5848	24.2717	24.7776	25.7994	24.2935	25.1016	24.9842	25.0893	25.5244	25.398	24.7995	24.9716	25.385	24.4024	25.295	24.9238	24.6907	24.9624	24.9835	25.441	25.4388	25.0128
24.8	24.7441	24.8378	25.6871	24.3785	24.8819	25.9085	24.3917	25.2137	25.0843	25.194	25.6348	25.4998	24.8992	25.0776	25.4917	24.5104	25.4002	25.0277	24.788	25.0715	25.0843	25.5449	25.5437	25.1138
24.9	24.8463	24.9357	25.7886	24.4866	24.9875	26.0168	24.4911	25.3268	25.1844	25.2978	25.7438	25.6018	24.9987	25.1854	25.5978	24.6178	25.5047	25.1315	24.8856	25.1802	25.1855	25.648	25.6477	25.2151
25	24.9475	25.0339	25.8895	24.5955	25.0946	26.1242	24.5919	25.4391	25.2844	25.401	25.8516	25.7042	25.098	25.2951	25.7034	24.7244	25.6084	25.2353	24.9837	25.2884	25.2872	25.7505	25.7509	25.3167
25.1	25.0477	25.1325	25.9899	24.704	25.2033	26.2307	24.694	25.5499	25.3845	25.5035	25.9582	25.8069	25.1973	25.4054	25.8084	24.8304	25.7115	25.3391	25.0823	25.3962	25.3893	25.8523	25.8534	25.4189
25.2	25.147	25.2316	26.0896	24.8117	25.3136	26.3366	24.7977	25.6594	25.4847	25.6053	26.0636	25.9101	25.2965	25.5147	25.913	24.9357	25.814	25.4431	25.1815	25.5036	25.492	25.9536	25.9552	25.5215
25.3	25.2454	25.3313	26.1889	24.9189	25.4237	26.4417	24.9029	25.7675	25.5851	25.7065	26.1679	26.0136	25.3958	25.6231	26.0171	25.0404	25.9159	25.5471	25.2814	25.6106	25.5953	26.0543	26.0563	25.6248
25.4	25.3431	25.4315	26.2876	25.0254	25.533	26.5461	25.0099	25.8744	25.6857	25.8071	26.2711	26.1177	25.4953	25.7306	26.1207	25.1445	26.0173	25.6515	25.382	25.7173	25.6993	26.1544	26.1568	25.7286
25.5	25.4401	25.5324	26.3859	25.1313	25.6414	26.6499	25.1187	25.9801	25.7867	25.9071	26.3734	26.2223	25.5949	25.8373	26.224	25.2481	26.1181	25.7561	25.4834	25.8236	25.804	26.2541	26.2567	25.8332
25.6	25.5365	25.6341	26.4838	25.2366	25.7489	26.7531	25.2281	26.0848	25.8881	26.0066	26.4747	26.3275	25.6948	25.9432	26.3269	25.3511	26.2185	25.8611	25.5858	25.9296	25.9095	26.3533	26.3561	25.9385
25.7	25.6323	25.7365	26.5813	25.3414	25.8556	26.8558	25.3367	26.1885	25.9899	26.1056	26.5751	26.4333	25.7951	26.0484	26.4294	25.4536	26.3183	25.9665	25.6892	26.0354	26.0158	26.452	26.455	26.0447
25.8	25.7276	25.8399	26.6785	25.4457	25.9615	26.958	25.4446	26.2912	26.0923	26.2042	26.6746	26.5397	25.8958	26.1529	26.5317	25.5556	26.4178	26.0724	25.7936	26.1409	26.123	26.5504	26.5535	26.1517
25.9	25.8226	25.9441	26.7754	25.5495	26.0667	27.0597	25.5517	26.3931	26.1952	26.3023	26.7734	26.6469	25.9969	26.2567	26.6337	25.6572	26.5169	26.1789	25.8991	26.2461	26.2311	26.6485	26.6515	26.2597
26	25.9172	26.0494	26.872	25.6529	26.1711	27.161	25.6582	26.4943	26.2988	26.4	26.8714	26.7548	26.0986	26.3599	26.7354	25.7583	26.6156	26.286	26.0059	26.3512	26.3403	26.7462	26.7492	26.3686
26.1	26.0116	26.1558	26.9684	25.7558	26.2749	27.2619	25.764	26.5948	26.4032	26.4973	26.9688	26.8636	26.2009	26.4625	26.837	25.859	26.7141	26.3938	26.1141	26.456	26.4505	26.8437	26.8466	26.4786
26.2	26.1059	26.2633	27.0646	25.8582	26.378	27.3624	25.8691	26.6947	26.5083	26.5943	27.0655	26.9731	26.3039	26.5646	26.9384	25.9593	26.8122	26.5024	26.2236	26.5607	26.5618	26.941	26.9437	26.5897
26.3	26.2	26.3719	27.1607	25.9603	26.4806	27.4627	25.9736	26.7941	26.6142	26.691	27.1616	27.0835	26.4076	26.6661	27.0396	26.0592	26.9101	26.6117	26.3341	26.6653	26.6733	27.038	27.0405	26.7002
26.4	26.2941	26.4819	27.2566	26.062	26.5826	27.5627	26.0776	26.893	26.7211	26.7874	27.2572	27.1949	26.5122	26.7672	27.1407	26.1588	27.0077	26.722	26.4435	26.7697	26.7833	27.1349	27.1372	26.8089
26.5	26.3883	26.5932	27.3524	26.1634	26.684	27.6625	26.181	26.9916	26.829	26.8836	27.3524	27.3067	26.6176	26.8679	27.2418	26.2581	27.1052	26.8332	26.5517	26.874	26.8918	27.2317	27.2337	26.9159
26.6	26.4826	26.7042	27.4482	26.2644	26.785	27.7621	26.2839	27.0899	26.9379	26.9796	27.4471	27.4168	26.724	26.9682	27.3428	26.357	27.2025	26.9455	26.6587	26.9783	26.9988	27.3284	27.3301	27.0212
26.7	26.5771	26.8138	27.544	26.3652	26.8855	27.8616	26.3863	27.188	27.048	27.0754	27.5415	27.525	26.8315	27.0682	27.4437	26.4557	27.2997	27.0588	26.7646	27.0825	27.1045	27.4251	27.4264	27.125
26.8	26.6719	26.9221	27.6399	26.4657	26.9856	27.961	26.4883	27.286	27.1592	27.1711	27.6356	27.6315	26.94	27.1678	27.5447	26.5542	27.3969	27.1731	26.8694	27.1867	27.209	27.5217	27.5227	27.2274
26.9	26.767	27.0292	27.7358	26.5659	27.0853	28.0604	26.5898	27.3839	27.2716	27.2666	27.7294	27.7364	27.0497	27.2672	27.6458	26.6524	27.494	27.286	26.9732	27.2909	27.3123	27.6184	27.619	27.3284
27	26.8625	27.1351	27.8318	26.6659	27.1846	28.1598	26.691	27.4819	27.383	27.3621	27.823	27.8398	27.1606	27.3663	27.7469	26.7505	27.591	27.3972	27.076	27.3952	27.4144	27.7151	27.7154	27.4281
27.1	26.9586	27.24	27.9279	26.7657	27.2837	28.2592	26.7917	27.5799	27.4929	27.4576	27.9164	27.9418	27.2728	27.4653	27.8482	26.8483	27.6881	27.5066	27.1779	27.4994	27.5156	27.812	27.8119	27.5268
27.2	27.0552	27.3439	28.0242	26.8654	27.3825	28.3586	26.8921	27.6782	27.6013	27.553	28.0098	28.0426	27.3839	27.5641	27.9496	26.9461	27.7852	27.6146	27.279	27.6038	27.6158	27.909	27.9085	27.6244
27.3	27.1525	27.4468	28.1207	26.9649	27.481	28.4583	26.9923	27.7768	27.7082	27.6484	28.1031	28.1422	27.4934	27.6629	28.0512	27.0437	27.8825	27.721	27.3793	27.7083	27.7152	28.0061	28.0053	27.721
27.4	27.2505	27.5488	28.2175	27.0643	27.5794	28.558	27.0921	27.8757	27.8139	27.7439	28.1964	28.2408	27.6014	27.7615	28.153	27.1412	27.9798	27.8261	27.4789	27.8128	27.8138	28.1035	28.1023	27.8168
27.5	27.3494	27.6501	28.3146	27.1636	27.6775	28.658	27.1917	27.975	27.9183	27.8395	28.2898	28.3384	27.708	27.8601	28.255	27.2386	28.0773	27.9299	27.5778	27.9175	27.9117	28.2012	28.1996	27.9118
27.6	27.449	27.7507	28.412	27.2628	27.7756	28.7582	27.2911	28.0748	28.0216	27.9352	28.3833	28.4352	27.8132	27.9588	28.3573	27.336	28.175	28.0327	27.676	28.0224	28.009	28.2991	28.2972	28.0062
27.7	27.5497	27.8506	28.5097	27.362	27.8735	28.8587	27.3903	28.1753	28.1239	28.031	28.477	28.5314	27.9172	28.0575	28.4599	27.4333	28.2729	28.1344	27.7738	28.1275	28.1057	28.3974	28.3952	28.1
27.8	27.6514	27.9499	28.6079	27.4611	27.9714	28.9596	27.4893	28.2764	28.2252	28.127	28.5709	28.627	28.02	28.1563	28.5629	27.5307	28.371	28.2351	27.871	28.2328	28.2021	28.496	28.4936	28.1934
27.9	27.7541	28.0488	28.7065	27.5603	28.0693	29.0608	27.5882	28.3782	28.3257	28.2232	28.665	28.7221	28.1219	28.2552	28.6662	27.6281	28.4695	28.3351	27.9678	28.3383	28.298	28.595	28.5924	28.2864
28	27.858	28.1472	28.8055	27.6594	28.1672	29.1625	27.687	28.4809	28.4255	28.3197	28.7595	28.8169	28.2228	28.3543	28.7699	27.7255	28.5682	28.4344	28.0642	28.4441	28.3937	28.6945	28.6917	28.3791
28.1	27.9632	28.2453	28.9051	27.7587	28.2652	29.2646	27.7857	28.5845	28.5246	28.4165	28.8544	28.9115	28.3229	28.4536	28.8741	27.823	28.6673	28.5331	28.1603	28.5502	28.4892	28.7944	28.7915	28.4717
28.2	28.0697	28.3431	29.0052	27.858	28.3632	29.3672	27.8844	28.6891	28.6231	28.5135	28.9497	29.0059	28.4222	28.5532	28.9787	27.9206	28.7668	28.6313	28.2561	28.6565	28.5845	28.8949	28.8918	28.5642
28.3	28.1776	28.4407	29.1059	27.9574	28.4614	29.4703	27.9831	28.7947	28.7212	28.6109	29.0455	29.1004	28.521	28.653	29.0839	28.0183	28.8668	28.7291	28.3518	28.7633	28.6798	28.9959	28.9928	28.6567
28.4	28.287	28.5381	29.2072	28.0569	28.5597	29.574	28.0818	28.9015	28.8189	28.7087	29.1419	29.195	28.6192	28.7532	29.1895	28.1162	28.9671	28.8267	28.4472	28.8703	28.7752	29.0975	29.0944	28.7494
28.5	28.3966	28.6355	29.3091	28.1566	28.6583	29.6784	28.1805	29.0095	28.9163	28.8069	29.2388	29.2898	28.7171	28.8538	29.2957	28.2142	29.068	28.9241	28.5426	28.9778	28.8707	29.1997	29.1968	28.8423
28.6	28.5052	28.7329	29.4118	28.2565	28.7571	29.7834	28.2794	29.1188	29.0135	28.9055	29.3364	29.3849	28.8146	28.9548	29.4026	28.3125	29.1694	29.0215	28.638	29.0857	28.9664	29.3026	29.2998	28.9355
28.7	28.613	28.8304	29.5152	28.3565	28.8561	29.8891	28.3783	29.2295	29.1107	29.0046	29.4347	29.4806	28.9119	29.0562	29.51	28.4109	29.2713	29.119	28.7333	29.194	29.0623	29.4062	29.4036	29.0291
28.8	28.7199	28.9281	29.6193	28.4568	28.9555	29.9956	28.4774	29.3416	29.2078	29.1042	29.5337	29.5768	29.0091	29.1581	29.6181	28.5097	29.3739	29.2166	28.8288	29.3027	29.1587	29.5105	29.5083	29.1232
28.9	28.826	29.0259	29.7243	28.5573	29.0552	30.1028	28.5766	29.4536	29.3051	29.2043	29.6336	29.6737	29.1063	29.2606	29.7269	28.6086	29.477	29.3145	28.9244	29.4119	29.2555	29.6156	29.6138	29.218
29	28.9314	29.1241	29.8301	28.6581	29.1552	30.2109	28.6761	29.5647	29.4025	29.305	29.7343	29.7715	29.2036	29.3636	29.8364	28.7079	29.5809	29.4128	29.0202	29.5216	29.3528	29.7215	29.7202	29.3134
29.1	29.0359	29.2227	29.9367	28.7593	29.2557	30.3199	28.7757	29.675	29.5002	29.4063	29.8359	29.8701	29.3011	29.4673	29.9467	28.8075	29.6854	29.5116	29.1162	29.6319	29.4507	29.8283	29.8275	29.4097
29.2	29.1398	29.3217	30.0443	28.8607	29.3567	30.4298	28.8757	29.7845	29.5983	29.5083	29.9385	29.9698	29.3989	29.5715	30.0578	28.9075	29.7906	29.6111	29.2126	29.7427	29.5494	29.936	29.9359	29.5069
29.3	29.243	29.4212	30.1528	28.9625	29.4582	30.5407	28.9759	29.8933	29.6969	29.6109	30.0421	30.0707	29.4972	29.6765	30.1697	29.0078	29.8966	29.7112	29.3094	29.854	29.6488	30.0446	30.0452	29.605
29.4	29.3455	29.5214	30.2623	29.0646	29.5601	30.6525	29.0764	30.0013	29.796	29.7141	30.1468	30.1728	29.5959	29.7822	30.2824	29.1085	30.0034	29.8122	29.4066	29.966	29.749	30.1541	30.1557	29.7043
29.5	29.4474	29.6221	30.3729	29.1672	29.6627	30.7647	29.1773	30.1085	29.8958	29.8182	30.2526	30.2764	29.6952	29.8887	30.396	29.2096	30.111	29.9141	29.5042	30.0785	29.8502	30.2646	30.2672	29.8048
29.6	29.5487	29.7237	30.4845	29.2702	29.7658	30.8755	29.2786	30.2151	29.9963	29.9229	30.3596	30.3814	29.7953	29.996	30.5106	29.3112	30.2195	30.0171	29.6024	30.1918	29.9524	30.3762	30.3799	29.9066
29.7	29.6495	29.826	30.5972	29.3736	29.8696	30.985	29.3803	30.3211	30.0977	30.0285	30.4678	30.4881	29.8962	30.1042	30.6261	29.4132	30.3288	30.1212	29.7013	30.3056	30.0558	30.4889	30.4938	30.0098
29.8	29.7497	29.9292	30.7109	29.4775	29.974	31.0931	29.4824	30.4264	30.2001	30.1349	30.5773	30.5965	29.9979	30.2132	30.7422	29.5157	30.4391	30.2266	29.8007	30.4202	30.1603	30.6026	30.609	30.1144
29.9	29.8495	30.0334	30.8243	29.5819	30.0792	31.2	29.585	30.5311	30.3035	30.2422	30.6882	30.7067	30.1008	30.3232	30.8574	29.6188	30.5504	30.3333	29.901	30.5355	30.266	30.7175	30.7253	30.2207
30	29.9488	30.1386	30.9369	29.6868	30.1851	31.3058	29.6881	30.6352	30.408	30.3503	30.7989	30.8164	30.2047	30.4341	30.9715	29.7223	30.6626	30.4416	30.0019	30.6515	30.3731	30.8336	30.8413	30.3286
30.1	30.0476	30.245	31.0487	29.7923	30.2918	31.4105	29.7917	30.7388	30.5137	30.4594	30.9083	30.9249	30.3099	30.5461	31.0844	29.8265	30.775	30.5514	30.1038	30.7677	30.4817	30.9508	30.9569	30.4383
30.2	30.1461	30.3524	31.1597	29.8983	30.3993	31.5141	29.8958	30.8418	30.6207	30.5694	31.0165	31.0321	30.4164	30.6591	31.1964	29.9312	30.8862	30.663	30.2065	30.8826	30.5917	31.0678	31.0719	30.55
30.3	30.2441	30.4612	31.27	30.0049	30.5077	31.6169	30.0006	30.9444	30.7292	30.6804	31.1236	31.1381	30.5243	30.7725	31.3075	30.0366	30.9961	30.7751	30.3102	30.9964	30.7033	31.1843	31.1864	30.6635
30.4	30.3419	30.5712	31.3796	30.1122	30.6169	31.7187	30.106	31.0465	30.8391	30.7913	31.2296	31.2431	30.6337	30.885	31.4176	30.1426	31.1049	30.8858	30.4148	31.109	30.8146	31.3004	31.3005	30.7783
30.5	30.4393	30.6827	31.4886	30.2201	30.7271	31.8198	30.212	31.1481	30.9491	30.9009	31.3346	31.347	30.7443	30.9966	31.527	30.2492	31.2126	30.9951	30.5206	31.2205	30.9247	31.4159	31.4141	30.8925
30.6	30.5365	30.7943	31.597	30.3286	30.8382	31.9201	30.3187	31.2494	31.0576	31.0094	31.4387	31.45	30.8535	31.1074	31.6356	30.3566	31.3193	31.1031	30.6275	31.3309	31.0337	31.5311	31.5273	31.0063
30.7	30.6334	30.9048	31.7048	30.4379	30.9492	32.0197	30.4261	31.3502	31.1646	31.1168	31.542	31.5521	30.9613	31.2173	31.7435	30.4647	31.425	31.2099	30.7355	31.4404	31.1417	31.6458	31.6401	31.1197
30.8	30.7302	31.0143	31.812	30.5479	31.0586	32.1188	30.5342	31.4508	31.2702	31.2231	31.6445	31.6533	31.0677	31.3265	31.8507	30.5734	31.5298	31.3155	30.8449	31.5491	31.2487	31.7601	31.7526	31.2326
30.9	30.8267	31.1229	31.9188	30.6586	31.1667	32.2174	30.6431	31.5509	31.3745	31.3285	31.7463	31.7539	31.1728	31.4349	31.9575	30.683	31.6338	31.4201	30.9539	31.6568	31.3548	31.8741	31.8647	31.3452
31	30.9231	31.2306	32.0251	30.7694	31.2734	32.3155	30.7522	31.6508	31.4776	31.4329	31.8474	31.8537	31.2766	31.5426	32.0637	30.7934	31.7371	31.5237	31.0615	31.7638	31.4601	31.9878	31.9765	31.4574
31.1	31.0194	31.3373	32.131	30.8786	31.3789	32.4133	30.8598	31.7505	31.5796	31.5365	31.948	31.953	31.3793	31.6496	32.1695	30.9041	31.8397	31.6265	31.1677	31.8702	31.5646	32.1012	32.088	31.5693
31.2	31.1157	31.4433	32.2365	30.9865	31.4833	32.5108	30.9658	31.8498	31.6805	31.6393	32.0482	32.0517	31.4809	31.756	32.2749	31.0136	31.9417	31.7285	31.2725	31.9758	31.6683	32.2143	32.1992	31.6809
31.3	31.2118	31.5484	32.3417	31.093	31.5865	32.608	31.0702	31.949	31.7804	31.7414	32.1479	32.1499	31.5815	31.8618	32.38	31.1215	32.0431	31.8297	31.3761	32.0809	31.7714	32.3271	32.3102	31.7922
31.4	31.308	31.6528	32.4466	31.1982	31.6888	32.7051	31.1732	32.048	31.8794	31.8428	32.2472	32.2477	31.6812	31.9671	32.4848	31.2281	32.144	31.9303	31.4784	32.1855	31.8739	32.4397	32.421	31.9032
31.5	31.4042	31.7565	32.5512	31.3022	31.7901	32.8021	31.2748	32.1468	31.9776	31.9437	32.3463	32.3452	31.7801	32.0718	32.5895	31.3334	32.2446	32.0304	31.5797	32.2896	31.9758	32.5521	32.5316	32.0141
31.6	31.5004	31.8595	32.6556	31.405	31.8906	32.8991	31.3751	32.2455	32.0751	32.044	32.4452	32.4425	31.8782	32.176	32.6941	31.4375	32.3447	32.1301	31.68	32.3934	32.0773	32.6643	32.642	32.1247
31.7	31.5967	31.9619	32.7598	31.5068	31.9903	32.9961	31.4742	32.344	32.1719	32.1438	32.5439	32.5396	31.9756	32.2798	32.7986	31.5404	32.4446	32.2294	31.7793	32.4968	32.1784	32.7763	32.7523	32.2351
31.8	31.6931	32.0637	32.8638	31.6077	32.0894	33.0933	31.5722	32.4425	32.2681	32.2432	32.6426	32.6365	32.0724	32.3832	32.9031	31.6422	32.5443	32.3284	31.8778	32.6	32.279	32.8882	32.8625	32.3454
31.9	31.7897	32.165	32.9677	31.7076	32.1878	33.1907	31.6691	32.541	32.3639	32.3423	32.7413	32.7334	32.1688	32.4862	33.0077	31.7431	32.6439	32.4272	31.9755	32.7029	32.3794	33	32.9726	32.4555
32	31.8864	32.2658	33.0716	31.8066	32.2857	33.2884	31.7651	32.6394	32.4592	32.4411	32.8401	32.8303	32.2646	32.5889	33.1124	31.8431	32.7434	32.526	32.0725	32.8058	32.4796	33.1118	33.0826	32.5656
32.1	31.9833	32.3661	33.1754	31.905	32.3832	33.3864	31.8602	32.7379	32.5542	32.5396	32.939	32.9273	32.3601	32.6913	33.2174	31.9423	32.8429	32.6247	32.1689	32.9086	32.5796	33.2234	33.1926	32.6756
32.2	32.0805	32.4661	33.2792	32.0026	32.4803	33.4848	31.9545	32.8364	32.6489	32.6381	33.0381	33.0244	32.4554	32.7934	33.3226	32.0408	32.9424	32.7235	32.2647	33.0114	32.6795	33.3351	33.3026	32.7855
32.3	32.178	32.5656	33.383	32.0996	32.5771	33.5838	32.048	32.9349	32.7435	32.7364	33.1376	33.1218	32.5504	32.8954	33.4281	32.1386	33.042	32.8224	32.3601	33.1142	32.7793	33.4467	33.4126	32.8954
32.4	32.2757	32.6648	33.487	32.1961	32.6737	33.6832	32.1409	33.0335	32.838	32.8347	33.2374	33.2194	32.6454	32.9971	33.534	32.2358	33.1419	32.9216	32.4551	33.2172	32.8791	33.5583	33.5226	33.0053
32.5	32.3738	32.7638	33.591	32.2921	32.7701	33.7834	32.2333	33.1323	32.9324	32.9331	33.3377	33.3175	32.7402	33.0987	33.6403	32.3326	33.242	33.0211	32.5498	33.3204	32.979	33.67	33.6327	33.1152
32.6	32.4723	32.8625	33.6952	32.3877	32.8665	33.8842	32.3252	33.2312	33.027	33.0315	33.4384	33.4159	32.8352	33.2001	33.7472	32.429	33.3425	33.121	32.6443	33.4238	33.079	33.7818	33.7429	33.2252
32.7	32.5711	32.9609	33.7996	32.483	32.963	33.9858	32.4167	33.3303	33.1217	33.1301	33.5398	33.5149	32.9302	33.3015	33.8547	32.525	33.4433	33.2214	32.7386	33.5276	33.1793	33.8936	33.8532	33.3352
32.8	32.6704	33.0593	33.9042	32.5781	33.0595	34.0882	32.5078	33.4296	33.2166	33.229	33.6418	33.6144	33.0255	33.4029	33.9628	32.6209	33.5446	33.3224	32.8329	33.6317	33.2797	34.0056	33.9636	33.4454
32.9	32.7702	33.1575	34.009	32.673	33.1563	34.1916	32.5988	33.5291	33.3118	33.3281	33.7445	33.7146	33.121	33.5043	34.0716	32.7165	33.6465	33.4241	32.9272	33.7363	33.3805	34.1177	34.0742	33.5557
33	32.8704	33.2556	34.1142	32.7678	33.2533	34.2959	32.6896	33.6288	33.4075	33.4276	33.848	33.8155	33.2169	33.6057	34.1812	32.8121	33.7489	33.5266	33.0215	33.8414	33.4817	34.2299	34.1849	33.6661
33.1	32.9712	33.3538	34.2197	32.8626	33.3506	34.4014	32.7803	33.7289	33.5036	33.5275	33.9524	33.9172	33.3133	33.7072	34.2916	32.9078	33.8521	33.6298	33.1161	33.9471	33.5833	34.3424	34.2959	33.7767
33.2	33.0725	33.4519	34.3256	32.9575	33.4484	34.5079	32.871	33.8293	33.6002	33.6278	34.0577	34.0197	33.4102	33.8088	34.4029	33.0035	33.9559	33.7341	33.2109	34.0535	33.6854	34.455	34.4071	33.8875
33.3	33.1744	33.55	34.4319	33.0525	33.5467	34.6157	32.9618	33.93	33.6975	33.7288	34.1641	34.1232	33.5076	33.9105	34.5152	33.0993	34.0606	33.8393	33.3061	34.1605	33.7881	34.5679	34.5186	33.9985
33.4	33.277	33.6483	34.5387	33.1477	33.6455	34.7247	33.0528	34.0311	33.7955	33.8303	34.2715	34.2276	33.6058	34.0125	34.6285	33.1955	34.1661	33.9456	33.4016	34.2683	33.8914	34.6811	34.6304	34.1098
33.5	33.3802	33.7467	34.646	33.2432	33.745	34.8346	33.1441	34.1325	33.8943	33.9325	34.38	34.3331	33.7047	34.1147	34.7429	33.292	34.2726	34.0531	33.4977	34.377	33.9953	34.7945	34.7424	34.2213
33.6	33.484	33.8453	34.7538	33.339	33.8453	34.9435	33.2357	34.2344	33.994	34.0354	34.4898	34.4397	33.8045	34.2171	34.8576	33.3889	34.38	34.1619	33.5943	34.4865	34.1001	34.9067	34.8542	34.3332
33.7	33.5886	33.9441	34.8621	33.4353	33.9464	35.0513	33.3277	34.3368	34.0946	34.1391	34.6009	34.5476	33.9052	34.3198	34.9707	33.4863	34.4886	34.2721	33.6916	34.5971	34.2056	35.0173	34.9643	34.4454
33.8	33.694	34.0432	34.9711	33.5321	34.0484	35.158	33.4202	34.4396	34.1963	34.2437	34.7134	34.6567	34.0069	34.4229	35.0823	33.5843	34.5983	34.3834	33.7897	34.7086	34.312	35.1263	35.0727	34.5579
33.9	33.8001	34.1426	35.0807	33.6294	34.1513	35.2637	33.5133	34.543	34.2991	34.3492	34.8269	34.7671	34.1097	34.5264	35.1925	33.683	34.7092	34.4938	33.8885	34.821	34.4193	35.2338	35.1796	34.6709
34	33.9071	34.2423	35.191	33.7274	34.2553	35.3683	33.607	34.6468	34.4031	34.4557	34.94	34.8777	34.2136	34.6303	35.3013	33.7824	34.821	34.6033	33.9882	34.9323	34.5276	35.3397	35.2849	34.7842
34.1	34.0149	34.3424	35.3021	33.8262	34.3605	35.4721	33.7015	34.7513	34.5084	34.5633	35.0523	34.9875	34.3188	34.7346	35.4089	33.8827	34.9315	34.7118	34.089	35.0424	34.6369	35.4443	35.3887	34.8966
34.2	34.1235	34.4429	35.4138	33.9257	34.4669	35.5749	33.7968	34.8563	34.615	34.6719	35.1639	35.0964	34.4253	34.8394	35.5153	33.9838	35.0404	34.8193	34.1907	35.1514	34.7474	35.5474	35.4911	35.0074
34.3	34.2331	34.544	35.5264	34.0261	34.5745	35.6768	33.8931	34.962	34.7231	34.7817	35.2748	35.2045	34.5332	34.9448	35.6205	34.086	35.1478	34.9259	34.2936	35.2591	34.8581	35.6492	35.5921	35.1167
34.4	34.3436	34.6455	35.6397	34.1275	34.6836	35.7779	33.9903	35.0683	34.8322	34.8911	35.385	35.3119	34.6425	35.0507	35.7248	34.1893	35.2538	35.0317	34.3977	35.3658	34.9677	35.7498	35.6917	35.2245
34.5	34.4538	34.7476	35.7519	34.2299	34.794	35.8782	34.0885	35.1753	34.9405	34.999	35.4947	35.4184	34.7511	35.1572	35.8281	34.2937	35.3585	35.1366	34.5031	35.4713	35.076	35.8491	35.7901	35.3309
34.6	34.5631	34.8503	35.8628	34.3334	34.904	35.9777	34.188	35.283	35.0478	35.1055	35.6037	35.5242	34.8581	35.2643	35.9306	34.3994	35.4619	35.2406	34.6099	35.5759	35.1832	35.9472	35.8873	35.4359
34.7	34.6715	34.9537	35.9723	34.4381	35.013	36.0765	34.2886	35.3914	35.1541	35.2107	35.7121	35.6293	34.9637	35.3722	36.0323	34.5064	35.5642	35.3439	34.7181	35.6794	35.2893	36.0442	35.9833	35.5396
34.8	34.779	35.0577	36.0805	34.544	35.1211	36.1747	34.3906	35.5006	35.2595	35.3147	35.82	35.7337	35.068	35.4807	36.1333	34.6148	35.6655	35.4465	34.8275	35.782	35.3943	36.1402	36.0782	35.642
34.9	34.8857	35.1624	36.1874	34.6512	35.2281	36.2722	34.494	35.6105	35.3641	35.4175	35.9273	35.8375	35.1709	35.59	36.2336	34.7247	35.7658	35.5483	34.9361	35.8837	35.4983	36.2351	36.1721	35.7432
35	34.9916	35.268	36.2932	34.7599	35.3342	36.3691	34.5988	35.7199	35.4678	35.5192	36.0341	35.9406	35.2727	35.7001	36.3335	34.8356	35.8653	35.6494	35.0437	35.9846	35.6014	36.3291	36.2649	35.8433
35.1	35.0968	35.3743	36.3979	34.8686	35.4394	36.4655	34.7052	35.8278	35.5707	35.6198	36.1404	36.0432	35.3734	35.8109	36.4329	34.9458	35.9639	35.75	35.1504	36.0846	35.7034	36.4222	36.3569	35.9423
35.2	35.2012	35.4815	36.5016	34.9757	35.5438	36.5614	34.813	35.9344	35.6728	35.7194	36.2463	36.1451	35.473	35.9209	36.5319	35.0551	36.0619	35.8499	35.2561	36.1839	35.8046	36.5145	36.4479	36.0402
35.3	35.3049	35.5896	36.6042	35.0813	35.6473	36.6568	34.9202	36.0397	35.7741	35.8181	36.3517	36.2466	35.5718	36.0293	36.6306	35.1635	36.1594	35.9492	35.3611	36.2824	35.905	36.6059	36.5381	36.1371
35.4	35.408	35.6986	36.7059	35.1855	35.7501	36.7518	35.0265	36.1437	35.8747	35.9159	36.4567	36.3475	35.6697	36.1362	36.7292	35.2711	36.2563	36.048	35.4652	36.3802	36.0045	36.6966	36.6275	36.2331
35.5	35.5104	35.8086	36.8067	35.2883	35.8522	36.8463	35.1319	36.2466	35.9747	36.0129	36.5613	36.4479	35.7668	36.2416	36.8275	35.3778	36.3529	36.1463	35.5685	36.4775	36.1033	36.7866	36.7162	36.3281
35.6	35.6122	35.9179	36.9068	35.39	35.9535	36.9406	35.2363	36.3483	36.074	36.1092	36.6655	36.5479	35.8632	36.3457	36.9259	35.4838	36.4491	36.2441	35.6711	36.5741	36.2013	36.8759	36.8043	36.4224
35.7	35.7134	36.0257	37.006	35.4904	36.0542	37.0345	35.3399	36.449	36.1727	36.2047	36.7694	36.6475	35.9591	36.4485	37.0243	35.589	36.5451	36.3414	35.7729	36.6701	36.2987	36.9647	36.8917	36.5158
35.8	35.814	36.1322	37.1046	35.5898	36.1543	37.1281	35.4428	36.5487	36.2708	36.2997	36.8729	36.7466	36.0544	36.55	37.1228	35.6935	36.641	36.4384	35.8741	36.7657	36.3955	37.053	36.9785	36.6086
35.9	35.9142	36.2373	37.2025	35.6882	36.2538	37.2216	35.5448	36.6474	36.3684	36.3941	36.9762	36.8454	36.1494	36.6504	37.2215	35.7974	36.7369	36.535	35.9746	36.8608	36.4917	37.1407	37.0649	36.7006
36	36.0138	36.3412	37.2999	35.7857	36.3527	37.3148	35.6461	36.7453	36.4655	36.4879	37.0792	36.9438	36.244	36.7497	37.3205	35.9006	36.8328	36.6313	36.0745	36.9555	36.5874	37.2281	37.1508	36.792
36.1	36.1131	36.444	37.3967	35.8824	36.4511	37.4079	35.7467	36.8423	36.562	36.5814	37.1819	37.0419	36.3384	36.848	37.4198	36.0032	36.9289	36.7273	36.1738	37.0498	36.6825	37.3151	37.2363	36.8829
36.2	36.2118	36.5456	37.4931	35.9784	36.5491	37.5009	35.8466	36.9386	36.6582	36.6744	37.2845	37.1397	36.4326	36.9453	37.5196	36.1053	37.0253	36.823	36.2726	37.1437	36.7772	37.4017	37.3215	36.9732
36.3	36.3102	36.6462	37.589	36.0737	36.6466	37.5938	35.9459	37.0341	36.7539	36.7671	37.3868	37.2373	36.5267	37.0417	37.6199	36.2068	37.1219	36.9184	36.3709	37.2374	36.8715	37.4881	37.4064	37.0631
36.4	36.4083	36.7458	37.6847	36.1686	36.7438	37.6867	36.0447	37.129	36.8493	36.8596	37.4889	37.3346	36.6208	37.1373	37.7208	36.3078	37.219	37.0137	36.4687	37.3308	36.9655	37.5743	37.491	37.1525
36.5	36.506	36.8445	37.78	36.2629	36.8406	37.7797	36.1428	37.2234	36.9443	36.9519	37.5909	37.4317	36.7151	37.2321	37.8224	36.4083	37.3167	37.1088	36.5661	37.424	37.0591	37.6603	37.5755	37.2416
36.6	36.6034	36.9423	37.8751	36.3569	36.9371	37.8726	36.2404	37.3171	37.039	37.044	37.6928	37.5287	36.8095	37.3263	37.9247	36.5084	37.4149	37.2038	36.663	37.5171	37.1525	37.7462	37.6599	37.3304
36.7	36.7005	37.0393	37.9701	36.4507	37.0333	37.9657	36.3376	37.4105	37.1335	37.1361	37.7946	37.6255	36.9042	37.4198	38.028	36.6081	37.5139	37.2987	36.7596	37.61	37.2456	37.8321	37.7442	37.4189
36.8	36.7974	37.1356	38.0649	36.5443	37.1292	38.0589	36.4343	37.5034	37.2277	37.2281	37.8963	37.7221	36.9992	37.5127	38.1321	36.7074	37.6137	37.3935	36.8559	37.7029	37.3386	37.918	37.8285	37.5073
36.9	36.8941	37.2311	38.1597	36.6377	37.225	38.1523	36.5306	37.5959	37.3217	37.3202	37.9979	37.8187	37.0947	37.6052	38.2372	36.8064	37.7143	37.4883	36.9519	37.7957	37.4314	38.0039	37.9128	37.5955
37	36.9906	37.3261	38.2545	36.7312	37.3206	38.2459	36.6265	37.6882	37.4155	37.4124	38.0995	37.9152	37.1907	37.6972	38.3435	36.9052	37.816	37.5831	37.0477	37.8885	37.5241	38.0899	37.9972	37.6836
37.1	37.087	37.4205	38.3494	36.8247	37.4161	38.3398	36.7221	37.7803	37.5092	37.5048	38.2011	38.0117	37.2873	37.7889	38.4509	37.0036	37.9187	37.678	37.1432	37.9814	37.6168	38.1761	38.0818	37.7716
37.2	37.1832	37.5145	38.4445	36.9185	37.5115	38.434	36.8173	37.8721	37.6028	37.5974	38.3027	38.1082	37.3846	37.8803	38.5596	37.1018	38.0226	37.7729	37.2385	38.0744	37.7095	38.2625	38.1666	37.8597
37.3	37.2794	37.608	38.5397	37.0124	37.6069	38.5285	36.9123	37.9639	37.6963	37.6904	38.4044	38.2046	37.4827	37.9715	38.6693	37.1998	38.1277	37.8679	37.3337	38.1676	37.8022	38.3492	38.2517	37.9478
37.4	37.3756	37.7011	38.6351	37.1068	37.7023	38.6234	37.0071	38.0556	37.7898	37.7836	38.5061	38.3012	37.5817	38.0625	38.7781	37.2977	38.2343	37.9631	37.4288	38.2609	37.895	38.4362	38.3371	38.036
37.5	37.4717	37.7939	38.7309	37.2015	37.7977	38.7187	37.1017	38.1473	37.8833	37.8773	38.6079	38.3978	37.6816	38.1534	38.8853	37.3954	38.3422	38.0585	37.5238	38.3545	37.9879	38.5236	38.4228	38.1245
37.6	37.5678	37.8865	38.8271	37.2968	37.8931	38.8145	37.1961	38.2391	37.9768	37.9715	38.7099	38.4945	37.7825	38.2444	38.9912	37.4931	38.4517	38.1541	37.6187	38.4483	38.081	38.6114	38.509	38.2131
37.7	37.664	37.979	38.9236	37.3927	37.9887	38.9107	37.2904	38.331	38.0704	38.0662	38.8119	38.5913	37.8846	38.3353	39.0956	37.5907	38.5616	38.2499	37.7136	38.5424	38.1743	38.6997	38.5957	38.302
37.8	37.7602	38.0713	39.0207	37.4893	38.0844	39.0076	37.3846	38.4231	38.1641	38.1615	38.9142	38.6883	37.9879	38.4264	39.1987	37.6882	38.6703	38.346	37.8086	38.6369	38.2679	38.7885	38.6829	38.3913
37.9	37.8566	38.1635	39.1183	37.5867	38.1803	39.105	37.4787	38.5154	38.2579	38.2575	39.0166	38.7855	38.0925	38.5177	39.3006	37.7858	38.7778	38.4424	37.9036	38.7319	38.3618	38.8779	38.7707	38.4809
38	37.953	38.2558	39.2165	37.685	38.2765	39.203	37.5729	38.608	38.3519	38.3542	39.1192	38.8829	38.1984	38.6092	39.4012	37.8834	38.8842	38.5392	37.9988	38.8272	38.456	38.968	38.8591	38.571
38.1	38.0497	38.3481	39.3154	37.7842	38.3728	39.3017	37.667	38.701	38.4461	38.4517	39.2221	38.9805	38.3058	38.701	39.5008	37.9811	38.9896	38.6364	38.094	38.9231	38.5507	39.0587	38.9482	38.6616
38.2	38.1465	38.4406	39.415	37.8846	38.4695	39.4011	37.7612	38.7944	38.5405	38.5501	39.3253	39.0784	38.4148	38.7933	39.5992	38.079	39.0939	38.734	38.1895	39.0195	38.6457	39.1502	39.0381	38.7527
38.3	38.2436	38.5332	39.5154	37.986	38.5666	39.5012	37.8555	38.8883	38.6352	38.6493	39.4287	39.1766	38.525	38.8859	39.6966	38.1769	39.1973	38.832	38.2851	39.1164	38.7413	39.2425	39.1289	38.8444
38.4	38.341	38.6261	39.6166	38.0887	38.664	39.6022	37.95	38.9828	38.7303	38.7496	39.5324	39.2751	38.6344	38.9792	39.7931	38.2751	39.2997	38.9306	38.381	39.214	38.8374	39.3356	39.2204	38.9368
38.5	38.4386	38.7194	39.7188	38.1927	38.7618	39.7039	38.0446	39.0778	38.8256	38.8508	39.6365	39.374	38.743	39.0729	39.8887	38.3734	39.4013	39.0296	38.4772	39.3123	38.934	39.4297	39.3129	39.0298
38.6	38.5365	38.813	39.8219	38.2981	38.8601	39.8066	38.1394	39.1735	38.9213	38.9532	39.7409	39.4733	38.8507	39.1674	39.9835	38.472	39.5021	39.1292	38.5736	39.4112	39.0313	39.5247	39.4064	39.1236
38.7	38.6349	38.9071	39.926	38.405	38.9589	39.9101	38.2344	39.2699	39.0175	39.0567	39.8457	39.573	38.9576	39.2626	40.0775	38.5709	39.6021	39.2294	38.6704	39.5109	39.1292	39.6208	39.5009	39.2183
38.8	38.7335	39.0017	40.0312	38.5135	39.0582	40.0146	38.3297	39.3671	39.1141	39.1614	39.9509	39.6731	39.0637	39.3585	40.1709	38.6701	39.7013	39.3302	38.7676	39.6114	39.2278	39.7179	39.5965	39.3138
38.9	38.8327	39.0968	40.1375	38.6224	39.1581	40.1201	38.4253	39.4651	39.2111	39.2675	40.0565	39.7736	39.1691	39.4553	40.2635	38.7697	39.7999	39.4317	38.8653	39.7128	39.3272	39.8161	39.6932	39.4102
39	38.9322	39.1926	40.245	38.7294	39.2586	40.2266	38.5213	39.564	39.3087	39.3748	40.1626	39.8747	39.2738	39.5531	40.3556	38.8697	39.8979	39.5339	38.9633	39.815	39.4274	39.9155	39.7912	39.5076
39.1	39.0323	39.2891	40.3538	38.8349	39.3597	40.3342	38.6176	39.6639	39.4068	39.4836	40.2692	39.9763	39.3778	39.6518	40.4472	38.97	39.9953	39.6368	39.0619	39.9181	39.5284	40.0161	39.8903	39.606
39.2	39.1328	39.3863	40.464	38.9388	39.4615	40.4428	38.7143	39.7648	39.5055	39.5931	40.3763	40.0785	39.4812	39.7516	40.5383	39.0709	40.0921	39.7405	39.161	40.0223	39.6303	40.1181	39.9908	39.7054
39.3	39.2339	39.4844	40.5746	39.0413	39.5641	40.5522	38.8116	39.8668	39.6048	39.7017	40.4839	40.1812	39.5839	39.8525	40.6291	39.1722	40.1885	39.845	39.2606	40.1274	39.7331	40.2213	40.0927	39.806
39.4	39.3355	39.5833	40.6841	39.1425	39.6674	40.6606	38.9093	39.9698	39.7047	39.8096	40.592	40.2845	39.6861	39.9547	40.7195	39.274	40.2844	39.9503	39.3609	40.2336	39.8369	40.3259	40.1959	39.9078
39.5	39.4378	39.6832	40.7925	39.2426	39.7715	40.7679	39.0075	40.0741	39.8053	39.9166	40.7008	40.3885	39.7877	40.058	40.8096	39.3764	40.3799	40.0564	39.4618	40.3409	39.9417	40.432	40.3006	40.0109
39.6	39.5407	39.7841	40.8999	39.3416	39.8764	40.8741	39.1063	40.1797	39.9067	40.0228	40.8101	40.4931	39.8889	40.1627	40.8995	39.4794	40.4751	40.1635	39.5633	40.4493	40.0476	40.5393	40.4069	40.1152
39.7	39.6443	39.8861	41.0062	39.4396	39.9823	40.9792	39.2056	40.2865	40.0088	40.1283	40.9201	40.5984	39.9895	40.2689	40.9893	39.583	40.57	40.2715	39.6656	40.5583	40.1545	40.6458	40.5146	40.2208
39.8	39.7485	39.9892	41.1116	39.5369	40.089	41.0834	39.3056	40.3948	40.1116	40.2331	41.03	40.7044	40.0897	40.3764	41.079	39.6873	40.6647	40.3805	39.7686	40.6661	40.2626	40.7513	40.622	40.3279
39.9	39.8535	40.0935	41.2161	39.6334	40.1967	41.1867	39.4063	40.5044	40.2153	40.3373	41.1382	40.8112	40.1896	40.4855	41.1686	39.7923	40.7591	40.4905	39.8723	40.7726	40.3719	40.8558	40.7285	40.4364
40	39.9592	40.199	41.3198	39.7293	40.3054	41.2891	39.5077	40.6138	40.3198	40.4407	41.2448	40.9187	40.289	40.5949	41.2583	39.898	40.8534	40.6002	39.9769	40.8778	40.4825	40.9595	40.834	40.546
40.1	40.0658	40.3059	41.4226	39.8247	40.4151	41.3907	39.6098	40.7224	40.4252	40.5436	41.3496	41.0264	40.3881	40.7033	41.3481	40.0045	40.9476	40.7089	40.0823	40.9819	40.5933	41.0623	40.9387	40.6548
40.2	40.1731	40.4141	41.5247	39.9198	40.5258	41.4916	39.7127	40.83	40.5316	40.6458	41.453	41.1323	40.4869	40.8107	41.4381	40.1117	41.0418	40.8165	40.1886	41.0848	40.7035	41.1643	41.0426	40.7626
40.3	40.2813	40.5237	41.6261	40.0147	40.6357	41.5917	39.8165	40.9368	40.6389	40.7476	41.5548	41.2363	40.5855	40.9173	41.5283	40.2198	41.1359	40.9231	40.2958	41.1867	40.813	41.2656	41.1458	40.8696
40.4	40.3904	40.6326	41.7268	40.1094	40.7446	41.6912	39.921	41.0428	40.7471	40.8488	41.6553	41.3387	40.6838	41.023	41.6188	40.3288	41.2301	41.0287	40.404	41.2877	40.9219	41.3661	41.2483	40.9756
40.5	40.5004	40.7404	41.827	40.2041	40.8525	41.7901	40.0265	41.148	40.8564	40.9495	41.7545	41.4395	40.7819	41.1279	41.7096	40.4386	41.3244	41.1334	40.5131	41.3877	41.0301	41.466	41.3503	41.0809
40.6	40.6099	40.8471	41.9266	40.2989	40.9593	41.8884	40.1329	41.2525	40.9667	41.0497	41.8524	41.5388	40.8799	41.2321	41.8008	40.5491	41.4188	41.2372	40.6215	41.4869	41.1377	41.5653	41.4516	41.1854
40.7	40.7182	40.9529	42.0257	40.3939	41.0653	41.9863	40.2402	41.3563	41.0767	41.1495	41.9492	41.6367	40.9777	41.3355	41.8925	40.6584	41.5134	41.3401	40.7287	41.5853	41.2448	41.664	41.5525	41.2893
40.8	40.8253	41.0576	42.1244	40.4892	41.1703	42.0837	40.3485	41.4594	41.1856	41.2489	42.0449	41.7333	41.0754	41.4383	41.9848	40.7664	41.6082	41.4423	40.8346	41.6831	41.3513	41.7622	41.653	41.3925
40.9	40.9312	41.1615	42.2226	40.585	41.2745	42.1807	40.4579	41.562	41.2934	41.348	42.1396	41.8287	41.1731	41.5404	42.0776	40.8732	41.7034	41.5437	40.9395	41.7802	41.4573	41.8599	41.7531	41.4952
41	41.0361	41.2646	42.3206	40.6814	41.3779	42.2774	40.5677	41.664	41.4001	41.4467	42.2334	41.9229	41.2707	41.642	42.1711	40.9789	41.7988	41.6444	41.0432	41.8767	41.5627	41.9572	41.8529	41.5973
41.1	41.14	41.3668	42.4182	40.7785	41.4806	42.3738	40.6763	41.7655	41.506	41.5452	42.3264	42.0162	41.3683	41.743	42.2653	41.0835	41.8946	41.7445	41.1459	41.9727	41.6677	42.0541	41.9524	41.6991
41.2	41.2429	41.4684	42.5156	40.8763	41.5826	42.4699	40.7839	41.8665	41.611	41.6433	42.4186	42.1085	41.466	41.8436	42.3603	41.1871	41.9909	41.844	41.2476	42.0683	41.7722	42.1507	42.0518	41.8004
41.3	41.3448	41.5692	42.6128	40.9751	41.6839	42.5659	40.8904	41.9671	41.7151	41.7412	42.5102	42.2	41.5638	41.9437	42.4561	41.2897	42.0876	41.943	41.3485	42.1635	41.8763	42.2471	42.151	41.9014
41.4	41.4459	41.6695	42.7099	41.0749	41.7846	42.6617	40.9958	42.0673	41.8184	41.8389	42.6012	42.2908	41.6616	42.0434	42.5528	41.3913	42.1849	42.0414	41.4484	42.2584	41.98	42.3432	42.2502	42.0021
41.5	41.5463	41.7691	42.8069	41.1759	41.8848	42.7575	41.1004	42.1671	41.9211	41.9365	42.6917	42.3809	41.7596	42.1427	42.6505	41.4921	42.2827	42.1394	41.5475	42.3531	42.0833	42.4391	42.3493	42.1026
41.6	41.6458	41.8683	42.9038	41.2781	41.9844	42.8532	41.204	42.2667	42.023	42.0339	42.7817	42.4706	41.8578	42.2418	42.7492	41.592	42.3812	42.237	41.6459	42.4476	42.1862	42.5349	42.4485	42.203
41.7	41.7447	41.967	43.0008	41.3817	42.0836	42.949	41.3067	42.3659	42.1244	42.1311	42.8714	42.5598	41.9562	42.3406	42.849	41.6912	42.4803	42.3342	41.7436	42.5421	42.2887	42.6306	42.5478	42.3033
41.8	41.8429	42.0653	43.0978	41.4868	42.1823	43.0449	41.4087	42.465	42.2252	42.2283	42.9608	42.6486	42.0549	42.4391	42.95	41.7897	42.5801	42.4311	41.8406	42.6364	42.391	42.7263	42.6473	42.4035
41.9	41.9405	42.1632	43.195	41.5935	42.2807	43.1409	41.5099	42.5639	42.3255	42.3255	43.0501	42.7372	42.1538	42.5375	43.0522	41.8875	42.6807	42.5278	41.937	42.7309	42.4929	42.822	42.747	42.5038
42	42.0376	42.2609	43.2923	41.702	42.3788	43.237	41.6104	42.6626	42.4254	42.4226	43.1392	42.8257	42.253	42.6358	43.1556	41.9847	42.7821	42.6242	42.0329	42.8254	42.5946	42.9177	42.847	42.6041
42.1	42.1342	42.3583	43.3898	41.8123	42.4766	43.3335	41.7103	42.7612	42.5248	42.5198	43.2284	42.9141	42.3526	42.734	43.2604	42.0814	42.8843	42.7205	42.1283	42.9201	42.696	43.0136	42.9473	42.7046
42.2	42.2303	42.4555	43.4876	41.9243	42.5742	43.4302	41.8095	42.8598	42.624	42.617	43.3176	43.0026	42.4526	42.8321	43.3666	42.1775	42.9875	42.8167	42.2233	43.0151	42.7972	43.1096	43.0481	42.8053
42.3	42.3261	42.5526	43.5857	42.0358	42.6716	43.5272	41.9083	42.9584	42.7229	42.7142	43.4069	43.0913	42.5529	42.9303	43.4742	42.2732	43.0916	42.9128	42.3179	43.1103	42.8982	43.2058	43.1493	42.9062
42.4	42.4216	42.6496	43.6842	42.1461	42.7688	43.6246	42.0065	43.057	42.8215	42.8116	43.4964	43.1802	42.6538	43.0285	43.5833	42.3685	43.1967	43.0088	42.4122	43.2059	42.999	43.3023	43.251	43.0075
42.5	42.5168	42.7466	43.7832	42.2555	42.866	43.7225	42.1043	43.1556	42.92	42.9091	43.5863	43.2694	42.7551	43.1268	43.6941	42.4635	43.3029	43.1049	42.5062	43.302	43.0996	43.3991	43.3533	43.1091
42.6	42.6117	42.8436	43.8825	42.3638	42.9631	43.8209	42.2018	43.2544	43.0184	43.0068	43.6765	43.359	42.8569	43.2252	43.8065	42.5582	43.4102	43.2011	42.6	43.3986	43.2001	43.4962	43.4563	43.2111
42.7	42.7066	42.9408	43.9825	42.4713	43.0602	43.9199	42.2989	43.3533	43.1167	43.1047	43.7671	43.4493	42.9593	43.3239	43.9194	42.6527	43.5186	43.2974	42.6937	43.4957	43.3005	43.5937	43.56	43.3137
42.8	42.8013	43.038	44.083	42.5779	43.1574	44.0194	42.3957	43.4524	43.2151	43.2029	43.8584	43.5401	43.0623	43.4227	44.0318	42.747	43.6282	43.3938	42.7872	43.5935	43.4008	43.6917	43.6644	43.4168
42.9	42.8959	43.1355	44.1841	42.6837	43.2547	44.1196	42.4923	43.5518	43.3135	43.3013	43.9502	43.6317	43.1658	43.5219	44.1438	42.8412	43.739	43.4905	42.8807	43.692	43.501	43.7901	43.7696	43.5205
43	42.9906	43.2332	44.2859	42.7889	43.3522	44.2205	42.5887	43.6514	43.412	43.4	44.0427	43.7241	43.2701	43.6213	44.2553	42.9354	43.851	43.5874	42.9742	43.7913	43.6012	43.8891	43.8758	43.6249
43.1	43.0852	43.3312	44.3884	42.8934	43.4498	44.3222	42.685	43.7514	43.5107	43.499	44.1361	43.8174	43.375	43.7212	44.3663	43.0295	43.9621	43.6846	43.0678	43.8914	43.7014	43.9887	43.9828	43.73
43.2	43.18	43.4296	44.4917	42.9974	43.5477	44.4247	42.7812	43.8517	43.6097	43.5984	44.2302	43.9118	43.4807	43.8214	44.477	43.1237	44.0721	43.7822	43.1615	43.9925	43.8016	44.089	44.0909	43.8358
43.3	43.275	43.5284	44.5958	43.1009	43.6459	44.5281	42.8775	43.9525	43.7089	43.6981	44.3254	44.0072	43.5871	43.9221	44.5874	43.2179	44.1811	43.8802	43.2553	44.0945	43.9018	44.1899	44.2	43.9426
43.4	43.3702	43.6277	44.7008	43.204	43.7444	44.6324	42.9737	44.0536	43.8084	43.7983	44.4215	44.1039	43.6943	44.0233	44.6974	43.3123	44.2891	43.9787	43.3494	44.1975	44.002	44.2915	44.3103	44.0502
43.5	43.4656	43.7275	44.8068	43.3068	43.8433	44.7376	43.0701	44.1553	43.9084	43.899	44.5188	44.2019	43.8023	44.1251	44.8071	43.407	44.3961	44.0776	43.4438	44.3017	44.1023	44.3939	44.4212	44.1588
43.6	43.5614	43.8278	44.9137	43.4093	43.9426	44.8439	43.1666	44.2575	44.0088	44.0001	44.6172	44.3014	43.9098	44.2274	44.9165	43.5018	44.5023	44.1771	43.5385	44.4071	44.2027	44.4972	44.5307	44.2684
43.7	43.6575	43.9289	45.0217	43.5115	44.0424	44.9513	43.2633	44.3603	44.1097	44.1018	44.7169	44.4023	44.0154	44.3304	45.0257	43.597	44.6077	44.2772	43.6336	44.5137	44.3033	44.6013	44.6388	44.379
43.8	43.7541	44.0306	45.1307	43.6137	44.1427	45.0598	43.3602	44.4637	44.2112	44.204	44.8179	44.5048	44.1191	44.434	45.1346	43.6926	44.7124	44.378	43.7291	44.6216	44.4039	44.7064	44.7455	44.4888
43.9	43.8511	44.133	45.2409	43.7157	44.2436	45.1695	43.4574	44.5677	44.3133	44.3068	44.9204	44.6091	44.2211	44.5384	45.2434	43.7886	44.8165	44.4794	43.8252	44.7309	44.5048	44.8124	44.8508	44.5968
44	43.9487	44.2362	45.3519	43.8178	44.3451	45.2804	43.555	44.6725	44.4161	44.4102	45.0244	44.7151	44.3214	44.6436	45.352	43.8851	44.92	44.5816	43.9218	44.8417	44.6058	44.9195	44.9548	44.7033
44.1	44.0469	44.3404	45.4621	43.92	44.4473	45.3914	43.653	44.7779	44.5196	44.5143	45.13	44.823	44.4201	44.7495	45.4605	43.9821	45.0231	44.6845	44.019	44.9524	44.707	45.0276	45.0577	44.8083
44.2	44.1457	44.4454	45.5714	44.0223	44.5502	45.5011	43.7514	44.8842	44.6239	44.619	45.2372	44.9319	44.5175	44.8564	45.5689	44.0797	45.1257	44.7883	44.1168	45.0618	44.8085	45.1369	45.1594	44.9119
44.3	44.2452	44.5513	45.6798	44.1248	44.6539	45.6096	43.8504	44.9913	44.729	44.7244	45.3457	45.0402	44.6135	44.9641	45.6772	44.1779	45.2279	44.893	44.2154	45.17	44.9102	45.2473	45.2601	45.0141
44.4	44.3455	44.6583	45.7874	44.2276	44.7584	45.717	43.9499	45.0993	44.8351	44.8306	45.4534	45.1477	44.7083	45.0728	45.7854	44.2768	45.3299	44.9986	44.3148	45.2771	45.0122	45.3585	45.3599	45.115
44.5	44.4465	44.7664	45.8941	44.3307	44.8637	45.8234	44.0501	45.2081	44.9421	44.9375	45.56	45.2547	44.8019	45.1825	45.8937	44.3765	45.4317	45.1052	44.415	45.3831	45.1146	45.4689	45.4588	45.2149
44.6	44.5485	44.8756	46	44.4343	44.9699	45.9287	44.1509	45.3178	45.0501	45.0453	45.6655	45.361	44.8945	45.2932	46.0019	44.477	45.5334	45.2128	44.5161	45.4881	45.2172	45.5785	45.5569	45.3136
44.7	44.6513	44.986	46.1052	44.5384	45.0771	46.0331	44.2524	45.427	45.1592	45.1539	45.7701	45.4668	44.9862	45.4034	46.1102	44.5783	45.635	45.3215	44.6181	45.5922	45.3202	45.6874	45.6543	45.4113
44.8	44.7551	45.0972	46.2097	44.643	45.1853	46.1367	44.3547	45.535	45.2694	45.2633	45.8737	45.5719	45.0771	45.5121	46.2186	44.6806	45.7366	45.4311	44.7211	45.6955	45.4236	45.7955	45.7511	45.5081
44.9	44.8599	45.2072	46.3134	44.7482	45.2945	46.2395	44.4578	45.6419	45.3797	45.3737	45.9766	45.6766	45.1673	45.6191	46.327	44.7838	45.8383	45.5398	44.8251	45.798	45.5273	45.9028	45.8473	45.6041
45	44.9658	45.3158	46.4165	44.8542	45.4035	46.3415	44.5618	45.7479	45.4884	45.4838	46.0786	45.7807	45.2569	45.7248	46.4356	44.888	45.9402	45.6475	44.9303	45.8999	45.6315	46.0094	45.9431	45.6993
45.1	45.0728	45.4229	46.519	44.9609	45.5114	46.4429	44.6667	45.8528	45.5956	45.5924	46.1799	45.8844	45.3459	45.8291	46.5443	44.9933	46.0422	45.7542	45.0366	46.0012	45.7361	46.1154	46.0384	45.7939
45.2	45.181	45.5288	46.6209	45.0685	45.6181	46.5438	44.7726	45.9568	45.7013	45.6996	46.2806	45.9876	45.4346	45.9322	46.6532	45.0997	46.1446	45.8598	45.1441	46.1019	45.8412	46.2207	46.1335	45.8879
45.3	45.2904	45.6335	46.7222	45.177	45.7237	46.6441	44.8795	46.0598	45.8056	45.8055	46.3807	46.0904	45.5229	46.0341	46.7624	45.2074	46.2474	45.9646	45.2529	46.2022	45.9468	46.3254	46.2283	45.9814
45.4	45.3998	45.7371	46.823	45.2864	45.8283	46.744	44.9876	46.162	45.9087	45.9101	46.4803	46.1928	45.6111	46.1349	46.8717	45.3162	46.3506	46.0684	45.3624	46.3022	46.0529	46.4295	46.3229	46.0745
45.5	45.5078	45.8396	46.9233	45.397	45.9319	46.8435	45.0967	46.2633	46.0105	46.0135	46.5794	46.2949	45.6992	46.2348	46.9814	45.4261	46.4543	46.1713	45.4707	46.4019	46.1595	46.5331	46.4174	46.1673
45.6	45.6148	45.9413	47.0232	45.5081	46.0346	46.9427	45.2071	46.3638	46.1113	46.1159	46.6781	46.3965	45.7872	46.3339	47.0913	45.5355	46.5586	46.2735	45.5778	46.5014	46.2667	46.6362	46.512	46.2599
45.7	45.7205	46.042	47.1226	45.6176	46.1363	47.0416	45.3186	46.4636	46.211	46.2172	46.7765	46.4979	45.8754	46.4321	47.2016	45.644	46.6636	46.3748	45.6837	46.6007	46.3744	46.7387	46.6066	46.3523
45.8	45.8253	46.1421	47.2216	45.7252	46.2371	47.1404	45.4295	46.5625	46.3099	46.3176	46.8746	46.599	45.9639	46.5297	47.3122	45.7516	46.7693	46.4753	45.7886	46.7	46.4828	46.8408	46.7014	46.4446
45.9	45.929	46.2414	47.3202	45.8312	46.3371	47.2391	45.5393	46.6608	46.4079	46.4172	46.9725	46.6997	46.0526	46.6267	47.4232	45.8585	46.8757	46.5751	45.8925	46.7993	46.5918	46.9424	46.7964	46.5369
46	46.0318	46.3402	47.4186	45.9355	46.4363	47.3378	45.6479	46.7584	46.5052	46.516	47.0702	46.8003	46.1417	46.7232	47.5346	45.9645	46.9831	46.6742	45.9954	46.8988	46.7015	47.0437	46.8918	46.6294
46.1	46.1337	46.4385	47.5166	46.0383	46.5347	47.4366	45.7556	46.8553	46.6018	46.6141	47.1678	46.9006	46.2314	46.8194	47.6465	46.0698	47.0914	46.7727	46.0975	46.9984	46.8118	47.1445	46.9875	46.722
46.2	46.2348	46.5364	47.6143	46.1397	46.6324	47.5354	45.8623	46.9517	46.698	46.7116	47.2655	47.0008	46.3217	46.9152	47.7588	46.1744	47.2008	46.8705	46.1987	47.0983	46.9227	47.2451	47.0837	46.8149
46.3	46.3351	46.634	47.7119	46.2398	46.7293	47.6344	45.9681	47.0474	46.7936	46.8086	47.3632	47.1008	46.4128	47.0108	47.8708	46.2782	47.3112	46.9678	46.2993	47.1985	47.0329	47.3453	47.1804	46.9081
46.4	46.4347	46.7314	47.8092	46.3387	46.8257	47.7337	46.0731	47.1427	46.8889	46.9051	47.4609	47.2006	46.5047	47.1063	47.9805	46.3815	47.422	47.0645	46.3991	47.2992	47.1418	47.4452	47.2778	47.0018
46.5	46.5336	46.8286	47.9063	46.4364	46.9214	47.8333	46.1773	47.2374	46.9839	47.0013	47.5589	47.3003	46.5975	47.2018	48.0879	46.484	47.5312	47.1606	46.4983	47.4003	47.2496	47.5448	47.3759	47.096
46.6	46.632	46.9259	48.0034	46.5332	47.0165	47.9333	46.2807	47.3317	47.0788	47.0971	47.6571	47.4	46.6914	47.2974	48.1932	46.586	47.6388	47.2564	46.597	47.502	47.3563	47.6443	47.4748	47.1908
46.7	46.7298	47.0231	48.1003	46.629	47.1111	48.0338	46.3835	47.4255	47.1735	47.1928	47.7555	47.4996	46.7864	47.3932	48.2965	46.6874	47.7448	47.3516	46.6952	47.6044	47.4618	47.7435	47.5745	47.2863
46.8	46.8272	47.1205	48.1972	46.7239	47.2052	48.1348	46.4856	47.519	47.2683	47.2884	47.8544	47.5991	46.8827	47.4892	48.3979	46.7883	47.8494	47.4465	46.7929	47.7075	47.5664	47.8426	47.6752	47.3826
46.9	46.9241	47.2181	48.294	46.8182	47.2988	48.2363	46.5873	47.6121	47.3632	47.3839	47.9536	47.6987	46.9803	47.5856	48.4975	46.8886	47.9525	47.541	46.8903	47.8114	47.67	47.9415	47.7769	47.4797
47	47.0207	47.3161	48.3908	46.9118	47.392	48.3386	46.6884	47.7048	47.4582	47.4795	48.0534	47.7982	47.0794	47.6824	48.5956	46.9885	48.0544	47.6352	46.9875	47.9162	47.7726	48.0403	47.8797	47.5778
47.1	47.117	47.4145	48.4876	47.0049	47.4848	48.4416	46.7891	47.7973	47.5536	47.5752	48.1536	47.8979	47.1801	47.7798	48.6922	47.088	48.1551	47.7291	47.0844	48.022	47.8743	48.139	47.9837	47.6769
47.2	47.2131	47.5133	48.5845	47.0976	47.5772	48.5454	46.8894	47.8895	47.6493	47.671	48.2545	47.9975	47.2824	47.8778	48.7874	47.187	48.2547	47.8227	47.1812	48.1288	47.9752	48.2377	48.0889	47.7771
47.3	47.309	47.6127	48.6815	47.19	47.6694	48.65	46.9895	47.9815	47.7455	47.7672	48.3561	48.0973	47.3864	47.9766	48.8814	47.2856	48.3532	47.9161	47.2778	48.2368	48.0752	48.3364	48.1955	47.8785
47.4	47.4048	47.7129	48.7787	47.2821	47.7613	48.7557	47.0892	48.0733	47.8422	47.8638	48.4584	48.1973	47.4924	48.0763	48.9743	47.3839	48.4508	48.0093	47.3745	48.3459	48.1745	48.4351	48.3035	47.9812
47.5	47.5005	47.8137	48.876	47.3741	47.8529	48.8623	47.1888	48.165	47.9396	47.9607	48.5615	48.2973	47.6003	48.1768	49.0663	47.4818	48.5475	48.1024	47.4712	48.4563	48.273	48.5338	48.413	48.0853
47.6	47.5962	47.9155	48.9735	47.4661	47.9443	48.97	47.2882	48.2566	48.0377	48.0583	48.6655	48.3976	47.7099	48.2784	49.1574	47.5795	48.6435	48.1954	47.568	48.5678	48.3708	48.6326	48.524	48.1908
47.7	47.6919	48.0182	49.0712	47.5581	48.0356	49.0789	47.3876	48.3481	48.1367	48.1564	48.7704	48.498	47.8188	48.3811	49.2479	47.6769	48.7388	48.2882	47.665	48.6783	48.468	48.7314	48.6345	48.2978
47.8	47.7878	48.1219	49.1691	47.6503	48.1268	49.1889	47.487	48.4395	48.2366	48.2552	48.8762	48.5987	47.9267	48.485	49.3378	47.774	48.8334	48.3811	47.7622	48.7874	48.5646	48.8304	48.7436	48.4065
47.9	47.8839	48.2267	49.2674	47.7428	48.2179	49.2982	47.5864	48.531	48.3375	48.3548	48.9832	48.6996	48.0338	48.5902	49.4273	47.871	48.9276	48.4739	47.8597	48.8951	48.6606	48.9296	48.8516	48.5168
48	47.9802	48.3327	49.366	47.8357	48.3089	49.4055	47.6858	48.6224	48.4395	48.4552	49.0912	48.8008	48.14	48.6969	49.5165	47.9678	49.0213	48.5668	47.9576	49.0014	48.756	49.029	48.9584	48.627
48.1	48.0768	48.4401	49.465	47.929	48.4	49.5111	47.7855	48.714	48.5427	48.5566	49.2003	48.9024	48.2455	48.805	49.6055	48.0644	49.1147	48.6598	48.056	49.1066	48.851	49.1285	49.0641	48.736
48.2	48.1737	48.5488	49.5643	48.0229	48.4911	49.615	47.8854	48.8056	48.6473	48.6589	49.3088	49.0042	48.3502	48.9135	49.6945	48.161	49.2078	48.7528	48.1548	49.2106	48.9456	49.2284	49.1688	48.844
48.3	48.271	48.659	49.6641	48.1175	48.5822	49.7174	47.9855	48.8973	48.7531	48.7624	49.416	49.1064	48.4543	49.0205	49.7836	48.2574	49.3008	48.846	48.2542	49.3135	49.0398	49.3285	49.2726	48.9511
48.4	48.3688	48.7697	49.7643	48.2128	48.6735	49.8183	48.086	48.9893	48.8605	48.8671	49.5219	49.209	48.5579	49.1259	49.873	48.3538	49.3937	48.9394	48.3543	49.4154	49.1336	49.4289	49.3755	49.0572
48.5	48.4672	48.8789	49.865	48.309	48.7649	49.9179	48.1869	49.0814	48.9669	48.973	49.6266	49.3121	48.6609	49.2298	49.9627	48.4502	49.4865	49.033	48.455	49.5163	49.2271	49.5296	49.4777	49.1624
48.6	48.5661	48.9868	49.9662	48.4062	48.8565	50.0163	48.2883	49.1738	49.0714	49.0802	49.7301	49.4155	48.7634	49.3324	50.0529	48.5466	49.5795	49.1269	48.5565	49.6163	49.3203	49.6307	49.5792	49.2668
48.7	48.6657	49.0934	50.068	48.5044	48.9483	50.1136	48.3902	49.2665	49.174	49.1888	49.8325	49.5195	48.8656	49.4336	50.1437	48.6431	49.6726	49.221	48.6589	49.7156	49.4133	49.7322	49.68	49.3705
48.8	48.7659	49.1988	50.1704	48.6038	49.0404	50.2098	48.4926	49.3594	49.2749	49.2967	49.9339	49.6239	48.9674	49.5337	50.2353	48.7396	49.766	49.3155	48.7621	49.8141	49.5061	49.8341	49.7804	49.4735
48.9	48.867	49.3031	50.2734	48.7044	49.1328	50.3052	48.5957	49.4527	49.3742	49.4028	50.0342	49.7288	49.0689	49.6326	50.3278	48.8362	49.8597	49.4103	48.8663	49.9119	49.5988	49.9365	49.8803	49.576
49	48.9688	49.4063	50.377	48.8065	49.2255	50.3998	48.6995	49.5464	49.472	49.5071	50.1336	49.8343	49.1702	49.7304	50.4214	48.933	49.9539	49.5055	48.9716	50.0091	49.6914	50.0394	49.9798	49.6778
49.1	49.0716	49.5084	50.4813	48.91	49.3186	50.4938	48.804	49.6405	49.5684	49.6098	50.2321	49.9404	49.2714	49.8273	50.5161	49.0299	50.0486	49.6012	49.0779	50.1058	49.7839	50.1428	50.079	49.7792
49.2	49.1753	49.6097	50.5864	49.015	49.4121	50.5872	48.9094	49.7351	49.6636	49.711	50.3297	50.047	49.3725	49.9233	50.612	49.1271	50.1438	49.6973	49.1854	50.202	49.8764	50.2467	50.178	49.8802
49.3	49.2799	49.7101	50.6922	49.1217	49.5061	50.6801	49.0156	49.8301	49.7577	49.8107	50.4265	50.1543	49.4735	50.0185	50.7094	49.2244	50.2398	49.794	49.2922	50.2979	49.9689	50.3512	50.2768	49.9808
49.4	49.3857	49.8097	50.7988	49.2298	49.6006	50.7727	49.1228	49.9257	49.8507	49.9093	50.5226	50.2622	49.5746	50.1129	50.8084	49.3221	50.3366	49.8912	49.3972	50.3934	50.0615	50.4563	50.3756	50.0811
49.5	49.4925	49.9086	50.9062	49.337	49.6956	50.8651	49.2304	50.0218	49.9429	50.0066	50.618	50.3708	49.6757	50.2067	50.909	49.42	50.4342	49.9889	49.5006	50.4887	50.1542	50.562	50.4744	50.1811
49.6	49.6005	50.0068	51.0133	49.4432	49.7912	50.9573	49.3364	50.1185	50.0342	50.1029	50.7127	50.4801	49.777	50.2999	51.0115	49.5182	50.5327	50.0873	49.6024	50.5838	50.247	50.6684	50.5733	50.281
49.7	49.7076	50.1044	51.1185	49.5483	49.8874	51.0496	49.4405	50.2159	50.1249	50.1983	50.8068	50.5902	49.8785	50.3927	51.1159	49.6168	50.6323	50.1864	49.7026	50.6788	50.3401	50.7755	50.6723	50.3808
49.8	49.8128	50.2016	51.2219	49.6525	49.9842	51.142	49.5427	50.3139	50.2151	50.2929	50.9004	50.701	49.9803	50.485	51.2224	49.7158	50.733	50.2861	49.8015	50.7737	50.4334	50.8834	50.7716	50.4806
49.9	49.9164	50.2983	51.3235	49.7557	50.0818	51.2346	49.6432	50.4126	50.3048	50.3867	50.9934	50.8119	50.0824	50.577	51.3303	49.8151	50.8349	50.3865	49.899	50.8687	50.527	50.9919	50.8712	50.5803
50	50.0184	50.3946	51.4235	49.858	50.18	51.3275	49.7421	50.512	50.3943	50.48	51.086	50.9212	50.1849	50.6688	51.4373	49.915	50.9381	50.4878	49.9952	50.9638	50.6209	51.1013	50.9713	50.6802
50.1	50.1189	50.4906	51.522	49.9595	50.279	51.4208	49.8393	50.6122	50.4835	50.5728	51.1783	51.0288	50.2879	50.7604	51.5435	50.0153	51.0405	50.5898	50.0903	51.059	50.7151	51.2114	51.0717	50.7801
50.2	50.218	50.5864	51.6191	50.0601	50.3788	51.5147	49.9352	50.7132	50.5727	50.6653	51.2701	51.1349	50.3913	50.8519	51.6489	50.1161	51.1412	50.6926	50.1844	51.1545	50.8098	51.3224	51.1728	50.8803
50.3	50.3158	50.6821	51.7148	50.16	50.4795	51.6093	50.0296	50.8151	50.6619	50.7575	51.3617	51.2395	50.4954	50.9434	51.7535	50.2174	51.2402	50.7964	50.2774	51.2503	50.9049	51.4327	51.2745	50.9808
50.4	50.4123	50.7776	51.8093	50.2591	50.581	51.7046	50.1228	50.9178	50.7512	50.8496	51.453	51.3428	50.6001	51.035	51.8573	50.3193	51.3377	50.901	50.3695	51.3465	51.0005	51.542	51.3769	51.0815
50.5	50.5078	50.8732	51.9027	50.3576	50.6835	51.8008	50.2147	51.0214	50.8409	50.9417	51.5442	51.4448	50.7055	51.1267	51.9605	50.4218	51.4337	51.0066	50.4608	51.4431	51.0967	51.6502	51.4801	51.1827
50.6	50.6023	50.9688	51.9949	50.4554	50.7869	51.898	50.3056	51.126	50.9309	51.0338	51.6352	51.5457	50.8116	51.2187	52.0629	50.5249	51.5281	51.1131	50.5513	51.5403	51.1934	51.7574	51.5841	51.2843
50.7	50.6959	51.0645	52.0862	50.5526	50.8913	51.9963	50.3955	51.2316	51.0215	51.1262	51.7261	51.6454	50.9186	51.311	52.1647	50.6287	51.6212	51.2207	50.6412	51.638	51.2908	51.8635	51.6891	51.3865
50.8	50.7887	51.1604	52.1767	50.6492	50.9967	52.0959	50.4845	51.3381	51.1127	51.219	51.817	51.7442	51.0264	51.4037	52.2659	50.7332	51.7129	51.3293	50.7305	51.7364	51.3888	51.9688	51.7951	51.4892
50.9	50.8807	51.2565	52.2664	50.7453	51.1032	52.1967	50.5726	51.4458	51.2046	51.3122	51.9078	51.8421	51.1352	51.4969	52.3665	50.8384	51.8034	51.4391	50.8194	51.8356	51.4875	52.0731	51.9023	51.5925
51	50.9722	51.353	52.3554	50.841	51.2108	52.299	50.66	51.5545	51.2974	51.4059	51.9988	51.9392	51.245	51.5907	52.4666	50.9444	51.8925	51.5499	50.9078	51.9355	51.587	52.1766	52.0106	51.6966
51.1	51.0631	51.4499	52.4438	50.9362	51.3195	52.4028	50.7468	51.6636	51.3912	51.5004	52.0898	52.0356	51.3558	51.6851	52.5661	51.0511	51.9806	51.6614	50.9959	52.0363	51.6872	52.2793	52.1201	51.8014
51.2	51.1537	51.5473	52.5317	51.031	51.4295	52.5083	50.8331	51.7717	51.4861	51.5956	52.1811	52.1315	51.4678	51.7803	52.6651	51.1586	52.0675	51.7722	51.0838	52.138	51.7883	52.3812	52.231	51.9071
51.3	51.2439	51.6452	52.6192	51.1255	51.5406	52.6155	50.9189	51.8786	51.5822	51.6917	52.2725	52.2268	51.581	51.8762	52.7637	51.267	52.1533	51.8822	51.1716	52.2408	51.8902	52.4824	52.343	52.0137
51.4	51.3339	51.7437	52.7065	51.2196	51.6526	52.7246	51.0043	51.9845	51.6797	51.7889	52.3642	52.3217	51.6942	51.9731	52.8619	51.3763	52.2382	51.9915	51.2593	52.3446	51.9931	52.5829	52.4543	52.1212
51.5	51.4238	51.8429	52.7935	51.3135	51.7641	52.835	51.0895	52.0894	51.7786	51.8872	52.4562	52.4164	51.8064	52.0709	52.9596	51.4856	52.3221	52.1	51.347	52.4496	52.0969	52.6827	52.5648	52.2297
51.6	51.5137	51.9429	52.8805	51.4072	51.8749	52.9445	51.1745	52.1933	51.8791	51.9867	52.5486	52.5108	51.9177	52.1697	53.057	51.5937	52.4052	52.2079	51.4349	52.5558	52.2018	52.7819	52.6744	52.3393
51.7	51.6037	52.0437	52.9674	51.5007	51.9852	53.0531	51.2594	52.2964	51.9813	52.0876	52.6414	52.6051	52.028	52.2697	53.1541	51.7006	52.4874	52.3152	51.5229	52.6633	52.3076	52.8805	52.7831	52.4501
51.8	51.6938	52.1454	53.0544	51.5941	52.0948	53.1608	51.3443	52.3986	52.0853	52.1901	52.7346	52.6994	52.1374	52.3709	53.2509	51.8064	52.5689	52.4219	51.6113	52.7722	52.4146	52.9787	52.8911	52.5605
51.9	51.7842	52.248	53.1416	51.6873	52.2039	53.2676	51.4293	52.5	52.1913	52.2941	52.8284	52.7937	52.2459	52.4734	53.3474	51.911	52.6496	52.528	51.7	52.8825	52.5227	53.0763	52.9984	52.6694
52	51.8751	52.3517	53.229	51.7805	52.3124	53.3737	51.5145	52.6007	52.2992	52.3998	52.9228	52.8882	52.3536	52.5773	53.4437	52.0146	52.7298	52.6335	51.7891	52.9943	52.6319	53.1735	53.1049	52.7768
52.1	51.9664	52.4565	53.3169	51.8737	52.4205	53.479	51.6	52.7008	52.4071	52.5073	53.0178	52.983	52.4606	52.6826	53.5397	52.1172	52.8093	52.7386	51.8788	53.1063	52.7424	53.2702	53.2106	52.8828
52.2	52.0582	52.5625	53.4052	51.967	52.528	53.5837	51.6859	52.8002	52.5138	52.6163	53.1134	53.0782	52.5667	52.7895	53.6356	52.2188	52.8884	52.8432	51.9691	53.2171	52.8532	53.3667	53.3157	52.9875
52.3	52.1508	52.6697	53.494	52.0603	52.6352	53.6877	51.7723	52.8991	52.6193	52.7245	53.2098	53.1738	52.6722	52.898	53.7314	52.3195	52.967	52.9473	52.0602	53.3267	52.9629	53.4628	53.4202	53.0908
52.4	52.2441	52.7782	53.5835	52.1537	52.7419	53.791	51.8592	52.9975	52.7237	52.8315	53.307	53.27	52.777	53.0082	53.8271	52.4194	53.0451	53.0511	52.152	53.4351	53.0714	53.5586	53.524	53.193
52.5	52.3383	52.8882	53.6738	52.2473	52.8483	53.8938	51.9468	53.0955	52.8271	52.9375	53.4049	53.3668	52.8811	53.1184	53.9227	52.5185	53.123	53.1544	52.2447	53.5425	53.179	53.6542	53.6273	53.2941
52.6	52.4335	52.9986	53.7649	52.3411	52.9543	53.9961	52.0351	53.193	52.9296	53.0424	53.5038	53.4644	52.9847	53.2273	54.0182	52.6168	53.2005	53.2575	52.3383	53.649	53.2855	53.7496	53.7299	53.3941
52.7	52.5298	53.1079	53.8569	52.4352	53.06	54.098	52.1242	53.2903	53.0312	53.1464	53.6036	53.5628	53.0877	53.3352	54.1138	52.7144	53.2779	53.3602	52.4331	53.7545	53.3912	53.8448	53.832	53.4932
52.8	52.6272	53.2158	53.95	52.5295	53.1654	54.1994	52.2143	53.3873	53.132	53.2495	53.7043	53.6621	53.1902	53.442	54.2093	52.8113	53.355	53.4627	52.5289	53.8593	53.496	53.9399	53.9337	53.5913
52.9	52.7259	53.3225	54.0442	52.6242	53.2705	54.3004	52.3055	53.484	53.2321	53.3517	53.8061	53.7625	53.2923	53.5478	54.305	52.9077	53.4321	53.5649	52.626	53.9634	53.6001	54.0349	54.0348	53.6887
53	52.826	53.428	54.1396	52.7192	53.3754	54.4011	52.3977	53.5806	53.3316	53.4531	53.909	53.864	53.3939	53.6527	54.4007	53.0034	53.5091	53.6669	52.7244	54.0669	53.7034	54.1299	54.1354	53.7853
53.1	52.9275	53.5325	54.2363	52.8147	53.4802	54.5015	52.4911	53.6771	53.4305	53.5538	54.013	53.9668	53.4951	53.7568	54.4965	53.0987	53.5861	53.7688	52.8242	54.1697	53.8061	54.225	54.2357	53.8812
53.2	53.0306	53.636	54.3345	52.9106	53.5847	54.6017	52.5859	53.7736	53.5289	53.6538	54.1182	54.0708	53.5959	53.8601	54.5925	53.1935	53.6632	53.8705	52.9254	54.2722	53.9082	54.32	54.3355	53.9765
53.3	53.1354	53.7386	54.4341	53.007	53.6891	54.7017	52.682	53.8701	53.6269	53.7532	54.2246	54.1763	53.6964	53.9628	54.6887	53.288	53.7404	53.9721	53.0282	54.3742	54.0098	54.4152	54.435	54.0713
53.4	53.242	53.8403	54.5354	53.1039	53.7934	54.8016	52.7796	53.9666	53.7246	53.852	54.3323	54.2833	53.7967	54.065	54.7851	53.382	53.8179	54.0737	53.1327	54.4759	54.1109	54.5105	54.5341	54.1657
53.5	53.3504	53.9412	54.6383	53.2015	53.8976	54.9013	52.8788	54.0633	53.822	53.9503	54.4413	54.3919	53.8966	54.1666	54.8817	53.4758	53.8955	54.1752	53.2389	54.5774	54.2117	54.606	54.6329	54.2597
53.6	53.4592	54.0414	54.7431	53.2997	54.0018	55.001	52.9797	54.1601	53.9192	54.0481	54.5518	54.5022	53.9964	54.2678	54.9786	53.5693	53.9735	54.2767	53.3469	54.6787	54.3121	54.7017	54.7314	54.3534
53.7	53.5667	54.141	54.8497	53.3985	54.1059	55.1007	53.0823	54.2572	54.0162	54.1455	54.6622	54.6135	54.0961	54.3687	55.0759	53.6626	54.0519	54.3782	53.4556	54.78	54.4123	54.7976	54.8296	54.4468
53.8	53.6732	54.2399	54.9583	53.4981	54.21	55.2004	53.1868	54.3545	54.1133	54.2425	54.7718	54.7237	54.1956	54.4693	55.1735	53.7558	54.1307	54.4798	53.5634	54.8812	54.5123	54.8938	54.9277	54.5402
53.9	53.7785	54.3384	55.0684	53.5984	54.3142	55.3002	53.2932	54.4523	54.2103	54.3392	54.8806	54.8326	54.295	54.5698	55.2714	53.8489	54.2099	54.5815	53.6705	54.9826	54.6121	54.9904	55.0255	54.6334
54	53.8829	54.4365	55.1777	53.6995	54.4185	55.4001	53.4014	54.5504	54.3075	54.4357	54.9885	54.9403	54.3944	54.6701	55.3698	53.9419	54.2898	54.6833	53.7769	55.0841	54.7119	55.0874	55.1231	54.7267
54.1	53.9863	54.5341	55.2864	53.8014	54.5228	55.5002	53.5093	54.649	54.4049	54.532	55.0957	55.047	54.4938	54.7704	55.4686	54.0349	54.3702	54.7853	53.8825	55.1859	54.8117	55.1848	55.2206	54.82
54.2	54.089	54.6315	55.3944	53.9043	54.6273	55.6005	53.6166	54.7481	54.5025	54.6282	55.2021	55.1527	54.5932	54.8708	55.5679	54.1279	54.4513	54.8874	53.9875	55.288	54.9115	55.2826	55.3179	54.9135
54.3	54.1908	54.7287	55.5017	54.0081	54.7319	55.7011	53.7233	54.8478	54.6004	54.7243	55.3079	55.2574	54.6927	54.9713	55.6677	54.2211	54.5331	54.9898	54.0919	55.3905	55.0115	55.381	55.4152	55.0072
54.4	54.2919	54.8257	55.6084	54.1128	54.8367	55.802	53.8295	54.9481	54.6988	54.8203	55.4131	55.3613	54.7923	55.0721	55.768	54.3144	54.6157	55.0925	54.1957	55.4935	55.1116	55.4799	55.5123	55.1012
54.5	54.3925	54.9227	55.7147	54.2185	54.9417	55.9032	53.9351	55.0491	54.7976	54.9164	55.5177	55.4645	54.892	55.1731	55.8689	54.4079	54.6991	55.1954	54.2989	55.5971	55.212	55.5794	55.6095	55.1955
54.6	54.4924	55.0196	55.8204	54.3253	55.047	56.0049	54.0402	55.1508	54.8969	55.0126	55.6217	55.5669	54.9919	55.2746	55.9704	54.5016	54.7835	55.2987	54.4016	55.7013	55.3128	55.6795	55.7066	55.2904
54.7	54.5919	55.1166	55.9257	54.4332	55.1525	56.107	54.1449	55.2534	54.9969	55.1089	55.7253	55.6688	55.0921	55.3765	56.0726	54.5957	54.8688	55.4024	54.5039	55.8063	55.4139	55.7803	55.8038	55.3857
54.8	54.691	55.2137	56.0305	54.5423	55.2583	56.2096	54.249	55.3568	55.0976	55.2054	55.8285	55.7701	55.1925	55.4789	56.1754	54.6901	54.9551	55.5064	54.6057	55.9121	55.5154	55.8818	55.901	55.4817
54.9	54.7897	55.3111	56.1351	54.6509	55.3645	56.3127	54.3528	55.4611	55.1991	55.3022	55.9313	55.871	55.2932	55.5819	56.2789	54.7849	55.0426	55.6108	54.7071	56.0187	55.6175	55.984	55.9982	55.5783
55	54.8882	55.4087	56.2393	54.7581	55.471	56.4164	54.4562	55.5663	55.3014	55.3992	56.0337	55.9716	55.3943	55.6857	56.3831	54.8801	55.1311	55.7158	54.8081	56.1264	55.7202	56.0871	56.0956	55.6757
55.1	54.9865	55.5067	56.3433	54.8639	55.578	56.5208	54.5592	55.6726	55.4047	55.4966	56.1359	56.0718	55.4958	55.7902	56.4881	54.9759	55.2209	55.8212	54.9088	56.2351	55.8235	56.191	56.1931	55.7739
55.2	55.0846	55.6051	56.4471	54.9684	55.6853	56.6258	54.6619	55.78	55.5089	55.5944	56.2378	56.1718	55.5977	55.8956	56.5939	55.0722	55.3119	55.9271	55.0092	56.3449	55.9275	56.2957	56.2907	55.873
55.3	55.1828	55.7039	56.5507	55.0717	55.7931	56.7316	54.7643	55.8886	55.6142	55.6927	56.3395	56.2718	55.7	56.0019	56.7006	55.1691	55.4042	56.0336	55.1093	56.4559	56.0322	56.4014	56.3886	55.973
55.4	55.2809	55.8034	56.6542	55.1739	55.9014	56.8381	54.8664	55.9983	55.7207	55.7916	56.441	56.3716	55.8029	56.1092	56.808	55.2666	55.4979	56.1407	55.2092	56.5682	56.1378	56.5081	56.4866	56.0741
55.5	55.3792	55.9035	56.7577	55.2751	56.0102	56.9455	54.9683	56.1092	55.8284	55.891	56.5425	56.4715	55.9063	56.2177	56.9159	55.3649	55.5931	56.2484	55.3089	56.68	56.2443	56.6151	56.5849	56.1764
55.6	55.4776	56.0042	56.8611	55.3753	56.1195	57.0537	55.0699	56.2214	55.9374	55.991	56.6438	56.5715	56.0102	56.3273	57.0222	55.4639	55.6897	56.3568	55.4085	56.7904	56.3518	56.7202	56.6834	56.2798
55.7	55.5763	56.1058	56.9646	55.4747	56.2294	57.1628	55.1713	56.3329	56.0477	56.0917	56.7452	56.6717	56.1148	56.4382	57.1267	55.5637	55.7879	56.4658	55.508	56.8994	56.4603	56.8232	56.7823	56.3845
55.8	55.6753	56.2082	57.0681	55.5733	56.3399	57.2719	55.2726	56.4432	56.1596	56.1932	56.8466	56.7722	56.2201	56.5504	57.2296	55.6643	55.8877	56.5756	55.6073	57.0071	56.5699	56.9243	56.8814	56.4905
55.9	55.7746	56.3115	57.1718	55.6713	56.451	57.3792	55.3737	56.5523	56.2719	56.2954	56.9481	56.873	56.326	56.6633	57.3309	55.7659	55.9892	56.6862	55.7066	57.1135	56.6806	57.0237	56.9809	56.598
56	55.8745	56.4158	57.2757	55.7687	56.5628	57.4845	55.4748	56.6604	56.3831	56.3985	57.0497	56.9743	56.4327	56.7749	57.4308	55.8684	56.0925	56.7975	55.806	57.2188	56.7926	57.1214	57.0808	56.707
56.1	55.9749	56.5212	57.3798	55.8657	56.6753	57.5881	55.5757	56.7674	56.4932	56.5026	57.1515	57.0761	56.5401	56.8851	57.5293	55.9719	56.1975	56.9094	55.9053	57.323	56.9055	57.2175	57.1811	56.8175
56.2	56.0759	56.6277	57.4841	55.9623	56.7885	57.69	55.6766	56.8734	56.6021	56.6076	57.2535	57.1784	56.6484	56.9939	57.6266	56.0765	56.3043	57.0204	56.0047	57.4262	57.0172	57.3122	57.2818	56.929
56.3	56.1776	56.7354	57.5888	56.0586	56.9022	57.7904	55.7775	56.9786	56.7101	56.7136	57.3558	57.2814	56.7575	57.1014	57.7227	56.1822	56.4131	57.1304	56.1042	57.5284	57.1274	57.4056	57.383	57.0393
56.4	56.28	56.8444	57.6939	56.1547	57.0144	57.8893	55.8784	57.083	56.8171	56.8206	57.4584	57.3852	56.8675	57.2077	57.8178	56.289	56.5239	57.2393	56.2038	57.6297	57.2362	57.4979	57.4847	57.1485
56.5	56.3833	56.9533	57.7994	56.2507	57.1249	57.9869	55.9793	57.1866	56.9233	56.9289	57.5613	57.4898	56.9767	57.3129	57.9119	56.397	56.6361	57.3471	56.3036	57.7301	57.3437	57.5892	57.5869	57.2566
56.6	56.4875	57.0607	57.9053	56.3467	57.2337	58.0833	56.0803	57.2896	57.0286	57.0382	57.6647	57.5953	57.0842	57.4171	58.0052	56.5063	56.7487	57.4541	56.4037	57.8298	57.45	57.6795	57.6896	57.3637
56.7	56.5927	57.1665	58.0118	56.4428	57.341	58.1786	56.1814	57.392	57.1331	57.1489	57.7685	57.7018	57.1901	57.5204	58.0977	56.6164	56.8615	57.56	56.5039	57.9288	57.5551	57.7691	57.7929	57.4699
56.8	56.6989	57.2709	58.1188	56.539	57.4469	58.2729	56.2826	57.4938	57.237	57.2602	57.8728	57.8094	57.2945	57.6228	58.1896	56.7254	56.9746	57.6651	56.6045	58.0271	57.6591	57.858	57.8968	57.5752
56.9	56.8062	57.3739	58.2264	56.6355	57.5514	58.3662	56.3839	57.5952	57.3402	57.3703	57.9776	57.9181	57.3975	57.7245	58.2809	56.8332	57.088	57.7693	56.7053	58.1249	57.7623	57.9463	58.0013	57.6797
57	56.9147	57.4756	58.3347	56.7324	57.6547	58.4588	56.4854	57.6963	57.4429	57.4791	58.0831	58.028	57.4991	57.8255	58.3717	56.9399	57.2016	57.8727	56.8065	58.2222	57.8645	58.0343	58.1065	57.7836
57.1	57.0245	57.5761	58.4436	56.8297	57.7568	58.5507	56.5871	57.797	57.5451	57.5868	58.1892	58.1391	57.5994	57.9259	58.4622	57.0455	57.3155	57.9753	56.9081	58.319	57.966	58.122	58.2124	57.8868
57.2	57.1356	57.6755	58.5534	56.9276	57.8579	58.642	56.6891	57.8975	57.6469	57.6933	58.296	58.2496	57.6985	58.0259	58.5525	57.1501	57.4296	58.0771	57.0102	58.4154	58.0668	58.2096	58.319	57.9894
57.3	57.2477	57.7738	58.6639	57.0261	57.9581	58.7329	56.7913	57.9978	57.7483	57.7988	58.4035	58.3588	57.7966	58.1254	58.6425	57.2538	57.5439	58.1782	57.1126	58.5116	58.167	58.2971	58.4263	58.0916
57.4	57.3585	57.8711	58.7753	57.1254	58.0574	58.8233	56.8938	58.098	57.8494	57.9033	58.5118	58.4667	57.8935	58.2246	58.7325	57.3567	57.6585	58.2786	57.2156	58.6075	58.2667	58.3848	58.5344	58.1933
57.5	57.4679	57.9675	58.8875	57.2254	58.156	58.9135	56.9966	58.1982	57.9503	58.0069	58.6209	58.5734	57.9896	58.3236	58.8225	57.4587	57.7733	58.3783	57.3191	58.7032	58.366	58.4726	58.6433	58.2947
57.6	57.5759	58.0631	59.0004	57.3264	58.254	59.0036	57.0997	58.2985	58.051	58.1097	58.7309	58.6789	58.0847	58.4224	58.9127	57.56	57.8884	58.4774	57.4232	58.7988	58.4649	58.5609	58.753	58.3959
57.7	57.6826	58.158	59.1118	57.4284	58.3514	59.0937	57.2033	58.3989	58.1516	58.2117	58.8418	58.7834	58.1791	58.5211	59.0031	57.6607	58.0036	58.5759	57.5279	58.8943	58.5637	58.6496	58.8622	58.4969
57.8	57.7881	58.2523	59.2213	57.5315	58.4484	59.1838	57.3072	58.4994	58.2521	58.3131	58.9537	58.8867	58.2727	58.6199	59.0938	57.7607	58.1191	58.6739	57.6332	58.9899	58.6623	58.7389	58.97	58.5978
57.9	57.8925	58.3459	59.3292	57.6357	58.5451	59.274	57.4116	58.6003	58.3527	58.4138	59.0654	58.9891	58.3657	58.7188	59.185	57.8603	58.2347	58.7714	57.7393	59.0856	58.7608	58.829	59.0764	58.6987
58	57.996	58.4391	59.4354	57.7413	58.6415	59.3646	57.5164	58.7014	58.4534	58.514	59.1757	59.0906	58.4582	58.8179	59.2767	57.9594	58.3506	58.8683	57.846	59.1814	58.8594	58.9199	59.1817	58.7996
58.1	58.0985	58.5319	59.5402	57.8482	58.7379	59.4555	57.6217	58.803	58.5542	58.6138	59.2847	59.1911	58.5502	58.9172	59.369	58.0581	58.4667	58.9649	57.9534	59.2774	58.9582	59.0118	59.2857	58.9007
58.2	58.2002	58.6244	59.6436	57.9566	58.8342	59.547	57.7275	58.905	58.6553	58.7132	59.3924	59.2909	58.6419	59.017	59.462	58.1566	58.5829	59.061	58.0617	59.3738	59.0571	59.1049	59.3886	59.0019
58.3	58.3012	58.7166	59.7457	58.0653	58.9305	59.639	57.8339	59.0076	58.7566	58.8122	59.4989	59.3898	58.7332	59.1172	59.5559	58.2548	58.6994	59.1567	58.1708	59.4704	59.1564	59.1991	59.4904	59.1035
58.4	58.4016	58.8086	59.8467	58.1724	59.0271	59.7318	57.9408	59.1109	58.8583	58.9111	59.6042	59.488	58.8243	59.2179	59.6506	58.3528	58.816	59.2521	58.2807	59.5675	59.2561	59.2948	59.5911	59.2054
58.5	58.5015	58.9006	59.9466	58.278	59.1239	59.8254	58.0484	59.2148	58.9605	59.0098	59.7085	59.5855	58.9152	59.3193	59.7464	58.4507	58.9328	59.3472	58.3916	59.6651	59.3563	59.392	59.691	59.3077
58.6	58.6009	58.9925	60.0456	58.3822	59.2211	59.9199	58.1565	59.3195	59.0631	59.1084	59.8117	59.6825	59.0061	59.4214	59.8434	58.5486	59.0497	59.442	58.5033	59.7632	59.4571	59.4907	59.7899	59.4105
58.7	58.6999	59.0846	60.1437	58.485	59.3188	60.0154	58.2653	59.425	59.1662	59.2069	59.914	59.7788	59.097	59.5243	59.9415	58.6466	59.1669	59.5366	58.616	59.8619	59.5586	59.5912	59.8879	59.5139
58.8	58.7987	59.1767	60.241	58.5866	59.417	60.1121	58.3748	59.5314	59.27	59.3056	60.0154	59.8746	59.188	59.628	60.041	58.7446	59.2842	59.631	58.7284	59.9613	59.6608	59.6936	59.9852	59.618
58.9	58.8974	59.2692	60.3378	58.6869	59.5159	60.2101	58.4851	59.6388	59.3744	59.4044	60.1159	59.97	59.2792	59.7328	60.1419	58.8428	59.4016	59.7252	58.8395	60.0614	59.7639	59.798	60.0818	59.7228
59	58.9959	59.3619	60.434	58.7862	59.6157	60.3094	58.596	59.7472	59.4796	59.5034	60.2156	60.065	59.3707	59.8386	60.2443	58.9413	59.5192	59.8193	58.9495	60.1624	59.868	59.9046	60.1777	59.8284
59.1	59.0945	59.4551	60.5297	58.8844	59.7163	60.4101	58.7078	59.8568	59.5855	59.6027	60.3147	60.1596	59.4625	59.9456	60.3483	59.0401	59.6369	59.9133	59.0585	60.2642	59.9731	60.0134	60.273	59.9349
59.2	59.1932	59.5487	60.6252	58.9817	59.8179	60.5125	58.8198	59.9676	59.6924	59.7023	60.413	60.2539	59.5547	60.0538	60.454	59.1392	59.7548	60.0072	59.1664	60.367	60.0794	60.1238	60.3677	60.0424
59.3	59.2921	59.6429	60.7205	59.0781	59.9205	60.6165	58.9305	60.0795	59.8002	59.8024	60.5108	60.348	59.6475	60.1633	60.5615	59.2388	59.8728	60.1011	59.2734	60.4708	60.1868	60.2335	60.4619	60.1509
59.4	59.3913	59.7377	60.8156	59.1737	60.0244	60.7223	59.04	60.1905	59.909	59.9029	60.608	60.4418	59.7408	60.2736	60.671	59.339	59.9909	60.195	59.3795	60.5756	60.2956	60.3425	60.5558	60.2605
59.5	59.4909	59.8333	60.9107	59.2686	60.1295	60.8299	59.1483	60.2998	60.0189	60.0041	60.7048	60.5356	59.8348	60.3825	60.7811	59.4397	60.1092	60.2889	59.4847	60.6816	60.4058	60.4509	60.6492	60.3713
59.6	59.591	59.9296	61.006	59.3629	60.2361	60.9373	59.2554	60.4076	60.1298	60.1059	60.8011	60.6292	59.9295	60.4898	60.8902	59.5411	60.2275	60.3829	59.5892	60.7888	60.5175	60.5586	60.7423	60.4833
59.7	59.6917	60.0269	61.1015	59.4567	60.3441	61.0432	59.3614	60.5139	60.2419	60.2085	60.8971	60.7228	60.0251	60.5957	60.9983	59.6432	60.346	60.4771	59.6929	60.8973	60.6288	60.6657	60.8352	60.5949
59.8	59.7931	60.1251	61.1972	59.55	60.4537	61.1478	59.4664	60.6189	60.3529	60.3118	60.9928	60.8165	60.1216	60.7001	61.1054	59.7461	60.4646	60.5714	59.7959	61.0071	60.7386	60.7722	60.9279	60.7047
59.9	59.8952	60.2243	61.2934	59.6429	60.5645	61.2512	59.5704	60.7226	60.4624	60.416	61.0883	60.9102	60.219	60.8033	61.2118	59.8499	60.5833	60.6658	59.8983	61.1179	60.847	60.8783	61.0205	60.8128
60	59.9981	60.3247	61.3902	59.7356	60.6741	61.3533	59.6734	60.8251	60.5706	60.5212	61.1836	61.004	60.3176	60.9053	61.3173	59.9546	60.7021	60.7605	60.0001	61.2276	60.9541	60.9839	61.113	60.9193
60.1	60.1021	60.4263	61.4875	59.8281	60.7824	61.4544	59.7756	60.9266	60.6774	60.6274	61.2788	61.0981	60.4173	61.0061	61.4221	60.0603	60.8209	60.8555	60.1014	61.3361	61.0599	61.0892	61.2054	61.0244
60.2	60.207	60.5292	61.5857	59.9204	60.8893	61.5545	59.877	61.027	60.7829	60.7347	61.3739	61.1923	60.5182	61.1058	61.5263	60.1671	60.9399	60.9507	60.2023	61.4434	61.1645	61.1941	61.298	61.1281
60.3	60.3131	60.6334	61.6846	60.0127	60.9949	61.6538	59.9776	61.1266	60.8873	60.8432	61.4691	61.2869	60.6205	61.2046	61.6299	60.2751	61.0589	61.0462	60.3028	61.5495	61.268	61.2988	61.3906	61.2306
60.4	60.4204	60.7391	61.7845	60.1051	61.0993	61.7522	60.0775	61.2253	60.9905	60.9529	61.5644	61.3818	60.7241	61.3024	61.733	60.3842	61.178	61.1422	60.4029	61.6546	61.3706	61.4032	61.4834	61.3319
60.5	60.5291	60.8464	61.8855	60.1975	61.2027	61.8499	60.1767	61.3233	61.0927	61.0636	61.6597	61.477	60.8292	61.3994	61.8356	60.4947	61.2972	61.2385	60.5028	61.7587	61.4722	61.5075	61.5764	61.4322
60.6	60.6391	60.9552	61.9876	60.2902	61.305	61.947	60.2754	61.4207	61.1939	61.1734	61.7553	61.5728	60.9359	61.4956	61.9378	60.6051	61.4165	61.3352	60.6024	61.8619	61.5729	61.6116	61.6696	61.5316
60.7	60.7501	61.0651	62.0911	60.3832	61.4064	62.0436	60.3735	61.5176	61.2943	61.2821	61.8512	61.669	61.0443	61.5911	62.0398	60.7139	61.5358	61.4324	60.7018	61.9642	61.6729	61.7157	61.7633	61.6302
60.8	60.8595	61.1744	62.1958	60.4765	61.5069	62.1397	60.4712	61.614	61.3938	61.3898	61.9474	61.7658	61.1527	61.686	62.1414	60.8211	61.6551	61.5301	60.8012	62.0657	61.7722	61.8198	61.8573	61.728
60.9	60.9672	61.2829	62.3021	60.5703	61.6066	62.2355	60.5684	61.7101	61.4926	61.4965	62.0439	61.8632	61.26	61.7803	62.2429	60.9268	61.7745	61.6283	60.9004	62.1665	61.8709	61.9239	61.9518	61.8253
61	61.0733	61.3907	62.41	60.6646	61.7056	62.3311	60.6652	61.8059	61.5907	61.6022	62.1409	61.9613	61.3664	61.8742	62.3443	61.0311	61.894	61.7271	60.9997	62.2666	61.9691	62.0281	62.0467	61.9221
61.1	61.1779	61.4977	62.5195	60.7596	61.804	62.4264	60.7618	61.9015	61.6883	61.7069	62.2385	62.0601	61.4717	61.9677	62.4456	61.1341	62.0134	61.8265	61.099	62.366	62.0669	62.1325	62.1423	62.0185
61.2	61.2811	61.6041	62.6307	60.8552	61.9019	62.5218	60.858	61.9971	61.7853	61.8108	62.3365	62.1596	61.5762	62.0609	62.5469	61.2359	62.133	61.9265	61.1984	62.465	62.1643	62.237	62.2385	62.1147
61.3	61.383	61.7098	62.7412	60.9517	61.9992	62.6171	60.9541	62.0926	61.8818	61.9138	62.4353	62.26	61.6798	62.1539	62.6482	61.3367	62.2525	62.0272	61.298	62.5634	62.2614	62.3418	62.3354	62.2106
61.4	61.4837	61.8149	62.8507	61.049	62.0962	62.7125	61.0501	62.1883	61.978	62.016	62.5347	62.3613	61.7825	62.2467	62.7498	61.4364	62.3721	62.1287	61.3978	62.6615	62.3584	62.4469	62.4331	62.3066
61.5	61.5834	61.9194	62.9591	61.1473	62.1929	62.8082	61.146	62.2842	62.0739	62.1174	62.6348	62.4635	61.8845	62.3394	62.8515	61.5353	62.4916	62.2308	61.4979	62.7592	62.4552	62.5523	62.5316	62.4026
61.6	61.682	62.0233	63.0665	61.2466	62.2893	62.9041	61.2418	62.3804	62.1696	62.2181	62.7358	62.5667	61.9858	62.4322	62.9535	61.6334	62.6112	62.3338	61.5983	62.8566	62.552	62.6582	62.6309	62.4988
61.7	61.7798	62.1267	63.173	61.347	62.3856	63.0004	61.3377	62.477	62.2651	62.318	62.8377	62.6709	62.0863	62.525	63.0559	61.7308	62.7308	62.4375	61.6991	62.9538	62.6489	62.7645	62.7312	62.5952
61.8	61.8768	62.2296	63.2786	61.4486	62.4818	63.0972	61.4336	62.574	62.3605	62.4173	62.9405	62.7762	62.1863	62.6179	63.1587	61.8277	62.8504	62.5421	61.8003	63.0509	62.7459	62.8713	62.8325	62.6921
61.9	61.9731	62.332	63.3834	61.5515	62.5781	63.1946	61.5297	62.6717	62.456	62.516	63.0443	62.8827	62.2856	62.7111	63.2619	61.9241	62.97	62.6476	61.9021	63.1478	62.8432	62.9787	62.9348	62.7894
62	62.0688	62.4339	63.4874	61.6557	62.6744	63.2926	61.626	62.7699	62.5515	62.6141	63.1491	62.9903	62.3845	62.8045	63.3657	62.0201	63.0896	62.754	62.0044	63.2448	62.9407	63.0867	63.0382	62.8873
62.1	62.1641	62.5354	63.5907	61.7614	62.7708	63.3913	61.7225	62.869	62.6471	62.7116	63.2551	63.0992	62.4828	62.8984	63.4701	62.1158	63.2088	62.8614	62.1073	63.3417	63.0386	63.1954	63.1428	62.986
62.2	62.259	62.6365	63.6933	61.8687	62.8675	63.4909	61.8194	62.9689	62.743	62.8086	63.3622	63.2094	62.5807	62.9927	63.5752	62.2114	63.3263	62.9697	62.2109	63.4388	63.137	63.3048	63.2486	63.0855
62.3	62.3536	62.7372	63.7953	61.9775	62.9646	63.5915	61.9166	63.0697	62.8392	62.9052	63.4706	63.3202	62.6782	63.0875	63.681	62.3069	63.4418	63.0791	62.3152	63.5361	63.2359	63.4149	63.3557	63.1859
62.4	62.448	62.8376	63.8967	62.0871	63.062	63.693	62.0143	63.1715	62.9357	63.0013	63.5801	63.4296	62.7754	63.1829	63.7876	62.4024	63.5555	63.1893	62.4202	63.6336	63.3355	63.5259	63.4642	63.2874
62.5	62.5424	62.9377	63.9977	62.1958	63.1599	63.7957	62.1124	63.2745	63.0327	63.097	63.6886	63.5379	62.8723	63.279	63.8951	62.4981	63.6675	63.299	62.5262	63.7314	63.4358	63.6378	63.5738	63.39
62.6	62.6369	63.0374	64.0982	62.3038	63.2584	63.8996	62.2111	63.3787	63.1302	63.1924	63.7961	63.6449	62.969	63.3759	64.0035	62.594	63.7779	63.4079	62.633	63.8295	63.5369	63.7506	63.683	63.4938
62.7	62.7315	63.137	64.1983	62.4111	63.3575	64.0047	62.3104	63.4842	63.2283	63.2875	63.9024	63.7509	63.0654	63.4736	64.1129	62.6903	63.8867	63.5159	62.7407	63.9281	63.6388	63.864	63.7912	63.5991
62.8	62.8263	63.2363	64.298	62.5176	63.4573	64.1113	62.4103	63.5911	63.3271	63.3822	64.0076	63.8559	63.1617	63.5722	64.2234	62.787	63.9941	63.6232	62.8495	64.0272	63.7417	63.9765	63.8985	63.7058
62.9	62.9215	63.3353	64.3975	62.6235	63.5579	64.2193	62.5109	63.6995	63.4265	63.4768	64.1119	63.9599	63.258	63.6718	64.335	62.8842	64.1003	63.7296	62.9593	64.1269	63.8457	64.0881	64.0051	63.8141
63	63.0171	63.4343	64.4967	62.7287	63.6594	64.3288	62.6123	63.8094	63.5268	63.5711	64.2151	64.0631	63.3541	63.7725	64.4474	62.9821	64.2052	63.8353	63.0702	64.2271	63.9508	64.1988	64.1108	63.924
63.1	63.1133	63.533	64.5957	62.8333	63.7619	64.4382	62.7145	63.9192	63.628	63.6653	64.3175	64.1655	63.4503	63.8743	64.5586	63.0807	64.3089	63.9404	63.1801	64.3281	64.0571	64.3086	64.2158	64.0337
63.2	63.2101	63.6317	64.6947	62.9372	63.8654	64.5465	62.8176	64.0279	63.7302	63.7593	64.4189	64.2673	63.5465	63.9773	64.6685	63.1801	64.4117	64.0447	63.2881	64.4298	64.1646	64.4175	64.32	64.1422
63.3	63.3077	63.7302	64.7935	63.0406	63.97	64.6537	62.9216	64.1355	63.8334	63.8532	64.5196	64.3684	63.6428	64.0816	64.777	63.2806	64.5135	64.1484	63.3943	64.5324	64.2736	64.5257	64.4236	64.2495
63.4	63.4062	63.8287	64.8923	63.1434	64.0757	64.76	63.0266	64.2422	63.9377	63.9472	64.6194	64.469	63.7393	64.1873	64.8843	63.382	64.6146	64.2515	63.4988	64.6358	64.384	64.633	64.5266	64.3556
63.5	63.5056	63.9272	64.9912	63.2457	64.1828	64.8652	63.1326	64.3479	64.0431	64.0411	64.7185	64.5692	63.8359	64.2945	64.9905	63.4847	64.7149	64.354	63.6018	64.7402	64.4943	64.7395	64.6289	64.4607
63.6	63.6061	64.0257	65.0902	63.3475	64.2912	64.9695	63.2398	64.4528	64.1499	64.135	64.8169	64.669	63.9328	64.4024	65.0955	63.5885	64.8145	64.456	63.7034	64.8456	64.6034	64.8453	64.7307	64.5648
63.7	63.7078	64.1242	65.1892	63.4489	64.4004	65.073	63.3481	64.5567	64.2579	64.229	64.9147	64.7686	64.03	64.5092	65.1995	63.6937	64.9137	64.5574	63.8037	64.9521	64.7114	64.9504	64.8319	64.6679
63.8	63.8107	64.2227	65.2885	63.5497	64.5085	65.1757	63.4576	64.6599	64.3672	64.3231	65.0119	64.8679	64.1276	64.6147	65.3025	63.8004	65.0125	64.6583	63.9028	65.0597	64.8182	65.0548	64.9326	64.7701
63.9	63.915	64.3213	65.3881	63.6502	64.6153	65.2775	63.5683	64.7622	64.4756	64.4173	65.1086	64.9671	64.2255	64.719	65.4046	63.9087	65.1109	64.7588	64.0008	65.1685	64.9241	65.1586	65.0329	64.8714
64	64.0208	64.4201	65.4879	63.7503	64.7209	65.3787	63.6782	64.8639	64.5825	64.5117	65.2047	65.0662	64.3239	64.822	65.5059	64.018	65.2091	64.8588	64.0978	65.2781	65.0289	65.2617	65.1328	64.972
64.1	64.1282	64.5189	65.5881	63.85	64.8254	65.4791	63.787	64.9648	64.688	64.6064	65.3004	65.1654	64.4227	64.924	65.6064	64.1261	65.3072	64.9584	64.194	65.3862	65.1328	65.3641	65.2322	65.0718
64.2	64.2372	64.618	65.6888	63.9493	64.9287	65.579	63.8947	65.0651	64.7922	64.7013	65.3956	65.2647	64.5221	65.0249	65.7062	64.233	65.4053	65.0577	64.2895	65.4928	65.2358	65.4661	65.3314	65.1709
64.3	64.348	64.7172	65.7899	64.0484	65.031	65.6782	64.0014	65.1648	64.8951	64.7965	65.4905	65.3642	64.622	65.1249	65.8054	64.3386	65.5034	65.1566	64.3844	65.598	65.3379	65.5674	65.4302	65.2693
64.4	64.4589	64.8167	65.8915	64.1471	65.1322	65.7769	64.107	65.2638	64.9969	64.892	65.5851	65.464	64.7226	65.2239	65.904	64.4431	65.6017	65.2552	64.4787	65.7018	65.4393	65.6682	65.5287	65.3672
64.5	64.5688	64.9164	65.9937	64.2456	65.2326	65.8751	64.2117	65.3624	65.0976	64.988	65.6794	65.5641	64.8239	65.3221	66.002	64.5465	65.7003	65.3535	64.5727	65.8043	65.5399	65.7685	65.627	65.4645
64.6	64.6779	65.0163	66.0965	64.3439	65.332	65.9729	64.3155	65.4605	65.1972	65.0843	65.7735	65.6647	64.9259	65.4195	66.0996	64.6489	65.7993	65.4515	64.6664	65.9056	65.6399	65.8684	65.7251	65.5614
64.7	64.7861	65.1166	66.2	64.4419	65.4306	66.0702	64.4184	65.5581	65.2959	65.1811	65.8674	65.7658	65.0287	65.5162	66.1969	64.7502	65.8988	65.5494	64.76	66.0058	65.7392	65.9678	65.8231	65.6578
64.8	64.8935	65.2172	66.3042	64.5398	65.5285	66.1672	64.5205	65.6553	65.3938	65.2784	65.9612	65.8674	65.1323	65.6122	66.2938	64.8507	65.9989	65.647	64.8535	66.1049	65.8379	66.0668	65.9209	65.7538
64.9	65.0002	65.3182	66.4092	64.6375	65.6256	66.264	64.6219	65.7522	65.4908	65.3762	66.0549	65.9698	65.2368	65.7075	66.3904	64.9502	66.0996	65.7445	64.9471	66.2031	65.9361	66.1654	66.0187	65.8496
65	65.1062	65.4196	66.5151	64.7351	65.722	66.3604	64.7226	65.8487	65.5871	65.4746	66.1486	66.0729	65.3422	65.8024	66.4869	65.0489	66.2011	65.8418	65.041	66.3004	66.0339	66.2636	66.1163	65.945
65.1	65.2115	65.5214	66.6219	64.8325	65.8179	66.4567	64.8226	65.945	65.6828	65.5735	66.2423	66.1768	65.4485	65.8968	66.5833	65.1469	66.3035	65.939	65.1351	66.3969	66.1312	66.3615	66.214	66.0403
65.2	65.3162	65.6237	66.7296	64.9299	65.9132	66.5527	64.9221	66.041	65.7779	65.6732	66.336	66.2816	65.5559	65.9908	66.6796	65.2442	66.4069	66.0362	65.2296	66.4927	66.2281	66.4591	66.3117	66.1354
65.3	65.4202	65.7264	66.8376	65.0273	66.008	66.6487	65.0209	66.1368	65.8726	65.7735	66.4298	66.3875	65.6644	66.0844	66.7759	65.3408	66.5113	66.1333	65.3247	66.5878	66.3247	66.5564	66.4095	66.2304
65.4	65.5237	65.8296	66.9437	65.1246	66.1023	66.7446	65.1193	66.2325	65.9668	65.8745	66.5238	66.4944	65.7739	66.1778	66.8723	65.4368	66.6169	66.2304	65.4205	66.6825	66.421	66.6534	66.5073	66.3253
65.5	65.6267	65.9334	67.0479	65.222	66.1963	66.8405	65.2173	66.328	66.0606	65.9763	66.618	66.6025	65.8844	66.2709	66.9688	65.5323	66.7238	66.3276	65.517	66.7766	66.5171	66.7502	66.6053	66.4203
65.6	65.7292	66.0377	67.1503	65.3193	66.2899	66.9364	65.3148	66.4235	66.1543	66.0789	66.7124	66.7118	65.9936	66.3639	67.0656	65.6273	66.8321	66.4247	65.6145	66.8704	66.6131	66.8468	66.7035	66.5153
65.7	65.8312	66.1426	67.2509	65.4168	66.3832	67.0324	65.412	66.5189	66.2477	66.1824	66.8071	66.8216	66.1013	66.4567	67.1626	65.7219	66.9419	66.522	65.7129	66.9639	66.7089	66.9433	66.8018	66.6104
65.8	65.9329	66.2481	67.35	65.5143	66.4763	67.1285	65.5089	66.6144	66.341	66.2867	66.9022	66.9303	66.2075	66.5496	67.2599	65.8162	67.0525	66.6193	65.8125	67.0571	66.8046	67.0395	66.9005	66.7057
65.9	66.0341	66.3543	67.4475	65.6119	66.5693	67.2248	65.6056	66.7099	66.4343	66.3919	66.9976	67.0377	66.3124	66.6425	67.3577	65.9101	67.162	66.7168	65.9133	67.1502	66.9004	67.1357	66.9994	66.8012
66	66.135	66.4612	67.5437	65.7096	66.6621	67.3213	65.702	66.8055	66.5276	66.4981	67.0934	67.1439	66.4161	66.7354	67.4559	66.0038	67.2703	66.8145	66.0155	67.2433	66.9962	67.2318	67.0986	66.897
66.1	66.2356	66.5687	67.6385	65.8076	66.7549	67.418	65.7984	66.9012	66.621	66.6053	67.1898	67.2489	66.5186	66.8286	67.5547	66.0973	67.3774	66.9124	66.1191	67.3364	67.0921	67.3278	67.1982	66.9931
66.2	66.336	66.677	67.7321	65.9057	66.8477	67.5151	65.8946	66.9971	66.7147	66.7135	67.2866	67.3528	66.6201	66.9219	67.6541	66.1907	67.4834	67.0104	66.2243	67.4296	67.1881	67.4238	67.2981	67.0895
66.3	66.4361	66.7861	67.8247	66.004	66.9405	67.6125	65.9908	67.0933	66.8086	66.822	67.3841	67.4556	66.7206	67.0156	67.7541	66.2839	67.5883	67.1088	66.3312	67.5231	67.2843	67.5197	67.3985	67.1865
66.4	66.5361	66.8959	67.9163	66.1026	67.0334	67.7103	66.087	67.1897	66.9028	66.929	67.4821	67.5575	66.8203	67.1096	67.8549	66.3772	67.6921	67.2074	66.44	67.6168	67.3807	67.6157	67.4994	67.2839
66.5	66.6359	67.0066	68.0069	66.2014	67.1265	67.8086	66.1832	67.2863	66.9975	67.0345	67.5808	67.6583	66.9193	67.204	67.9564	66.4705	67.7949	67.3064	66.5501	67.7108	67.4775	67.7117	67.6008	67.3818
66.6	66.7355	67.1179	68.0968	66.3005	67.2198	67.9073	66.2795	67.3834	67.0927	67.1387	67.6802	67.7583	67.0175	67.2988	68.0588	66.5639	67.8968	67.4057	66.6596	67.8053	67.5746	67.8078	67.7027	67.4803
66.7	66.8352	67.2285	68.1861	66.4	67.3134	68.0067	66.3761	67.4808	67.1884	67.2415	67.7804	67.8574	67.1153	67.3943	68.1622	66.6575	67.9977	67.5053	66.7682	67.9004	67.6721	67.904	67.8052	67.5795
66.8	66.9347	67.3381	68.2747	66.4998	67.4073	68.1066	66.4728	67.5786	67.2848	67.3431	67.8813	67.9556	67.2125	67.4903	68.2666	66.7512	68.0978	67.6054	66.8761	67.996	67.77	68.0003	67.9083	67.6794
66.9	67.0343	67.4466	68.3629	66.6	67.5016	68.2071	66.5697	67.6769	67.3819	67.4436	67.9831	68.0531	67.3094	67.587	68.372	66.8453	68.197	67.706	66.9832	68.0924	67.8685	68.0968	68.0121	67.7801
67	67.134	67.5541	68.4508	66.7006	67.5963	68.3084	66.667	67.7758	67.4799	67.543	68.0858	68.1498	67.4061	67.6844	68.4785	66.9396	68.2955	67.807	67.0895	68.1895	67.9675	68.1935	68.1166	67.8815
67.1	67.2337	67.6608	68.5383	66.8016	67.6916	68.4103	66.7647	67.8751	67.5787	67.6415	68.1895	68.2459	67.5026	67.7826	68.5862	67.0344	68.3932	67.9084	67.1952	68.2874	68.0671	68.2903	68.2218	67.9838
67.2	67.3335	67.7665	68.6258	66.9031	67.7873	68.5131	66.8627	67.9751	67.6784	67.739	68.2941	68.3414	67.599	67.8817	68.6952	67.1295	68.4902	68.0105	67.3002	68.3864	68.1673	68.3874	68.3277	68.0871
67.3	67.4335	67.8713	68.7132	67.005	67.8837	68.6167	66.9612	68.0757	67.7792	67.8358	68.3998	68.4362	67.6954	67.9817	68.8037	67.2252	68.5866	68.113	67.4045	68.4863	68.2683	68.4848	68.4345	68.1913
67.4	67.5337	67.9754	68.8006	67.1075	67.9807	68.7211	67.0603	68.1769	67.8811	67.9319	68.5066	68.5306	67.792	68.0826	68.9106	67.3214	68.6824	68.2162	67.5082	68.5873	68.3701	68.5824	68.5421	68.2965
67.5	67.6341	68.0786	68.8882	67.2105	68.0785	68.8265	67.1598	68.2789	67.9841	68.0273	68.6144	68.6244	67.8888	68.1846	69.0159	67.4182	68.7777	68.32	67.6113	68.6896	68.4726	68.6804	68.6505	68.4028
67.6	67.7348	68.1811	68.9761	67.314	68.177	68.9328	67.26	68.3816	68.0885	68.1222	68.7234	68.7178	67.9859	68.2878	69.1197	67.5157	68.8724	68.4244	67.7138	68.7931	68.576	68.7787	68.7593	68.5102
67.7	67.8357	68.2829	69.0643	67.4182	68.2764	69.0402	67.3609	68.4852	68.1941	68.2166	68.8318	68.8108	68.0835	68.3921	69.2221	67.6139	68.9666	68.5296	67.8158	68.8979	68.6804	68.8773	68.8665	68.6189
67.8	67.9371	68.3841	69.153	67.523	68.3766	69.1483	67.4625	68.5896	68.3012	68.3107	68.9393	68.9035	68.1815	68.4976	69.3232	67.7129	69.0605	68.6354	67.9173	69.0042	68.7857	68.9764	68.972	68.7285
67.9	68.0388	68.4846	69.2423	67.6284	68.4777	69.2548	67.5648	68.6948	68.4097	68.4044	69.0459	68.9959	68.2802	68.6044	69.4231	67.8128	69.1539	68.742	68.0183	69.112	68.892	69.0759	69.0759	68.8373
68	68.1409	68.5845	69.3323	67.7344	68.5799	69.3595	67.6679	68.801	68.518	68.498	69.1517	69.088	68.3796	68.7125	69.5218	67.9135	69.247	68.8493	68.1189	69.2193	68.9994	69.1758	69.1784	68.9447
68.1	68.2435	68.6839	69.423	67.8412	68.6831	69.4625	67.772	68.9082	68.625	68.5915	69.2565	69.18	68.4798	68.82	69.6195	68.0152	69.3399	68.9574	68.2191	69.3249	69.1079	69.2762	69.2794	69.0509
68.2	68.3466	68.7828	69.5147	67.9487	68.7874	69.5638	67.8769	69.0163	68.7307	68.6849	69.3606	69.2718	68.5809	68.926	69.7162	68.1179	69.4325	69.0664	68.3188	69.429	69.2157	69.3772	69.3791	69.1558
68.3	68.4502	68.8812	69.6073	68.0569	68.8928	69.6637	67.9828	69.1252	68.8352	68.7783	69.4639	69.3635	68.683	69.0307	69.812	68.2216	69.5249	69.1755	68.4183	69.5316	69.3217	69.4786	69.4776	69.2596
68.4	68.5544	68.9792	69.7011	68.1659	68.9995	69.7621	68.0897	69.2328	68.9386	68.8719	69.5664	69.4551	68.7863	69.1341	69.907	68.3265	69.6171	69.2829	68.5173	69.6329	69.4259	69.5807	69.5749	69.3623
68.5	68.6592	69.0769	69.796	68.2758	69.1072	69.8592	68.1976	69.3386	69.0409	68.9658	69.6683	69.5468	68.8907	69.2362	70.0014	68.4326	69.7092	69.3885	68.6161	69.7329	69.5285	69.6833	69.6712	69.464
68.6	68.7647	69.1741	69.8923	68.3864	69.214	69.9551	68.3067	69.4428	69.1422	69.0599	69.7694	69.6385	68.9964	69.3373	70.0951	68.5399	69.8013	69.4924	68.7146	69.8317	69.6296	69.7865	69.7666	69.5648
68.7	68.8708	69.2711	69.99	68.4971	69.3192	70.05	68.4169	69.5456	69.2426	69.1544	69.8699	69.7303	69.1036	69.4373	70.1883	68.6484	69.8933	69.5948	68.8129	69.9295	69.7293	69.8903	69.861	69.6647
68.8	68.9777	69.3678	70.0892	68.6066	69.4228	70.1439	68.5268	69.6469	69.3421	69.2494	69.9698	69.8222	69.2122	69.5363	70.281	68.7578	69.9854	69.6958	68.9109	70.0263	69.8277	69.9949	69.9547	69.7639
68.9	69.0853	69.4643	70.19	68.7151	69.525	70.2369	68.6356	69.747	69.4408	69.345	70.0691	69.9143	69.3205	69.6345	70.3734	68.866	70.0775	69.7954	69.0088	70.1223	69.9249	70.1001	70.0477	69.8624
69	69.1937	69.5606	70.2925	68.8224	69.6258	70.3292	68.7433	69.8459	69.5388	69.4412	70.1679	70.0067	69.4269	69.7318	70.4655	68.9728	70.1698	69.8938	69.1065	70.2175	70.021	70.2061	70.1401	69.9602
69.1	69.3027	69.6567	70.3969	68.9288	69.7253	70.4209	68.8499	69.9437	69.6361	69.5381	70.2662	70.0993	69.5315	69.8284	70.5575	69.0784	70.2622	69.9911	69.2041	70.3121	70.1161	70.3128	70.232	70.0575
69.2	69.41	69.7528	70.5031	69.0342	69.8238	70.512	68.9556	70.0405	69.7329	69.6359	70.3639	70.1923	69.6344	69.9243	70.6494	69.1829	70.3548	70.0875	69.3015	70.4061	70.2104	70.4203	70.3234	70.1543
69.3	69.5151	69.8488	70.609	69.1386	69.9211	70.6028	69.0603	70.1364	69.8291	69.7345	70.4613	70.2856	69.7358	70.0197	70.7412	69.2863	70.4477	70.1829	69.399	70.4996	70.304	70.5283	70.4145	70.2506
69.4	69.6183	69.9447	70.7136	69.2422	70.0176	70.6932	69.1641	70.2316	69.9248	69.8342	70.5582	70.3794	69.8358	70.1146	70.8332	69.3886	70.5409	70.2775	69.4963	70.5928	70.3969	70.6349	70.5054	70.3466
69.5	69.7196	70.0407	70.817	69.345	70.1131	70.7834	69.2671	70.3261	70.0202	69.9349	70.6547	70.4737	69.9344	70.2091	70.9253	69.49	70.6344	70.3714	69.5937	70.6857	70.4892	70.7398	70.5961	70.4424
69.6	69.8192	70.1367	70.9194	69.447	70.208	70.8736	69.3693	70.42	70.1152	70.0368	70.7509	70.5685	70.0318	70.3032	71.0177	69.5905	70.7282	70.4648	69.6911	70.7784	70.5812	70.8432	70.6867	70.5379
69.7	69.9172	70.2328	71.0207	69.5482	70.3022	70.9638	69.4706	70.5135	70.21	70.1399	70.8468	70.6639	70.1282	70.3971	71.1104	69.6902	70.8225	70.5577	69.7885	70.8711	70.6728	70.945	70.7774	70.6334
69.8	70.0137	70.329	71.121	69.6488	70.3958	71.0542	69.5713	70.6066	70.3046	70.2443	70.9424	70.7599	70.2235	70.4908	71.2036	69.7892	70.9173	70.6503	69.886	70.9638	70.7642	71.0455	70.8682	70.7287
69.9	70.1089	70.4254	71.2205	69.7487	70.489	71.1448	69.6713	70.6994	70.3991	70.3502	71.0378	70.8566	70.318	70.5844	71.2973	69.8875	71.0126	70.7425	69.9836	71.0566	70.8556	71.1445	70.9591	70.8241
70	70.2029	70.5221	71.3192	69.848	70.5818	71.2357	69.7706	70.7921	70.4935	70.4575	71.1329	70.954	70.4118	70.678	71.3916	69.9852	71.1085	70.8347	70.0813	71.1497	70.9469	71.2424	71.0504	70.9196
70.1	70.2958	70.6189	71.4171	69.9468	70.6744	71.3272	69.8694	70.8847	70.588	70.5654	71.2279	71.0521	70.505	70.7716	71.4866	70.0824	71.205	70.9268	70.1792	71.2431	71.0384	71.339	71.142	71.0152
70.2	70.3877	70.7161	71.5143	70.0451	70.7669	71.4192	69.9676	70.9773	70.6825	70.6719	71.3227	71.1511	70.5976	70.8654	71.5824	70.1792	71.3021	71.019	70.2773	71.3369	71.1302	71.4346	71.2341	71.1111
70.3	70.4788	70.8136	71.6109	70.1429	70.8593	71.5119	70.0653	71.0702	70.7772	70.777	71.4174	71.2509	70.6899	70.9594	71.6791	70.2756	71.3999	71.1114	70.3756	71.4313	71.2222	71.5291	71.3267	71.2073
70.4	70.5692	70.9114	71.7071	70.2403	70.9517	71.6054	70.1626	71.1632	70.8721	70.8807	71.512	71.3517	70.7818	71.0537	71.7768	70.3717	71.4984	71.204	70.4742	71.5263	71.3148	71.6227	71.42	71.3039
70.5	70.6591	71.0097	71.8027	70.3374	71.0443	71.6999	70.2594	71.2566	70.9673	70.9832	71.6066	71.4534	70.8736	71.1484	71.8754	70.4675	71.5978	71.2971	70.5731	71.622	71.4079	71.7155	71.5141	71.4009
70.6	70.7485	71.1084	71.898	70.4341	71.1372	71.7953	70.3559	71.3505	71.0628	71.0845	71.7012	71.5561	70.9654	71.2435	71.9753	70.5632	71.698	71.3906	70.6722	71.7185	71.5016	71.8075	71.6089	71.4984
70.7	70.8376	71.2076	71.993	70.5306	71.2304	71.892	70.452	71.4449	71.1588	71.1847	71.7957	71.6599	71.0572	71.3392	72.0763	70.6588	71.799	71.4848	70.7717	71.816	71.5962	71.8988	71.7047	71.5966
70.8	70.9265	71.3074	72.0877	70.6268	71.3241	71.9898	70.5479	71.54	71.2553	71.2838	71.8904	71.7648	71.1492	71.4355	72.1787	70.7543	71.901	71.5797	70.8716	71.9145	71.6917	71.9896	71.8014	71.6954
70.9	71.0154	71.4077	72.1823	70.7229	71.4183	72.089	70.6435	71.6358	71.3523	71.382	71.9851	71.8709	71.2415	71.5325	72.2825	70.85	72.0039	71.6754	70.9718	72.0141	71.7881	72.0798	71.8993	71.7949
71	71.1043	71.5086	72.2768	70.8188	71.5132	72.1897	70.739	71.7325	71.4499	71.4794	72.0799	71.9781	71.3342	71.6302	72.3877	70.9457	72.1079	71.772	71.0725	72.115	71.8857	72.1696	71.9983	71.8953
71.1	71.1934	71.6101	72.3712	70.9147	71.6088	72.292	70.8343	71.8302	71.5483	71.5759	72.1749	72.0855	71.4275	71.7288	72.4946	71.0417	72.2129	71.8697	71.1736	72.2171	71.9845	72.2591	72.0986	71.9965
71.2	71.2829	71.7124	72.4658	71.0105	71.7053	72.396	70.9295	71.929	71.6474	71.6716	72.2701	72.1919	71.5214	71.8283	72.6031	71.1379	72.319	71.9685	71.2752	72.3207	72.0846	72.3483	72.2002	72.0988
71.3	71.3728	71.8154	72.5604	71.1064	71.8027	72.5018	71.0246	72.0289	71.7473	71.7668	72.3655	72.2973	71.6161	71.9288	72.7119	71.2344	72.4262	72.0686	71.3774	72.4258	72.1862	72.4374	72.3033	72.202
71.4	71.4633	71.9191	72.6552	71.2023	71.9012	72.6094	71.1197	72.1301	71.8481	71.8613	72.4611	72.4017	71.7116	72.0305	72.82	71.3314	72.5346	72.17	71.48	72.5326	72.2893	72.5263	72.408	72.3064
71.5	71.5545	72.0237	72.7503	71.2983	72.0009	72.7174	71.2148	72.2326	71.9499	71.9553	72.557	72.5051	71.8082	72.1332	72.9272	71.4289	72.6441	72.273	71.5833	72.6408	72.3941	72.6152	72.5142	72.4119
71.6	71.6466	72.1291	72.8458	71.3944	72.1018	72.8246	71.31	72.3367	72.0528	72.0489	72.6533	72.6077	71.9058	72.2373	73.0338	71.5269	72.7526	72.3775	71.6871	72.7487	72.5007	72.7043	72.6221	72.5187
71.7	71.7397	72.2353	72.9417	71.4908	72.204	72.931	71.4054	72.4423	72.1567	72.1421	72.7499	72.7095	72.0047	72.3426	73.1395	71.6255	72.8597	72.4836	71.7916	72.8557	72.6091	72.7934	72.73	72.6267
71.8	71.8338	72.3425	73.038	71.5874	72.3077	73.0366	71.5009	72.5496	72.2618	72.2351	72.8468	72.8104	72.1049	72.4494	73.2446	71.7248	72.9655	72.5916	71.8967	72.9619	72.7176	72.8828	72.837	72.7341
71.9	71.9292	72.4507	73.1349	71.6843	72.413	73.1415	71.5966	72.6583	72.3681	72.3278	72.9442	72.9105	72.2066	72.5576	73.349	71.8249	73.0702	72.7002	72.0025	73.0673	72.8247	72.9726	72.9431	72.8401
72	72.0259	72.5599	73.2325	71.7816	72.5199	73.2457	71.6925	72.7664	72.4758	72.4204	73.0421	73.0099	72.3098	72.667	73.4527	71.9259	73.1738	72.8079	72.109	73.1719	72.9306	73.0627	73.0485	72.9449
72.1	72.1241	72.6696	73.3307	71.8792	72.6285	73.3492	71.7887	72.8736	72.5848	72.513	73.1404	73.1086	72.4147	72.7755	73.5559	72.0277	73.2763	72.9147	72.2163	73.2758	73.0353	73.1533	73.153	73.0484
72.2	72.2239	72.7783	73.4297	71.9772	72.7368	73.4521	71.8853	72.9799	72.6943	72.6055	73.2392	73.2067	72.5215	72.8832	73.6584	72.1305	73.3779	73.0206	72.3244	73.379	73.1389	73.2446	73.2569	73.1507
72.3	72.3255	72.8858	73.5296	72.0758	72.844	73.5543	71.9823	73.0854	72.8029	72.6981	73.3386	73.3041	72.63	72.99	73.7604	72.2344	73.4787	73.1257	72.4332	73.4814	73.2416	73.3364	73.36	73.2519
72.4	72.4289	72.9922	73.6304	72.1748	72.9504	73.656	72.0797	73.19	72.9106	72.791	73.4386	73.4009	72.7383	73.096	73.8618	72.3394	73.5787	73.23	72.5429	73.5832	73.3433	73.429	73.4624	73.352
72.5	72.5344	73.0975	73.7322	72.2745	73.0558	73.7571	72.1775	73.294	73.0174	72.884	73.5392	73.4972	72.8456	73.2012	73.9627	72.4457	73.678	73.3335	72.6532	73.6844	73.4442	73.5225	73.5642	73.4511
72.6	72.6417	73.2018	73.8351	72.3747	73.1603	73.8577	72.2759	73.3972	73.1233	72.9773	73.6404	73.5929	72.952	73.3056	74.0631	72.5532	73.7767	73.4363	72.7625	73.7849	73.5443	73.6168	73.6654	73.5493
72.7	72.7487	73.3051	73.939	72.4757	73.264	73.9578	72.3748	73.4996	73.2285	73.0711	73.7424	73.6882	73.0575	73.4093	74.1631	72.662	73.8749	73.5383	72.8707	73.8849	73.6437	73.7121	73.766	73.6465
72.8	72.8548	73.4075	74.0442	72.5773	73.3668	74.0574	72.4744	73.6015	73.3328	73.1653	73.845	73.783	73.1622	73.5123	74.2626	72.7722	73.9726	73.6397	72.9777	73.9843	73.7425	73.8085	73.8661	73.7429
72.9	72.96	73.5089	74.1507	72.6797	73.4689	74.1566	72.5745	73.7026	73.4364	73.26	73.9484	73.8774	73.266	73.6147	74.3618	72.8838	74.07	73.7405	73.0837	74.0832	73.8408	73.9061	73.9656	73.8384
73	73.0644	73.6096	74.2582	72.7829	73.5703	74.2554	72.6754	73.8032	73.5393	73.3554	74.0526	73.9714	73.369	73.7163	74.4605	72.9948	74.1671	73.8407	73.1887	74.1815	73.9387	74.0049	74.0646	73.9332
73.1	73.1681	73.7095	74.3642	72.887	73.6711	74.3538	72.777	73.9032	73.6414	73.4514	74.1576	74.0652	73.4714	73.8174	74.5589	73.1051	74.264	73.9403	73.2926	74.2795	74.0361	74.1051	74.1632	74.0273
73.2	73.271	73.8086	74.4684	72.9919	73.7712	74.4518	72.8794	74.0027	73.743	73.5482	74.2634	74.1586	73.573	73.9179	74.657	73.2145	74.3608	74.0394	73.3956	74.3769	74.1333	74.2066	74.2613	74.1208
73.3	73.3733	73.907	74.5707	73.0978	73.8707	74.5495	72.9826	74.1017	73.8439	73.6459	74.3701	74.2517	73.674	74.0179	74.7548	73.3231	74.4575	74.1379	73.4978	74.474	74.2303	74.3096	74.359	74.2137
73.4	73.4748	74.0048	74.6715	73.2047	73.9696	74.6469	73.0867	74.2002	73.9442	73.7444	74.4777	74.3447	73.7743	74.1173	74.8523	73.431	74.5544	74.2361	73.5991	74.5706	74.3271	74.4142	74.4564	74.306
73.5	73.5757	74.102	74.7707	73.3126	74.068	74.7441	73.1917	74.2982	74.044	73.8439	74.5863	74.4374	73.8741	74.2163	74.9496	73.5381	74.6514	74.3338	73.6996	74.6669	74.4239	74.5205	74.5534	74.3978
73.6	73.6761	74.1986	74.8686	73.4217	74.166	74.841	73.2977	74.3958	74.1432	73.9445	74.6943	74.53	73.9733	74.3148	75.0467	73.6445	74.7486	74.4311	73.7993	74.7629	74.5207	74.6282	74.6501	74.4893
73.7	73.7759	74.2948	74.9652	73.5318	74.2635	74.9377	73.4046	74.4931	74.242	74.0463	74.8005	74.6225	74.0721	74.4129	75.1435	73.7503	74.8461	74.528	73.8983	74.8586	74.6176	74.735	74.7465	74.5803
73.8	73.8751	74.3905	75.0606	73.6417	74.3607	75.0343	73.5126	74.59	74.3403	74.1492	74.9052	74.715	74.1704	74.5107	75.2403	73.8555	74.944	74.6246	73.9967	74.9539	74.7147	74.8405	74.8427	74.671
73.9	73.9739	74.4858	75.155	73.7502	74.4575	75.1307	73.6217	74.6866	74.4382	74.2534	75.0084	74.8073	74.2683	74.608	75.3369	73.9601	75.0423	74.7209	74.0945	75.0491	74.8121	74.9449	74.9386	74.7615
74	74.0722	74.5807	75.2485	73.8575	74.554	75.2269	73.7319	74.7829	74.5357	74.359	75.1101	74.8997	74.3658	74.7051	75.4333	74.0642	75.1413	74.817	74.1917	75.144	74.9098	75.0482	75.0344	74.8517
74.1	74.1701	74.6753	75.3412	73.9636	74.6503	75.3231	73.8428	74.8789	74.6329	74.466	75.2106	74.9922	74.463	74.8019	75.5298	74.1677	75.2408	74.9128	74.2884	75.2387	75.0079	75.1505	75.13	74.9418
74.2	74.2676	74.7697	75.4333	74.0685	74.7463	75.4193	73.9527	74.9747	74.7297	74.5745	75.3099	75.0847	74.5599	74.8984	75.6261	74.2708	75.3411	75.0085	74.3847	75.3332	75.1066	75.2519	75.2255	75.0318
74.3	74.3648	74.8638	75.5248	74.1725	74.8422	75.5154	74.0615	75.0704	74.8263	74.6833	75.4081	75.1773	74.6565	74.9947	75.7224	74.3734	75.4422	75.104	74.4805	75.4276	75.2058	75.3524	75.3209	75.1217
74.4	74.4616	74.9578	75.6159	74.2754	74.9379	75.6115	74.1692	75.1659	74.9226	74.791	75.5053	75.2701	74.753	75.0908	75.8188	74.4756	75.5442	75.1994	74.5759	75.5219	75.3057	75.4521	75.4163	75.2116
74.5	74.5582	75.0517	75.7066	74.3774	75.0335	75.7076	74.2759	75.2612	75.0187	74.8977	75.6016	75.363	74.8492	75.1867	75.9152	74.5774	75.6472	75.2947	74.6711	75.6161	75.4063	75.551	75.5116	75.3016
74.6	74.6546	75.1454	75.7972	74.4785	75.1291	75.8038	74.3816	75.3565	75.1146	75.0034	75.6972	75.4562	74.9453	75.2825	76.0116	74.6789	75.7512	75.3899	74.7659	75.7103	75.5077	75.6494	75.6069	75.3917
74.7	74.7507	75.2392	75.8877	74.5789	75.2247	75.9001	74.4865	75.4517	75.2104	75.1082	75.7921	75.5496	75.0414	75.3782	76.1081	74.7801	75.8563	75.4851	74.8605	75.8044	75.61	75.7471	75.7022	75.4819
74.8	74.8467	75.333	75.9783	74.6785	75.3202	75.9964	74.5904	75.5469	75.306	75.212	75.8864	75.6434	75.1374	75.4739	76.2047	74.881	75.9627	75.5804	74.955	75.8985	75.7133	75.8443	75.7976	75.5724
74.9	74.9426	75.4269	76.069	74.7774	75.4159	76.093	74.6936	75.6421	75.4016	75.315	75.9803	75.7375	75.2333	75.5695	76.3015	74.9816	76.0704	75.6757	75.0492	75.9926	75.8176	75.9412	75.8931	75.6632
75	75.0384	75.5209	76.16	74.8758	75.5117	76.1897	74.796	75.7373	75.4971	75.4172	76.0738	75.8319	75.3293	75.6651	76.3985	75.0821	76.1794	75.771	75.1434	76.0868	75.9231	76.0376	75.9887	75.7542
75.1	75.1341	75.615	76.2515	74.9736	75.6076	76.2866	74.8978	75.8326	75.5926	75.5186	76.167	75.9268	75.4254	75.7608	76.4956	75.1823	76.2897	75.8665	75.2376	76.1811	76.0298	76.1338	76.0844	75.8457
75.2	75.2298	75.7094	76.3435	75.0709	75.7037	76.3838	74.9989	75.928	75.6881	75.6194	76.2601	76.0221	75.5216	75.8565	76.593	75.2825	76.3989	75.9622	75.3318	76.2754	76.1378	76.2297	76.1803	75.9375
75.3	75.3255	75.804	76.4361	75.1678	75.8001	76.4812	75.0994	76.0235	75.7837	75.7195	76.3531	76.1179	75.6179	75.9523	76.6906	75.3825	76.5065	76.058	75.426	76.3699	76.2471	76.3256	76.2765	76.0299
75.4	75.4213	75.899	76.5295	75.2643	75.8967	76.5789	75.1994	76.1192	75.8793	75.8189	76.4462	76.2142	75.7145	76.0483	76.7885	75.4825	76.6126	76.1541	75.5203	76.4646	76.3562	76.4213	76.3729	76.1228
75.5	75.5171	75.9943	76.6239	75.3606	75.9937	76.6769	75.2989	76.2151	75.9751	75.9178	76.5394	76.311	75.8112	76.1444	76.8866	75.5824	76.7174	76.2504	75.6147	76.5595	76.4636	76.5171	76.4695	76.2163
75.6	75.6131	76.09	76.7192	75.4566	76.091	76.7753	75.398	76.3112	76.071	76.0162	76.6328	76.4085	75.9083	76.2407	76.9852	75.6823	76.8208	76.347	75.7093	76.6545	76.5693	76.6129	76.5665	76.3105
75.7	75.7092	76.1862	76.8157	75.5525	76.1887	76.874	75.4968	76.4076	76.1671	76.1142	76.7267	76.5066	76.0056	76.3372	77.084	75.7823	76.9231	76.4439	75.8042	76.7499	76.6734	76.7089	76.6638	76.4053
75.8	75.8055	76.2829	76.9134	75.6482	76.2869	76.9732	75.5952	76.5043	76.2635	76.2117	76.8209	76.6054	76.1033	76.434	77.1833	75.8823	77.0243	76.5411	75.8994	76.8454	76.7761	76.8052	76.7615	76.5009
75.9	75.9021	76.3801	77.0125	75.744	76.3856	77.0728	75.6934	76.6012	76.36	76.3089	76.9158	76.7048	76.2014	76.5311	77.283	75.9824	77.1245	76.6388	75.9949	76.9413	76.8775	76.9017	76.8596	76.5973
76	75.9989	76.478	77.1131	75.8398	76.4848	77.1729	75.7913	76.6986	76.4569	76.4057	77.0113	76.8051	76.2999	76.6284	77.3831	76.0827	77.2237	76.7369	76.0908	77.0376	76.9776	76.9986	76.9581	76.6946
76.1	76.096	76.5765	77.2154	75.9356	76.5845	77.2734	75.8891	76.7963	76.5541	76.5023	77.1076	76.9061	76.3989	76.7262	77.4837	76.1831	77.3222	76.8355	76.1871	77.1341	77.0766	77.096	77.057	76.7928
76.2	76.1935	76.6756	77.3193	76.0317	76.6849	77.3745	75.9868	76.8945	76.6516	76.5986	77.2047	77.0079	76.4984	76.8243	77.5848	76.2838	77.4199	76.9345	76.2838	77.2311	77.1745	77.1938	77.1565	76.892
76.3	76.2913	76.7756	77.4252	76.1279	76.7859	77.4762	76.0845	76.9931	76.7496	76.6948	77.3028	77.1105	76.5984	76.9228	77.6864	76.3847	77.517	77.0341	76.3811	77.3284	77.2716	77.2923	77.2565	76.9922
76.4	76.3896	76.8763	77.533	76.2244	76.8876	77.5784	76.1822	77.0922	76.8479	76.7908	77.402	77.2141	76.699	77.0218	77.7885	76.4858	77.6136	77.1342	76.479	77.4263	77.3678	77.3914	77.357	77.0935
76.5	76.4883	76.9778	77.642	76.3213	76.99	77.6813	76.2799	77.1918	76.9467	76.8868	77.5024	77.3186	76.8003	77.1213	77.8913	76.5873	77.7098	77.2349	76.5774	77.5245	77.4633	77.4913	77.4581	77.1959
76.6	76.5874	77.0803	77.7497	76.4186	77.0932	77.7848	76.3777	77.292	77.046	76.9827	77.6041	77.4241	76.9023	77.2213	77.9946	76.6891	77.8056	77.3363	76.6766	77.6233	77.5583	77.592	77.5598	77.2995
76.7	76.6871	77.1837	77.8561	76.5164	77.1973	77.8889	76.4758	77.3927	77.1458	77.0787	77.7071	77.5305	77.0049	77.3218	78.0986	76.7913	77.9012	77.4383	76.7764	77.7226	77.6527	77.6935	77.6622	77.4043
76.8	76.7874	77.288	77.9612	76.6147	77.3022	77.9938	76.574	77.4941	77.2462	77.1747	77.8117	77.638	77.1083	77.4229	78.2032	76.8939	77.9967	77.541	76.877	77.8224	77.7468	77.7961	77.7652	77.5104
76.9	76.8882	77.3934	78.0652	76.7137	77.408	78.0994	76.6725	77.5961	77.3471	77.2709	77.9178	77.7466	77.2125	77.5246	78.3085	76.9969	78.0921	77.6445	76.9784	77.9228	77.8406	77.8996	77.869	77.6179
77	76.9897	77.4999	78.1682	76.8133	77.5147	78.2058	76.7714	77.6987	77.4487	77.3672	78.0256	77.856	77.3176	77.6269	78.4145	77.1004	78.1875	77.7487	77.0807	78.0238	77.9342	78.0043	77.9735	77.7268
77.1	77.0918	77.6075	78.2702	76.9136	77.6224	78.3129	76.8706	77.8021	77.5509	77.4637	78.1343	77.9649	77.4235	77.7299	78.5213	77.2044	78.2832	77.8537	77.1838	78.1254	78.0277	78.1101	78.0787	77.837
77.2	77.1946	77.7162	78.3713	77.0147	77.7312	78.4209	76.9703	77.9062	77.6538	77.5605	78.2414	78.0728	77.5303	77.8336	78.6288	77.309	78.379	77.9596	77.2879	78.2277	78.1213	78.2172	78.1848	77.9466
77.3	77.2982	77.8262	78.4717	77.1167	77.8408	78.5297	77.0705	78.0111	77.7574	77.6576	78.3471	78.18	77.6381	77.9381	78.7372	77.4142	78.4752	78.0663	77.393	78.3307	78.215	78.3256	78.2917	78.055
77.4	77.4025	77.9354	78.5714	77.2196	77.9495	78.6394	77.1712	78.1168	77.8618	77.755	78.4514	78.2864	77.7469	78.0433	78.8463	77.52	78.5718	78.174	77.4991	78.4344	78.309	78.4355	78.3994	78.1623
77.5	77.5076	78.0432	78.6705	77.3235	78.0568	78.7488	77.2726	78.2234	77.967	77.8529	78.5544	78.392	77.8564	78.1493	78.9563	77.6264	78.6689	78.2825	77.6063	78.5388	78.4034	78.5456	78.508	78.2687
77.6	77.6136	78.1497	78.7692	77.4285	78.1628	78.857	77.3746	78.3308	78.073	77.9512	78.6562	78.497	77.9647	78.2562	79.0658	77.7335	78.7667	78.3921	77.7146	78.6441	78.4982	78.6546	78.6176	78.3741
77.7	77.7204	78.2549	78.8675	77.5346	78.2676	78.9641	77.4773	78.4391	78.1799	78.05	78.7569	78.6012	78.0716	78.3639	79.1743	77.8413	78.8652	78.5022	77.824	78.7501	78.5935	78.7625	78.7272	78.4786
77.8	77.8281	78.359	78.9654	77.6418	78.3712	79.0702	77.5807	78.547	78.2876	78.1493	78.8565	78.7049	78.1771	78.4725	79.2817	77.9499	78.9645	78.611	77.9331	78.8569	78.6896	78.8694	78.8355	78.5824
77.9	77.9345	78.462	79.0632	77.7503	78.4737	79.1752	77.685	78.6531	78.3963	78.2493	78.9553	78.8079	78.2814	78.582	79.3882	78.0592	79.0647	78.7184	78.041	78.9645	78.7864	78.9754	78.9425	78.6854
78	78.039	78.5641	79.1608	77.8598	78.5752	79.2792	77.7901	78.7576	78.5059	78.3499	79.0532	78.9103	78.3846	78.6922	79.4937	78.1673	79.1659	78.8243	78.1479	79.0731	78.8842	79.0804	79.0483	78.7878
78.1	78.1417	78.6652	79.2584	77.9684	78.6757	79.3823	77.8962	78.8605	78.6156	78.4512	79.1505	79.0121	78.4866	78.8011	79.5982	78.2736	79.2683	78.929	78.2539	79.1824	78.9829	79.1846	79.1529	78.8895
78.2	78.2426	78.7655	79.3562	78.0759	78.7754	79.4844	78.0032	78.9619	78.724	78.5532	79.2471	79.1134	78.5875	78.9087	79.7019	78.3783	79.3718	79.0324	78.3588	79.2907	79.0827	79.2879	79.2565	78.9908
78.3	78.342	78.8651	79.454	78.1823	78.8742	79.5858	78.1113	79.062	78.8311	78.6561	79.3431	79.2143	78.6875	79.0151	79.8048	78.4815	79.4766	79.1348	78.4629	79.3977	79.1837	79.3905	79.359	79.0917
78.4	78.4399	78.9641	79.5522	78.2878	78.9723	79.6864	78.2205	79.1609	78.9369	78.7597	79.4388	79.3146	78.7866	79.1202	79.9069	78.5831	79.5828	79.2361	78.5661	79.5035	79.286	79.4923	79.4606	79.1921
78.5	78.5365	79.0625	79.6507	78.3923	79.0697	79.7862	78.3308	79.2585	79.0416	78.8643	79.5341	79.4146	78.8848	79.2241	80.0082	78.6833	79.6905	79.3365	78.6685	79.6082	79.3898	79.5934	79.5613	79.2923
78.6	78.6318	79.1604	79.7497	78.4959	79.1664	79.8853	78.4423	79.3552	79.1451	78.9698	79.6291	79.5141	78.9823	79.3271	80.1088	78.7822	79.7993	79.436	78.7701	79.7118	79.4951	79.6939	79.6612	79.3923
78.7	78.7261	79.2579	79.8492	78.5987	79.2627	79.9838	78.5536	79.4509	79.2476	79.0763	79.7241	79.6132	79.0791	79.429	80.2088	78.8799	79.9068	79.5348	78.871	79.8143	79.602	79.7937	79.7604	79.4921
78.8	78.8193	79.3551	79.9494	78.7005	79.3585	80.0817	78.6633	79.5458	79.3492	79.1838	79.819	79.7121	79.1753	79.5299	80.3081	78.9764	80.013	79.633	78.9712	79.9159	79.7106	79.893	79.8589	79.5918
78.9	78.9117	79.4521	80.0502	78.8016	79.4539	80.1791	78.7715	79.6399	79.4498	79.2924	79.9139	79.8106	79.2709	79.6301	80.4068	79.0719	80.1178	79.7306	79.0707	80.0166	79.8202	79.9918	79.9567	79.6915
79	79.0034	79.549	80.152	78.9019	79.549	80.2759	78.8784	79.7334	79.5496	79.4021	80.009	79.9088	79.366	79.7294	80.505	79.1664	80.2213	79.8278	79.1697	80.1164	79.9284	80.0901	80.054	79.7912
79.1	79.0945	79.6458	80.2546	79.0015	79.6438	80.3723	78.9841	79.8264	79.6486	79.5117	80.1043	80.0068	79.4607	79.828	80.6027	79.26	80.3237	79.9245	79.2682	80.2154	80.0352	80.1879	80.1509	79.8911
79.2	79.185	79.7427	80.3583	79.1004	79.7384	80.4683	79.0885	79.9189	79.747	79.6197	80.2	80.1046	79.5551	79.926	80.7	79.3527	80.4248	80.021	79.3661	80.3138	80.1408	80.2854	80.2473	79.9912
79.3	79.2752	79.8397	80.4631	79.1986	79.8329	80.564	79.1919	80.0111	79.8446	79.7262	80.2961	80.2021	79.6493	80.0234	80.7968	79.4448	80.5249	80.1173	79.4636	80.4114	80.2452	80.3826	80.3434	80.0916
79.4	79.3651	79.9369	80.5691	79.2963	79.9274	80.6593	79.2943	80.1031	79.9418	79.8314	80.3927	80.2996	79.7432	80.1203	80.8932	79.5362	80.624	80.2135	79.5606	80.5085	80.3484	80.4794	80.4392	80.1923
79.5	79.4548	80.0344	80.6763	79.3934	80.0219	80.7544	79.3957	80.195	80.0384	79.9353	80.49	80.3969	79.837	80.2167	80.9893	79.6271	80.7221	80.3097	79.6573	80.605	80.4506	80.5761	80.5349	80.2934
79.6	79.5446	80.1323	80.785	79.4899	80.1165	80.8493	79.4964	80.2869	80.1346	80.038	80.588	80.4941	79.9308	80.3128	81.0851	79.7175	80.8193	80.406	79.7537	80.7011	80.5518	80.6725	80.6303	80.395
79.7	79.6344	80.2306	80.8952	79.5859	80.2113	80.9441	79.5964	80.3788	80.2304	80.1396	80.6869	80.5912	80.0246	80.4087	81.1807	79.8075	80.9158	80.5024	79.8498	80.7967	80.6522	80.7687	80.7257	80.4972
79.8	79.7245	80.3295	81.0069	79.6815	80.3063	81.0387	79.6957	80.471	80.3259	80.2402	80.7866	80.6883	80.1185	80.5043	81.276	79.8972	81.0114	80.5992	79.9457	80.892	80.7518	80.8649	80.8211	80.6
79.9	79.8149	80.429	81.1196	79.7767	80.4016	81.1332	79.7946	80.5634	80.4212	80.3398	80.8874	80.7854	80.2125	80.5997	81.3712	79.9867	81.1064	80.6963	80.0414	80.987	80.8506	80.9609	80.9166	80.7034
80	79.9058	80.5293	81.2312	79.8715	80.4973	81.2278	79.893	80.6563	80.5163	80.4387	80.9893	80.8826	80.3068	80.6951	81.4662	80.076	81.2008	80.7938	80.1369	81.0818	80.9488	81.057	81.0122	80.8077
80.1	79.9972	80.6303	81.3417	79.966	80.5934	81.3224	79.991	80.7496	80.6113	80.5368	81.0924	80.9798	80.4013	80.7904	81.5612	80.1654	81.2947	80.8919	80.2324	81.1765	81.0464	81.1531	81.108	80.9128
80.2	80.0894	80.7323	81.4511	80.0601	80.69	81.417	80.0888	80.8435	80.7063	80.6343	81.1968	81.0771	80.4963	80.8859	81.6561	80.2547	81.388	80.9907	80.3278	81.271	81.1436	81.2492	81.204	81.0188
80.3	80.1823	80.8352	81.5596	80.154	80.7873	81.5118	80.1865	80.9382	80.8013	80.7313	81.3026	81.1745	80.5917	80.9815	81.751	80.3442	81.4809	81.0901	80.4232	81.3655	81.2403	81.3455	81.3004	81.1258
80.4	80.2763	80.9392	81.6671	80.2477	80.8852	81.6068	80.2841	81.0337	80.8964	80.8277	81.4099	81.2721	80.6876	81.0772	81.8459	80.4339	81.5735	81.1904	80.5186	81.46	81.3368	81.4419	81.3972	81.2338
80.5	80.3712	81.0444	81.7738	80.3412	80.9838	81.702	80.3817	81.1301	80.9917	80.9239	81.5188	81.3698	80.7841	81.1733	81.9409	80.5239	81.6658	81.2917	80.6141	81.5546	81.433	81.5385	81.4945	81.343
80.6	80.4674	81.1507	81.8797	80.4345	81.0832	81.7975	80.4795	81.2275	81.0873	81.0197	81.6283	81.4678	80.8812	81.2697	82.036	80.6143	81.7579	81.3939	80.7097	81.6494	81.529	81.6353	81.5923	81.4533
80.7	80.5649	81.2584	81.9849	80.5278	81.1835	81.8933	80.5775	81.326	81.1831	81.1154	81.737	81.566	80.9791	81.3665	82.1313	80.7052	81.8499	81.4972	80.8055	81.7444	81.6249	81.7325	81.6906	81.5649
80.8	80.6638	81.3675	82.0894	80.621	81.2847	81.9895	80.6758	81.4257	81.2793	81.2111	81.8447	81.6645	81.0778	81.4639	82.2268	80.7966	81.9417	81.6018	80.9016	81.8396	81.7209	81.83	81.7897	81.6779
80.9	80.7642	81.478	82.1934	80.7141	81.387	82.0861	80.7745	81.5268	81.376	81.3067	81.9516	81.7633	81.1773	81.5617	82.3225	80.8887	82.0336	81.7076	80.9979	81.9352	81.8169	81.9278	81.8895	81.7922
81	80.8663	81.5876	82.2967	80.8073	81.4903	82.1832	80.8737	81.6293	81.4731	81.4024	82.0576	81.8625	81.2778	81.6603	82.4186	80.9814	82.1255	81.8148	81.0945	82.0312	81.9131	82.0261	81.9901	81.9081
81.1	80.9702	81.6956	82.3996	80.9005	81.5948	82.2808	80.9735	81.7334	81.5709	81.4983	82.1627	81.962	81.3794	81.7595	82.5149	81.075	82.2175	81.9234	81.1914	82.1276	82.0095	82.1249	82.0916	82.0255
81.2	81.076	81.802	82.5021	80.9938	81.7005	82.379	81.074	81.839	81.6692	81.5945	82.2671	82.0619	81.482	81.8595	82.6116	81.1695	82.3097	82.0336	81.2888	82.2246	82.1063	82.2242	82.194	82.1431
81.3	81.1835	81.907	82.6043	81.0872	81.8074	82.4778	81.1753	81.9465	81.7683	81.6911	82.3708	82.1623	81.5857	81.9603	82.7087	81.265	82.4022	82.1433	81.3866	82.3222	82.2034	82.324	82.2974	82.2604
81.4	81.2902	82.0107	82.7061	81.1808	81.9158	82.5772	81.2774	82.0554	81.8682	81.7882	82.4737	82.2631	81.6907	82.0621	82.8063	81.3615	82.495	82.2518	81.4849	82.4204	82.301	82.4245	82.4019	82.3772
81.5	81.3954	82.1132	82.8077	81.2746	82.0255	82.6774	81.3806	82.1636	81.9689	81.8858	82.5759	82.3644	81.797	82.1648	82.9043	81.4592	82.5881	82.3592	81.5837	82.5193	82.3992	82.5256	82.5075	82.4937
81.6	81.4992	82.2146	82.9092	81.3686	82.1351	82.7783	81.4847	82.2707	82.0705	81.9841	82.6775	82.4662	81.9046	82.2687	83.0029	81.5581	82.6818	82.4654	81.6831	82.619	82.498	82.6274	82.6144	82.6097
81.7	81.6017	82.315	83.0106	81.4629	82.2437	82.8801	81.5901	82.3766	82.1731	82.0831	82.7785	82.5686	82.0137	82.3736	83.1021	81.6583	82.7759	82.5707	81.7831	82.7195	82.5975	82.7299	82.7225	82.7255
81.8	81.703	82.4144	83.1119	81.5576	82.3515	82.9827	81.6966	82.4816	82.2767	82.183	82.8788	82.6716	82.1225	82.4797	83.2018	81.76	82.8706	82.6749	81.8838	82.8209	82.6979	82.8333	82.832	82.8409
81.9	81.8033	82.513	83.2132	81.6525	82.4583	83.0862	81.8046	82.5855	82.3815	82.2838	82.9786	82.7752	82.2297	82.5872	83.3023	81.8631	82.966	82.7782	81.9852	82.9233	82.7991	82.9374	82.9418	82.9559
82	81.9025	82.6109	83.3146	81.7479	82.5643	83.1906	81.9139	82.6885	82.4874	82.3857	83.0779	82.8794	82.3353	82.6959	83.4034	81.9678	83.0621	82.8805	82.0874	83.0267	82.9012	83.0424	83.0503	83.0706
82.1	82.0009	82.7082	83.4162	81.8438	82.6695	83.2961	82.0248	82.7907	82.5946	82.4887	83.1767	82.9843	82.4396	82.8061	83.5052	82.0735	83.159	82.9821	82.1903	83.1311	83.0044	83.1484	83.1574	83.1851
82.2	82.0985	82.805	83.518	81.9401	82.7739	83.4026	82.1355	82.8921	82.7031	82.5928	83.275	83.09	82.5426	82.9173	83.6079	82.1781	83.2567	83.0829	82.2941	83.2368	83.1088	83.2553	83.2632	83.2992
82.3	82.1954	82.9014	83.6201	82.0369	82.8776	83.5103	82.2454	82.9927	82.8129	82.6983	83.3728	83.1963	82.6444	83.0277	83.7113	82.2814	83.3554	83.1829	82.3989	83.3436	83.2143	83.3633	83.3678	83.413
82.4	82.2918	82.9974	83.7225	82.1342	82.9805	83.619	82.3543	83.0927	82.9237	82.8052	83.4703	83.3035	82.745	83.1371	83.8157	82.3835	83.455	83.2822	82.5045	83.4517	83.3211	83.4722	83.4712	83.5266
82.5	82.3876	83.0932	83.8253	82.2322	83.0828	83.7287	82.4623	83.192	83.0335	82.913	83.5674	83.4114	82.8447	83.2456	83.9209	82.4844	83.5557	83.3809	82.6111	83.5611	83.4292	83.5823	83.5736	83.64
82.6	82.4831	83.1889	83.9285	82.3308	83.1845	83.8377	82.5694	83.2908	83.1422	83.0191	83.6642	83.5202	82.9435	83.3531	84.0271	82.5841	83.6575	83.479	82.7188	83.672	83.5388	83.6935	83.675	83.7531
82.7	82.5784	83.2846	84.0323	82.4301	83.2855	83.9458	82.6758	83.389	83.2499	83.1232	83.7606	83.6298	83.0415	83.4598	84.1342	82.6828	83.7605	83.5766	82.8275	83.783	83.6499	83.8043	83.7754	83.8659
82.8	82.6735	83.3804	84.1367	82.53	83.3859	84.053	82.7813	83.4868	83.3566	83.2256	83.8568	83.74	83.1388	83.5657	84.2424	82.7805	83.8648	83.6738	82.9365	83.8931	83.7616	83.9139	83.875	83.9786
82.9	82.7685	83.4763	84.2417	82.6307	83.4859	84.1593	82.886	83.5842	83.4624	83.3262	83.9527	83.849	83.2356	83.6708	84.351	82.8772	83.9704	83.7704	83.044	84.0022	83.8719	84.0223	83.9738	84.091
83	82.8635	83.5726	84.3474	82.7322	83.5853	84.2648	82.9901	83.6813	83.5673	83.4253	84.0484	83.9569	83.3318	83.7752	84.458	82.9731	84.0773	83.8668	83.1501	84.1105	83.9809	84.1298	84.0719	84.2033
83.1	82.9587	83.6692	84.4539	82.8345	83.6842	84.3695	83.0934	83.7782	83.6714	83.5229	84.144	84.0637	83.4277	83.8789	84.5632	83.0681	84.1857	83.9627	83.2548	84.2179	84.0887	84.2362	84.1694	84.3154
83.2	83.0542	83.7663	84.5613	82.9377	83.7827	84.4734	83.196	83.8748	83.7747	83.6192	84.2394	84.1694	83.5233	83.9819	84.6667	83.1623	84.2956	84.0585	83.3582	84.3246	84.1953	84.3417	84.2662	84.4273
83.3	83.15	83.864	84.6686	83.0418	83.8808	84.5767	83.298	83.9712	83.8773	83.7143	84.3347	84.2741	83.6187	84.0844	84.7688	83.2558	84.4052	84.154	83.4604	84.4305	84.3008	84.4463	84.3626	84.5391
83.4	83.2462	83.9623	84.7736	83.1468	83.9785	84.6792	83.3994	84.0676	83.9792	83.8083	84.4299	84.3778	83.714	84.1862	84.8694	83.3486	84.5134	84.2493	83.5614	84.5356	84.4054	84.5501	84.4586	84.6508
83.5	83.343	84.0615	84.8762	83.2528	84.0759	84.781	83.5002	84.1639	84.0805	83.9013	84.525	84.4806	83.8094	84.2875	84.9687	83.4408	84.6205	84.3445	83.6613	84.6402	84.509	84.6532	84.5542	84.7623
83.6	83.4404	84.1615	84.9765	83.3599	84.173	84.8822	83.6004	84.2603	84.1812	83.9934	84.6202	84.5824	83.9049	84.3884	85.0668	83.5325	84.7264	84.4396	83.7602	84.744	84.6119	84.7555	84.6495	84.8737
83.7	83.5386	84.2625	85.0748	83.4679	84.2698	84.9828	83.7001	84.3567	84.2813	84.0849	84.7153	84.6835	84.0006	84.4887	85.1638	83.6237	84.8312	84.5348	83.8582	84.8473	84.714	84.8571	84.7446	84.9851
83.8	83.6377	84.3646	85.171	83.5771	84.3663	85.0829	83.7994	84.4533	84.381	84.1757	84.8105	84.7838	84.0967	84.5887	85.2599	83.7144	84.9351	84.6299	83.9553	84.9501	84.8155	84.9581	84.8396	85.0963
83.9	83.7377	84.4679	85.2654	83.6874	84.4627	85.1824	83.8981	84.5501	84.4802	84.266	84.9058	84.8833	84.1932	84.6883	85.355	83.8048	85.0381	84.7252	84.0517	85.0524	84.9164	85.0586	84.9346	85.2075
84	83.8388	84.5725	85.3581	83.7974	84.5589	85.2814	83.9964	84.6471	84.579	84.356	85.0012	84.9821	84.2902	84.7876	85.4494	83.8948	85.1403	84.8206	84.1473	85.1542	85.0169	85.1586	85.0295	85.3186
84.1	83.9411	84.6784	85.4492	83.9066	84.655	85.3799	84.0943	84.7445	84.6775	84.4457	85.0967	85.0803	84.3879	84.8866	85.5432	83.9846	85.2418	84.9162	84.2424	85.2556	85.117	85.2581	85.1245	85.4297
84.2	84.0446	84.7859	85.5389	84.0148	84.751	85.4779	84.1919	84.8422	84.7757	84.5352	85.1924	85.1779	84.4863	84.9854	85.6364	84.0742	85.3426	85.012	84.3368	85.3566	85.2169	85.3573	85.2197	85.5408
84.3	84.1495	84.8949	85.6273	84.1221	84.8469	85.5756	84.2891	84.9404	84.8736	84.6248	85.2883	85.275	84.5856	85.0839	85.7292	84.1636	85.4429	85.1081	84.4308	85.4573	85.3165	85.4561	85.3151	85.6518
84.4	84.2559	85.0044	85.7145	84.2285	84.9428	85.6728	84.3859	85.039	84.9714	84.7144	85.3844	85.3715	84.6858	85.1823	85.8217	84.2529	85.5427	85.2046	84.5243	85.5577	85.4161	85.5547	85.4108	85.7628
84.5	84.3638	85.1123	85.8008	84.3342	85.0386	85.7697	84.4825	85.1383	85.0689	84.8043	85.4808	85.4676	84.787	85.2805	85.9139	84.3422	85.6421	85.3015	84.6175	85.6579	85.5156	85.653	85.5069	85.8739
84.6	84.4734	85.2187	85.8861	84.4392	85.1346	85.8663	84.5789	85.2381	85.1664	84.8946	85.5775	85.5633	84.8895	85.3787	86.0061	84.4315	85.7412	85.3988	84.7105	85.7578	85.6152	85.7512	85.6034	85.985
84.7	84.584	85.3238	85.9707	84.5434	85.2306	85.9626	84.675	85.3386	85.2638	84.9853	85.6745	85.6586	84.9931	85.4769	86.0983	84.5209	85.84	85.4967	84.8032	85.8577	85.715	85.8492	85.7004	86.0961
84.8	84.6934	85.4274	86.0547	84.6469	85.3266	86.0586	84.7709	85.4398	85.3612	85.0766	85.7719	85.7536	85.0982	85.575	86.1906	84.6105	85.9387	85.595	84.8959	85.9574	85.815	85.9472	85.798	86.2072
84.9	84.8016	85.5299	86.1382	84.7499	85.4229	86.1544	84.8667	85.5418	85.4587	85.1686	85.8697	85.8483	85.2046	85.6732	86.2831	84.7002	86.0373	85.694	84.9885	86.057	85.9153	86.0452	85.8963	86.3185
85	84.9087	85.6311	86.2214	84.8522	85.5193	86.25	84.9623	85.6447	85.5562	85.2615	85.9679	85.9429	85.3127	85.7715	86.3759	84.7902	86.1359	85.7937	85.0811	86.1566	86.016	86.1433	85.9953	86.4298
85.1	85.0148	85.7313	86.3044	84.954	85.6159	86.3455	85.0578	85.7485	85.6539	85.3553	86.0666	86.0372	85.4224	85.8698	86.4692	84.8805	86.2347	85.894	85.1739	86.2562	86.1173	86.2415	86.0952	86.5412
85.2	85.1199	85.8305	86.3874	85.0553	85.7128	86.4408	85.1533	85.8532	85.7517	85.4502	86.1658	86.1315	85.5325	85.9684	86.5631	84.9711	86.3336	85.9951	85.2668	86.3558	86.2192	86.3398	86.1958	86.6527
85.3	85.2241	85.9288	86.4704	85.1562	85.8099	86.536	85.2487	85.959	85.8498	85.5462	86.2655	86.2257	85.641	86.0671	86.6576	85.0622	86.4327	86.0971	85.36	86.4556	86.3217	86.4384	86.2975	86.7643
85.4	85.3273	86.0263	86.5536	85.2566	85.9073	86.6311	85.3441	86.0658	85.9482	85.6436	86.3657	86.3198	85.748	86.1661	86.7529	85.1538	86.5322	86.1999	85.4535	86.5554	86.425	86.5372	86.4002	86.8761
85.5	85.4298	86.123	86.6372	85.3567	86.0051	86.7262	85.4395	86.1738	86.0469	85.7424	86.4666	86.414	85.8536	86.2654	86.8491	85.2459	86.6321	86.3036	85.5474	86.6555	86.5292	86.6364	86.5039	86.988
85.6	85.5316	86.219	86.7213	85.4565	86.1033	86.8213	85.5349	86.283	86.1459	85.8427	86.568	86.5082	85.958	86.365	86.9463	85.3386	86.7324	86.4082	85.6418	86.7558	86.6343	86.736	86.6089	87.0988
85.7	85.6327	86.3145	86.806	85.5559	86.2018	86.9164	85.6305	86.3934	86.2454	85.9448	86.6701	86.6026	86.0611	86.465	87.0446	85.4319	86.8334	86.5139	85.7368	86.8564	86.7405	86.836	86.715	87.207
85.8	85.7331	86.4095	86.8915	85.6551	86.3008	87.0115	85.7261	86.5044	86.3454	86.0486	86.7729	86.6971	86.1632	86.5654	87.1441	85.526	86.935	86.6207	85.8324	86.9572	86.8478	86.9365	86.8225	87.3128
85.9	85.833	86.5041	86.9779	85.7542	86.4003	87.1068	85.8219	86.6145	86.4459	86.1543	86.8764	86.7918	86.2642	86.6662	87.2449	85.6208	87.0374	86.7286	85.9287	87.0584	86.9562	87.0376	86.9314	87.4162
86	85.9324	86.5983	87.0653	85.853	86.5003	87.2021	85.9179	86.7237	86.5469	86.2621	86.9807	86.8868	86.3644	86.7676	87.3472	85.7165	87.1406	86.8377	86.0258	87.16	87.066	87.1393	87.0417	87.5174
86.1	86.0314	86.6924	87.1539	85.9518	86.6009	87.2976	86.014	86.8321	86.6486	86.371	87.0857	86.9821	86.4637	86.8694	87.451	85.813	87.2447	86.9479	86.1237	87.2621	87.1772	87.2416	87.1536	87.6165
86.2	86.13	86.7863	87.2438	86.0505	86.702	87.3933	86.1104	86.9398	86.7509	86.4791	87.1916	87.0778	86.5624	86.9719	87.5565	85.9105	87.3497	87.0591	86.2225	87.3646	87.2896	87.3447	87.2661	87.7136
86.3	86.2282	86.8801	87.3352	86.1491	86.8038	87.4892	86.2071	87.0467	86.854	86.5863	87.2983	87.1738	86.6604	87.0749	87.6638	86.009	87.4559	87.1691	86.3224	87.4677	87.4011	87.4485	87.3777	87.8089
86.4	86.3262	86.9739	87.4282	86.2478	86.9062	87.5854	86.304	87.1528	86.9578	86.6926	87.4058	87.2703	86.7579	87.1786	87.7729	86.1085	87.5632	87.2779	86.4233	87.5713	87.5111	87.5532	87.4882	87.9024
86.5	86.4241	87.0678	87.5229	86.3465	87.0092	87.6818	86.4013	87.2583	87.0624	86.7982	87.5143	87.3674	86.8551	87.283	87.8837	86.2092	87.6717	87.3855	86.5254	87.6755	87.6198	87.6588	87.5978	87.9944
86.6	86.5218	87.1619	87.6194	86.4453	87.113	87.7785	86.4989	87.3631	87.1679	86.9029	87.6237	87.4649	86.9519	87.3881	87.9941	86.311	87.7815	87.492	86.6287	87.7803	87.7271	87.7653	87.7064	88.0848
86.7	86.6194	87.2563	87.718	86.5442	87.2176	87.8756	86.5969	87.4672	87.2742	87.007	87.7336	87.5631	87.0485	87.494	88.1035	86.414	87.8927	87.5974	86.7333	87.8859	87.8333	87.8728	87.8142	88.174
86.8	86.717	87.3511	87.8187	86.6434	87.3229	87.973	86.6953	87.5707	87.3816	87.1104	87.8425	87.6619	87.145	87.6007	88.2118	86.5184	88.0054	87.7019	86.8392	87.9921	87.9382	87.9814	87.9212	88.2618
86.9	86.8147	87.4462	87.9217	86.7427	87.429	88.0708	86.7941	87.6736	87.4899	87.2131	87.9503	87.7613	87.2414	87.7083	88.3193	86.624	88.1185	87.8054	86.9466	88.0992	88.0422	88.091	88.0275	88.3486
87	86.9125	87.5419	88.027	86.8424	87.536	88.1691	86.8934	87.776	87.5993	87.3153	88.0571	87.8615	87.338	87.8168	88.4258	86.7311	88.2307	87.9081	87.0556	88.2071	88.1451	88.2018	88.1332	88.4344
87.1	87.0104	87.6382	88.1332	86.9423	87.6439	88.2678	86.9932	87.8779	87.7098	87.4169	88.163	87.9625	87.4347	87.9262	88.5317	86.8396	88.342	88.0101	87.1661	88.3158	88.2472	88.3118	88.2383	88.5194
87.2	87.1086	87.7352	88.2386	87.0426	87.7527	88.367	87.0936	87.9792	87.8214	87.5181	88.2678	88.0644	87.5317	88.0366	88.6367	86.9497	88.4524	88.1114	87.2782	88.4254	88.3484	88.4206	88.3428	88.6036
87.3	87.2071	87.833	88.3432	87.1433	87.8625	88.4668	87.1945	88.0801	87.9334	87.6188	88.3718	88.1671	87.6291	88.148	88.7412	87.0609	88.5621	88.2121	87.39	88.536	88.4489	88.5281	88.4468	88.6873
87.4	87.306	87.9317	88.447	87.2444	87.9732	88.5671	87.296	88.1805	88.0444	87.7192	88.4749	88.2707	87.727	88.2604	88.845	87.1719	88.6711	88.3122	87.5009	88.6472	88.5487	88.6344	88.5505	88.7704
87.5	87.4053	88.0312	88.5502	87.346	88.0844	88.668	87.3981	88.2805	88.1542	87.8191	88.5772	88.3753	87.8254	88.3723	88.9484	87.2824	88.7793	88.4119	87.6109	88.7575	88.648	88.7396	88.6538	88.8532
87.6	87.505	88.1319	88.6527	87.4481	88.1942	88.7695	87.5009	88.3801	88.2631	87.9188	88.6788	88.481	87.9245	88.4831	89.0512	87.3925	88.8868	88.5112	87.7202	88.8665	88.7468	88.8438	88.7568	88.9358
87.7	87.6053	88.2336	88.7545	87.5508	88.3025	88.8716	87.6043	88.4794	88.371	88.0182	88.7796	88.5877	88.0243	88.593	89.1537	87.5022	88.9937	88.6101	87.8286	88.9744	88.8451	88.947	88.8595	89.0182
87.8	87.7062	88.3365	88.8558	87.6541	88.4096	88.9744	87.7085	88.5783	88.4779	88.1174	88.8797	88.6955	88.1251	88.7018	89.2558	87.6115	89.0999	88.7088	87.9364	89.0812	88.9432	89.0492	88.9621	89.1007
87.9	87.8078	88.4407	88.9566	87.758	88.5153	89.078	87.8134	88.6769	88.584	88.2164	88.9792	88.8045	88.2268	88.8098	89.3577	87.7205	89.2056	88.8073	88.0436	89.1869	89.0409	89.1505	89.0646	89.1833
88	87.9101	88.5463	89.0569	87.8627	88.62	89.1823	87.9191	88.7752	88.6893	88.3153	89.0782	88.9144	88.3295	88.9168	89.4594	87.829	89.3107	88.9057	88.1501	89.2916	89.1385	89.251	89.1671	89.2662
88.1	88.0132	88.6533	89.1567	87.9681	88.7236	89.2873	88.0256	88.8734	88.7937	88.4141	89.1766	89.0232	88.4334	89.023	89.5609	87.9373	89.4153	89.0041	88.2562	89.3954	89.236	89.3507	89.2696	89.3494
88.2	88.1171	88.7619	89.2562	88.0742	88.8262	89.3932	88.1329	88.9712	88.8975	88.5129	89.2745	89.1307	88.5386	89.1284	89.6624	88.0452	89.5194	89.1025	88.3618	89.4982	89.3335	89.4497	89.3722	89.4332
88.3	88.2219	88.872	89.3552	88.1812	88.9279	89.4999	88.2411	89.0689	89.0005	88.6117	89.3719	89.2369	88.6451	89.2331	89.7639	88.1528	89.6231	89.201	88.467	89.6001	89.4311	89.548	89.4749	89.5176
88.4	88.3278	88.9838	89.4539	88.289	89.0289	89.6075	88.3502	89.1665	89.1029	88.7106	89.4689	89.3419	88.7531	89.3371	89.8654	88.2602	89.7264	89.2997	88.5718	89.7013	89.5288	89.6457	89.5778	89.6028
88.5	88.4346	89.0952	89.5524	88.3977	89.1292	89.716	88.4602	89.2639	89.2048	88.8096	89.5656	89.4459	88.8627	89.4404	89.967	88.3672	89.8292	89.3987	88.6764	89.8016	89.6268	89.7429	89.681	89.6889
88.6	88.5425	89.206	89.6506	88.5074	89.2289	89.8254	88.5711	89.3612	89.306	88.9087	89.662	89.5487	88.9737	89.5431	90.0689	88.474	89.9318	89.4979	88.7808	89.9012	89.725	89.8396	89.7845	89.776
88.7	88.6516	89.316	89.7485	88.618	89.3281	89.9358	88.6823	89.4584	89.4068	89.008	89.758	89.6506	89.0845	89.6452	90.171	88.5806	90.034	89.5976	88.885	90.0002	89.8237	89.9359	89.8883	89.8642
88.8	88.7619	89.4253	89.8464	88.7275	89.4268	90.0461	88.7923	89.5556	89.5072	89.1075	89.8539	89.7517	89.1942	89.7468	90.2734	88.687	90.136	89.6977	88.9891	90.0985	89.9228	90.0317	89.9927	89.9537
88.9	88.8735	89.534	89.9441	88.8354	89.5253	90.155	88.9012	89.6527	89.6071	89.2073	89.9496	89.8519	89.3028	89.848	90.3762	88.7932	90.2377	89.7984	89.0931	90.1962	90.0225	90.1273	90.0975	90.0446
89	88.9851	89.642	90.0417	88.9417	89.6235	90.2627	89.0091	89.7499	89.7067	89.3075	90.0451	89.9513	89.4106	89.9486	90.4794	88.8992	90.3392	89.8997	89.1972	90.2934	90.1228	90.2226	90.203	90.137
89.1	89.0955	89.7495	90.1393	89.0465	89.7216	90.3693	89.1159	89.8471	89.8061	89.408	90.1405	90.0501	89.5174	90.0489	90.5832	89.0051	90.4406	90.0016	89.3013	90.39	90.2238	90.3177	90.309	90.231
89.2	89.205	89.8564	90.2368	89.15	89.8197	90.4747	89.2219	89.9444	89.9051	89.509	90.2359	90.1483	89.6233	90.1489	90.6875	89.1108	90.5418	90.1044	89.4056	90.4863	90.3256	90.4126	90.4158	90.3268
89.3	89.3135	89.9628	90.3345	89.2521	89.9178	90.5791	89.3269	90.0418	90.004	89.6104	90.3313	90.246	89.7284	90.2486	90.7925	89.2164	90.6429	90.2079	89.51	90.5821	90.4283	90.5075	90.5233	90.4245
89.4	89.421	90.0686	90.4322	89.3531	90.0161	90.6825	89.4311	90.1393	90.1027	89.7124	90.4267	90.3432	89.8327	90.348	90.8982	89.3218	90.744	90.3124	89.6147	90.6776	90.5319	90.6023	90.6316	90.5242
89.5	89.5277	90.174	90.53	89.4529	90.1145	90.7851	89.5346	90.2369	90.2013	89.8149	90.5222	90.4401	89.9363	90.4471	91.0046	89.4272	90.845	90.4178	89.7197	90.7728	90.6366	90.6971	90.7409	90.626
89.6	89.6335	90.2789	90.628	89.5517	90.2134	90.8868	89.6373	90.3348	90.2998	89.918	90.6179	90.5367	90.0392	90.5462	91.1119	89.5326	90.946	90.5242	89.8251	90.8678	90.7424	90.792	90.851	90.7301
89.7	89.7385	90.3835	90.7262	89.6496	90.3126	90.9878	89.7394	90.4328	90.3983	90.0217	90.7137	90.633	90.1414	90.6451	91.2201	89.6378	91.0471	90.6318	89.9309	90.9625	90.8494	90.8871	90.9622	90.8365
89.8	89.8427	90.4876	90.8246	89.7466	90.4123	91.0881	89.8408	90.5311	90.4969	90.1261	90.8097	90.7293	90.2431	90.7439	91.3293	89.7431	91.1482	90.7406	90.0372	91.0571	90.9577	90.9824	91.0744	90.9442
89.9	89.9462	90.5914	90.9233	89.843	90.5127	91.1878	89.9418	90.6296	90.5956	90.2313	90.906	90.8254	90.3442	90.8427	91.4395	89.8483	91.2494	90.8506	90.144	91.1516	91.0673	91.0779	91.1872	91.051
90	90.0491	90.6948	91.0224	89.9387	90.6137	91.287	90.0422	90.7285	90.6943	90.3373	91.0026	90.9216	90.4447	90.9415	91.5507	89.9535	91.3508	90.9619	90.2514	91.246	91.1784	91.1737	91.2983	91.157
90.1	90.1513	90.798	91.1218	90.0338	90.7155	91.3857	90.1423	90.8277	90.7933	90.4441	91.0996	91.0178	90.5448	91.0403	91.6615	90.0588	91.4524	91.073	90.3595	91.3403	91.2889	91.2698	91.4076	91.2622
90.2	90.253	90.9009	91.2216	90.1285	90.8183	91.484	90.2419	90.9272	90.8925	90.5517	91.1969	91.1142	90.6445	91.1393	91.7712	90.1641	91.5541	91.1832	90.4683	91.4348	91.3978	91.3665	91.5154	91.3668
90.3	90.3541	91.0036	91.3219	90.2228	90.9219	91.5819	90.3413	91.0271	90.992	90.6603	91.2947	91.2108	90.7437	91.2384	91.8799	90.2694	91.6562	91.2924	90.5779	91.5292	91.5052	91.4635	91.6215	91.4707
90.4	90.4547	91.106	91.4226	90.3169	91.0267	91.6796	90.4403	91.1274	91.0918	90.7699	91.393	91.3077	90.8427	91.3377	91.9876	90.3749	91.7585	91.4008	90.6883	91.6239	91.6111	91.5612	91.7263	91.574
90.5	90.5549	91.2083	91.5239	90.4108	91.1326	91.7772	90.5392	91.2282	91.192	90.8804	91.4918	91.405	90.9413	91.4372	92.0944	90.4804	91.8611	91.5084	90.7997	91.7187	91.7157	91.6594	91.8297	91.6768
90.6	90.6547	91.3104	91.6258	90.5047	91.2397	91.8746	90.638	91.3294	91.2926	90.9897	91.5912	91.5028	91.0397	91.537	92.2002	90.586	91.964	91.6151	90.9114	91.8137	91.819	91.7582	91.9319	91.7792
90.7	90.7541	91.4125	91.7283	90.5985	91.3482	91.972	90.7367	91.4311	91.3936	91.0972	91.6912	91.601	91.1379	91.6371	92.3052	90.6917	92.0674	91.721	91.0213	91.909	91.9212	91.8578	92.033	91.8811
90.8	90.8532	91.5144	91.8315	90.6925	91.4581	92.0694	90.8353	91.5333	91.4952	91.2031	91.7919	91.6999	91.236	91.7376	92.4093	90.7976	92.1711	91.8262	91.129	92.0046	92.0223	91.9581	92.1331	91.9827
90.9	90.952	91.6163	91.9353	90.7867	91.5693	92.1669	90.934	91.6361	91.5974	91.3073	91.8933	91.7995	91.3339	91.8385	92.5125	90.9037	92.2753	91.9307	91.2347	92.1005	92.1225	92.0593	92.2323	92.084
91	91.0506	91.7181	92.0399	90.8812	91.68	92.2646	91.0327	91.7395	91.7002	91.4101	91.9955	91.8998	91.4317	91.9399	92.615	91.0099	92.38	92.0345	91.3386	92.1969	92.2219	92.1613	92.3307	92.185
91.1	91.149	91.8199	92.1452	90.9761	91.7899	92.3625	91.1316	91.8435	91.8036	91.5115	92.0984	92.0009	91.5295	92.0418	92.7167	91.1164	92.4852	92.1376	91.4407	92.2937	92.3205	92.2643	92.4285	92.2859
91.2	91.2473	91.9218	92.2514	91.0714	91.8988	92.4607	91.2307	91.9481	91.9078	91.6116	92.2022	92.103	91.6274	92.1442	92.8176	91.223	92.591	92.2401	91.5412	92.3911	92.4185	92.3683	92.5256	92.3866
91.3	91.3455	92.0238	92.3584	91.1674	92.0069	92.5593	91.3301	92.0534	92.0127	91.7106	92.3069	92.206	91.7253	92.2472	92.9179	91.3299	92.6974	92.342	91.6402	92.489	92.516	92.4733	92.6223	92.4873
91.4	91.4436	92.1258	92.4664	91.264	92.1142	92.6584	91.4298	92.1594	92.1184	91.8086	92.4125	92.3101	91.8233	92.3509	93.0174	91.437	92.8044	92.4434	91.7378	92.5875	92.6131	92.5794	92.7187	92.588
91.5	91.5418	92.228	92.5752	91.3615	92.2207	92.758	91.5298	92.2661	92.225	91.9057	92.5191	92.4153	91.9214	92.4552	93.1164	91.5445	92.912	92.5442	91.8342	92.6866	92.7099	92.6867	92.8148	92.6887
91.6	91.6399	92.3303	92.6851	91.4597	92.3264	92.8581	91.6303	92.3735	92.3325	92.002	92.6267	92.5217	92.0198	92.5603	93.2147	91.6522	93.0204	92.6446	91.9296	92.7864	92.8064	92.7952	92.9107	92.7895
91.7	91.7382	92.4327	92.796	91.559	92.4314	92.959	91.7312	92.4818	92.4409	92.0975	92.7354	92.6294	92.1184	92.6661	93.3125	91.7602	93.1295	92.7444	92.0239	92.887	92.9028	92.9043	93.0066	92.8905
91.8	91.8366	92.5354	92.9072	91.6593	92.5357	93.0605	91.8327	92.5908	92.5504	92.1925	92.8452	92.7384	92.2173	92.7727	93.4097	91.8685	93.2393	92.8439	92.1175	92.9884	92.9993	93.0122	93.1026	92.9917
91.9	91.9351	92.6384	93.0176	91.7607	92.6393	93.1629	91.9348	92.7007	92.6609	92.287	92.9552	92.8488	92.3165	92.8802	93.5064	91.9772	93.3487	92.9429	92.2103	93.0906	93.0958	93.1191	93.1988	93.0932
92	92.0339	92.7416	93.1271	91.8634	92.7422	93.2662	92.0376	92.8114	92.7725	92.3812	93.0643	92.9587	92.4161	92.9886	93.6027	92.0862	93.4567	93.0416	92.3026	93.1937	93.1925	93.225	93.2952	93.1951
92.1	92.1329	92.8451	93.2357	91.9674	92.8446	93.3704	92.1411	92.9222	92.8848	92.4751	93.1723	93.0676	92.5161	93.098	93.6985	92.1956	93.5631	93.1399	92.3944	93.2978	93.2895	93.3299	93.3921	93.2973
92.2	92.2323	92.9489	93.3434	92.0729	92.9464	93.4756	92.2453	93.0319	92.9962	92.5689	93.2795	93.1755	92.6165	93.2084	93.7938	92.3054	93.6682	93.238	92.4859	93.4028	93.387	93.4338	93.4894	93.4
92.3	92.3319	93.0531	93.4504	92.1799	93.0476	93.5819	92.3504	93.1406	93.1066	92.6626	93.3858	93.2824	92.7175	93.3197	93.8888	92.4157	93.772	93.3357	92.5772	93.5088	93.4849	93.5369	93.5873	93.5031
92.4	92.432	93.1577	93.5566	92.2885	93.1482	93.6893	92.4564	93.2483	93.2161	92.7565	93.4912	93.3884	92.819	93.4305	93.9835	92.5263	93.8744	93.4332	92.6685	93.6159	93.5834	93.6391	93.686	93.6069
92.5	92.5325	93.2627	93.662	92.398	93.2484	93.798	92.5633	93.355	93.3246	92.8505	93.5958	93.4935	92.9212	93.5403	94.0778	92.6374	93.9757	93.5305	92.7598	93.7242	93.6827	93.7404	93.7855	93.7113
92.6	92.6335	93.3682	93.7668	92.5066	93.3481	93.9078	92.6712	93.4609	93.4321	92.9448	93.6996	93.5978	93.0239	93.649	94.1718	92.749	94.0758	93.6277	92.8514	93.8335	93.7828	93.841	93.8859	93.8163
92.7	92.7351	93.4741	93.8709	92.6143	93.4474	94.0167	92.7802	93.566	93.5388	93.0396	93.8028	93.7013	93.1274	93.7567	94.2656	92.861	94.1748	93.7247	92.9433	93.9423	93.8838	93.9409	93.9874	93.9221
92.8	92.8372	93.5806	93.9743	92.7211	93.5462	94.1242	92.8901	93.6702	93.6447	93.1349	93.9052	93.8041	93.2316	93.8635	94.3591	92.9724	94.2728	93.8215	93.0356	94.0497	93.9858	94.0401	94.0899	94.0287
92.9	92.9399	93.6876	94.0772	92.8271	93.6447	94.2303	92.9992	93.7736	93.7499	93.2308	94.007	93.9061	93.3365	93.9694	94.4525	93.0824	94.3698	93.9183	93.1286	94.1558	94.089	94.1386	94.1938	94.1361
93	93.0433	93.7951	94.1796	92.9322	93.7427	94.3351	93.1071	93.8763	93.8542	93.3275	94.1081	94.0075	93.4423	94.0743	94.5457	93.1909	94.4659	94.0151	93.2223	94.2607	94.1933	94.2365	94.299	94.2444
93.1	93.1473	93.9033	94.2814	93.0365	93.8405	94.4387	93.2137	93.9783	93.9579	93.425	94.2087	94.1083	93.5489	94.1784	94.6387	93.2981	94.5611	94.1118	93.3168	94.3644	94.2991	94.3339	94.4057	94.3538
93.2	93.2522	94.012	94.3827	93.1401	93.938	94.5411	93.3191	94.0797	94.061	93.5236	94.3087	94.2084	93.6564	94.2818	94.7317	93.4039	94.6556	94.2085	93.4123	94.4671	94.4062	94.4307	94.5139	94.4641
93.3	93.3578	94.1215	94.4836	93.243	94.0352	94.6424	93.4233	94.1805	94.1634	93.6232	94.4083	94.308	93.7649	94.3843	94.8246	93.5085	94.7493	94.3053	93.509	94.5687	94.5149	94.5271	94.6231	94.5755
93.4	93.4642	94.2316	94.584	93.3452	94.1321	94.7427	93.5265	94.2806	94.2652	93.724	94.5074	94.4071	93.8744	94.4861	94.9175	93.612	94.8424	94.4021	93.6069	94.6694	94.6245	94.6231	94.7307	94.6859
93.5	93.5716	94.3425	94.6841	93.4467	94.2288	94.8421	93.6286	94.3803	94.3666	93.8261	94.606	94.5058	93.9835	94.5873	95.0103	93.7142	94.9348	94.4991	93.7061	94.7692	94.7325	94.7186	94.8366	94.7947
93.6	93.6798	94.4539	94.7839	93.5477	94.3254	94.9406	93.7297	94.4795	94.4674	93.9297	94.7043	94.604	94.091	94.6878	95.1032	93.8154	95.0267	94.5962	93.8069	94.8682	94.8389	94.8138	94.9409	94.9018
93.7	93.7891	94.5643	94.8833	93.648	94.4218	95.0383	93.8299	94.5782	94.5678	94.0348	94.8023	94.7019	94.1971	94.7877	95.1962	93.9156	95.1182	94.6935	93.9093	94.9665	94.9437	94.9087	95.0437	95.0073
93.8	93.8992	94.6728	94.9825	93.7479	94.518	95.1353	93.9292	94.6765	94.6678	94.1415	94.8999	94.7994	94.3018	94.887	95.2892	94.0148	95.2092	94.791	94.0135	95.0641	95.047	95.0034	95.1451	95.1114
93.9	94.0085	94.7797	95.0814	93.8472	94.6142	95.2316	94.0276	94.7745	94.7674	94.25	94.9973	94.8966	94.4051	94.9858	95.3824	94.1131	95.2998	94.8887	94.1196	95.1612	95.149	95.0978	95.2452	95.2142
94	94.1164	94.885	95.1801	93.946	94.7103	95.3273	94.1253	94.8721	94.8667	94.3595	95.0944	94.9936	94.5072	95.0841	95.4758	94.2106	95.3902	94.9867	94.2277	95.2577	95.2497	95.192	95.3441	95.3158
94.1	94.2229	94.9888	95.2787	94.0444	94.8063	95.4225	94.2222	94.9695	94.9658	94.4676	95.1913	95.0904	94.6081	95.1819	95.5693	94.3072	95.4803	95.0849	94.3379	95.3537	95.3492	95.2861	95.442	95.4162
94.2	94.328	95.0912	95.3771	94.1424	94.9023	95.5173	94.3185	95.0666	95.0646	94.5744	95.2881	95.1869	94.7079	95.2794	95.663	94.4031	95.5702	95.1835	94.4485	95.4493	95.4477	95.3801	95.5388	95.5157
94.3	94.432	95.1923	95.4755	94.24	94.9984	95.6117	94.4141	95.1635	95.1632	94.6799	95.3848	95.2834	94.8067	95.3764	95.757	94.4983	95.66	95.2825	94.5581	95.5446	95.5453	95.4741	95.6348	95.6142
94.4	94.5347	95.2922	95.5738	94.3373	95.0944	95.7058	94.5091	95.2602	95.2616	94.7842	95.4814	95.3798	94.9046	95.4732	95.8513	94.5928	95.7497	95.3819	94.6667	95.6397	95.642	95.5681	95.7301	95.7119
94.5	94.6363	95.3911	95.6721	94.4343	95.1906	95.7996	94.6036	95.3568	95.36	94.8873	95.5779	95.4761	95.0016	95.5696	95.9459	94.6868	95.8394	95.4817	94.7745	95.7346	95.738	95.662	95.8247	95.8089
94.6	94.737	95.489	95.7703	94.531	95.2869	95.8933	94.6977	95.4534	95.4583	94.9894	95.6745	95.5724	95.0977	95.6658	96.0409	94.7803	95.9292	95.5819	94.8815	95.8294	95.8334	95.7561	95.9187	95.9053
94.7	94.8366	95.586	95.8687	94.6275	95.3833	95.9869	94.7913	95.5499	95.5565	95.0906	95.771	95.6688	95.1932	95.7618	96.1362	94.8733	96.0192	95.6827	94.9878	95.9241	95.9282	95.8503	96.0124	96.0013
94.8	94.9354	95.6822	95.9671	94.7237	95.4798	96.0805	94.8845	95.6464	95.6548	95.1909	95.8677	95.7653	95.288	95.8576	96.2319	94.9659	96.1093	95.784	95.0933	96.0189	96.0227	95.9446	96.1056	96.0969
94.9	95.0333	95.7777	96.0656	94.8199	95.5765	96.1742	94.9774	95.743	95.7531	95.2903	95.9645	95.8618	95.3823	95.9532	96.3281	95.0581	96.1996	95.8858	95.1982	96.1138	96.1168	96.0392	96.1987	96.1922
95	95.1305	95.8726	96.1643	94.9159	95.6735	96.2679	95.07	95.8396	95.8516	95.3891	96.0614	95.9586	95.476	96.0488	96.4248	95.15	96.2903	95.9882	95.3025	96.2088	96.2108	96.134	96.2917	96.2873
95.1	95.227	95.9671	96.2632	95.0118	95.7707	96.3619	95.1624	95.9363	95.9502	95.4873	96.1585	96.0555	95.5694	96.1443	96.5219	95.2417	96.3813	96.0912	95.4064	96.304	96.3046	96.2291	96.3846	96.3824
95.2	95.3229	96.0612	96.3623	95.1076	95.8681	96.4561	95.2546	96.0333	96.0489	95.5849	96.2559	96.1527	95.6624	96.2397	96.6197	95.3332	96.4728	96.1949	95.5097	96.3996	96.3985	96.3245	96.4776	96.4775
95.3	95.4182	96.1549	96.4617	95.2034	95.9659	96.5507	95.3467	96.1304	96.1479	95.682	96.3535	96.2502	95.7551	96.3352	96.7179	95.4246	96.5647	96.2992	95.6126	96.4955	96.4924	96.4203	96.5709	96.5728
95.4	95.5131	96.2485	96.5613	95.2992	96.064	96.6456	95.4388	96.2278	96.2472	95.7787	96.4514	96.348	95.8476	96.4308	96.8168	95.5159	96.6572	96.4043	95.7152	96.5919	96.5866	96.5165	96.6644	96.6683
95.5	95.6076	96.3421	96.6613	95.3951	96.1625	96.7411	95.5308	96.3254	96.3467	95.8752	96.5497	96.4461	95.94	96.5265	96.9163	95.6072	96.7503	96.5101	95.8175	96.6888	96.6812	96.6132	96.7584	96.7642
95.6	95.7017	96.4356	96.7617	95.491	96.2613	96.8371	95.6228	96.4234	96.4466	95.9714	96.6484	96.5447	96.0324	96.6223	97.0165	95.6985	96.8441	96.6167	95.9195	96.7863	96.7761	96.7104	96.8529	96.8605
95.7	95.7956	96.5292	96.8625	95.5871	96.3606	96.9337	95.715	96.5218	96.5469	96.0675	96.7474	96.6438	96.1248	96.7182	97.1174	95.7899	96.9386	96.7241	96.0214	96.8844	96.8716	96.8081	96.948	96.9574
95.8	95.8894	96.6231	96.9637	95.6833	96.4603	97.031	95.8073	96.6205	96.6477	96.1636	96.847	96.7433	96.2173	96.8144	97.219	95.8814	97.0338	96.8308	96.1231	96.9833	96.9678	96.9064	97.0439	97.0551
95.9	95.9829	96.7173	97.0654	95.7797	96.5605	97.1291	95.8997	96.7198	96.7489	96.2597	96.947	96.8434	96.31	96.9109	97.3214	95.9732	97.13	96.9358	96.2248	97.0829	97.0647	97.0053	97.1406	97.1534
96	96.0765	96.8119	97.1676	95.8763	96.6611	97.228	95.9924	96.8195	96.8506	96.3559	97.0476	96.944	96.403	97.0076	97.4245	96.0652	97.227	97.0391	96.3265	97.1834	97.1624	97.1049	97.2383	97.2527
96.1	96.1701	96.907	97.2703	95.9731	96.7624	97.3278	96.0854	96.9197	96.9529	96.4523	97.1487	97.0453	96.4963	97.1047	97.5285	96.1575	97.3251	97.1409	96.4282	97.2848	97.2612	97.2053	97.337	97.353
96.2	96.2637	97.0027	97.3736	96.0702	96.8641	97.4286	96.1788	97.0205	97.0558	96.5489	97.2505	97.1472	96.59	97.2021	97.6334	96.2502	97.4241	97.2412	96.53	97.3872	97.361	97.3063	97.4369	97.4544
96.3	96.3576	97.0992	97.4776	96.1677	96.9665	97.5304	96.2725	97.1219	97.1594	96.646	97.3529	97.2499	96.6841	97.3	97.7391	96.3433	97.5243	97.3401	96.632	97.4907	97.4619	97.4082	97.5381	97.557
96.4	96.4516	97.1964	97.5822	96.2655	97.0695	97.6334	96.3667	97.224	97.2636	96.7435	97.456	97.3533	96.7789	97.3983	97.8458	96.4369	97.6256	97.4377	96.7342	97.5954	97.5642	97.5109	97.6406	97.6609
96.5	96.546	97.2946	97.6874	96.3637	97.1731	97.7375	96.4614	97.3268	97.3686	96.8415	97.5598	97.4575	96.8743	97.497	97.9533	96.5311	97.7282	97.5341	96.8367	97.7012	97.6678	97.6145	97.7447	97.7662
96.6	96.6407	97.3938	97.7934	96.4623	97.2774	97.843	96.5566	97.4303	97.4743	96.9401	97.6644	97.5625	96.9703	97.5964	98.0604	96.6258	97.832	97.6293	96.9395	97.8083	97.7729	97.7191	97.8503	97.8731
96.7	96.7359	97.4941	97.9002	96.5614	97.3824	97.9496	96.6524	97.5346	97.5808	97.0394	97.7698	97.6683	97.0672	97.6963	98.1664	96.7212	97.9371	97.7234	97.0428	97.9167	97.8797	97.8246	97.9574	97.9811
96.8	96.8317	97.5956	98.0069	96.661	97.4882	98.0556	96.7489	97.6397	97.6882	97.1395	97.8761	97.7751	97.165	97.7968	98.2715	96.8173	98.0419	97.8166	97.1464	98.0254	97.9876	97.9311	98.0637	98.0876
96.9	96.928	97.6984	98.1118	96.761	97.5947	98.16	96.8461	97.7456	97.7965	97.2404	97.9828	97.8829	97.2636	97.8979	98.3756	96.9141	98.1452	97.9088	97.2506	98.1328	98.0947	98.0371	98.1683	98.1924
97	97.0249	97.8026	98.2147	96.8617	97.702	98.263	96.944	97.8525	97.9057	97.3423	98.0879	97.991	97.3633	97.9997	98.4788	97.0118	98.2472	98.0002	97.3553	98.239	98.2007	98.1416	98.2713	98.2955
97.1	97.1226	97.9084	98.3158	96.963	97.8101	98.3646	97.0427	97.9601	98.0151	97.4452	98.1912	98.0974	97.4641	98.1023	98.5812	97.1103	98.3479	98.0908	97.4607	98.3439	98.3057	98.2445	98.3728	98.3971
97.2	97.2211	98.0145	98.4153	97.0648	97.919	98.4649	97.1423	98.0664	98.1233	97.5492	98.2927	98.2019	97.566	98.2056	98.6826	97.2098	98.4474	98.1808	97.5667	98.4477	98.4097	98.3459	98.4729	98.4972
97.3	97.3204	98.1186	98.5131	97.1674	98.028	98.5639	97.2428	98.1708	98.2301	97.6543	98.3926	98.3045	97.6692	98.3097	98.7833	97.3103	98.5457	98.2702	97.6735	98.5505	98.5128	98.446	98.5717	98.596
97.4	97.4207	98.2208	98.6094	97.2706	98.1359	98.6618	97.3442	98.2733	98.3357	97.7608	98.4909	98.4055	97.7737	98.4147	98.8832	97.4118	98.6429	98.3591	97.7811	98.6522	98.6149	98.5447	98.6694	98.6935
97.5	97.522	98.3213	98.7043	97.3746	98.2428	98.7585	97.4467	98.3741	98.4401	97.8686	98.5877	98.5049	97.8795	98.5205	98.9823	97.5144	98.739	98.4475	97.8895	98.753	98.7161	98.6422	98.7659	98.7899
97.6	97.6244	98.4201	98.7978	97.4793	98.3487	98.8542	97.5502	98.4733	98.5434	97.9775	98.6832	98.6029	97.9863	98.6273	99.0807	97.6181	98.8342	98.5356	97.998	98.8529	98.8165	98.7385	98.8615	98.8853
97.7	97.728	98.5174	98.8901	97.5849	98.4536	98.9489	97.6548	98.571	98.6456	98.0857	98.7774	98.6995	98.0916	98.735	99.1784	97.7231	98.9285	98.6234	98.1043	98.952	98.9161	98.8337	98.9562	98.9797
97.8	97.8327	98.6132	98.9813	97.6913	98.5576	99.0427	97.7606	98.6673	98.7467	98.1929	98.8704	98.795	98.1951	98.8435	99.2755	97.8293	99.0219	98.7111	98.2084	99.0503	99.0149	98.9279	99.0502	99.0733
97.9	97.9387	98.7078	99.0714	97.7985	98.6607	99.1357	97.8676	98.7623	98.8469	98.299	98.9623	98.8894	98.2971	98.9504	99.3719	97.9368	99.1146	98.7987	98.3103	99.1478	99.113	99.0212	99.1434	99.1662
98	98.044	98.8011	99.1605	97.9067	98.763	99.2279	97.9756	98.8561	98.9461	98.4042	99.0531	98.9828	98.3975	99.0555	99.4678	98.044	99.2065	98.8862	98.4101	99.2447	99.2103	99.1135	99.2361	99.2586
98.1	98.1471	98.8934	99.2488	98.0149	98.8644	99.3194	98.0827	98.9489	99.0445	98.5084	99.1431	99.0753	98.4965	99.1589	99.5631	98.1499	99.2978	98.9738	98.5081	99.341	99.3071	99.2051	99.3284	99.3504
98.2	98.2484	98.9847	99.3363	98.1216	98.965	99.4103	98.1884	99.0407	99.1419	98.6116	99.2322	99.1672	98.5942	99.2606	99.6579	98.2544	99.3885	99.0615	98.6044	99.4368	99.4032	99.296	99.4202	99.4418
98.3	98.3478	99.0752	99.4231	98.2268	99.0649	99.5006	98.293	99.1316	99.2386	98.7141	99.3206	99.2584	98.6908	99.3608	99.7521	98.3578	99.4787	99.1495	98.6991	99.5321	99.4987	99.3862	99.5118	99.5329
98.4	98.4456	99.1649	99.5093	98.3306	99.164	99.5904	98.3964	99.2219	99.3345	98.8156	99.4083	99.3491	98.7862	99.4596	99.846	98.46	99.5684	99.2377	98.7922	99.6269	99.5936	99.4759	99.6032	99.6239
98.5	98.5418	99.254	99.5951	98.433	99.2625	99.6799	98.4987	99.3115	99.4298	98.9164	99.4955	99.4395	98.8807	99.5572	99.9394	98.5612	99.6578	99.3263	98.8841	99.7214	99.6881	99.565	99.6945	99.7148
98.6	98.6366	99.3426	99.6804	98.5341	99.3603	99.7689	98.6	99.4006	99.5244	99.0164	99.5822	99.5296	98.9743	99.6536	100.032	98.6613	99.7468	99.4154	98.9748	99.8156	99.7821	99.6537	99.7859	99.8057
98.7	98.73	99.4308	99.7654	98.634	99.4575	99.8577	98.7003	99.4893	99.6183	99.1157	99.6686	99.6196	99.0671	99.7489	100.125	98.7606	99.8356	99.5051	99.0644	99.9095	99.8757	99.7421	99.8774	99.8967
98.8	98.8223	99.5187	99.8502	98.7328	99.554	99.9463	98.7997	99.5776	99.7118	99.2143	99.7546	99.7096	99.1592	99.8432	100.217	98.859	99.9242	99.5954	99.153	100.003	99.9689	99.8302	99.9692	99.988
98.9	98.9135	99.6065	99.9349	98.8306	99.65	100.035	98.8983	99.6658	99.8047	99.3123	99.8405	99.7997	99.2508	99.9367	100.309	98.9567	100.013	99.6863	99.2409	100.097	100.062	99.9182	100.061	100.08
99	99.0037	99.6942	100.019	98.9273	99.7455	100.123	98.9961	99.754	99.8971	99.4096	99.9263	99.89	99.342	100.029	100.401	99.0536	100.101	99.7781	99.3282	100.19	100.154	100.006	100.154	100.172
99.1	99.0931	99.782	100.104	99.0232	99.8405	100.211	99.0931	99.8421	99.9892	99.5064	100.012	99.9807	99.4328	100.122	100.493	99.15	100.189	99.8707	99.4149	100.284	100.246	100.094	100.247	100.264
99.2	99.1818	99.87	100.189	99.1182	99.935	100.3	99.1895	99.9304	100.081	99.6026	100.098	100.072	99.5234	100.213	100.584	99.2458	100.278	99.9643	99.5012	100.378	100.338	100.181	100.341	100.358
99.3	99.27	99.9583	100.274	99.2124	100.029	100.388	99.2854	100.019	100.172	99.6984	100.184	100.164	99.6139	100.304	100.675	99.3412	100.367	100.059	99.5874	100.471	100.43	100.269	100.435	100.452
99.4	99.3576	100.047	100.36	99.306	100.123	100.477	99.3807	100.108	100.263	99.7936	100.27	100.256	99.7043	100.395	100.766	99.4361	100.455	100.155	99.6734	100.565	100.522	100.357	100.53	100.547
99.5	99.4449	100.136	100.445	99.3989	100.216	100.566	99.4755	100.197	100.354	99.8884	100.357	100.349	99.7948	100.486	100.857	99.5308	100.544	100.252	99.7594	100.659	100.613	100.446	100.627	100.643
99.6	99.5321	100.226	100.532	99.4913	100.309	100.655	99.5699	100.287	100.445	99.9829	100.444	100.444	99.8855	100.577	100.948	99.6252	100.634	100.35	99.8456	100.753	100.705	100.534	100.724	100.74
99.7	99.6191	100.317	100.619	99.5832	100.402	100.745	99.6639	100.378	100.536	100.077	100.531	100.539	99.9766	100.668	101.039	99.7195	100.724	100.449	99.9321	100.848	100.796	100.623	100.823	100.838
99.8	99.7061	100.408	100.706	99.6747	100.494	100.835	99.7577	100.469	100.626	100.171	100.62	100.635	100.068	100.759	101.129	99.8137	100.814	100.55	100.019	100.943	100.887	100.713	100.922	100.938
99.9	99.7933	100.501	100.795	99.7659	100.587	100.926	99.8513	100.562	100.717	100.264	100.709	100.733	100.16	100.85	101.22	99.9079	100.905	100.653	100.107	101.039	100.979	100.803	101.023	101.039
100	99.8807	100.594	100.884	99.8569	100.679	101.017	99.9447	100.655	100.807	100.357	100.798	100.832	100.252	100.941	101.311	100.002	100.996	100.757	100.195	101.135	101.07	100.893	101.126	101.141
100.1	99.9686	100.689	100.975	99.9476	100.771	101.11	100.038	100.75	100.898	100.451	100.889	100.933	100.346	101.033	101.402	100.096	101.088	100.862	100.284	101.231	101.161	100.985	101.23	101.246
100.2	100.057	100.785	101.066	100.038	100.862	101.202	100.131	100.845	100.989	100.543	100.981	101.035	100.44	101.126	101.493	100.191	101.181	100.967	100.374	101.329	101.253	101.077	101.336	101.351
100.3	100.146	100.883	101.159	100.129	100.954	101.296	100.224	100.942	101.079	100.636	101.073	101.14	100.535	101.219	101.584	100.286	101.275	101.069	100.465	101.427	101.345	101.17	101.442	101.457
100.4	100.236	100.982	101.253	100.22	101.046	101.391	100.318	101.041	101.171	100.729	101.167	101.246	100.631	101.314	101.676	100.381	101.369	101.17	100.558	101.525	101.437	101.264	101.546	101.561
100.5	100.326	101.083	101.348	100.31	101.137	101.486	100.411	101.141	101.262	100.821	101.262	101.354	100.728	101.409	101.768	100.477	101.464	101.27	100.652	101.625	101.529	101.359	101.649	101.664
100.6	100.418	101.185	101.445	100.401	101.229	101.583	100.505	101.243	101.354	100.914	101.359	101.462	100.827	101.505	101.859	100.573	101.561	101.369	100.747	101.725	101.622	101.455	101.75	101.766
100.7	100.511	101.29	101.543	100.493	101.32	101.68	100.599	101.346	101.446	101.007	101.457	101.57	100.926	101.602	101.952	100.67	101.658	101.466	100.844	101.826	101.715	101.552	101.85	101.866
100.8	100.605	101.396	101.643	100.584	101.412	101.779	100.693	101.452	101.538	101.099	101.556	101.676	101.028	101.701	102.044	100.767	101.757	101.562	100.943	101.929	101.808	101.65	101.949	101.965
100.9	100.7	101.501	101.744	100.676	101.504	101.879	100.788	101.559	101.631	101.192	101.657	101.782	101.131	101.801	102.137	100.865	101.856	101.657	101.044	102.032	101.901	101.75	102.046	102.063
101	100.797	101.604	101.848	100.769	101.596	101.98	100.883	101.666	101.725	101.285	101.76	101.887	101.235	101.902	102.23	100.964	101.957	101.751	101.147	102.137	101.996	101.851	102.143	102.16
101.1	100.895	101.707	101.953	100.862	101.688	102.083	100.979	101.772	101.819	101.378	101.865	101.991	101.341	102.005	102.324	101.064	102.059	101.845	101.252	102.242	102.09	101.953	102.238	102.255
101.2	100.996	101.808	102.06	100.956	101.78	102.187	101.075	101.877	101.913	101.471	101.972	102.095	101.448	102.11	102.418	101.165	102.163	101.937	101.359	102.349	102.185	102.057	102.332	102.35
101.3	101.098	101.907	102.165	101.05	101.873	102.293	101.172	101.981	102.009	101.565	102.079	102.198	101.553	102.217	102.513	101.267	102.268	102.03	101.467	102.457	102.281	102.163	102.425	102.444
101.4	101.202	102.006	102.27	101.145	101.966	102.4	101.27	102.084	102.105	101.658	102.185	102.3	101.656	102.325	102.608	101.37	102.375	102.121	101.574	102.565	102.377	102.27	102.518	102.538
101.5	101.308	102.104	102.375	101.241	102.059	102.509	101.368	102.187	102.201	101.752	102.29	102.401	101.758	102.435	102.704	101.472	102.482	102.212	101.681	102.672	102.474	102.379	102.609	102.63
101.6	101.416	102.2	102.478	101.338	102.152	102.616	101.467	102.289	102.299	101.847	102.394	102.503	101.858	102.544	102.8	101.572	102.588	102.303	101.787	102.777	102.571	102.488	102.701	102.722
101.7	101.523	102.296	102.581	101.436	102.246	102.723	101.568	102.391	102.397	101.942	102.498	102.603	101.957	102.653	102.897	101.67	102.693	102.394	101.892	102.881	102.669	102.595	102.791	102.814
101.8	101.629	102.392	102.684	101.535	102.34	102.829	101.669	102.491	102.497	102.037	102.601	102.703	102.055	102.761	102.994	101.766	102.797	102.485	101.997	102.984	102.768	102.702	102.881	102.905
101.9	101.735	102.486	102.786	101.635	102.435	102.934	101.771	102.592	102.597	102.132	102.704	102.803	102.152	102.868	103.092	101.861	102.9	102.575	102.101	103.086	102.868	102.808	102.971	102.995
102	101.841	102.581	102.888	101.737	102.53	103.038	101.874	102.691	102.698	102.229	102.805	102.902	102.247	102.975	103.191	101.954	103.001	102.666	102.205	103.186	102.969	102.913	103.06	103.086
102.1	101.946	102.674	102.989	101.84	102.626	103.142	101.978	102.79	102.8	102.325	102.907	103.001	102.343	103.081	103.291	102.045	103.102	102.757	102.308	103.286	103.07	103.018	103.149	103.176
102.2	102.05	102.768	103.089	101.944	102.722	103.244	102.084	102.889	102.904	102.423	103.007	103.099	102.437	103.186	103.391	102.135	103.202	102.848	102.411	103.385	103.172	103.122	103.238	103.265
102.3	102.154	102.861	103.189	102.049	102.819	103.346	102.19	102.987	103.008	102.521	103.107	103.197	102.53	103.291	103.493	102.224	103.301	102.939	102.513	103.483	103.275	103.225	103.327	103.355
102.4	102.257	102.954	103.289	102.156	102.916	103.448	102.298	103.085	103.114	102.619	103.207	103.295	102.624	103.396	103.595	102.311	103.4	103.031	102.615	103.58	103.379	103.327	103.416	103.445
102.5	102.36	103.047	103.388	102.265	103.014	103.549	102.408	103.182	103.221	102.718	103.306	103.393	102.716	103.5	103.698	102.397	103.498	103.124	102.717	103.676	103.485	103.429	103.504	103.534
102.6	102.463	103.14	103.487	102.375	103.113	103.649	102.516	103.279	103.329	102.818	103.405	103.49	102.809	103.603	103.801	102.482	103.595	103.217	102.818	103.772	103.591	103.531	103.593	103.624
102.7	102.565	103.233	103.585	102.485	103.212	103.75	102.623	103.375	103.439	102.919	103.504	103.587	102.901	103.707	103.906	102.565	103.692	103.311	102.919	103.867	103.698	103.632	103.683	103.714
102.8	102.666	103.326	103.684	102.595	103.312	103.849	102.729	103.472	103.549	103.02	103.602	103.684	102.993	103.809	104.012	102.647	103.789	103.407	103.019	103.962	103.806	103.733	103.772	103.804
102.9	102.767	103.42	103.782	102.703	103.413	103.949	102.835	103.568	103.658	103.123	103.7	103.781	103.085	103.912	104.119	102.729	103.885	103.503	103.12	104.056	103.916	103.834	103.863	103.895
103	102.868	103.514	103.879	102.811	103.515	104.048	102.939	103.664	103.766	103.226	103.798	103.878	103.177	104.014	104.227	102.809	103.981	103.6	103.22	104.15	104.024	103.934	103.953	103.986
103.1	102.969	103.609	103.976	102.918	103.618	104.148	103.043	103.759	103.874	103.33	103.896	103.975	103.269	104.116	104.335	102.889	104.077	103.698	103.32	104.244	104.132	104.034	104.044	104.077
103.2	103.069	103.704	104.074	103.024	103.721	104.247	103.145	103.855	103.98	103.435	103.993	104.073	103.362	104.217	104.444	102.968	104.172	103.798	103.419	104.337	104.239	104.134	104.136	104.169
103.3	103.169	103.8	104.171	103.13	103.825	104.346	103.247	103.95	104.085	103.541	104.091	104.17	103.455	104.318	104.551	103.046	104.268	103.899	103.519	104.43	104.344	104.234	104.229	104.262
103.4	103.269	103.897	104.267	103.235	103.931	104.446	103.348	104.045	104.19	103.647	104.188	104.267	103.548	104.419	104.657	103.123	104.364	104.001	103.618	104.523	104.45	104.334	104.322	104.355
103.5	103.368	103.994	104.364	103.339	104.037	104.545	103.449	104.14	104.294	103.752	104.286	104.364	103.643	104.519	104.763	103.2	104.46	104.105	103.717	104.616	104.554	104.434	104.416	104.449
103.6	103.467	104.093	104.46	103.444	104.144	104.645	103.548	104.236	104.398	103.854	104.383	104.462	103.738	104.62	104.867	103.276	104.556	104.211	103.817	104.709	104.657	104.534	104.512	104.544
103.7	103.566	104.193	104.557	103.547	104.252	104.745	103.647	104.331	104.5	103.955	104.481	104.559	103.833	104.72	104.971	103.351	104.652	104.319	103.916	104.803	104.76	104.634	104.608	104.64
103.8	103.665	104.293	104.653	103.65	104.362	104.845	103.746	104.426	104.603	104.055	104.579	104.657	103.93	104.82	105.074	103.426	104.749	104.428	104.015	104.896	104.862	104.734	104.705	104.737
103.9	103.764	104.396	104.749	103.753	104.472	104.946	103.844	104.521	104.704	104.152	104.677	104.756	104.028	104.92	105.177	103.501	104.846	104.54	104.114	104.99	104.964	104.834	104.804	104.834
104	103.862	104.499	104.845	103.856	104.583	105.047	103.941	104.617	104.806	104.249	104.775	104.854	104.126	105.02	105.278	103.576	104.944	104.652	104.213	105.083	105.065	104.935	104.904	104.933
104.1	103.961	104.604	104.941	103.958	104.694	105.149	104.038	104.712	104.907	104.344	104.873	104.953	104.227	105.119	105.379	103.65	105.043	104.763	104.312	105.178	105.166	105.036	105.006	105.034
104.2	104.059	104.71	105.037	104.06	104.804	105.251	104.135	104.808	105.008	104.438	104.972	105.053	104.328	105.219	105.48	103.724	105.142	104.874	104.411	105.272	105.265	105.138	105.109	105.135
104.3	104.157	104.818	105.134	104.161	104.913	105.354	104.231	104.904	105.108	104.531	105.071	105.152	104.431	105.318	105.58	103.798	105.241	104.984	104.51	105.368	105.365	105.24	105.213	105.238
104.4	104.255	104.928	105.23	104.263	105.022	105.458	104.327	105	105.209	104.623	105.17	105.253	104.535	105.418	105.679	103.872	105.342	105.094	104.61	105.463	105.464	105.342	105.32	105.342
104.5	104.354	105.038	105.326	104.364	105.13	105.562	104.422	105.097	105.309	104.714	105.27	105.353	104.642	105.517	105.778	103.946	105.444	105.204	104.709	105.56	105.563	105.445	105.427	105.448
104.6	104.452	105.147	105.423	104.466	105.237	105.668	104.518	105.194	105.409	104.805	105.37	105.455	104.75	105.617	105.876	104.02	105.546	105.313	104.809	105.657	105.661	105.549	105.537	105.555
104.7	104.55	105.255	105.519	104.567	105.344	105.774	104.613	105.291	105.51	104.895	105.471	105.557	104.859	105.717	105.974	104.095	105.65	105.422	104.909	105.755	105.759	105.653	105.649	105.664
104.8	104.648	105.362	105.616	104.669	105.45	105.881	104.708	105.388	105.61	104.984	105.573	105.659	104.971	105.816	106.072	104.169	105.754	105.53	105.009	105.854	105.857	105.758	105.762	105.774
104.9	104.746	105.469	105.713	104.77	105.556	105.99	104.802	105.486	105.711	105.073	105.675	105.762	105.082	105.916	106.17	104.244	105.86	105.638	105.109	105.954	105.954	105.864	105.876	105.884
105	104.844	105.574	105.81	104.872	105.661	106.099	104.897	105.585	105.812	105.161	105.777	105.866	105.192	106.016	106.267	104.319	105.967	105.746	105.21	106.054	106.052	105.971	105.99	105.992
105.1	104.943	105.679	105.907	104.974	105.766	106.207	104.992	105.684	105.913	105.249	105.88	105.971	105.301	106.116	106.364	104.395	106.076	105.853	105.311	106.156	106.149	106.078	106.103	106.099
105.2	105.041	105.783	106.005	105.075	105.87	106.313	105.087	105.783	106.015	105.337	105.984	106.076	105.409	106.216	106.461	104.471	106.186	105.961	105.412	106.259	106.246	106.187	106.216	106.206
105.3	105.14	105.886	106.103	105.178	105.974	106.417	105.181	105.883	106.117	105.426	106.089	106.183	105.517	106.316	106.558	104.548	106.297	106.067	105.514	106.363	106.343	106.296	106.329	106.311
105.4	105.239	105.989	106.201	105.28	106.078	106.519	105.276	105.984	106.219	105.514	106.195	106.29	105.624	106.417	106.654	104.626	106.407	106.174	105.616	106.469	106.44	106.407	106.441	106.415
105.5	105.338	106.091	106.3	105.383	106.181	106.619	105.371	106.085	106.322	105.602	106.301	106.398	105.73	106.517	106.751	104.704	106.516	106.281	105.719	106.575	106.536	106.518	106.553	106.518
105.6	105.437	106.192	106.399	105.486	106.285	106.719	105.466	106.187	106.426	105.691	106.408	106.507	105.836	106.618	106.847	104.783	106.624	106.387	105.821	106.683	106.633	106.631	106.666	106.621
105.7	105.536	106.293	106.498	105.59	106.387	106.816	105.562	106.289	106.53	105.78	106.516	106.616	105.941	106.72	106.944	104.862	106.73	106.493	105.925	106.793	106.73	106.745	106.777	106.723
105.8	105.636	106.394	106.597	105.694	106.49	106.913	105.658	106.392	106.635	105.869	106.626	106.727	106.045	106.821	107.041	104.943	106.836	106.6	106.029	106.903	106.828	106.86	106.889	106.825
105.9	105.736	106.494	106.698	105.799	106.592	107.008	105.754	106.497	106.741	105.96	106.736	106.839	106.15	106.923	107.138	105.025	106.94	106.706	106.133	107.012	106.925	106.974	107.001	106.926
106	105.836	106.594	106.798	105.904	106.695	107.102	105.85	106.601	106.848	106.051	106.847	106.95	106.253	107.025	107.235	105.107	107.043	106.812	106.238	107.12	107.022	107.087	107.112	107.027
106.1	105.937	106.694	106.899	106.009	106.797	107.196	105.947	106.707	106.956	106.142	106.957	107.059	106.357	107.128	107.332	105.191	107.146	106.918	106.343	107.227	107.12	107.199	107.224	107.127
106.2	106.038	106.793	107.001	106.116	106.899	107.288	106.044	106.813	107.064	106.235	107.065	107.168	106.461	107.231	107.43	105.276	107.248	107.023	106.45	107.333	107.218	107.31	107.335	107.228
106.3	106.139	106.892	107.103	106.223	107.001	107.38	106.141	106.921	107.174	106.328	107.173	107.275	106.564	107.335	107.528	105.362	107.349	107.129	106.556	107.438	107.316	107.421	107.447	107.328
106.4	106.241	106.992	107.205	106.331	107.102	107.472	106.24	107.029	107.285	106.423	107.279	107.382	106.667	107.438	107.626	105.449	107.449	107.235	106.664	107.542	107.415	107.53	107.558	107.428
106.5	106.343	107.091	107.308	106.439	107.204	107.562	106.338	107.138	107.397	106.519	107.385	107.487	106.771	107.543	107.724	105.538	107.549	107.341	106.772	107.646	107.514	107.639	107.67	107.529
106.6	106.445	107.19	107.412	106.549	107.306	107.653	106.438	107.249	107.508	106.616	107.489	107.592	106.874	107.648	107.824	105.629	107.649	107.447	106.88	107.749	107.613	107.747	107.781	107.629
106.7	106.548	107.289	107.516	106.659	107.408	107.743	106.538	107.36	107.618	106.715	107.592	107.696	106.977	107.753	107.923	105.72	107.748	107.553	106.99	107.851	107.713	107.855	107.893	107.73
106.8	106.651	107.388	107.621	106.77	107.51	107.834	106.638	107.472	107.727	106.815	107.694	107.799	107.081	107.859	108.023	105.814	107.847	107.659	107.1	107.952	107.813	107.962	108.004	107.832
106.9	106.755	107.487	107.727	106.882	107.613	107.924	106.74	107.582	107.836	106.917	107.796	107.901	107.185	107.965	108.124	105.909	107.946	107.766	107.211	108.053	107.914	108.068	108.116	107.934
107	106.86	107.587	107.833	106.992	107.715	108.015	106.842	107.692	107.943	107.021	107.897	108.002	107.289	108.072	108.225	106.005	108.045	107.872	107.323	108.154	108.015	108.174	108.228	108.036
107.1	106.965	107.687	107.94	107.101	107.818	108.105	106.945	107.8	108.049	107.126	107.997	108.103	107.394	108.18	108.327	106.104	108.144	107.979	107.435	108.254	108.117	108.279	108.341	108.139
107.2	107.07	107.787	108.048	107.209	107.92	108.196	107.049	107.908	108.155	107.234	108.096	108.204	107.499	108.288	108.429	106.204	108.243	108.086	107.546	108.353	108.22	108.384	108.453	108.243
107.3	107.176	107.887	108.157	107.315	108.023	108.288	107.153	108.014	108.259	107.343	108.195	108.304	107.605	108.397	108.533	106.306	108.342	108.193	107.655	108.452	108.324	108.488	108.566	108.348
107.4	107.283	107.988	108.266	107.421	108.127	108.38	107.259	108.12	108.363	107.455	108.293	108.403	107.711	108.507	108.637	106.411	108.442	108.3	107.764	108.551	108.428	108.592	108.679	108.454
107.5	107.39	108.089	108.376	107.525	108.23	108.473	107.366	108.225	108.466	107.565	108.391	108.502	107.818	108.617	108.742	106.517	108.542	108.408	107.871	108.65	108.533	108.696	108.792	108.561
107.6	107.498	108.19	108.487	107.628	108.335	108.567	107.474	108.329	108.568	107.675	108.489	108.601	107.926	108.728	108.847	106.625	108.642	108.516	107.977	108.748	108.638	108.799	108.905	108.669
107.7	107.606	108.292	108.599	107.731	108.439	108.662	107.582	108.433	108.67	107.785	108.586	108.7	108.034	108.84	108.954	106.736	108.743	108.624	108.083	108.846	108.745	108.903	109.019	108.778
107.8	107.716	108.395	108.709	107.832	108.544	108.758	107.692	108.536	108.771	107.894	108.683	108.798	108.144	108.951	109.062	106.848	108.845	108.733	108.187	108.944	108.852	109.006	109.133	108.889
107.9	107.825	108.498	108.819	107.933	108.649	108.855	107.803	108.639	108.871	108.003	108.78	108.897	108.254	109.061	109.17	106.963	108.947	108.841	108.29	109.042	108.96	109.109	109.248	109.001
108	107.936	108.602	108.928	108.032	108.755	108.954	107.916	108.741	108.971	108.111	108.876	108.995	108.365	109.17	109.28	107.081	109.05	108.951	108.393	109.14	109.07	109.212	109.363	109.115
108.1	108.047	108.707	109.035	108.132	108.861	109.054	108.029	108.842	109.07	108.219	108.973	109.093	108.477	109.278	109.391	107.2	109.154	109.06	108.495	109.237	109.18	109.315	109.478	109.23
108.2	108.156	108.813	109.142	108.23	108.968	109.155	108.141	108.943	109.169	108.327	109.069	109.192	108.59	109.385	109.502	107.32	109.259	109.171	108.596	109.335	109.291	109.418	109.594	109.347
108.3	108.264	108.919	109.248	108.328	109.075	109.258	108.253	109.044	109.267	108.434	109.166	109.29	108.701	109.491	109.613	107.442	109.366	109.281	108.697	109.433	109.404	109.521	109.71	109.466
108.4	108.371	109.026	109.353	108.425	109.183	109.364	108.363	109.145	109.365	108.541	109.262	109.389	108.811	109.596	109.722	107.566	109.473	109.392	108.797	109.531	109.516	109.624	109.827	109.586
108.5	108.476	109.134	109.458	108.521	109.292	109.47	108.473	109.246	109.462	108.648	109.359	109.488	108.919	109.7	109.832	107.691	109.581	109.504	108.896	109.629	109.628	109.728	109.942	109.706
108.6	108.58	109.243	109.562	108.617	109.401	109.579	108.581	109.346	109.56	108.754	109.456	109.588	109.025	109.803	109.94	107.817	109.691	109.616	108.995	109.728	109.74	109.831	110.056	109.825
108.7	108.683	109.354	109.665	108.713	109.511	109.687	108.689	109.446	109.656	108.86	109.554	109.687	109.13	109.906	110.048	107.944	109.803	109.729	109.094	109.826	109.851	109.935	110.169	109.945
108.8	108.785	109.465	109.768	108.808	109.622	109.794	108.797	109.546	109.753	108.967	109.651	109.788	109.234	110.008	110.155	108.072	109.913	109.842	109.193	109.925	109.961	110.039	110.28	110.063
108.9	108.886	109.577	109.87	108.903	109.733	109.9	108.904	109.647	109.849	109.073	109.75	109.888	109.336	110.109	110.262	108.202	110.022	109.955	109.291	110.025	110.071	110.144	110.391	110.182
109	108.986	109.688	109.972	108.998	109.845	110.005	109.01	109.747	109.945	109.179	109.848	109.99	109.438	110.209	110.368	108.332	110.13	110.068	109.389	110.124	110.18	110.249	110.5	110.3
109.1	109.085	109.798	110.073	109.092	109.958	110.11	109.116	109.847	110.041	109.284	109.948	110.092	109.538	110.309	110.473	108.462	110.236	110.179	109.487	110.225	110.289	110.354	110.608	110.418
109.2	109.184	109.907	110.174	109.187	110.07	110.214	109.221	109.948	110.137	109.39	110.048	110.194	109.637	110.408	110.578	108.594	110.342	110.289	109.585	110.325	110.397	110.46	110.715	110.536
109.3	109.282	110.015	110.274	109.281	110.18	110.317	109.326	110.049	110.232	109.496	110.148	110.298	109.736	110.507	110.683	108.726	110.446	110.397	109.682	110.427	110.504	110.566	110.821	110.653
109.4	109.379	110.122	110.374	109.375	110.289	110.42	109.43	110.15	110.328	109.602	110.25	110.402	109.833	110.605	110.787	108.859	110.55	110.505	109.78	110.529	110.612	110.673	110.926	110.77
109.5	109.476	110.229	110.474	109.469	110.398	110.522	109.535	110.252	110.423	109.708	110.352	110.507	109.931	110.703	110.89	108.992	110.652	110.612	109.879	110.631	110.718	110.781	111.03	110.887
109.6	109.573	110.334	110.574	109.563	110.505	110.624	109.639	110.354	110.519	109.814	110.455	110.613	110.027	110.801	110.993	109.125	110.754	110.717	109.977	110.735	110.825	110.889	111.133	111.004
109.7	109.669	110.439	110.674	109.657	110.611	110.725	109.743	110.457	110.615	109.92	110.559	110.72	110.124	110.898	111.096	109.258	110.854	110.822	110.076	110.839	110.931	110.998	111.236	111.121
109.8	109.765	110.543	110.773	109.752	110.717	110.825	109.847	110.56	110.71	110.026	110.664	110.829	110.219	110.995	111.198	109.392	110.954	110.926	110.175	110.943	111.036	111.108	111.338	111.237
109.9	109.861	110.646	110.872	109.846	110.822	110.925	109.951	110.664	110.806	110.132	110.771	110.938	110.315	111.092	111.299	109.526	111.054	111.029	110.274	111.049	111.141	111.219	111.439	111.353
110	109.957	110.748	110.972	109.941	110.925	111.025	110.055	110.768	110.902	110.239	110.878	111.048	110.411	111.189	111.401	109.66	111.152	111.131	110.374	111.156	111.246	111.33	111.539	111.469
110.1	110.053	110.85	111.071	110.036	111.028	111.124	110.159	110.873	110.998	110.346	110.987	111.16	110.506	111.285	111.502	109.793	111.25	111.232	110.474	111.263	111.351	111.442	111.639	111.585
110.2	110.149	110.952	111.17	110.132	111.131	111.223	110.264	110.979	111.095	110.453	111.096	111.271	110.602	111.381	111.603	109.926	111.348	111.333	110.575	111.372	111.455	111.556	111.739	111.701
110.3	110.245	111.052	111.27	110.228	111.232	111.321	110.368	111.086	111.192	110.56	111.207	111.38	110.697	111.478	111.703	110.059	111.445	111.433	110.677	111.481	111.559	111.67	111.838	111.817
110.4	110.342	111.153	111.37	110.324	111.333	111.419	110.473	111.194	111.289	110.668	111.316	111.488	110.793	111.574	111.803	110.192	111.542	111.532	110.779	111.592	111.662	111.786	111.936	111.933
110.5	110.439	111.252	111.47	110.421	111.434	111.517	110.578	111.303	111.386	110.776	111.424	111.595	110.889	111.67	111.903	110.324	111.638	111.631	110.882	111.704	111.766	111.902	112.034	112.048
110.6	110.536	111.352	111.57	110.518	111.533	111.614	110.684	111.412	111.484	110.885	111.53	111.701	110.986	111.767	112.002	110.456	111.735	111.729	110.986	111.816	111.869	112.018	112.132	112.164
110.7	110.634	111.451	111.67	110.617	111.633	111.712	110.79	111.523	111.582	110.994	111.635	111.805	111.084	111.863	112.102	110.587	111.831	111.826	111.091	111.928	111.972	112.133	112.229	112.279
110.8	110.732	111.549	111.771	110.715	111.731	111.809	110.896	111.635	111.681	111.103	111.739	111.909	111.182	111.96	112.201	110.717	111.926	111.923	111.197	112.038	112.075	112.246	112.326	112.395
110.9	110.831	111.647	111.872	110.815	111.83	111.906	111.004	111.747	111.78	111.213	111.841	112.011	111.28	112.057	112.3	110.846	112.022	112.02	111.304	112.148	112.178	112.359	112.423	112.511
111	110.931	111.745	111.974	110.915	111.927	112.002	111.111	111.858	111.88	111.323	111.943	112.113	111.38	112.154	112.399	110.975	112.118	112.116	111.412	112.256	112.28	112.471	112.52	112.626
111.1	111.032	111.843	112.076	111.016	112.025	112.099	111.22	111.968	111.98	111.434	112.044	112.214	111.48	112.252	112.498	111.102	112.214	112.212	111.521	112.364	112.382	112.581	112.617	112.742
111.2	111.134	111.941	112.178	111.118	112.122	112.195	111.329	112.076	112.081	111.546	112.144	112.314	111.582	112.349	112.596	111.228	112.31	112.308	111.632	112.47	112.485	112.691	112.713	112.858
111.3	111.236	112.038	112.282	111.221	112.219	112.292	111.44	112.183	112.183	111.658	112.243	112.413	111.685	112.448	112.695	111.353	112.406	112.403	111.743	112.576	112.587	112.8	112.81	112.974
111.4	111.34	112.136	112.385	111.325	112.316	112.388	111.551	112.288	112.285	111.77	112.341	112.512	111.789	112.546	112.793	111.477	112.502	112.498	111.853	112.681	112.689	112.908	112.907	113.09
111.5	111.445	112.233	112.49	111.43	112.412	112.485	111.663	112.393	112.388	111.88	112.439	112.61	111.894	112.646	112.892	111.599	112.599	112.593	111.962	112.785	112.791	113.016	113.004	113.206
111.6	111.551	112.33	112.595	111.536	112.508	112.581	111.776	112.496	112.492	111.988	112.537	112.708	112.001	112.745	112.99	111.72	112.696	112.687	112.069	112.889	112.893	113.123	113.101	113.322
111.7	111.659	112.427	112.701	111.643	112.605	112.678	111.888	112.599	112.596	112.095	112.634	112.806	112.109	112.846	113.089	111.837	112.794	112.782	112.176	112.992	112.995	113.229	113.198	113.438
111.8	111.768	112.525	112.808	111.751	112.701	112.775	111.998	112.7	112.702	112.2	112.73	112.903	112.218	112.947	113.187	111.952	112.892	112.877	112.281	113.095	113.098	113.335	113.295	113.555
111.9	111.876	112.622	112.915	111.857	112.797	112.871	112.106	112.801	112.808	112.304	112.827	113.001	112.325	113.048	113.286	112.063	112.99	112.971	112.385	113.197	113.2	113.44	113.393	113.672
112	111.984	112.72	113.024	111.962	112.893	112.968	112.213	112.901	112.915	112.407	112.923	113.098	112.43	113.151	113.384	112.171	113.089	113.066	112.488	113.299	113.302	113.545	113.491	113.789
112.1	112.089	112.817	113.133	112.066	112.989	113.066	112.318	113	113.023	112.508	113.019	113.195	112.534	113.254	113.483	112.276	113.189	113.161	112.591	113.4	113.404	113.65	113.59	113.906
112.2	112.193	112.915	113.243	112.169	113.085	113.163	112.422	113.099	113.132	112.608	113.116	113.293	112.636	113.358	113.582	112.379	113.29	113.255	112.692	113.501	113.507	113.754	113.689	114.023
112.3	112.296	113.013	113.352	112.27	113.182	113.261	112.525	113.198	113.242	112.706	113.212	113.39	112.737	113.463	113.681	112.48	113.391	113.35	112.793	113.602	113.609	113.859	113.788	114.141
112.4	112.398	113.112	113.459	112.371	113.278	113.359	112.626	113.296	113.351	112.804	113.309	113.488	112.837	113.568	113.78	112.578	113.493	113.445	112.893	113.703	113.712	113.963	113.888	114.259
112.5	112.499	113.211	113.566	112.47	113.375	113.457	112.726	113.393	113.459	112.901	113.406	113.586	112.936	113.675	113.879	112.674	113.597	113.541	112.993	113.804	113.815	114.067	113.989	114.377
112.6	112.598	113.31	113.671	112.569	113.472	113.555	112.825	113.491	113.566	112.997	113.503	113.685	113.033	113.783	113.978	112.768	113.701	113.637	113.091	113.904	113.918	114.171	114.09	114.496
112.7	112.697	113.41	113.775	112.666	113.569	113.654	112.923	113.588	113.672	113.092	113.601	113.784	113.13	113.891	114.078	112.86	113.806	113.733	113.19	114.005	114.021	114.275	114.192	114.615
112.8	112.795	113.51	113.879	112.763	113.667	113.754	113.02	113.686	113.777	113.186	113.7	113.883	113.226	114	114.178	112.951	113.913	113.829	113.287	114.106	114.125	114.379	114.295	114.734
112.9	112.891	113.61	113.981	112.859	113.765	113.853	113.117	113.783	113.881	113.28	113.799	113.984	113.321	114.108	114.278	113.04	114.019	113.926	113.385	114.207	114.228	114.483	114.398	114.854
113	112.987	113.712	114.082	112.954	113.863	113.954	113.213	113.881	113.984	113.373	113.899	114.085	113.415	114.215	114.379	113.128	114.123	114.023	113.482	114.309	114.332	114.588	114.503	114.974
113.1	113.083	113.813	114.183	113.049	113.962	114.055	113.308	113.979	114.087	113.466	114	114.187	113.509	114.32	114.479	113.215	114.225	114.121	113.579	114.41	114.437	114.693	114.608	115.094
113.2	113.178	113.916	114.282	113.142	114.062	114.156	113.403	114.077	114.188	113.558	114.101	114.289	113.602	114.425	114.58	113.301	114.326	114.219	113.675	114.512	114.541	114.798	114.714	115.215
113.3	113.272	114.019	114.381	113.236	114.161	114.258	113.498	114.176	114.289	113.65	114.204	114.393	113.694	114.528	114.682	113.387	114.425	114.318	113.772	114.615	114.646	114.904	114.82	115.336
113.4	113.365	114.122	114.479	113.328	114.262	114.36	113.593	114.275	114.39	113.741	114.307	114.498	113.787	114.63	114.784	113.472	114.523	114.418	113.868	114.718	114.752	115.01	114.924	115.457
113.5	113.459	114.227	114.576	113.421	114.363	114.463	113.688	114.374	114.489	113.833	114.412	114.604	113.879	114.731	114.886	113.556	114.619	114.518	113.964	114.821	114.857	115.116	115.026	115.577
113.6	113.552	114.332	114.672	113.512	114.465	114.567	113.782	114.475	114.588	113.924	114.519	114.711	113.971	114.831	114.988	113.64	114.714	114.619	114.06	114.925	114.963	115.224	115.126	115.696
113.7	113.644	114.438	114.768	113.604	114.567	114.671	113.877	114.576	114.687	114.015	114.626	114.82	114.063	114.931	115.091	113.724	114.807	114.72	114.156	115.03	115.07	115.331	115.223	115.814
113.8	113.737	114.545	114.864	113.695	114.671	114.776	113.972	114.678	114.785	114.107	114.732	114.927	114.155	115.029	115.195	113.808	114.9	114.823	114.253	115.136	115.177	115.44	115.32	115.932
113.9	113.83	114.653	114.958	113.786	114.775	114.882	114.068	114.781	114.882	114.198	114.837	115.032	114.247	115.127	115.299	113.893	114.991	114.926	114.349	115.242	115.284	115.549	115.414	116.049
114	113.922	114.762	115.052	113.877	114.88	114.989	114.164	114.884	114.979	114.29	114.939	115.136	114.339	115.224	115.403	113.978	115.082	115.03	114.446	115.349	115.391	115.66	115.507	116.165
114.1	114.015	114.871	115.146	113.967	114.985	115.096	114.261	114.989	115.076	114.382	115.041	115.237	114.431	115.321	115.508	114.063	115.171	115.135	114.544	115.454	115.495	115.771	115.599	116.28
114.2	114.107	114.978	115.239	114.058	115.092	115.205	114.358	115.096	115.172	114.475	115.141	115.337	114.524	115.416	115.614	114.15	115.26	115.241	114.641	115.556	115.596	115.883	115.689	116.395
114.3	114.2	115.084	115.332	114.148	115.2	115.314	114.456	115.203	115.268	114.568	115.239	115.436	114.617	115.511	115.72	114.237	115.348	115.348	114.739	115.656	115.696	115.996	115.779	116.509
114.4	114.293	115.188	115.424	114.239	115.309	115.423	114.555	115.312	115.363	114.661	115.337	115.533	114.711	115.606	115.827	114.325	115.435	115.453	114.838	115.754	115.793	116.108	115.866	116.623
114.5	114.387	115.291	115.517	114.329	115.417	115.532	114.655	115.42	115.458	114.755	115.433	115.629	114.806	115.7	115.934	114.415	115.522	115.556	114.937	115.85	115.889	116.219	115.953	116.736
114.6	114.481	115.392	115.609	114.42	115.524	115.639	114.757	115.527	115.553	114.85	115.528	115.723	114.901	115.794	116.041	114.506	115.609	115.657	115.036	115.944	115.982	116.328	116.039	116.848
114.7	114.576	115.492	115.7	114.511	115.629	115.746	114.859	115.632	115.648	114.946	115.622	115.817	114.997	115.887	116.146	114.599	115.695	115.757	115.137	116.036	116.074	116.436	116.125	116.96
114.8	114.671	115.591	115.792	114.602	115.732	115.852	114.963	115.736	115.743	115.042	115.714	115.91	115.094	115.981	116.249	114.694	115.782	115.854	115.238	116.127	116.164	116.543	116.209	117.071
114.9	114.766	115.689	115.883	114.693	115.834	115.957	115.069	115.838	115.837	115.14	115.807	116.002	115.192	116.073	116.35	114.79	115.868	115.951	115.34	116.216	116.253	116.648	116.293	117.182
115	114.863	115.786	115.974	114.785	115.935	116.061	115.175	115.938	115.931	115.238	115.898	116.093	115.291	116.166	116.45	114.889	115.954	116.045	115.443	116.304	116.341	116.753	116.376	117.292
115.1	114.96	115.881	116.066	114.877	116.034	116.164	115.284	116.037	116.026	115.338	115.988	116.183	115.391	116.258	116.547	114.99	116.04	116.139	115.547	116.391	116.427	116.856	116.459	117.402
115.2	115.059	115.976	116.157	114.97	116.132	116.267	115.394	116.134	116.12	115.438	116.078	116.273	115.493	116.351	116.644	115.093	116.126	116.231	115.651	116.476	116.512	116.959	116.542	117.511
115.3	115.158	116.071	116.248	115.063	116.229	116.368	115.503	116.231	116.214	115.54	116.167	116.363	115.596	116.443	116.738	115.2	116.212	116.323	115.757	116.561	116.597	117.06	116.625	117.62
115.4	115.258	116.164	116.339	115.156	116.325	116.47	115.612	116.326	116.309	115.644	116.256	116.453	115.7	116.535	116.832	115.309	116.299	116.413	115.864	116.645	116.68	117.161	116.707	117.728
115.5	115.359	116.257	116.431	115.251	116.42	116.57	115.719	116.421	116.403	115.749	116.345	116.542	115.806	116.628	116.924	115.418	116.386	116.503	115.972	116.728	116.763	117.261	116.789	117.836
115.6	115.462	116.349	116.522	115.346	116.514	116.67	115.826	116.515	116.498	115.855	116.433	116.632	115.913	116.72	117.015	115.526	116.474	116.592	116.079	116.81	116.846	117.36	116.872	117.943
115.7	115.566	116.441	116.614	115.441	116.608	116.769	115.932	116.608	116.593	115.963	116.52	116.721	116.022	116.813	117.105	115.634	116.563	116.68	116.185	116.892	116.928	117.458	116.954	118.05
115.8	115.671	116.533	116.706	115.538	116.701	116.868	116.038	116.7	116.688	116.07	116.608	116.811	116.129	116.906	117.194	115.741	116.652	116.768	116.288	116.974	117.01	117.556	117.037	118.156
115.9	115.778	116.624	116.798	115.635	116.793	116.966	116.142	116.792	116.783	116.176	116.695	116.901	116.235	116.999	117.283	115.847	116.742	116.855	116.39	117.056	117.091	117.653	117.12	118.263
116	115.886	116.715	116.891	115.733	116.885	117.063	116.246	116.883	116.878	116.281	116.783	116.991	116.34	117.092	117.371	115.953	116.833	116.942	116.49	117.137	117.173	117.749	117.204	118.368
116.1	115.995	116.806	116.984	115.833	116.977	117.161	116.35	116.975	116.974	116.384	116.87	117.083	116.444	117.186	117.458	116.058	116.925	117.029	116.589	117.218	117.255	117.845	117.289	118.474
116.2	116.105	116.897	117.077	115.933	117.069	117.257	116.453	117.066	117.07	116.486	116.958	117.174	116.546	117.28	117.545	116.163	117.018	117.116	116.686	117.3	117.337	117.941	117.374	118.579
116.3	116.213	116.989	117.171	116.034	117.161	117.354	116.555	117.157	117.167	116.587	117.046	117.267	116.648	117.375	117.632	116.267	117.113	117.203	116.782	117.382	117.419	118.036	117.46	118.684
116.4	116.321	117.08	117.266	116.137	117.253	117.45	116.657	117.248	117.264	116.687	117.134	117.36	116.748	117.47	117.718	116.37	117.208	117.29	116.877	117.464	117.502	118.131	117.547	118.788
116.5	116.428	117.171	117.361	116.24	117.345	117.545	116.758	117.339	117.362	116.786	117.222	117.455	116.848	117.565	117.804	116.474	117.305	117.378	116.971	117.547	117.585	118.226	117.635	118.892
116.6	116.535	117.263	117.456	116.345	117.437	117.64	116.858	117.43	117.46	116.883	117.311	117.551	116.947	117.662	117.891	116.577	117.404	117.465	117.064	117.631	117.67	118.321	117.723	118.996
116.7	116.641	117.356	117.552	116.451	117.529	117.735	116.958	117.522	117.558	116.98	117.401	117.648	117.045	117.759	117.977	116.679	117.504	117.554	117.156	117.715	117.755	118.415	117.814	119.1
116.8	116.746	117.448	117.649	116.558	117.622	117.83	117.058	117.615	117.657	117.077	117.491	117.746	117.143	117.856	118.064	116.782	117.606	117.643	117.248	117.801	117.841	118.509	117.905	119.203
116.9	116.851	117.542	117.747	116.666	117.716	117.925	117.157	117.708	117.757	117.172	117.581	117.846	117.24	117.955	118.151	116.885	117.71	117.733	117.339	117.887	117.928	118.604	117.998	119.307
117	116.955	117.636	117.845	116.771	117.811	118.019	117.256	117.802	117.857	117.268	117.673	117.947	117.336	118.054	118.239	116.987	117.815	117.823	117.429	117.975	118.017	118.698	118.093	119.41
117.1	117.059	117.731	117.944	116.875	117.906	118.114	117.355	117.896	117.959	117.362	117.765	118.05	117.433	118.154	118.327	117.089	117.922	117.915	117.519	118.064	118.107	118.793	118.189	119.512
117.2	117.162	117.826	118.044	116.978	118.002	118.208	117.453	117.992	118.06	117.457	117.859	118.155	117.529	118.255	118.416	117.192	118.028	118.008	117.609	118.155	118.199	118.887	118.286	119.615
117.3	117.264	117.923	118.145	117.08	118.099	118.302	117.55	118.088	118.163	117.551	117.953	118.262	117.624	118.357	118.506	117.295	118.134	118.101	117.699	118.247	118.292	118.982	118.386	119.718
117.4	117.367	118.02	118.246	117.18	118.197	118.396	117.648	118.186	118.266	117.645	118.048	118.37	117.72	118.461	118.596	117.398	118.238	118.197	117.789	118.34	118.387	119.077	118.487	119.82
117.5	117.468	118.119	118.349	117.279	118.297	118.49	117.745	118.285	118.371	117.739	118.145	118.477	117.816	118.565	118.688	117.501	118.342	118.293	117.878	118.436	118.484	119.173	118.591	119.922
117.6	117.57	118.219	118.453	117.377	118.397	118.584	117.842	118.385	118.476	117.833	118.242	118.582	117.911	118.67	118.781	117.604	118.445	118.391	117.968	118.533	118.584	119.269	118.697	120.025
117.7	117.671	118.32	118.558	117.474	118.5	118.678	117.938	118.487	118.582	117.927	118.341	118.687	118.007	118.776	118.875	117.708	118.547	118.491	118.059	118.633	118.685	119.365	118.805	120.127
117.8	117.771	118.423	118.664	117.571	118.603	118.772	118.035	118.59	118.689	118.022	118.442	118.79	118.103	118.884	118.971	117.812	118.649	118.593	118.149	118.735	118.789	119.462	118.914	120.229
117.9	117.872	118.527	118.771	117.667	118.709	118.867	118.131	118.695	118.797	118.117	118.543	118.893	118.2	118.991	119.068	117.917	118.75	118.696	118.24	118.839	118.894	119.559	119.024	120.331
118	117.972	118.632	118.879	117.762	118.816	118.961	118.227	118.802	118.905	118.212	118.647	118.994	118.297	119.096	119.167	118.022	118.851	118.801	118.332	118.944	119	119.657	119.134	120.433
118.1	118.071	118.739	118.986	117.857	118.924	119.056	118.323	118.911	119.013	118.308	118.752	119.095	118.394	119.201	119.267	118.128	118.951	118.908	118.425	119.049	119.105	119.756	119.244	120.534
118.2	118.171	118.848	119.093	117.951	119.031	119.151	118.419	119.018	119.12	118.404	118.859	119.195	118.492	119.305	119.369	118.234	119.05	119.014	118.518	119.153	119.21	119.856	119.354	120.636
118.3	118.27	118.957	119.199	118.046	119.137	119.246	118.514	119.125	119.225	118.501	118.965	119.294	118.59	119.407	119.473	118.342	119.149	119.12	118.613	119.256	119.315	119.956	119.463	120.738
118.4	118.369	119.065	119.304	118.14	119.242	119.341	118.61	119.231	119.33	118.599	119.071	119.393	118.689	119.509	119.578	118.45	119.248	119.224	118.708	119.359	119.419	120.057	119.573	120.84
118.5	118.468	119.173	119.408	118.234	119.346	119.437	118.706	119.336	119.433	118.698	119.176	119.491	118.79	119.61	119.682	118.558	119.346	119.328	118.805	119.461	119.523	120.159	119.683	120.942
118.6	118.567	119.28	119.512	118.328	119.449	119.533	118.801	119.44	119.536	118.798	119.28	119.589	118.89	119.711	119.785	118.668	119.445	119.432	118.903	119.563	119.627	120.262	119.793	121.044
118.7	118.665	119.387	119.615	118.422	119.551	119.63	118.897	119.544	119.637	118.899	119.383	119.686	118.992	119.81	119.887	118.779	119.543	119.534	119.003	119.665	119.73	120.366	119.903	121.146
118.8	118.763	119.493	119.717	118.517	119.653	119.726	118.992	119.647	119.738	119.001	119.486	119.783	119.095	119.909	119.989	118.89	119.64	119.637	119.104	119.766	119.833	120.47	120.013	121.249
118.9	118.862	119.598	119.819	118.612	119.754	119.824	119.088	119.749	119.839	119.104	119.588	119.88	119.199	120.007	120.089	119	119.738	119.738	119.207	119.866	119.936	120.573	120.122	121.351
119	118.96	119.703	119.92	118.707	119.854	119.922	119.184	119.851	119.938	119.209	119.689	119.977	119.305	120.104	120.189	119.109	119.836	119.839	119.311	119.967	120.038	120.674	120.232	121.454
119.1	119.058	119.807	120.02	118.803	119.953	120.02	119.28	119.952	120.037	119.315	119.79	120.073	119.411	120.201	120.288	119.217	119.934	119.94	119.417	120.067	120.141	120.773	120.342	121.554
119.2	119.156	119.911	120.12	118.9	120.052	120.119	119.375	120.053	120.135	119.423	119.89	120.17	119.519	120.297	120.386	119.323	120.031	120.04	119.526	120.166	120.243	120.87	120.451	121.653
119.3	119.255	120.015	120.22	118.998	120.15	120.218	119.472	120.153	120.232	119.533	119.99	120.267	119.628	120.393	120.484	119.428	120.129	120.139	119.633	120.266	120.345	120.966	120.561	121.749
119.4	119.353	120.118	120.319	119.096	120.248	120.318	119.568	120.253	120.329	119.641	120.089	120.364	119.735	120.488	120.581	119.531	120.227	120.239	119.739	120.365	120.446	121.061	120.67	121.842
119.5	119.451	120.22	120.417	119.196	120.346	120.419	119.664	120.353	120.426	119.748	120.188	120.461	119.841	120.583	120.678	119.634	120.326	120.337	119.845	120.464	120.548	121.154	120.78	121.933
119.6	119.549	120.322	120.515	119.296	120.443	120.52	119.761	120.451	120.522	119.854	120.286	120.559	119.946	120.677	120.774	119.736	120.424	120.436	119.949	120.562	120.649	121.246	120.889	122.022
119.7	119.648	120.424	120.613	119.398	120.539	120.622	119.858	120.55	120.617	119.959	120.384	120.657	120.05	120.771	120.869	119.836	120.523	120.534	120.053	120.661	120.75	121.337	120.998	122.109
119.8	119.747	120.526	120.711	119.501	120.635	120.725	119.955	120.648	120.712	120.063	120.482	120.755	120.152	120.865	120.964	119.936	120.622	120.632	120.156	120.759	120.851	121.427	121.108	122.194
119.9	119.845	120.627	120.808	119.606	120.731	120.829	120.053	120.746	120.807	120.165	120.579	120.854	120.253	120.959	121.059	120.035	120.722	120.73	120.258	120.857	120.952	121.516	121.217	122.277
120	119.944	120.727	120.904	119.712	120.827	120.933	120.151	120.844	120.902	120.267	120.676	120.954	120.354	121.052	121.154	120.133	120.822	120.827	120.359	120.955	121.052	121.604	121.326	122.358
120.1	120.043	120.828	121.001	119.82	120.923	121.039	120.249	120.941	120.996	120.369	120.773	121.054	120.453	121.145	121.248	120.23	120.923	120.925	120.46	121.053	121.153	121.691	121.434	122.438
120.2	120.143	120.928	121.097	119.929	121.018	121.145	120.347	121.038	121.09	120.469	120.87	121.155	120.551	121.239	121.342	120.326	121.024	121.022	120.56	121.151	121.253	121.778	121.543	122.516
120.3	120.243	121.028	121.194	120.041	121.114	121.251	120.446	121.135	121.184	120.568	120.966	121.257	120.649	121.332	121.435	120.422	121.126	121.119	120.66	121.248	121.353	121.864	121.652	122.593
120.4	120.342	121.128	121.29	120.151	121.209	121.355	120.546	121.232	121.278	120.667	121.063	121.36	120.746	121.424	121.529	120.517	121.228	121.216	120.759	121.346	121.454	121.949	121.76	122.668
120.5	120.443	121.228	121.386	120.261	121.305	121.458	120.646	121.328	121.372	120.766	121.159	121.464	120.842	121.517	121.622	120.612	121.332	121.313	120.858	121.444	121.554	122.033	121.868	122.742
120.6	120.543	121.327	121.481	120.369	121.4	121.56	120.746	121.425	121.465	120.863	121.255	121.569	120.938	121.61	121.715	120.706	121.436	121.41	120.956	121.542	121.654	122.117	121.977	122.815
120.7	120.644	121.427	121.577	120.476	121.496	121.66	120.847	121.521	121.559	120.961	121.351	121.676	121.033	121.704	121.809	120.8	121.54	121.506	121.054	121.639	121.753	122.201	122.084	122.886
120.8	120.745	121.526	121.673	120.582	121.592	121.758	120.948	121.618	121.653	121.058	121.448	121.783	121.127	121.797	121.902	120.893	121.646	121.603	121.151	121.737	121.853	122.285	122.192	122.957
120.9	120.847	121.625	121.769	120.688	121.688	121.856	121.05	121.714	121.747	121.154	121.544	121.892	121.221	121.89	121.995	120.986	121.753	121.7	121.249	121.835	121.953	122.368	122.3	123.027
121	120.949	121.724	121.864	120.792	121.784	121.952	121.152	121.811	121.841	121.25	121.64	121.999	121.315	121.984	122.088	121.079	121.86	121.798	121.346	121.933	122.053	122.451	122.407	123.096
121.1	121.052	121.823	121.96	120.896	121.881	122.048	121.255	121.907	121.935	121.346	121.737	122.105	121.409	122.078	122.181	121.172	121.967	121.895	121.443	122.031	122.152	122.534	122.515	123.164
121.2	121.155	121.922	122.056	120.999	121.978	122.142	121.359	122.004	122.03	121.442	121.834	122.209	121.502	122.172	122.275	121.265	122.072	121.992	121.54	122.13	122.252	122.618	122.622	123.232
121.3	121.258	122.021	122.152	121.102	122.075	122.235	121.463	122.101	122.125	121.538	121.93	122.312	121.595	122.267	122.369	121.357	122.175	122.09	121.637	122.228	122.352	122.701	122.729	123.299
121.4	121.362	122.12	122.248	121.204	122.173	122.328	121.568	122.198	122.22	121.634	122.028	122.414	121.688	122.362	122.462	121.45	122.277	122.188	121.734	122.327	122.451	122.784	122.835	123.366
121.5	121.467	122.219	122.345	121.306	122.271	122.42	121.674	122.295	122.315	121.729	122.125	122.514	121.781	122.457	122.557	121.542	122.377	122.286	121.831	122.426	122.551	122.868	122.942	123.433
121.6	121.572	122.318	122.442	121.407	122.37	122.511	121.78	122.392	122.411	121.825	122.223	122.614	121.874	122.553	122.651	121.635	122.476	122.385	121.928	122.525	122.651	122.952	123.048	123.5
121.7	121.678	122.417	122.538	121.508	122.47	122.601	121.887	122.49	122.508	121.921	122.321	122.712	121.968	122.649	122.746	121.728	122.573	122.484	122.026	122.625	122.75	123.037	123.154	123.566
121.8	121.784	122.516	122.636	121.609	122.57	122.691	121.992	122.588	122.605	122.017	122.419	122.809	122.061	122.746	122.841	121.821	122.669	122.583	122.123	122.724	122.85	123.122	123.26	123.633
121.9	121.891	122.615	122.733	121.71	122.671	122.781	122.096	122.686	122.702	122.113	122.518	122.906	122.155	122.844	122.937	121.914	122.765	122.683	122.221	122.825	122.95	123.208	123.365	123.7
122	121.996	122.715	122.831	121.81	122.772	122.87	122.198	122.784	122.8	122.21	122.618	123.002	122.249	122.942	123.033	122.008	122.859	122.783	122.32	122.925	123.05	123.294	123.471	123.767
122.1	122.098	122.814	122.929	121.911	122.875	122.959	122.298	122.883	122.899	122.307	122.718	123.097	122.343	123.041	123.129	122.102	122.952	122.883	122.418	123.026	123.15	123.381	123.576	123.834
122.2	122.199	122.914	123.028	122.011	122.978	123.047	122.396	122.982	122.998	122.405	122.818	123.191	122.438	123.14	123.226	122.197	123.044	122.984	122.518	123.127	123.25	123.469	123.68	123.902
122.3	122.298	123.014	123.127	122.112	123.08	123.136	122.493	123.082	123.098	122.502	122.919	123.285	122.533	123.241	123.324	122.292	123.136	123.086	122.617	123.229	123.35	123.558	123.782	123.97
122.4	122.395	123.114	123.227	122.213	123.18	123.224	122.589	123.182	123.199	122.601	123.021	123.378	122.63	123.342	123.422	122.388	123.227	123.188	122.717	123.331	123.45	123.648	123.881	124.039
122.5	122.491	123.215	123.327	122.315	123.279	123.313	122.684	123.283	123.301	122.7	123.123	123.471	122.726	123.444	123.521	122.484	123.317	123.291	122.818	123.434	123.551	123.739	123.977	124.109
122.6	122.585	123.316	123.428	122.416	123.377	123.401	122.777	123.384	123.404	122.8	123.226	123.563	122.824	123.547	123.621	122.581	123.407	123.394	122.92	123.537	123.651	123.831	124.07	124.179
122.7	122.678	123.417	123.529	122.519	123.473	123.49	122.869	123.486	123.507	122.901	123.33	123.656	122.922	123.647	123.72	122.679	123.497	123.498	123.022	123.64	123.752	123.924	124.162	124.251
122.8	122.769	123.518	123.631	122.621	123.568	123.579	122.961	123.589	123.612	123.002	123.434	123.748	123.021	123.74	123.817	122.777	123.586	123.603	123.125	123.742	123.853	124.018	124.251	124.323
122.9	122.859	123.62	123.731	122.725	123.661	123.669	123.052	123.691	123.706	123.104	123.539	123.84	123.121	123.832	123.912	122.877	123.675	123.707	123.229	123.842	123.954	124.112	124.338	124.397
123	122.948	123.722	123.83	122.829	123.754	123.759	123.141	123.791	123.799	123.207	123.642	123.932	123.222	123.925	124.005	122.977	123.763	123.809	123.333	123.939	124.054	124.203	124.422	124.472
123.1	123.036	123.825	123.927	122.934	123.845	123.849	123.231	123.89	123.893	123.311	123.737	124.024	123.324	124.017	124.097	123.079	123.852	123.91	123.439	124.035	124.153	124.292	124.505	124.548
123.2	123.124	123.928	124.023	123.039	123.935	123.94	123.319	123.987	123.986	123.417	123.832	124.116	123.427	124.108	124.187	123.181	123.941	124.008	123.546	124.129	124.249	124.38	124.586	124.626
123.3	123.21	124.031	124.116	123.146	124.023	124.032	123.408	124.082	124.079	123.523	123.927	124.208	123.532	124.199	124.276	123.285	124.03	124.104	123.649	124.22	124.343	124.466	124.666	124.705
123.4	123.296	124.133	124.208	123.253	124.111	124.124	123.496	124.176	124.171	123.629	124.022	124.301	123.637	124.29	124.363	123.39	124.119	124.199	123.746	124.31	124.435	124.55	124.744	124.786
123.5	123.382	124.232	124.299	123.362	124.198	124.217	123.583	124.268	124.263	123.726	124.116	124.394	123.742	124.381	124.448	123.496	124.208	124.292	123.843	124.399	124.524	124.632	124.82	124.869
123.6	123.467	124.33	124.388	123.471	124.283	124.312	123.671	124.359	124.355	123.823	124.21	124.487	123.846	124.472	124.532	123.603	124.298	124.384	123.94	124.486	124.612	124.713	124.896	124.954
123.7	123.551	124.426	124.475	123.582	124.368	124.407	123.758	124.448	124.447	123.92	124.304	124.581	123.948	124.562	124.615	123.71	124.388	124.474	124.036	124.572	124.698	124.793	124.97	125.04
123.8	123.636	124.519	124.561	123.694	124.452	124.503	123.846	124.536	124.538	124.017	124.397	124.676	124.049	124.652	124.697	123.817	124.478	124.564	124.133	124.656	124.782	124.871	125.043	125.124
123.9	123.721	124.611	124.646	123.804	124.535	124.6	123.934	124.622	124.629	124.114	124.49	124.771	124.149	124.741	124.778	123.922	124.57	124.652	124.229	124.74	124.865	124.948	125.115	125.206
124	123.805	124.702	124.73	123.913	124.618	124.699	124.022	124.708	124.72	124.211	124.583	124.867	124.247	124.831	124.857	124.026	124.662	124.738	124.324	124.822	124.946	125.023	125.187	125.286
124.1	123.89	124.791	124.813	124.02	124.699	124.799	124.11	124.792	124.811	124.307	124.676	124.963	124.344	124.92	124.935	124.129	124.755	124.824	124.42	124.903	125.025	125.098	125.257	125.364
124.2	123.975	124.878	124.894	124.127	124.781	124.9	124.199	124.875	124.901	124.403	124.768	125.061	124.441	125.009	125.013	124.23	124.849	124.91	124.515	124.984	125.103	125.171	125.328	125.44
124.3	124.06	124.964	124.975	124.232	124.861	124.998	124.288	124.957	124.992	124.499	124.86	125.16	124.536	125.097	125.089	124.331	124.944	124.994	124.611	125.064	125.18	125.244	125.398	125.513
124.4	124.146	125.048	125.054	124.337	124.941	125.089	124.378	125.038	125.082	124.595	124.952	125.259	124.63	125.186	125.165	124.431	125.039	125.078	124.706	125.143	125.255	125.315	125.468	125.586
124.5	124.232	125.132	125.133	124.44	125.02	125.181	124.469	125.119	125.171	124.691	125.044	125.36	124.724	125.274	125.24	124.53	125.137	125.161	124.801	125.222	125.33	125.386	125.537	125.656
124.6	124.32	125.214	125.211	124.542	125.099	125.272	124.561	125.198	125.261	124.787	125.136	125.462	124.816	125.362	125.314	124.629	125.235	125.244	124.895	125.301	125.403	125.456	125.607	125.725
124.7	124.408	125.295	125.288	124.644	125.178	125.362	124.653	125.277	125.35	124.882	125.227	125.559	124.908	125.45	125.388	124.726	125.335	125.327	124.99	125.379	125.475	125.525	125.677	125.792
124.8	124.497	125.375	125.364	124.744	125.256	125.453	124.747	125.355	125.44	124.977	125.318	125.651	124.999	125.538	125.461	124.823	125.436	125.409	125.084	125.458	125.547	125.593	125.747	125.859
124.9	124.587	125.454	125.44	124.844	125.334	125.543	124.842	125.433	125.529	125.073	125.409	125.742	125.089	125.625	125.534	124.919	125.535	125.492	125.178	125.536	125.618	125.661	125.817	125.924
125	124.678	125.532	125.516	124.943	125.412	125.633	124.938	125.51	125.617	125.168	125.5	125.833	125.179	125.712	125.606	125.014	125.627	125.574	125.272	125.614	125.688	125.728	125.888	125.987
125.1	124.77	125.61	125.59	125.042	125.489	125.723	125.035	125.586	125.706	125.263	125.591	125.923	125.268	125.799	125.678	125.109	125.718	125.657	125.366	125.693	125.758	125.795	125.96	126.05
125.2	124.864	125.687	125.665	125.139	125.567	125.812	125.134	125.662	125.794	125.358	125.681	126.013	125.357	125.886	125.749	125.204	125.81	125.74	125.46	125.772	125.827	125.862	126.033	126.112
125.3	124.959	125.763	125.739	125.236	125.644	125.902	125.234	125.738	125.883	125.452	125.772	126.103	125.445	125.973	125.82	125.298	125.9	125.823	125.554	125.851	125.896	125.928	126.106	126.174
125.4	125.056	125.839	125.813	125.333	125.721	125.991	125.336	125.814	125.971	125.547	125.862	126.192	125.533	126.06	125.892	125.391	125.991	125.906	125.647	125.931	125.964	125.994	126.18	126.234
125.5	125.155	125.914	125.887	125.429	125.799	126.08	125.44	125.889	126.059	125.642	125.952	126.281	125.621	126.146	125.963	125.484	126.081	125.991	125.741	126.012	126.032	126.06	126.256	126.294
125.6	125.255	125.989	125.96	125.525	125.876	126.168	125.542	125.964	126.147	125.736	126.042	126.369	125.708	126.232	126.034	125.577	126.171	126.076	125.834	126.094	126.101	126.126	126.333	126.354
125.7	125.357	126.064	126.034	125.62	125.953	126.257	125.638	126.039	126.235	125.83	126.131	126.457	125.795	126.319	126.105	125.67	126.261	126.161	125.927	126.176	126.169	126.192	126.411	126.413
125.8	125.462	126.138	126.108	125.716	126.031	126.345	125.733	126.115	126.322	125.925	126.221	126.545	125.882	126.405	126.176	125.762	126.351	126.248	126.02	126.26	126.237	126.259	126.491	126.472
125.9	125.562	126.213	126.181	125.81	126.109	126.433	125.829	126.19	126.41	126.019	126.311	126.633	125.969	126.491	126.247	125.855	126.44	126.336	126.113	126.344	126.306	126.325	126.572	126.53
126	125.659	126.287	126.255	125.905	126.187	126.521	125.924	126.265	126.497	126.113	126.4	126.72	126.056	126.576	126.318	125.947	126.529	126.424	126.205	126.43	126.374	126.391	126.656	126.589
126.1	125.755	126.361	126.329	126	126.265	126.609	126.02	126.341	126.584	126.207	126.489	126.807	126.143	126.662	126.39	126.039	126.618	126.514	126.298	126.517	126.443	126.458	126.741	126.648
126.2	125.852	126.436	126.403	126.094	126.344	126.697	126.115	126.417	126.671	126.301	126.578	126.893	126.23	126.748	126.463	126.131	126.707	126.606	126.391	126.606	126.513	126.525	126.828	126.707
126.3	125.949	126.511	126.478	126.189	126.423	126.784	126.211	126.493	126.759	126.395	126.667	126.98	126.317	126.833	126.535	126.223	126.795	126.698	126.483	126.696	126.583	126.593	126.918	126.766
126.4	126.046	126.586	126.553	126.283	126.503	126.872	126.306	126.57	126.846	126.488	126.756	127.066	126.405	126.919	126.608	126.316	126.883	126.793	126.575	126.788	126.653	126.661	127.009	126.826
126.5	126.144	126.661	126.629	126.378	126.583	126.959	126.402	126.647	126.932	126.582	126.845	127.151	126.492	127.004	126.682	126.408	126.971	126.888	126.668	126.882	126.725	126.73	127.104	126.887
126.6	126.241	126.737	126.705	126.472	126.664	127.046	126.498	126.724	127.019	126.676	126.934	127.237	126.58	127.089	126.756	126.501	127.059	126.986	126.76	126.978	126.797	126.8	127.189	126.948
126.7	126.339	126.814	126.782	126.567	126.746	127.133	126.593	126.802	127.106	126.769	127.022	127.322	126.668	127.175	126.831	126.594	127.147	127.086	126.852	127.075	126.87	126.87	127.272	127.009
126.8	126.437	126.891	126.859	126.662	126.828	127.22	126.689	126.881	127.193	126.863	127.111	127.407	126.757	127.26	126.907	126.687	127.235	127.178	126.944	127.168	126.944	126.941	127.356	127.072
126.9	126.536	126.969	126.937	126.758	126.911	127.307	126.785	126.961	127.279	126.956	127.2	127.492	126.846	127.345	126.984	126.781	127.322	127.268	127.036	127.256	127.02	127.013	127.44	127.135
127	126.634	127.047	127.017	126.854	126.994	127.393	126.881	127.042	127.366	127.05	127.288	127.577	126.936	127.43	127.061	126.875	127.409	127.358	127.128	127.344	127.096	127.086	127.523	127.2
127.1	126.733	127.127	127.097	126.95	127.079	127.48	126.976	127.123	127.452	127.143	127.376	127.661	127.026	127.515	127.14	126.97	127.497	127.447	127.22	127.432	127.174	127.16	127.607	127.266
127.2	126.831	127.207	127.178	127.047	127.164	127.567	127.072	127.205	127.539	127.236	127.465	127.746	127.117	127.6	127.22	127.065	127.584	127.536	127.312	127.52	127.253	127.236	127.69	127.333
127.3	126.93	127.289	127.26	127.144	127.251	127.653	127.168	127.289	127.625	127.33	127.553	127.83	127.209	127.685	127.3	127.16	127.67	127.625	127.404	127.608	127.333	127.312	127.774	127.401
127.4	127.029	127.371	127.343	127.242	127.338	127.74	127.264	127.373	127.712	127.423	127.641	127.914	127.301	127.77	127.382	127.257	127.757	127.714	127.495	127.696	127.415	127.39	127.857	127.471
127.5	127.128	127.455	127.427	127.34	127.426	127.826	127.36	127.459	127.798	127.516	127.73	127.998	127.395	127.855	127.465	127.354	127.844	127.802	127.587	127.784	127.499	127.469	127.941	127.542
127.6	127.228	127.54	127.512	127.439	127.516	127.912	127.456	127.545	127.885	127.609	127.818	128.081	127.489	127.94	127.55	127.451	127.931	127.891	127.679	127.871	127.584	127.549	128.024	127.616
127.7	127.327	127.627	127.599	127.539	127.606	127.999	127.552	127.634	127.971	127.703	127.906	128.165	127.584	128.025	127.635	127.55	128.017	127.979	127.77	127.959	127.672	127.631	128.107	127.691
127.8	127.427	127.715	127.688	127.64	127.698	128.085	127.648	127.723	128.058	127.796	127.994	128.249	127.68	128.11	127.723	127.649	128.104	128.067	127.862	128.047	127.761	127.715	128.191	127.768
127.9	127.527	127.804	127.777	127.741	127.791	128.171	127.744	127.814	128.144	127.889	128.083	128.332	127.778	128.195	127.811	127.75	128.19	128.155	127.954	128.134	127.852	127.8	128.274	127.847
128	127.627	127.895	127.868	127.844	127.885	128.257	127.84	127.906	128.231	127.982	128.171	128.415	127.876	128.28	127.901	127.851	128.276	128.243	128.045	128.222	127.945	127.887	128.357	127.928
128.1	127.727	127.988	127.961	127.947	127.981	128.344	127.936	128	128.317	128.075	128.259	128.499	127.976	128.365	127.993	127.953	128.363	128.331	128.137	128.309	128.041	127.976	128.441	128.012
128.2	127.827	128.082	128.056	128.052	128.078	128.43	128.032	128.096	128.404	128.168	128.347	128.582	128.076	128.45	128.087	128.056	128.449	128.419	128.228	128.396	128.138	128.066	128.524	128.097
128.3	127.927	128.179	128.152	128.157	128.176	128.516	128.128	128.193	128.49	128.261	128.436	128.665	128.178	128.536	128.182	128.161	128.535	128.507	128.32	128.484	128.225	128.159	128.607	128.186
128.4	128.028	128.277	128.25	128.264	128.276	128.603	128.225	128.292	128.577	128.355	128.524	128.748	128.282	128.621	128.28	128.266	128.622	128.595	128.412	128.571	128.313	128.253	128.691	128.277
128.5	128.128	128.377	128.349	128.372	128.378	128.689	128.321	128.391	128.664	128.448	128.612	128.831	128.386	128.706	128.378	128.373	128.708	128.682	128.503	128.659	128.402	128.35	128.774	128.37
128.6	128.229	128.468	128.442	128.47	128.469	128.775	128.417	128.481	128.75	128.541	128.7	128.914	128.48	128.792	128.467	128.47	128.794	128.77	128.595	128.746	128.491	128.44	128.858	128.455
128.7	128.33	128.558	128.533	128.568	128.561	128.862	128.513	128.572	128.837	128.634	128.789	128.997	128.575	128.877	128.557	128.567	128.88	128.857	128.686	128.834	128.58	128.527	128.942	128.539
128.8	128.431	128.649	128.624	128.666	128.653	128.948	128.61	128.663	128.924	128.727	128.877	129.08	128.67	128.963	128.647	128.664	128.967	128.945	128.778	128.921	128.67	128.616	129.025	128.624
128.9	128.531	128.741	128.715	128.764	128.745	129.034	128.706	128.755	129.011	128.821	128.966	129.163	128.765	129.048	128.737	128.761	129.053	129.032	128.87	129.009	128.76	128.705	129.109	128.711
129	128.632	128.833	128.807	128.861	128.838	129.121	128.803	128.847	129.098	128.914	129.054	129.247	128.86	129.134	128.828	128.857	129.139	129.12	128.962	129.096	128.85	128.794	129.193	128.798
129.1	128.734	128.925	128.9	128.958	128.93	129.208	128.899	128.939	129.185	129.007	129.143	129.33	128.955	129.22	128.919	128.954	129.226	129.207	129.053	129.184	128.941	128.884	129.277	128.885
129.2	128.835	129.017	128.992	129.055	129.023	129.294	128.996	129.031	129.272	129.1	129.232	129.413	129.05	129.306	129.01	129.05	129.312	129.295	129.145	129.271	129.033	128.975	129.361	128.974
129.3	128.936	129.11	129.085	129.152	129.117	129.381	129.092	129.124	129.359	129.194	129.321	129.496	129.145	129.392	129.102	129.147	129.399	129.382	129.237	129.359	129.124	129.066	129.446	129.063
129.4	129.037	129.203	129.178	129.249	129.21	129.468	129.189	129.217	129.447	129.287	129.409	129.58	129.24	129.478	129.195	129.243	129.485	129.47	129.329	129.447	129.216	129.158	129.53	129.153
129.5	129.139	129.297	129.272	129.346	129.304	129.555	129.286	129.31	129.534	129.381	129.498	129.663	129.336	129.564	129.288	129.339	129.572	129.558	129.421	129.535	129.309	129.25	129.615	129.244
129.6	129.24	129.39	129.366	129.442	129.398	129.642	129.382	129.404	129.622	129.474	129.588	129.747	129.431	129.651	129.381	129.435	129.658	129.645	129.513	129.623	129.402	129.343	129.699	129.335
129.7	129.342	129.484	129.461	129.539	129.492	129.729	129.479	129.497	129.71	129.568	129.677	129.83	129.526	129.737	129.474	129.531	129.745	129.733	129.605	129.711	129.495	129.436	129.784	129.427
129.8	129.443	129.579	129.555	129.635	129.587	129.817	129.576	129.591	129.798	129.661	129.766	129.914	129.621	129.824	129.568	129.627	129.832	129.821	129.697	129.799	129.588	129.53	129.869	129.52
129.9	129.545	129.673	129.65	129.732	129.682	129.904	129.673	129.686	129.886	129.755	129.855	129.998	129.716	129.911	129.662	129.723	129.919	129.909	129.79	129.887	129.682	129.624	129.954	129.613
130	129.647	129.768	129.746	129.828	129.777	129.992	129.77	129.78	129.974	129.849	129.945	130.082	129.812	129.998	129.757	129.819	130.007	129.996	129.882	129.976	129.776	129.719	130.04	129.707
130.1	129.748	129.863	129.841	129.924	129.872	130.08	129.867	129.875	130.062	129.943	130.035	130.167	129.907	130.085	129.852	129.915	130.094	130.085	129.974	130.064	129.87	129.814	130.125	129.801
130.2	129.85	129.959	129.937	130.02	129.967	130.167	129.964	129.97	130.151	130.037	130.125	130.251	130.003	130.173	129.947	130.011	130.181	130.173	130.067	130.153	129.965	129.91	130.211	129.896
130.3	129.952	130.054	130.033	130.116	130.063	130.256	130.061	130.065	130.24	130.131	130.214	130.336	130.098	130.261	130.042	130.107	130.269	130.261	130.16	130.242	130.06	130.006	130.297	129.992
130.4	130.054	130.15	130.13	130.212	130.159	130.344	130.158	130.161	130.328	130.225	130.305	130.42	130.194	130.348	130.138	130.203	130.357	130.349	130.252	130.331	130.155	130.102	130.383	130.088
130.5	130.156	130.246	130.226	130.308	130.255	130.432	130.255	130.257	130.417	130.319	130.395	130.505	130.289	130.436	130.234	130.299	130.445	130.438	130.345	130.42	130.251	130.199	130.47	130.184
130.6	130.258	130.342	130.323	130.403	130.351	130.521	130.353	130.352	130.507	130.413	130.485	130.591	130.385	130.525	130.331	130.395	130.533	130.527	130.438	130.509	130.346	130.296	130.556	130.281
130.7	130.359	130.439	130.42	130.499	130.447	130.61	130.45	130.449	130.596	130.508	130.576	130.676	130.481	130.613	130.427	130.49	130.621	130.615	130.531	130.599	130.442	130.394	130.643	130.379
130.8	130.461	130.535	130.518	130.595	130.544	130.699	130.547	130.545	130.686	130.602	130.667	130.762	130.577	130.702	130.524	130.586	130.71	130.704	130.624	130.689	130.539	130.492	130.73	130.477
130.9	130.563	130.632	130.615	130.691	130.641	130.788	130.645	130.641	130.776	130.697	130.758	130.848	130.673	130.791	130.621	130.682	130.799	130.794	130.718	130.778	130.635	130.59	130.818	130.575
131	130.665	130.729	130.713	130.786	130.737	130.877	130.742	130.738	130.866	130.791	130.849	130.934	130.769	130.88	130.719	130.778	130.887	130.883	130.811	130.868	130.732	130.688	130.905	130.673
131.1	130.767	130.827	130.811	130.882	130.835	130.967	130.84	130.835	130.956	130.886	130.94	131.021	130.865	130.969	130.816	130.874	130.977	130.973	130.905	130.959	130.829	130.787	130.993	130.772
131.2	130.869	130.924	130.91	130.978	130.932	131.057	130.937	130.932	131.046	130.981	131.032	131.107	130.961	131.059	130.914	130.97	131.066	131.062	130.999	131.049	130.926	130.886	131.082	130.872
131.3	130.971	131.022	131.008	131.074	131.029	131.147	131.035	131.029	131.137	131.076	131.123	131.194	131.057	131.149	131.012	131.066	131.156	131.152	131.092	131.14	131.023	130.985	131.17	130.971
131.4	131.073	131.12	131.107	131.17	131.127	131.237	131.133	131.127	131.228	131.171	131.215	131.282	131.154	131.239	131.11	131.162	131.246	131.243	131.186	131.231	131.121	131.085	131.259	131.071
131.5	131.174	131.218	131.205	131.265	131.224	131.328	131.231	131.224	131.319	131.266	131.307	131.369	131.25	131.329	131.209	131.259	131.336	131.333	131.281	131.322	131.219	131.184	131.348	131.171
131.6	131.276	131.316	131.304	131.361	131.322	131.419	131.329	131.322	131.411	131.362	131.4	131.457	131.347	131.42	131.307	131.355	131.426	131.424	131.375	131.413	131.317	131.284	131.437	131.272
131.7	131.378	131.414	131.403	131.457	131.42	131.51	131.427	131.42	131.503	131.457	131.492	131.546	131.443	131.511	131.406	131.451	131.517	131.515	131.47	131.505	131.415	131.384	131.527	131.372
131.8	131.48	131.513	131.502	131.553	131.518	131.602	131.525	131.518	131.595	131.553	131.585	131.635	131.54	131.603	131.505	131.547	131.608	131.606	131.564	131.597	131.513	131.485	131.617	131.473
131.9	131.581	131.611	131.602	131.649	131.617	131.693	131.623	131.616	131.687	131.649	131.678	131.724	131.637	131.694	131.604	131.644	131.699	131.698	131.659	131.689	131.612	131.585	131.708	131.574
132	131.683	131.71	131.701	131.746	131.715	131.785	131.721	131.715	131.78	131.745	131.772	131.813	131.734	131.786	131.703	131.74	131.791	131.789	131.754	131.781	131.71	131.686	131.798	131.675
132.1	131.785	131.809	131.801	131.842	131.813	131.878	131.819	131.813	131.872	131.841	131.865	131.903	131.831	131.878	131.802	131.837	131.883	131.881	131.849	131.874	131.809	131.786	131.89	131.777
132.2	131.886	131.908	131.9	131.938	131.912	131.97	131.917	131.912	131.966	131.937	131.959	131.993	131.928	131.971	131.902	131.934	131.975	131.974	131.945	131.967	131.908	131.887	131.981	131.878
132.3	131.988	132.007	132	132.035	132.011	132.063	132.016	132.01	132.059	132.033	132.053	132.084	132.025	132.064	132.001	132.031	132.067	132.067	132.04	132.061	132.007	131.988	132.073	131.98
132.4	132.089	132.106	132.1	132.131	132.109	132.157	132.114	132.109	132.153	132.13	132.148	132.175	132.123	132.157	132.101	132.128	132.16	132.16	132.136	132.154	132.106	132.089	132.165	132.081
132.5	132.19	132.205	132.2	132.228	132.208	132.25	132.213	132.208	132.247	132.227	132.242	132.267	132.22	132.251	132.201	132.225	132.254	132.253	132.232	132.248	132.205	132.19	132.258	132.183
132.6	132.292	132.304	132.3	132.325	132.307	132.344	132.311	132.307	132.341	132.324	132.337	132.359	132.318	132.344	132.301	132.322	132.347	132.347	132.328	132.342	132.304	132.291	132.351	132.285
132.7	132.393	132.404	132.4	132.422	132.406	132.439	132.41	132.406	132.436	132.421	132.433	132.451	132.416	132.439	132.4	132.419	132.441	132.441	132.425	132.437	132.404	132.392	132.444	132.386
132.8	132.494	132.503	132.5	132.519	132.505	132.533	132.509	132.505	132.531	132.518	132.528	132.544	132.514	132.533	132.5	132.517	132.535	132.535	132.521	132.532	132.503	132.493	132.538	132.488
132.9	132.595	132.603	132.6	132.616	132.605	132.628	132.608	132.604	132.626	132.615	132.624	132.637	132.612	132.628	132.6	132.614	132.63	132.63	132.618	132.627	132.603	132.594	132.632	132.59
	132.696	132.702	132.7	132.714	132.704	132.724	132.706	132.704	132.722	132.713	132.72	132.731	132.71	132.724	132.7	132.712	132.725	132.725	132.715	132.723	132.702	132.695	132.727	132.691
	132.797	132.802	132.8	132.812	132.803	132.82	132.805	132.803	132.818	132.811	132.817	132.826	132.808	132.82	132.8	132.81	132.821	132.821	132.813	132.819	132.802	132.796	132.822	132.793
	132.898	132.902	132.9	132.909	132.903	132.916	132.905	132.903	132.915	132.909	132.913	132.921	132.907	132.916	132.9	132.908	132.917	132.917	132.91	132.915	132.902	132.897	132.918	132.894
	132.998	133.001	133	133.008	133.002	133.012	133.004	133.002	133.011	133.007	133.01	133.016	133.005	133.012	133	133.007	133.013	133.013	133.008	133.012	133.001	132.998	133.014	132.996
	133.099	133.101	133.1	133.106	133.102	133.109	133.103	133.102	133.109	133.105	133.108	133.112	133.104	133.109	133.1	133.105	133.11	133.11	133.106	133.109	133.101	133.098	133.11	133.097
	133.199	133.201	133.2	133.204	133.201	133.207	133.202	133.201	133.206	133.204	133.206	133.209	133.203	133.207	133.2	133.204	133.207	133.207	133.205	133.206	133.201	133.199	133.208	133.198
	133.3	133.301	133.3	133.303	133.301	133.304	133.302	133.301	133.304	133.303	133.304	133.306	133.302	133.304	133.3	133.303	133.305	133.305	133.303	133.304	133.301	133.299	133.305	133.299
	133.4	133.401	133.4	133.402	133.401	133.403	133.401	133.401	133.403	133.402	133.402	133.403	133.401	133.403	133.4	133.402	133.403	133.403	133.402	133.403	133.401	133.4	133.403	133.399
	133.5	133.5	133.5	133.501	133.5	133.501	133.501	133.5	133.501	133.501	133.501	133.502	133.501	133.501	133.5	133.501	133.501	133.501	133.501	133.501	133.5	133.5	133.501	133.5
	133.6	133.6	133.6	133.6	133.6	133.6	133.6	133.6	133.6	133.6	133.6	133.601	133.6	133.6	133.6	133.6	133.6	133.6	133.6	133.6	133.6	133.6	133.6	133.6
