# Supplementary material for: pyQms enables universal and accurate quantification of mass spectrometry data
Source: Mol Cell Proteomics. 2017 Jul 20;16(10):1736–45. doi: 10.1074/mcp.M117.068007 (PMC5629261; doi:10.1074/mcp.M117.068007)
Supplement: Supplemental Data [file 10.1074_M117.068007_mcp.M117.068007-10.xlsx]

## Sheet: intensity_alignment_factors
Filename/MS run	alignment factor	Normalized to MS run
B_D140314_SGSDSsample8_R03_MSG_T0	1.08609	B_D140314_SGSDSsample1_R01_MSG_T0
B_D140314_SGSDSsample3_R01_MSG_T0	1.05537	B_D140314_SGSDSsample1_R01_MSG_T0
B_D140314_SGSDSsample8_R02_MSG_T0	0.946751	B_D140314_SGSDSsample1_R01_MSG_T0
B_D140314_SGSDSsample2_R01_MSG_T0	0.996225	B_D140314_SGSDSsample1_R01_MSG_T0
B_D140314_SGSDSsample5_R01_MSG_T0	0.962088	B_D140314_SGSDSsample1_R01_MSG_T0
B_D140314_SGSDSsample3_R02_MSG_T0	0.945827	B_D140314_SGSDSsample1_R01_MSG_T0
B_D140314_SGSDSsample7_R03_MSG_T0	1.02851	B_D140314_SGSDSsample1_R01_MSG_T0
B_D140314_SGSDSsample5_R03_MSG_T0	1.02152	B_D140314_SGSDSsample1_R01_MSG_T0
B_D140314_SGSDSsample8_R01_MSG_T0	0.912967	B_D140314_SGSDSsample1_R01_MSG_T0
B_D140314_SGSDSsample4_R03_MSG_T0	1.04955	B_D140314_SGSDSsample1_R01_MSG_T0
B_D140314_SGSDSsample6_R01_MSG_T0	0.94863	B_D140314_SGSDSsample1_R01_MSG_T0
B_D140314_SGSDSsample6_R02_MSG_T0	0.940068	B_D140314_SGSDSsample1_R01_MSG_T0
B_D140314_SGSDSsample2_R03_MSG_T0	0.960387	B_D140314_SGSDSsample1_R01_MSG_T0
B_D140314_SGSDSsample5_R02_MSG_T0	0.964022	B_D140314_SGSDSsample1_R01_MSG_T0
B_D140314_SGSDSsample4_R02_MSG_T0	0.849757	B_D140314_SGSDSsample1_R01_MSG_T0
B_D140314_SGSDSsample1_R02_MSG_T0	0.958599	B_D140314_SGSDSsample1_R01_MSG_T0
B_D140314_SGSDSsample2_R02_MSG_T0	1.02804	B_D140314_SGSDSsample1_R01_MSG_T0
B_D140314_SGSDSsample3_R03_MSG_T0	1.00533	B_D140314_SGSDSsample1_R01_MSG_T0
B_D140314_SGSDSsample1_R03_MSG_T0	0.912608	B_D140314_SGSDSsample1_R01_MSG_T0
B_D140314_SGSDSsample6_R03_MSG_T0	1.09274	B_D140314_SGSDSsample1_R01_MSG_T0
B_D140314_SGSDSsample4_R01_MSG_T0	0.837254	B_D140314_SGSDSsample1_R01_MSG_T0
B_D140314_SGSDSsample1_R01_MSG_T0	0.999909	B_D140314_SGSDSsample1_R01_MSG_T0
B_D140314_SGSDSsample7_R01_MSG_T0	1.04413	B_D140314_SGSDSsample1_R01_MSG_T0
B_D140314_SGSDSsample7_R02_MSG_T0	0.940424	B_D140314_SGSDSsample1_R01_MSG_T0
