# Supplementary material for: pyQms enables universal and accurate quantification of mass spectrometry data
Source: Mol Cell Proteomics. 2017 Jul 20;16(10):1736–45. doi: 10.1074/mcp.M117.068007 (PMC5629261; doi:10.1074/mcp.M117.068007)
Supplement: Supplemental Data [file 10.1074_M117.068007_mcp.M117.068007-11.xlsx]

## Sheet: pyQms_amounts_dda
Peptide	Charge	Protein	S1_R1	S1_R2	S1_R3	S2_R1	S2_R2	S2_R3	S3_R1	S3_R2	S3_R3	S4_R1	S4_R2	S4_R3	S5_R1	S5_R2	S5_R3	S6_R1	S6_R2	S6_R3	S7_R1	S7_R2	S7_R3	S8_R1	S8_R2	S8_R3
ILGAFIQIITFR	2	sp|P80025|PERL_BOVIN Lactoperoxidase OS=Bos taurus GN=LPO PE=1 SV=1													2.07592	2.22336	2.21615	2.2311	1.87017	1.53591	3.36313	2.08332	2.02395		4.12265
LNPHWNGEK	2	sp|P80025|PERL_BOVIN Lactoperoxidase OS=Bos taurus GN=LPO PE=1 SV=1								0.765824					3.43479	3.44134	4.88336	4.48045	5.32617	4.08008	4.11674	5.04013	4.61894	6.44138	6.58351	5.01834
MVTSELR	2	sp|P80025|PERL_BOVIN Lactoperoxidase OS=Bos taurus GN=LPO PE=1 SV=1	1.82934	1.91799	1.50379	1.89668	1.15834	1.53665	2.51866	1.80652	1.95607	1.41445	1.47005	1.28891	7.29547	8.33045	8.75806	8.38694	7.62631	7.19287	9.08583	8.13623	8.10705	6.91979	7.03922	6.66994
DYLPIVLGSEMQK	2	sp|P80025|PERL_BOVIN Lactoperoxidase OS=Bos taurus GN=LPO PE=1 SV=1													5.56608	4.00142			5.39971	4.63613	3.6431	5.88406			7.78854
MVTSELR#Oxidation:1	1	sp|P80025|PERL_BOVIN Lactoperoxidase OS=Bos taurus GN=LPO PE=1 SV=1																				0.333616	0.511851			0.50685
SPALGAANR	2	sp|P80025|PERL_BOVIN Lactoperoxidase OS=Bos taurus GN=LPO PE=1 SV=1	4.1188	3.85129	4.81116	3.57926	5.60279	5.1354	3.60623	5.29728	4.15557	4.82021	6.21053	5.41621	39.1836	41.113	40.3036	39.0071	51.1691	40.0628	49.9947	53.889	32.8849	53.6274	54.7741	48.773
FGHMEVPSTVSR	3	sp|P80025|PERL_BOVIN Lactoperoxidase OS=Bos taurus GN=LPO PE=1 SV=1													3.69711	3.31305	2.7268	3.04881	2.74948	2.89421		3.99581	3.52064	3.65037	2.71036	3.7478
SPALGAANR	1	sp|P80025|PERL_BOVIN Lactoperoxidase OS=Bos taurus GN=LPO PE=1 SV=1			0.547329			0.670144		0.668928	0.396545	0.597539	0.523347	0.665122	3.59904	4.28377	5.0874	3.89734	5.50857	4.08836	3.68715	9.23961	7.23978	5.71818	4.87148	5.1815
KILGAFIQIITFR	3	sp|P80025|PERL_BOVIN Lactoperoxidase OS=Bos taurus GN=LPO PE=1 SV=1													6.55012	3.14396	3.34871		3.80181	4.82169	6.57861	4.85383	6.42279	7.18307	7.36704	8.1199
KILGAFIQIITFR	2	sp|P80025|PERL_BOVIN Lactoperoxidase OS=Bos taurus GN=LPO PE=1 SV=1													3.37917				2.02573		4.7946	2.43186	3.61262	4.86465	4.42047	3.47401
MVTSELR	1	sp|P80025|PERL_BOVIN Lactoperoxidase OS=Bos taurus GN=LPO PE=1 SV=1													1.4085	1.53204	1.54793	2.11711	1.76077	1.80055	1.56032	1.82399	2.06747	1.42119	1.4423	1.18211
FWWENPGVFTEK	2	sp|P80025|PERL_BOVIN Lactoperoxidase OS=Bos taurus GN=LPO PE=1 SV=1	8.54514	16.2057	11.4903	6.56122	12.5134	12.5594	6.84926	14.6394	13.6031	11.4643	12.6404	14.3982	69.8992	57.2445	65.8488	68.6279	73.056	67.5353	67.3734	66.1159	70.435	76.1118	57.2935	74.5805
KLNPHWNGEK	3	sp|P80025|PERL_BOVIN Lactoperoxidase OS=Bos taurus GN=LPO PE=1 SV=1	1.22251	1.55226	1.76261	1.44143	1.97431	2.16588	1.66265	1.60203	1.55134	1.22679	1.9772	1.7273	4.57347	6.83987	6.45611	5.1349	6.46389	5.82609	5.56005	8.5406	6.73137	6.64083	6.63003	7.00898
LFQPTHK	2	sp|P80025|PERL_BOVIN Lactoperoxidase OS=Bos taurus GN=LPO PE=1 SV=1	2.14613	2.25372	5.29586	2.31025	4.11737	4.43653	1.79692	4.31721	3.23067	4.45529	6.66591	4.66162	20.8435	29.9591	40.7735	26.573	46.9997	26.6569	19.8365	35.3266	25.0796	49.7445	45.9037	34.2838
LFQPTHK	1	sp|P80025|PERL_BOVIN Lactoperoxidase OS=Bos taurus GN=LPO PE=1 SV=1													0.8531	1.15307	2.2277	0.893779	1.36358	1.48681	0.614887	1.37133	2.32722	2.03217	1.69308	2.08504
IHGFDLAAINLQR	3	sp|P80025|PERL_BOVIN Lactoperoxidase OS=Bos taurus GN=LPO PE=1 SV=1	44.1256	26.8855	42.8124	23.9514	27.5752	32.7181	43.7047	31.4858	48.4251	48.7074	27.1213	20.3083	32.8242	47.7683	59.9996	46.5846	39.6293	45.4054	45.6866	53.2062	53.3566	47.0741	40.9535	52.0826
IHGFDLAAINLQR	2	sp|P80025|PERL_BOVIN Lactoperoxidase OS=Bos taurus GN=LPO PE=1 SV=1		22.8217	25.9152	27.5148		8.54041	38.7346	9.73852	12.7956	34.1527	43.1804	34.8473	15.225	26.6169	46.1513	27.3379	33.4357	30.6938	44.0709	43.2959	32.609	41.7143	35.4391	35.4501
KLMDLYK	2	sp|P80025|PERL_BOVIN Lactoperoxidase OS=Bos taurus GN=LPO PE=1 SV=1													1.25809	1.32942	1.39181	2.05603	1.93553	0.799406	2.20077		1.58749	2.60254	2.25174	1.19681
EQINAVTSFLDASLVYGSEPSLASR	3	sp|P80025|PERL_BOVIN Lactoperoxidase OS=Bos taurus GN=LPO PE=1 SV=1													10.0028	11.5912	14.8765	12.863	9.59692	16.1401	13.7566	12.4629	11.8713	9.80919	9.38125	12.8387
FGHMEVPSTVSR	2	sp|P80025|PERL_BOVIN Lactoperoxidase OS=Bos taurus GN=LPO PE=1 SV=1
KLNPHWNGEK	2	sp|P80025|PERL_BOVIN Lactoperoxidase OS=Bos taurus GN=LPO PE=1 SV=1	1.90379	2.28572	2.5249	2.33894	2.51095	2.60611	2.05151	2.09264	1.77114	2.06209	2.76174	2.03832	2.05157	2.27599	3.20745	2.03271	2.19344	1.95606	1.82634	2.91375	2.06747	2.40145	2.01783	1.82541
RSPALGAANR	2	sp|P80025|PERL_BOVIN Lactoperoxidase OS=Bos taurus GN=LPO PE=1 SV=1	3.80994	3.74661	3.91061	3.47116	4.86452	4.08552	4.42527	5.00064	4.18591	5.64307	5.22793	5.27064	40.7866	42.6688	36.3129	49.2165	50.5824	46.0561	46.8821	52.9472	42.997	57.8903	66.123	44.0489
GFCGLSQPK#Carbamidomethyl:3	2	sp|P80025|PERL_BOVIN Lactoperoxidase OS=Bos taurus GN=LPO PE=1 SV=1			2.19983	1.63087		2.66232			1.38328	1.95825		2.55882			3.08655	1.78281	1.26954					2.38541	3.01604	1.3998
IVGYLDEEGVLDQNR	2	sp|P80025|PERL_BOVIN Lactoperoxidase OS=Bos taurus GN=LPO PE=1 SV=1			3.64939			3.03934				2.81565	2.63481	3.46782	20.3163	21.0341	21.1331	23.4528	21.4163	25.0449	23.5372	23.8007	27.8369	26.6843	27.5142	23.7352
MVTSELR#Oxidation:1	2	sp|P80025|PERL_BOVIN Lactoperoxidase OS=Bos taurus GN=LPO PE=1 SV=1	0.580775	0.954873	1.05621	0.587848	1.08262	0.932982	0.667673	0.803637	0.543277	0.511584		0.89339	2.56167	2.8459	3.97878	2.679	3.0658	3.40508	3.62392	3.3012	2.81862	4.22985	4.52065	4.12208
VLVLDTDYK	1	sp|P02754|LACB_BOVIN Beta-lactoglobulin OS=Bos taurus GN=LGB PE=1 SV=3			2.72862		1.46093	1.75423	1.06743	1.25746		1.15339	1.64118	2.0733	9.1015	18.0584	17.4464	8.29876		25.58	10.4075	15.6387	23.8293	12.9912	35.1298	10.1665
VLVLDTDYK	2	sp|P02754|LACB_BOVIN Beta-lactoglobulin OS=Bos taurus GN=LGB PE=1 SV=3	19.3431	20.6621	17.5408	21.1136	20.5598	22.7052	22.6789	21.8279	23.9866	24.7488	20.985	26.2442	164.354	144.525	126.845	192.966		186.561	185.508	160.545	183.795	186.939	197.928	155.637
VLVLDTDYKK	2	sp|P02754|LACB_BOVIN Beta-lactoglobulin OS=Bos taurus GN=LGB PE=1 SV=3	10.3906	10.0133	7.42525	11.8725	12.0498	9.76914	12.5	12.257	10.3731	12.6696	8.00293	11.6189	68.5196	83.8364	54.0672	92.6357	70.4669	80.4013	102.837	72.3975	76.4427	71.8274	85.3712	60.7095
IDALNENK	1	sp|P02754|LACB_BOVIN Beta-lactoglobulin OS=Bos taurus GN=LGB PE=1 SV=3	0.580262	0.547288	1.24287	0.591039	0.748126	1.1367	0.458515	0.99617	0.566187	0.972865	1.04676	0.979637	4.52238	5.50886	7.91441	6.02837	5.92739	5.77591	5.49475	8.43616	11.2314	6.13711	6.1128	6.29236
VYVEELKPTPEGDLEILLQK	2	sp|P02754|LACB_BOVIN Beta-lactoglobulin OS=Bos taurus GN=LGB PE=1 SV=3	7.13441	12.8899	14.1416	9.27389	14.8581	14.2904	12.2414	23.132	18.6459	11.4434	13.3444	18.109	70.9282	74.6644	104.901	51.3582	177.861	195.614	158.444	153.371	161.333	137.292	169.371	106.816
ALPMHIR	1	sp|P02754|LACB_BOVIN Beta-lactoglobulin OS=Bos taurus GN=LGB PE=1 SV=3
ALPMHIR	2	sp|P02754|LACB_BOVIN Beta-lactoglobulin OS=Bos taurus GN=LGB PE=1 SV=3								2.36931		0.87985		2.21594	3.88113	6.0524	6.52824	4.23308	6.6084	5.73323	4.60339	5.69639	5.06532	7.60208	6.4153	5.9527
VYVEELKPTPEGDLEILLQK	3	sp|P02754|LACB_BOVIN Beta-lactoglobulin OS=Bos taurus GN=LGB PE=1 SV=3	101.408	103.116	85.9805	106.926	102.663	96.1687	91.1833	105.228	110.92	104.872	98.3859	118.284	610.382	495.084	506.551	589.209	642.64	645.442	675.718	451.343	600.17	523.719	631.327	654.071
LIVTQTMK	2	sp|P02754|LACB_BOVIN Beta-lactoglobulin OS=Bos taurus GN=LGB PE=1 SV=3						1.69227						1.54014	10.3943	11.0368	12.5277	13.5812	13.0301	11.3076	12.3738	15.0994	15.6362	20.2166	16.1961	16.7258
TPEVDDEALEKFDK	3	sp|P02754|LACB_BOVIN Beta-lactoglobulin OS=Bos taurus GN=LGB PE=1 SV=3	15.3145	15.2615	18.1151	19.239	14.4373	20.0543	23.1807	20.9771	17.0307	16.8068	17.5828	19.3036	119.863	105.828	135.698	146.366		131.119	136.143	112.775	129.345	123.849	128.894	149.713
VLVLDTDYKK	1	sp|P02754|LACB_BOVIN Beta-lactoglobulin OS=Bos taurus GN=LGB PE=1 SV=3
LIVTQTMK#Oxidation:7	2	sp|P02754|LACB_BOVIN Beta-lactoglobulin OS=Bos taurus GN=LGB PE=1 SV=3													1.6213	1.6293	1.80869	1.49599	2.03093	1.59931	2.15767	2.03827	1.25388	2.17211	2.61831	1.69068
PTPEGDLEILLQK	2	sp|P02754|LACB_BOVIN Beta-lactoglobulin OS=Bos taurus GN=LGB PE=1 SV=3
TKIPAVFK	1	sp|P02754|LACB_BOVIN Beta-lactoglobulin OS=Bos taurus GN=LGB PE=1 SV=3													0.492616	4.03812	1.4251		1.17882	5.12277		1.48343	3.28431	1.22792	2.32552	1.62628
VPQLEIVPNSAEER	2	sp|P02662|CASA1_BOVIN Alpha-S1-casein OS=Bos taurus GN=CSN1S1 PE=1 SV=2
AVLKDGPLTGTYR	2	sp|P00921|CAH2_BOVIN Carbonic anhydrase 2 OS=Bos taurus GN=CA2 PE=1 SV=3
TPEVDDEALEKFDK	2	sp|P02754|LACB_BOVIN Beta-lactoglobulin OS=Bos taurus GN=LGB PE=1 SV=3				10.8324			11.6521		8.93295	8.90158		11.7279	69.0812	95.1059	110.26	80.5734		103.723	81.354	89.893	83.7138	89.9521	106.811	89.7933
TPEVDDEALEK	2	sp|P02754|LACB_BOVIN Beta-lactoglobulin OS=Bos taurus GN=LGB PE=1 SV=3	18.3146	17.1809	22.8749	21.4933	22.0591	23.8452	25.4801	26.3688	22.3006	25.2458	22.5262	27.0922	148.589	157.516	148.353	168.218	219.027	175.585	190.386	201.373	194.819	186.38	206.416	197.923
TKIPAVFK	2	sp|P02754|LACB_BOVIN Beta-lactoglobulin OS=Bos taurus GN=LGB PE=1 SV=3	5.58686	4.92463	4.09359	5.84702	4.28622	5.09116	6.15459	6.40204	4.78224	6.10625	7.28736	6.20689	39.1337	45.1958	33.5287	48.4176	51.8465	56.2845	49.8016	39.0968	50.9482	42.7666	55.7994	44.3138
IDALNENK	2	sp|P02754|LACB_BOVIN Beta-lactoglobulin OS=Bos taurus GN=LGB PE=1 SV=3	11.8063	11.6614	18.9456	9.85826	15.7175	19.1383	12.8568	18.499	12.3675	16.6996	20.2623	17.4446	83.3949	87.45	140.788	99.0649	108.778	112.142	134.939	111.131	99.8078	114.347	124.104	111.766
EGIHAQQK	2	sp|P02662|CASA1_BOVIN Alpha-S1-casein OS=Bos taurus GN=CSN1S1 PE=1 SV=2	0.727733	1.37163	2.39494	0.59919	2.63918	2.80438	0.661609	1.55366	2.02686	1.4738	2.06903	3.6564	30.782	73.2005	84.1563	42.679	83.2928	106.264	44.302	107.189	114.577		150.187	107.714
EGIHAQQK	1	sp|P02662|CASA1_BOVIN Alpha-S1-casein OS=Bos taurus GN=CSN1S1 PE=1 SV=2													1.03035	1.7379	2.11609	1.22262	1.41636	2.85239	0.883482	2.79453	3.26942	2.66831	3.41389	2.49137
YLGYLEQLLR	2	sp|P02662|CASA1_BOVIN Alpha-S1-casein OS=Bos taurus GN=CSN1S1 PE=1 SV=2	21.8004	21.0336	22.2364	22.5833	20.5182	19.3035	23.2289	24.818	28.2639	33.5312	27.5868	30.4229	164.776	148.153	154.903	235.683	173.834	171.858	218.397	141.242	176.927	287.596	362.46	228.121
HIQKEDVPSER	3	sp|P02662|CASA1_BOVIN Alpha-S1-casein OS=Bos taurus GN=CSN1S1 PE=1 SV=2	11.7163	13.1171	10.3681	12.6699	16.8336	13.6754	14.8157	18.5323	15.9081	14.3984	13.9478	16.7028	102.052	99.3051	116.68	113.512	129.646	122.797	100.142	124.945	104.243	141.377	133.67	128.054
HIQKEDVPSER	2	sp|P02662|CASA1_BOVIN Alpha-S1-casein OS=Bos taurus GN=CSN1S1 PE=1 SV=2			1.28154			1.92897		2.85314	1.75055	1.46546	2.11894	1.9502	10.2219	12.5132	18.8044	15.8585	17.8695	17.0261	8.61944	25.1905	14.5492	19.8953	18.4364	15.1305
TTMPLW	1	sp|P02662|CASA1_BOVIN Alpha-S1-casein OS=Bos taurus GN=CSN1S1 PE=1 SV=2															1.29186				1.59891	2.49002	2.9744	5.905	4.95175	5.58469
EKVNELSK	1	sp|P02662|CASA1_BOVIN Alpha-S1-casein OS=Bos taurus GN=CSN1S1 PE=1 SV=2													1.01327	0.733631	1.60895	1.45276	0.902133	1.20775	0.499105	1.3239	0.952522	0.989223	1.04403	0.854096
EKVNELSK	2	sp|P02662|CASA1_BOVIN Alpha-S1-casein OS=Bos taurus GN=CSN1S1 PE=1 SV=2	7.88343	8.69551	12.1561	8.3173	11.683	13.0648	9.11708	10.8612	12.0637	10.9415	14.1507	13.6399	69.7229	72.1848	91.1987	65.1176	91.3591	84.8689	74.5722	100.939	87.7559	103.469	103.991	79.0594
HQGLPQEVLNENLLR	2	sp|P02662|CASA1_BOVIN Alpha-S1-casein OS=Bos taurus GN=CSN1S1 PE=1 SV=2	4.76163	9.23674	7.16416	5.53852	7.57293	7.77832	9.53331	11.711	7.87852	8.04888	13.3089	9.63905	48.007	67.7532	69.7106	54.1442	96.7329	104.401	77.657	100.407	98.1769	135.043	133.288	105.578
HQGLPQEVLNENLLR	3	sp|P02662|CASA1_BOVIN Alpha-S1-casein OS=Bos taurus GN=CSN1S1 PE=1 SV=2	14.873	12.467	10.5886	15.2589	12.2591	11.2421	13.4725	12.1411	13.543	15.177	12.5334	13.6767	98.4967	73.9837	88.5531	129.951	86.3283	93.8686	112.13	99.4404	120.28	140.549	140.715	161.662
FFVAPFPEVFGK	2	sp|P02662|CASA1_BOVIN Alpha-S1-casein OS=Bos taurus GN=CSN1S1 PE=1 SV=2	47.1787	49.9892	45.3978	57.131	54.6536	50.4194	55.9138	68.3639	57.13	59.0356	59.6008	71.1346	373.696	290.079	352.683		408.858	442.161	453.206	419.802	456.196	527.857	508.089	596.786
EDVPSER	2	sp|P02662|CASA1_BOVIN Alpha-S1-casein OS=Bos taurus GN=CSN1S1 PE=1 SV=2	2.31876	1.32209	6.26472	5.39238	6.77469	3.35061	0.565436	4.45334	3.44298	4.27896	3.90529	3.82478	68.908	73.5833	76.5507	89.0546	93.1033	88.5461	105.386	114.334	88.714	151.292	170.922	136.851
EDVPSER	1	sp|P02662|CASA1_BOVIN Alpha-S1-casein OS=Bos taurus GN=CSN1S1 PE=1 SV=2													9.84042	10.1863	13.7544	15.0176	14.1236	12.2791	13.1916	18.6646	15.1641	25.0423	27.6334	20.9944
EPISVSSQQMLK	2	sp|P00921|CAH2_BOVIN Carbonic anhydrase 2 OS=Bos taurus GN=CA2 PE=1 SV=3													5.19128	7.56047	7.77481	7.67902	11.1752	10.8025	6.25291	9.23958	9.92722	9.12325	9.80329	9.14264
DFPIANGER	1	sp|P00921|CAH2_BOVIN Carbonic anhydrase 2 OS=Bos taurus GN=CA2 PE=1 SV=3														3.21695		1.43038	1.58894	1.63973					5.09623	1.55063
DGPLTGTYR	1	sp|P00921|CAH2_BOVIN Carbonic anhydrase 2 OS=Bos taurus GN=CA2 PE=1 SV=3	0.953781	1.08287	2.30075	1.10285	1.58713	1.50607	1.29744	1.68298	1.21756	1.56621	2.47197	1.46486	9.07654	22.3431	14.4265	19.0945	13.7615	24.747	9.6118	25.1007	18.6461	15.6329	16.2051	14.4269
DGPLTGTYR	2	sp|P00921|CAH2_BOVIN Carbonic anhydrase 2 OS=Bos taurus GN=CA2 PE=1 SV=3	12.8184	13.4096	19.46	15.5735	12.4013	14.948	19.9304	18.5429	17.0357	17.8746	21.1724	15.2491	136.767	126.819	131.564	165.605	144.233	133.415	131.266	160.384	113.831	143.9	168.956	151.04
VLDALDSIK	2	sp|P00921|CAH2_BOVIN Carbonic anhydrase 2 OS=Bos taurus GN=CA2 PE=1 SV=3	24.5429	25.5744	26.5425	28.6688	26.8541	25.6608	27.6869	32.6056	28.7472	34.8395	28.5188	25.2375	182.757	155.266	143.941	197.753		168.792	202.847	151.432	168.137	166.355	154.076	166.527
LVQFHFHWGSSDDQGSEHTVDR	5	sp|P00921|CAH2_BOVIN Carbonic anhydrase 2 OS=Bos taurus GN=CA2 PE=1 SV=3				3.1885						2.2757		2.94243	18.3066	13.3858		25.9013	12.1487	22.3948	16.2974	12.2374	24.2529	14.1148	17.1787	25.7251
LVQFHFHWGSSDDQGSEHTVDR	4	sp|P00921|CAH2_BOVIN Carbonic anhydrase 2 OS=Bos taurus GN=CA2 PE=1 SV=3	6.06439	4.58468	3.06817	5.89858	5.57121	3.96461	5.21525	5.20268	5.15325	5.95073	3.71452	5.86778	46.4718	35.0521		49.4745	31.4375	44.9528	40.9499	30.8332	44.3442	34.335	49.5117	49.2051
LVQFHFHWGSSDDQGSEHTVDR	3	sp|P00921|CAH2_BOVIN Carbonic anhydrase 2 OS=Bos taurus GN=CA2 PE=1 SV=3													15.6796	15.2426		19.1832	17.5315	17.5188	13.6842	14.4047	16.8481	15.8015	28.3396	16.7589
LVQFHFHWGSSDDQGSEHTVDRK	6	sp|P00921|CAH2_BOVIN Carbonic anhydrase 2 OS=Bos taurus GN=CA2 PE=1 SV=3													5.77866	5.29744	7.05556	7.02412		6.97422	5.50987	7.47352	11.0113	6.17935	5.89566	10.1343
LVQFHFHWGSSDDQGSEHTVDRK	5	sp|P00921|CAH2_BOVIN Carbonic anhydrase 2 OS=Bos taurus GN=CA2 PE=1 SV=3						1.88548					1.64679		24.4181	14.0746	20.6851	21.4292		24.2781	14.0001	25.0084	26.9522	26.7296	20.207	25.6731
LVQFHFHWGSSDDQGSEHTVDRK	4	sp|P00921|CAH2_BOVIN Carbonic anhydrase 2 OS=Bos taurus GN=CA2 PE=1 SV=3									2.07032				23.8858	18.2239	20.556	17.9756		23.8168	15.3431	28.0218	26.8765	34.0852	30.3841	28.4099
DFPIANGER	2	sp|P00921|CAH2_BOVIN Carbonic anhydrase 2 OS=Bos taurus GN=CA2 PE=1 SV=3												1.65147	14.945	15.0684	12.4156	19.3878	13.3264	11.8394	12.1082	14.3282	12.4012	14.1617	20.7626	14.3034
YGDFGTAAQQPDGLAVVGVFLK	3	sp|P00921|CAH2_BOVIN Carbonic anhydrase 2 OS=Bos taurus GN=CA2 PE=1 SV=3	5.39242	4.44963	3.62566	4.78609	4.88399	5.023	6.10249	4.58579	4.32805	6.04286	4.44029	5.50141	50.8452	35.6374	26.36		32.6525	42.9203	45.8677	39.8207	36.6645	37.2319	34.1733	46.152
AVLKDGPLTGTYR	3	sp|P00921|CAH2_BOVIN Carbonic anhydrase 2 OS=Bos taurus GN=CA2 PE=1 SV=3													2.45183	2.59398	2.32784	3.35781	2.8146	2.58099	3.69245	2.89223	3.59928	3.33146	3.24946	3.37356
VLDALDSIK	1	sp|P00921|CAH2_BOVIN Carbonic anhydrase 2 OS=Bos taurus GN=CA2 PE=1 SV=3	3.39658	4.87608	4.99481	3.41214	3.83816	4.49906	4.45431	7.39587	4.49334	5.14938	8.2611	4.77738	24.8922	34.8337		31.8825		30.4357	31.0831	30.2268	33.3008	31.7579	34.1295	28.9808
YGDFGTAAQQPDGLAVVGVFLK	2	sp|P00921|CAH2_BOVIN Carbonic anhydrase 2 OS=Bos taurus GN=CA2 PE=1 SV=3	21.3239	24.4025	23.7408	23.0378	27.4024	23.1624	25.7053	29.3975	28.6777	25.5597	26.2332	36.1575	214.391	231.35	199.743		208.242	236.784	270.755	202.758	223.764	230.676	222.631	297.684
VGDANPALQK	1	sp|P00921|CAH2_BOVIN Carbonic anhydrase 2 OS=Bos taurus GN=CA2 PE=1 SV=3			0.306565										3.38649	3.08753	2.57794	4.26453	3.51356	4.85381	3.80289	2.92413	8.20275	2.93902	2.7859	3.96384
QSPVDIDTK	2	sp|P00921|CAH2_BOVIN Carbonic anhydrase 2 OS=Bos taurus GN=CA2 PE=1 SV=3	5.84464	6.74038	6.02534	7.30607	5.71482	6.11403	6.30486	5.6363	6.01955	6.23761	5.74328	4.84099	7.12607	7.63967	5.97488	6.72338	5.40439	5.78521	6.46027	5.80784	5.55052	5.75151	6.15251	5.50198
VGDANPALQK	2	sp|P00921|CAH2_BOVIN Carbonic anhydrase 2 OS=Bos taurus GN=CA2 PE=1 SV=3	29.9534	31.2314	18.9833	32.4611	26.4463	20.0165	36.4681	21.3042	25.9927	22.7693	25.1595	21.211	241.645	196.671	154.117	323.094	204.976	251.887	322.016	174.405	196.89	200.353	200	257.027
AVVQDPALKPLALVYGEATSR	3	sp|P00921|CAH2_BOVIN Carbonic anhydrase 2 OS=Bos taurus GN=CA2 PE=1 SV=3	11.1489	7.86815	8.05623	12.1763	9.45209	8.26469	10.3446	9.47563	9.7387	10.5601	8.09643	9.45975	78.3229	60.3888	64.0822	103.413	75.7574	85.8286	94.8877	79.7655	92.4428	84.4787	81.4469	81.8554
AVVQDPALKPLALVYGEATSR	2	sp|P00921|CAH2_BOVIN Carbonic anhydrase 2 OS=Bos taurus GN=CA2 PE=1 SV=3													6.35778	13.3095	15.3088	7.98035	16.3403	13.2458	16.9748	21.8271	13.1643	13.3523	17.0964	19.0846
LVQFHFHWGSSDDQGSEHTVDRK	3	sp|P00921|CAH2_BOVIN Carbonic anhydrase 2 OS=Bos taurus GN=CA2 PE=1 SV=3																		10.4818		5.96215	8.88452	7.99785	6.61867	6.25625
LQHGTILGFPK	1	sp|P00366|DHE3_BOVIN Glutamate dehydrogenase 1, mitochondrial OS=Bos taurus GN=GLUD1 PE=1 SV=2
ELEDFKLQHGTILGFPK	3	sp|P00366|DHE3_BOVIN Glutamate dehydrogenase 1, mitochondrial OS=Bos taurus GN=GLUD1 PE=1 SV=2													1.98589	1.53287	1.35269		1.51726			1.63197	1.6647	1.52736	1.68993	2.06918
GFIGPGVDVPAPDMSTGER	2	sp|P00366|DHE3_BOVIN Glutamate dehydrogenase 1, mitochondrial OS=Bos taurus GN=GLUD1 PE=1 SV=2													7.82573	7.64184	7.78579	9.80773	8.69349	9.73075		8.87752	9.99985	7.65322
LQHGTILGFPK	3	sp|P00366|DHE3_BOVIN Glutamate dehydrogenase 1, mitochondrial OS=Bos taurus GN=GLUD1 PE=1 SV=2	1.76323	1.68648	1.32094	1.94687	2.74337	1.81605	2.06162	2.35272	2.33868	2.30874	1.83133	1.40509	18.5661	16.4765	12.6742	23.0051		15.86	26.932	18.0921	20.5149	17.7287	25.0425	18.3578
GFIGPGVDVPAPDMSTGER#Oxidation:14	2	sp|P00366|DHE3_BOVIN Glutamate dehydrogenase 1, mitochondrial OS=Bos taurus GN=GLUD1 PE=1 SV=2		3.15893			2.26938	2.69552	2.74546	2.74458	4.26846		2.68992	2.65734	22.5307	18.5449	25.3914	28.1361	25.0831	23.5629	31.3711	27.3877	24.7394	32.1905	27.9041	27.0989
GASIVEDKLVEDLK	3	sp|P00366|DHE3_BOVIN Glutamate dehydrogenase 1, mitochondrial OS=Bos taurus GN=GLUD1 PE=1 SV=2													2.40644	2.68815		2.72526	1.74844		1.93972	2.84922		2.98775	3.63893	3.49427
KGFIGPGVDVPAPDMSTGER#Oxidation:15	3	sp|P00366|DHE3_BOVIN Glutamate dehydrogenase 1, mitochondrial OS=Bos taurus GN=GLUD1 PE=1 SV=2						3.26303				2.56965			9.46446	8.67203	9.38308	12.4288		11.0505	10.62	10.5733	10.9072	12.0824	10.4318	10.6125
KGFIGPGVDVPAPDMSTGER#Oxidation:15	2	sp|P00366|DHE3_BOVIN Glutamate dehydrogenase 1, mitochondrial OS=Bos taurus GN=GLUD1 PE=1 SV=2																				2.88941			2.22917	2.77158
LQHGTILGFPK	2	sp|P00366|DHE3_BOVIN Glutamate dehydrogenase 1, mitochondrial OS=Bos taurus GN=GLUD1 PE=1 SV=2			1.11227			1.62168		2.34046	1.43585	1.65779	2.08232	1.82283	14.9026	14.8794	10.024	17.6689		16.8206	23.6386	15.5229	20.1705	15.5544	32.2027	16.1786
GLIDEVDQDFTSR	2	sp|P02672|FIBA_BOVIN Fibrinogen alpha chain OS=Bos taurus GN=FGA PE=1 SV=5	98.968	74.5214	82.1551	56.9703	61.6571	61.0029	30.4898	38.7298	29.7657	24.1713	18.8424	23.5214			1.48831
PSSPDWGTFR	2	sp|P02672|FIBA_BOVIN Fibrinogen alpha chain OS=Bos taurus GN=FGA PE=1 SV=5	9.60345	9.6093	11.2912	5.63346	7.71336	7.32663	3.44762	5.48949	3.25213	3.02022	2.6486	2.47487
KVIEQVQR	2	sp|P02672|FIBA_BOVIN Fibrinogen alpha chain OS=Bos taurus GN=FGA PE=1 SV=5	8.46137	8.05865	12.4222	5.82037	8.57345	7.85639	4.2788	5.37296	4.90648	2.89219	4.19483	3.01985		0.600573	0.382615			0.581433		0.58519	0.491644	0.689839	0.543247	0.721625
EEGSVSSGTK	1	sp|P02672|FIBA_BOVIN Fibrinogen alpha chain OS=Bos taurus GN=FGA PE=1 SV=5			0.913388		0.337983	0.499807
EEGSVSSGTK	2	sp|P02672|FIBA_BOVIN Fibrinogen alpha chain OS=Bos taurus GN=FGA PE=1 SV=5	2.357	4.47085	8.96332	1.77235	4.62763	5.92091	0.860074	2.37528	1.8416	1.17068	2.31942	2.19725		0.305488
VDLEDYK	2	sp|P02672|FIBA_BOVIN Fibrinogen alpha chain OS=Bos taurus GN=FGA PE=1 SV=5	27.7828	31.5771	42.8471	21.2397	16.2784	22.1249	14.0837	15.5886	16.1321	8.82968	10.6398	10.0168	0.87406	0.789523	1.43186
ALLEMQQTK	2	sp|P02672|FIBA_BOVIN Fibrinogen alpha chain OS=Bos taurus GN=FGA PE=1 SV=5	23.5874	20.1425	21.1568	14.119	13.5829	10.9244	6.05028	10.092	7.59954	5.66894	5.30662	6.13399	5.1268	3.4777		4.9382		4.10927	4.77711
DIQYLPLIK	1	sp|P02672|FIBA_BOVIN Fibrinogen alpha chain OS=Bos taurus GN=FGA PE=1 SV=5	5.32146	4.56013	8.55512	3.77683	4.76685	4.05036	3.2131		1.75916
ELLIDNEK	1	sp|P02672|FIBA_BOVIN Fibrinogen alpha chain OS=Bos taurus GN=FGA PE=1 SV=5	2.12114	1.9893	2.4079	1.64808	1.79333	1.91621		0.894989			1.34707	0.754736
ELLIDNEK	2	sp|P02672|FIBA_BOVIN Fibrinogen alpha chain OS=Bos taurus GN=FGA PE=1 SV=5	27.314	25.7662	22.1597	16.1057	16.4798	17.5209	10.6769	9.37266	10.9814	7.42018	6.71936	6.42448	1.69531	1.86376	2.24983	1.25127	2.35642	2.1163		2.35139	2.18277	1.61412	2.41876	1.82307
QLEQVIAINLLPSR	3	sp|P02672|FIBA_BOVIN Fibrinogen alpha chain OS=Bos taurus GN=FGA PE=1 SV=5	1.45163	1.60788	1.41063
QLEQVIAINLLPSR	2	sp|P02672|FIBA_BOVIN Fibrinogen alpha chain OS=Bos taurus GN=FGA PE=1 SV=5	29.4696	22.8195	21.8705	19.8924	14.5956	13.7419	10.8078	8.66051	9.23587	6.86812	5.06182	5.70641
NIVELMR	2	sp|P02672|FIBA_BOVIN Fibrinogen alpha chain OS=Bos taurus GN=FGA PE=1 SV=5	11.1381	10.8558	10.321	7.9628	6.15497	6.26777	6.06291	4.34496	4.00393	2.45049	2.13338	1.93596			0.753111	0.749565		1.08926				1.19257	0.822853
NIVELMR	1	sp|P02672|FIBA_BOVIN Fibrinogen alpha chain OS=Bos taurus GN=FGA PE=1 SV=5	2.47874	2.47827		2.35495	1.81847	2.44507	2.41064	1.08921			0.700149
MSTITGPVPR	2	sp|P02672|FIBA_BOVIN Fibrinogen alpha chain OS=Bos taurus GN=FGA PE=1 SV=5	20.9367	19.8474	19.5692	12.4472	12.0636	14.4855	9.43714	8.47196	8.46745	4.18897	4.89717	6.56522
ANNNDNTFK	1	sp|P02672|FIBA_BOVIN Fibrinogen alpha chain OS=Bos taurus GN=FGA PE=1 SV=5	0.275591		0.73008		0.413608
ANNNDNTFK	2	sp|P02672|FIBA_BOVIN Fibrinogen alpha chain OS=Bos taurus GN=FGA PE=1 SV=5	13.0769			10.352	17.9553	19.7213	10.3578	15.9092	17.7405	16.9226	15.5121	21.5594	14.3821	18.5789	19.9277	13.7212	20.3167	19.32	14.2012	18.684	19.0567	13.1229	16.2664	13.0902
QISEDLR	2	sp|P02672|FIBA_BOVIN Fibrinogen alpha chain OS=Bos taurus GN=FGA PE=1 SV=5	14.2408	14.9091	17.438	11.4308	10.3258	10.7587	6.18387	6.64634	5.05105	3.7559	4.21723					0.666758								0.528674
DSLFNYQK	1	sp|P02672|FIBA_BOVIN Fibrinogen alpha chain OS=Bos taurus GN=FGA PE=1 SV=5
DSLFNYQK	2	sp|P02672|FIBA_BOVIN Fibrinogen alpha chain OS=Bos taurus GN=FGA PE=1 SV=5	24.1044	24.0792	18.064	15.6159	15.006	11.591	11.2354	7.56477	8.33657	4.25652	3.39996	4.89047
SEDGSDCGDADFDWHHTFPSR#Carbamidomethyl:7	4	sp|P02672|FIBA_BOVIN Fibrinogen alpha chain OS=Bos taurus GN=FGA PE=1 SV=5	61.1733	52.8431	43.5438	38.0254	33.148	31.6877	24.5711	18.4116	22.4072	12.2371	13.8416	13.0291
SEDGSDCGDADFDWHHTFPSR#Carbamidomethyl:7	3	sp|P02672|FIBA_BOVIN Fibrinogen alpha chain OS=Bos taurus GN=FGA PE=1 SV=5	65.7735	58.2992	53.7578	43.6109	35.769	31.6277	24.4174	17.7686	19.1699	14.0141	13.0661	14.0276
DIQYLPLIK	2	sp|P02672|FIBA_BOVIN Fibrinogen alpha chain OS=Bos taurus GN=FGA PE=1 SV=5	55.4654	40.4709	39.3871	31.8701	33.7343	25.0725	20.0234	16.6353	19.924	13.5279	8.79809	11.0839
GNLDDFFHR	2	sp|P02672|FIBA_BOVIN Fibrinogen alpha chain OS=Bos taurus GN=FGA PE=1 SV=5	29.3112	25.2858	24.0241	20.7027	17.1038	17.8851	10.9667	9.47256	8.15996	7.27607	8.44329	7.06056
DKDDFFTR	2	sp|P02672|FIBA_BOVIN Fibrinogen alpha chain OS=Bos taurus GN=FGA PE=1 SV=5	37.8363	35.0119	31.1021	20.0515	21.2722	24.9137	9.42779	14.0704	16.3756	9.56361	9.79327	10.142		0.73372
MEDEAESLEDLGFK	2	sp|P02672|FIBA_BOVIN Fibrinogen alpha chain OS=Bos taurus GN=FGA PE=1 SV=5	10.1708	6.93176	8.67169	6.66509	5.07497	6.60055		4.23171	2.88048	2.55536	2.59274
DQLVDMK	2	sp|P02672|FIBA_BOVIN Fibrinogen alpha chain OS=Bos taurus GN=FGA PE=1 SV=5	5.78888	6.41718	8.33481	5.01401	4.26919	5.0366	3.3117	3.83652	3.49123	2.19839	2.40821	2.00538	2.33872	2.02133	2.25829	1.65148	2.00722	1.93367	2.14531	2.10893	1.84558	1.86432	1.79495	1.74087
GDSVSQGTGLAPGSPR	2	sp|P02672|FIBA_BOVIN Fibrinogen alpha chain OS=Bos taurus GN=FGA PE=1 SV=5	117.009	88.0564	89.095	76.204	57.7134	48.3754	52.6119	35.8015	44.0795	23.2176	20.9298	20.7517	2.50903		2.61916			0.997402
DQLVDMK	1	sp|P02672|FIBA_BOVIN Fibrinogen alpha chain OS=Bos taurus GN=FGA PE=1 SV=5	2.17413	2.13273	3.31258	1.43418	1.47894	1.58242	0.874555	1.07423	1.10164	0.910127	0.953616	0.894848		0.786704	0.911705	0.498039	0.878983	0.769487		0.883024	1.03476		0.631024	0.879274
SQLQEAPLEWK	2	sp|P02672|FIBA_BOVIN Fibrinogen alpha chain OS=Bos taurus GN=FGA PE=1 SV=5	109.456	96.349	87.8476	70.6766	70.104	62.0528	41.6109	36.1028	38.0542	30.202	28.4863	25.7033
TGLAPEFAALGESGSSSSK	3	sp|P02672|FIBA_BOVIN Fibrinogen alpha chain OS=Bos taurus GN=FGA PE=1 SV=5
TGLAPEFAALGESGSSSSK	2	sp|P02672|FIBA_BOVIN Fibrinogen alpha chain OS=Bos taurus GN=FGA PE=1 SV=5	89.0804	77.3209	94.2846	62.614	64.4686	50.7739	43.8316	34.4332	36.5493	23.9544	23.1897	25.5513
VIEQVQR	1	sp|P02672|FIBA_BOVIN Fibrinogen alpha chain OS=Bos taurus GN=FGA PE=1 SV=5	2.40627	2.53882	3.39879	2.01129	2.03282	2.17701	0.878144	1.41125	1.21606	0.73792	0.912433	0.958654
MVLETFGGDGHAR#Oxidation:1	2	sp|P02672|FIBA_BOVIN Fibrinogen alpha chain OS=Bos taurus GN=FGA PE=1 SV=5	1.30454	2.28184						1.14945
MVLETFGGDGHAR#Oxidation:1	3	sp|P02672|FIBA_BOVIN Fibrinogen alpha chain OS=Bos taurus GN=FGA PE=1 SV=5
GDKELLIDNEK	3	sp|P02672|FIBA_BOVIN Fibrinogen alpha chain OS=Bos taurus GN=FGA PE=1 SV=5	7.04559	6.01078	6.86162	4.77118	4.31311	3.73812	3.8466	2.66046	3.85976	1.60114	1.54945	1.3256
GDKELLIDNEK	2	sp|P02672|FIBA_BOVIN Fibrinogen alpha chain OS=Bos taurus GN=FGA PE=1 SV=5	12.3186	12.702	14.7801	8.99716	6.77158	6.01691	4.72641	4.85993	5.0223	2.89652	2.94058	2.44692										1.8459	1.40581	1.47278
ETGWPFCSDEDWNTK#Carbamidomethyl:7	2	sp|P02672|FIBA_BOVIN Fibrinogen alpha chain OS=Bos taurus GN=FGA PE=1 SV=5	74.8979	65.572	66.8331	53.5183	53.3015	50.2546	33.9225	31.6198	27.7198	16.1645	19.7408	23.0244
QFVSSSTTVNR	3	sp|P02672|FIBA_BOVIN Fibrinogen alpha chain OS=Bos taurus GN=FGA PE=1 SV=5	1.53748	1.04572		1.36986			1.77324		1.47057	1.45702			5.01115	4.14848	5.5236	5.48384	6.09548	5.34912	7.93477	6.28882	3.36944	6.38206	4.88432	4.00592
QFVSSSTTVNR	2	sp|P02672|FIBA_BOVIN Fibrinogen alpha chain OS=Bos taurus GN=FGA PE=1 SV=5	23.3075	19.0101	23.5101	15.8531	13.9883	16.446	10.0535	11.5907	8.22454	10.5956	9.11628	7.95271	23.7901	34.6256	38.3666	34.2462	39.6771	27.8308	34.6802	37.2023	29.9233	30.5607	31.3414	31.2443
VIEQVQR	2	sp|P02672|FIBA_BOVIN Fibrinogen alpha chain OS=Bos taurus GN=FGA PE=1 SV=5	33.6296	34.2329	38.4293	23.3666	31.5848	25.67	14.1772	17.8935	15.2314	9.83963	10.8424	9.52439	0.818208	0.947476	1.15975	0.494666	0.599828	0.539684	0.380308		0.335024	0.484733	0.582233
SSHEFDGR	2	sp|P02672|FIBA_BOVIN Fibrinogen alpha chain OS=Bos taurus GN=FGA PE=1 SV=5	6.48933	7.94576	11.8566	4.11618	7.24572	8.16857	2.88448	3.82351	3.46877	2.27025	2.81247	3.48443	0.455313	0.55367	0.569667	0.353695	0.50635	0.468688	0.320065	0.50824	0.410898		0.431179	0.40508
MVLETFGGDGHAR	3	sp|P02672|FIBA_BOVIN Fibrinogen alpha chain OS=Bos taurus GN=FGA PE=1 SV=5	24.9706	17.2316	16.3929	17.5331	16.3312	12.8261	7.98043	8.09403	8.68111	6.35939	6.00148	6.94609
MVLETFGGDGHAR	2	sp|P02672|FIBA_BOVIN Fibrinogen alpha chain OS=Bos taurus GN=FGA PE=1 SV=5	26.7738	30.4834	18.5325	21.7198	18.6022	14.2885	8.81033	12.4662	8.84641	6.73516	7.8989	8.80976
VTSGHTTTTR	2	sp|P02672|FIBA_BOVIN Fibrinogen alpha chain OS=Bos taurus GN=FGA PE=1 SV=5	0.708941	0.964482	1.87022			1.09019		0.42313	0.432905	0.293907	0.633836	0.732739	0.949844	1.43517	1.76315	1.2893			1.09322		1.75125			1.03746
VDLEDYK	1	sp|P02672|FIBA_BOVIN Fibrinogen alpha chain OS=Bos taurus GN=FGA PE=1 SV=5	6.7496	8.01962	13.2709	6.19755	5.7105	5.96696	3.27656	4.57516	4.0268	2.33431		2.67969
QISEDLR	1	sp|P02672|FIBA_BOVIN Fibrinogen alpha chain OS=Bos taurus GN=FGA PE=1 SV=5
RLDGSLDFK	2	sp|P12799|FIBG_BOVIN Fibrinogen gamma-B chain OS=Bos taurus GN=FGG PE=1 SV=1	5.16713	6.1331	5.0382	3.89321	2.67275	2.42945	3.24153	2.49719	1.7858	1.99155	1.70106	2.2398	1.90924	2.21085		1.67144	2.1894	1.95031	1.86931	2.00918	1.84516	2.25585	2.09834	2.07183
TSTADYASFK	2	sp|P12799|FIBG_BOVIN Fibrinogen gamma-B chain OS=Bos taurus GN=FGG PE=1 SV=1	40.2147	48.9394	40.7453	31.1278	28.7772	22.7645	19.7803	19.3078	21.553	11.3108	9.09467	11.988			0.89846	0.604782	0.626588	0.684984
FGSYCPTTCGIADFLNNYQTSVDK#Carbamidomethyl:5;Carbamidomethyl:9	3	sp|P12799|FIBG_BOVIN Fibrinogen gamma-B chain OS=Bos taurus GN=FGG PE=1 SV=1	34.4092	25.7633	27.4126	18.6492	19.1201	20.5441	10.4281	14.411	9.99843	7.91098	7.02011	9.35192
TSTADYASFK	1	sp|P12799|FIBG_BOVIN Fibrinogen gamma-B chain OS=Bos taurus GN=FGG PE=1 SV=1	5.22251	5.88049	9.19278	4.32505	3.96521	3.1151	1.96129	2.28044	3.3329	1.73688	1.67977	1.62712
TSTPNGYDNGIIWATWK	2	sp|P12799|FIBG_BOVIN Fibrinogen gamma-B chain OS=Bos taurus GN=FGG PE=1 SV=1	47.5645	41.8502	52.0538	43.7502	37.158	31.2939	23.1308	25.5064	21.7971	13.8248	14.8256	15.8929
VVQLEANCQEPCQDTVK#Carbamidomethyl:8;Carbamidomethyl:12	2	sp|P12799|FIBG_BOVIN Fibrinogen gamma-B chain OS=Bos taurus GN=FGG PE=1 SV=1	80.573	83.1991	101.74	47.8973	58.6117	64.7942	29.8748	37.3254	40.6738	19.1042	22.6388	30.2906
VVQLEANCQEPCQDTVK#Carbamidomethyl:8;Carbamidomethyl:12	3	sp|P12799|FIBG_BOVIN Fibrinogen gamma-B chain OS=Bos taurus GN=FGG PE=1 SV=1	12.609	8.16012	11.2654	6.93487	5.36544	7.98432	5.29242	4.91102	4.29937	2.91286		2.45626
AIQISYNPDQPSKPNNIESATK	2	sp|P12799|FIBG_BOVIN Fibrinogen gamma-B chain OS=Bos taurus GN=FGG PE=1 SV=1	13.1519	16.7412	31.3793	10.4506	16.8502	21.3476	9.4354	10.1304	8.24528	3.61066	7.95759	5.79456
AIQISYNPDQPSKPNNIESATK	3	sp|P12799|FIBG_BOVIN Fibrinogen gamma-B chain OS=Bos taurus GN=FGG PE=1 SV=1	153.301	140.274	118.245	109.844	87.6671	119.823	78.3818	63.8736	56.2993	29.6836	42.1806	38.5329	4.09945	2.63953		1.92632
VTGENDKYR	2	sp|P12799|FIBG_BOVIN Fibrinogen gamma-B chain OS=Bos taurus GN=FGG PE=1 SV=1	4.08398	5.13259	8.56181	2.29731	5.06914	5.27822	1.73868	2.44886	2.55853	1.36896	1.74736	2.28943
SMMEEIMK	2	sp|P12799|FIBG_BOVIN Fibrinogen gamma-B chain OS=Bos taurus GN=FGG PE=1 SV=1	1.64694	1.39192	2.04416
DCQDVANK#Carbamidomethyl:2	1	sp|P12799|FIBG_BOVIN Fibrinogen gamma-B chain OS=Bos taurus GN=FGG PE=1 SV=1		0.406465	1.49104		0.727597	1.01027						0.56006
LDGSLDFK	1	sp|P12799|FIBG_BOVIN Fibrinogen gamma-B chain OS=Bos taurus GN=FGG PE=1 SV=1	4.04995	3.91932	9.36359	2.48138	3.20415	3.0804	1.52128	2.13689	2.56379	1.0881	1.29289	2.33516
IQLEDWNGR	2	sp|P12799|FIBG_BOVIN Fibrinogen gamma-B chain OS=Bos taurus GN=FGG PE=1 SV=1	48.1196	43.6746	48.0797	36.0926	34.3827	29.476	19.3269	21.5475	17.5509	13.2651	13.0076	13.9928	6.3415	6.21431	5.45134	5.52257	6.37945	7.38791	6.16055	5.67289	5.81265	4.77031	4.92481
YETLISTHESTIR	2	sp|P12799|FIBG_BOVIN Fibrinogen gamma-B chain OS=Bos taurus GN=FGG PE=1 SV=1	15.4615	17.6349	28.3069	14.3236	10.9919	18.58	10.0114	11.4605	5.87145	5.28136	9.31088	5.18817
YETLISTHESTIR	3	sp|P12799|FIBG_BOVIN Fibrinogen gamma-B chain OS=Bos taurus GN=FGG PE=1 SV=1	22.3382	18.099	35.8082	20.2375	13.1199	25.557	16.2708	13.0528	8.99917	7.54034	9.60894	7.63009
DCQDVANK#Carbamidomethyl:2	2	sp|P12799|FIBG_BOVIN Fibrinogen gamma-B chain OS=Bos taurus GN=FGG PE=1 SV=1	5.94544	10.0908	12.2398	5.35624	7.70888	8.45696	2.85504	4.0366	4.5184	2.11643	2.62297	3.95097
ESGLYFIR	2	sp|P12799|FIBG_BOVIN Fibrinogen gamma-B chain OS=Bos taurus GN=FGG PE=1 SV=1	18.0363	16.2247	11.4955	14.0362	12.0679	9.68905	11.1843	5.77672	8.73713	3.94419	3.41763	4.51317		0.450539
ESGLYFIR	1	sp|P12799|FIBG_BOVIN Fibrinogen gamma-B chain OS=Bos taurus GN=FGG PE=1 SV=1
FGSYCPTTCGIADFLNNYQTSVDKDLR#Carbamidomethyl:5;Carbamidomethyl:9	3	sp|P12799|FIBG_BOVIN Fibrinogen gamma-B chain OS=Bos taurus GN=FGG PE=1 SV=1	19.6621	19.8014	16.6846	11.6832		16.1379		9.20027			5.96558
LAIGEGQQHQLGGAK	3	sp|P12799|FIBG_BOVIN Fibrinogen gamma-B chain OS=Bos taurus GN=FGG PE=1 SV=1	62.3991	67.3869	57.8889	46.0684	50.0327	44.8294	40.7574	35.9577	31.8226	22.1923	19.0307	21.6327
LAIGEGQQHQLGGAK	2	sp|P12799|FIBG_BOVIN Fibrinogen gamma-B chain OS=Bos taurus GN=FGG PE=1 SV=1	13.8866	16.0468	22.9872	10.1086	11.6247	13.5842	7.56006	8.58923	7.51159	4.37552	6.69849	5.05918
LDGSLDFK	2	sp|P12799|FIBG_BOVIN Fibrinogen gamma-B chain OS=Bos taurus GN=FGG PE=1 SV=1	28.9583	26.7508	29.7448	20.7486	19.0259	18.2023	11.4294	11.4397	9.34655	8.10497	6.37526	8.74622	0.562408
ESGLYFIRPLK	3	sp|P12799|FIBG_BOVIN Fibrinogen gamma-B chain OS=Bos taurus GN=FGG PE=1 SV=1	7.08377	5.74443	10.274	5.82986	6.15004	6.10247	3.17776	3.25984	3.30581	1.67512	1.4092	2.4304
ESGLYFIRPLK	2	sp|P12799|FIBG_BOVIN Fibrinogen gamma-B chain OS=Bos taurus GN=FGG PE=1 SV=1	12.44	11.8728	17.9616	10.5682	9.24928	8.74364	5.45129	7.25515	5.74447	3.45695	4.16402	4.25047
DKVVQLEANCQEPCQDTVK#Carbamidomethyl:10;Carbamidomethyl:14	3	sp|P12799|FIBG_BOVIN Fibrinogen gamma-B chain OS=Bos taurus GN=FGG PE=1 SV=1	31.5534	33.3152	28.0611	18.5414	18.204	17.6855	15.0417	10.4774	12.7726	6.23164	6.15389	7.98696
DKVVQLEANCQEPCQDTVK#Carbamidomethyl:10;Carbamidomethyl:14	2	sp|P12799|FIBG_BOVIN Fibrinogen gamma-B chain OS=Bos taurus GN=FGG PE=1 SV=1
QHMDSSTSAASSSNYCNQMMK#Carbamidomethyl:16	3	sp|P61823|RNAS1_BOVIN Ribonuclease pancreatic OS=Bos taurus GN=RNASE1 PE=1 SV=1	11.0728	12.9831	15.4696		9.43105	8.54686		6.74321	4.79081	3.47389	4.28407	3.58286
YPNCAYK#Carbamidomethyl:4	1	sp|P61823|RNAS1_BOVIN Ribonuclease pancreatic OS=Bos taurus GN=RNASE1 PE=1 SV=1	4.76517	4.00983	4.22136	3.61965	3.54745	3.88762	2.04449	2.24727	1.9567	1.52143	1.25582	1.41585
HIIVACEGNPYVPVHFDASV#Carbamidomethyl:6	3	sp|P61823|RNAS1_BOVIN Ribonuclease pancreatic OS=Bos taurus GN=RNASE1 PE=1 SV=1	335.041	242.1	223.983	212.824	222.985	165.455	123.741	124.479	136.693	101.693	75.8593	100.062	6.87914	5.17153	7.10263	5.43593	6.01672	5.43058	5.14888	6.70847	7.83604	6.76552		4.47425
HIIVACEGNPYVPVHFDASV#Carbamidomethyl:6	2	sp|P61823|RNAS1_BOVIN Ribonuclease pancreatic OS=Bos taurus GN=RNASE1 PE=1 SV=1	152.544	156.382	202.17	77.1466	158.335	164.799	94.0078	121.168	75.3886	40.3658	73.0358	60.0497
CKPVNTFVHESLADVQAVCSQK#Carbamidomethyl:1;Carbamidomethyl:19	4	sp|P61823|RNAS1_BOVIN Ribonuclease pancreatic OS=Bos taurus GN=RNASE1 PE=1 SV=1	115.515	90.2691	93.2953	99.5848	84.6582	41.0701	69.8813	69.3373	58.7565	51.3698	28.8863	22.0491
YPNCAYK#Carbamidomethyl:4	2	sp|P61823|RNAS1_BOVIN Ribonuclease pancreatic OS=Bos taurus GN=RNASE1 PE=1 SV=1	69.9293	70.2294	78.9944	49.2659	63.177	62.4982	39.3198	40.8814	34.7136	24.3225	23.1559	24.6622	2.25927	2.61547	3.14947	1.78907	1.87488	1.61625	1.14093	1.35815	0.791812	0.763948		0.760733
PVNTFVHESLADVQAVCSQK#Carbamidomethyl:17	3	sp|P61823|RNAS1_BOVIN Ribonuclease pancreatic OS=Bos taurus GN=RNASE1 PE=1 SV=1	38.8707	29.1079	16.4289	43.2282	29.4951	19.6416	45.4636	23.0454	31.3166	23.3636	14.1933	27.6348	19.5475		11.2297	20.7626		22.1846		10.5267	13.3907	10.7758	14.5758	16.3922
CKPVNTFVHESLADVQAVCSQK#Carbamidomethyl:1;Carbamidomethyl:19	3	sp|P61823|RNAS1_BOVIN Ribonuclease pancreatic OS=Bos taurus GN=RNASE1 PE=1 SV=1	132.981	141.908	138.437	155.158	134.187	69.7236	109.371	120.944	92.68	71.8204	60.6099	31.4853
NGQTNCYQSYSTMSITDCR#Carbamidomethyl:6;Carbamidomethyl:18	3	sp|P61823|RNAS1_BOVIN Ribonuclease pancreatic OS=Bos taurus GN=RNASE1 PE=1 SV=1
NGQTNCYQSYSTMSITDCR#Carbamidomethyl:6;Carbamidomethyl:18	2	sp|P61823|RNAS1_BOVIN Ribonuclease pancreatic OS=Bos taurus GN=RNASE1 PE=1 SV=1	25.0517	26.9399	39.7757	18.8741	20.863	20.0921		14.5153	12.0685	8.0061	7.42068	7.47803
KDQLTPSPR	2	sp|P02789|TRFE_CHICK Ovotransferrin OS=Gallus gallus PE=1 SV=2	35.1277	30.8807	29.8342	23.5587	26.6302	24.1166	16.5505	14.5482	14.0264	10.0969	10.1446	10.8349	1.08468	1.1982	0.80255		0.763761	0.442931					0.243784
HTTVNENAPDQKDEYELLCLDGSR#Carbamidomethyl:19	4	sp|P02789|TRFE_CHICK Ovotransferrin OS=Gallus gallus PE=1 SV=2	149.598	120.493	138.092	122.254	95.3393	120.467	81.6653	79.297	68.4889	55.3657	45.7648	56.1932	3.97307	3.25994
FYTVISSLK	2	sp|P02789|TRFE_CHICK Ovotransferrin OS=Gallus gallus PE=1 SV=2	120.313	117.172	105.319	90.8532	72.5752	72.4471	62.8343	51.2224	55.1135	33.3521	28.5967	34.1842			8.66141		8.10633	6.13915		6.89277	5.44882	5.84217	6.29117	6.11016
FYTVISSLK	1	sp|P02789|TRFE_CHICK Ovotransferrin OS=Gallus gallus PE=1 SV=2	15.7612	26.6426	27.6904	10.6192	11.5349	15.4271	11.4709	13.8922	8.32306	5.88619	10.7462	6.25813					6.35269					3.81985	4.48526
CVASSHEK#Carbamidomethyl:1	2	sp|P02789|TRFE_CHICK Ovotransferrin OS=Gallus gallus PE=1 SV=2	0.687918	0.948518	1.77364	0.273815	0.987338	1.13342		0.616485	0.443241	0.398807	0.591347	0.537855	0.124138	0.145312	0.163535		0.119339	0.100945	0.0892427			0.0761884	0.0765223	0.104934
GTEFTVNDLQGK	3	sp|P02789|TRFE_CHICK Ovotransferrin OS=Gallus gallus PE=1 SV=2
GTEFTVNDLQGK	2	sp|P02789|TRFE_CHICK Ovotransferrin OS=Gallus gallus PE=1 SV=2	74.5708	69.4569	78.6117	60.6884	50.2317	61.6671	40.397	36.7825	32.8182	22.4613	19.4199	22.3953	8.75789	10.8241		4.48363		9.72964				10.593
WSVVSNGDVECTVVDETK#Carbamidomethyl:11	2	sp|P02789|TRFE_CHICK Ovotransferrin OS=Gallus gallus PE=1 SV=2	70.7822	68.9122		50.0455	50.2542	36.0201	32.5651	31.1024	34.0966	24.1345	17.1953	18.0483
KDSNVNWNNLK	3	sp|P02789|TRFE_CHICK Ovotransferrin OS=Gallus gallus PE=1 SV=2	59.8162	65.1295	63.4329	39.4266	43.4681	34.776	28.4865	31.3459	30.1388	19.0125	16.4129	21.6618
KDSNVNWNNLK	2	sp|P02789|TRFE_CHICK Ovotransferrin OS=Gallus gallus PE=1 SV=2	35.546	54.997	59.9605	27.9342	37.2622	35.2629	17.858	27.5677	24.6656	13.5037	15.5153	18.5509
FMMFESQNK	2	sp|P02789|TRFE_CHICK Ovotransferrin OS=Gallus gallus PE=1 SV=2	18.7666	26.5137	20.4486	12.0025	14.2386	13.7063	8.4015	8.26939	7.88759	5.11913	4.93222	5.72049
KCNNLR#Carbamidomethyl:2	2	sp|P02789|TRFE_CHICK Ovotransferrin OS=Gallus gallus PE=1 SV=2	0.845428	1.16638	1.82677	0.475591	0.940381	1.01156	0.16447		0.510287	0.326847	0.472311	0.435885	0.0601874	0.100096	0.133204		0.0868885	0.134732		0.129762	0.0980484			0.0906326
FFSASCVPGATIEQK#Carbamidomethyl:6	2	sp|P02789|TRFE_CHICK Ovotransferrin OS=Gallus gallus PE=1 SV=2	273.429	297.722	269.626	227.742	213.906	215.571	157.102	151.958	154.912	91.24	90.7735	130.92	8.4948	9.06051	8.94321	3.90277		5.57801	3.89096		3.63031
LCQLCQGSGGIPPEK#Carbamidomethyl:2;Carbamidomethyl:5	2	sp|P02789|TRFE_CHICK Ovotransferrin OS=Gallus gallus PE=1 SV=2	16.3895	17.7414	21.4688	16.3516	13.1285	14.8781	21.0106	15.1444	17.029	14.5308	11.9565	13.7834	15.0524	12.7624	16.6862	16.2862	13.8144	13.9327	18.7647	14.8635	12.8047	14.495	14.5334	13.2285
EFLGDKFYTVISSLK	3	sp|P02789|TRFE_CHICK Ovotransferrin OS=Gallus gallus PE=1 SV=2
KGTEFTVNDLQGK	3	sp|P02789|TRFE_CHICK Ovotransferrin OS=Gallus gallus PE=1 SV=2	40.0552	41.5043	40.6098	31.8036	30.2398	24.0896	17.2019	19.3571	17.0028	12.2669	9.84907	13.4341	1.2646
KGTEFTVNDLQGK	2	sp|P02789|TRFE_CHICK Ovotransferrin OS=Gallus gallus PE=1 SV=2	25.6148	35.9829	40.718	22.6684	23.4043	24.7426	10.8474	17.6933	13.0224		9.71821	10.2219
NLQMDDFELLCTDGR#Carbamidomethyl:11	2	sp|P02789|TRFE_CHICK Ovotransferrin OS=Gallus gallus PE=1 SV=2	66.183	61.4929	98.5634	42.5592	45.4985	47.2523	25.4796	32.6084	28.19	17.7595	20.6919	21.0842
ISLTCVQK#Carbamidomethyl:5	1	sp|P02789|TRFE_CHICK Ovotransferrin OS=Gallus gallus PE=1 SV=2	3.98575	3.37292	6.59317	2.5225	3.67892	4.33432
ISLTCVQK#Carbamidomethyl:5	2	sp|P02789|TRFE_CHICK Ovotransferrin OS=Gallus gallus PE=1 SV=2	86.8599	83.2972	80.6101	54.6131	53.709	59.8763	41.739	37.8908	35.0532	24.1978	23.5862	23.6281	2.02851	1.58406		1.10039
SAGWNIPIGTLLHR	3	sp|P02789|TRFE_CHICK Ovotransferrin OS=Gallus gallus PE=1 SV=2	155.626	115.876		105.435	97.6364	78.3875	81.8727	59.955	74.0095	45.3617	36.9407	50.1251	3.68323	3.94448	3.89456	2.61546	1.95496	2.54636			1.70109
SAGWNIPIGTLLHR	2	sp|P02789|TRFE_CHICK Ovotransferrin OS=Gallus gallus PE=1 SV=2	100.917	78.8166		72.703	69.6626	51.0394	45.8335	49.7981	46.026	36.5788	37.3634	34.1138		3.59519	2.84136
VEDIWSFLSK	2	sp|P02789|TRFE_CHICK Ovotransferrin OS=Gallus gallus PE=1 SV=2	94.7829	83.2773	90.8369	46.9557	49.2759	47.4698	33.131	35.1832	34.3647	19.3307	15.7115	24.7947	1.49743		2.15686			1.17703
IQWCAVGK#Carbamidomethyl:4	1	sp|P02789|TRFE_CHICK Ovotransferrin OS=Gallus gallus PE=1 SV=2	7.43462	8.50888	9.95865	5.17963	7.02902	7.47489	3.14882	9.66376	3.65578	2.60848
HTTVNENAPDQK	2	sp|P02789|TRFE_CHICK Ovotransferrin OS=Gallus gallus PE=1 SV=2	17.0575	15.9168	23.9537	11.3154	14.7509	14.7524	6.99172	7.03752	9.24262	4.96118	6.25416	6.38622
IQWCAVGK#Carbamidomethyl:4	2	sp|P02789|TRFE_CHICK Ovotransferrin OS=Gallus gallus PE=1 SV=2	84.3834	91.8447	75.9042	58.4829	64.6564	59.0915	46.0744	52.6785	41.9775	30.1772	27.793	24.8214	2.33944		2.72932		1.2868			0.776484				0.650397
VAAHAVVAR	1	sp|P02789|TRFE_CHICK Ovotransferrin OS=Gallus gallus PE=1 SV=2	1.14972	0.70582	2.26134	0.464064	1.16921	2.46206	0.251308	0.751883	1.79479		0.610705	0.53902
VAAHAVVAR	2	sp|P02789|TRFE_CHICK Ovotransferrin OS=Gallus gallus PE=1 SV=2	30.5261	24.3103	34.9137	17.5132	24.0399	26.2607	14.0547	18.0033	12.9441	10.5361	14.5117	11.1559	1.28714	1.56246	1.40611	0.746235	1.31216	0.970002	0.5292		0.709067			0.51059
DQLTPSPR	2	sp|P02789|TRFE_CHICK Ovotransferrin OS=Gallus gallus PE=1 SV=2	36.6194	40.3246	48.0264	21.5356	38.5698	32.5229	16.0525	20.8414	19.269	13.2687	13.5103	12.6051	1.11477	1.78964		1.18423	2.62461	1.9466	1.62964	1.57968			1.47781	1.64752
ATYLDCIK#Carbamidomethyl:6	2	sp|P02789|TRFE_CHICK Ovotransferrin OS=Gallus gallus PE=1 SV=2	96.6479	95.0256	69.3128	78.7293	54.7944	58.4963	48.611	39.5127	34.7977	24.3159	23.6845	28.464	3.91699	3.17051	4.68855	3.79871	4.27694	2.88217	3.17962	3.06908	3.63033	3.53238	3.36416	2.80492
ATYLDCIK#Carbamidomethyl:6	1	sp|P02789|TRFE_CHICK Ovotransferrin OS=Gallus gallus PE=1 SV=2	13.6083	24.8695	14.4933	11.9315	14.9489	12.3442	8.2594	11.3353	7.01616	4.28209	5.20721	5.74124
DQLTPSPR	1	sp|P02789|TRFE_CHICK Ovotransferrin OS=Gallus gallus PE=1 SV=2	1.00187	0.943351	1.6291	0.462105	1.19399	1.23811		0.652738	0.531586
FFSASCVPGATIEQK#Carbamidomethyl:6	3	sp|P02789|TRFE_CHICK Ovotransferrin OS=Gallus gallus PE=1 SV=2	5.66795		4.24461	2.26907	2.59443	4.69824
YFGYTGALR	1	sp|P02789|TRFE_CHICK Ovotransferrin OS=Gallus gallus PE=1 SV=2	3.70414	21.5766	14.5429	5.08811	4.70977	6.67286	2.58968	5.01214	6.4649	1.69988	1.78393	2.13977
YFGYTGALR	2	sp|P02789|TRFE_CHICK Ovotransferrin OS=Gallus gallus PE=1 SV=2	112.443	145.707	121.014	88.0837	77.8479	88.8291	47.3751	61.0334	62.1277	35.3585	31.1583	34.8768	3.04566	3.15281	2.69024	2.11946		1.57639	1.20695	1.41692			0.835008
TDERPASYFAVAVAR	2	sp|P02789|TRFE_CHICK Ovotransferrin OS=Gallus gallus PE=1 SV=2	26.2609	39.5356	59.6507	26.3748	27.4986	23.7189	19.2024	22.4405	20.4087	10.9771	14.2602	14.9825
TDERPASYFAVAVAR	3	sp|P02789|TRFE_CHICK Ovotransferrin OS=Gallus gallus PE=1 SV=2	92.4847	70.988	66.7412	60.8831	49.5706	45.0035	41.8473	28.3067	31.1113	20.3676	17.5224	21.2052
GDVAFIQHSTVEENTGGK	2	sp|P02789|TRFE_CHICK Ovotransferrin OS=Gallus gallus PE=1 SV=2	4.44414		6.75607	2.89137			1.81375	2.81196
GDVAFIQHSTVEENTGGK	3	sp|P02789|TRFE_CHICK Ovotransferrin OS=Gallus gallus PE=1 SV=2	17.1174	17.341	15.8006	12.7797	11.0183	9.573	8.66268	6.96983	6.71967	4.46755	4.11511	4.73947
DEYELLCLDGSR#Carbamidomethyl:7	2	sp|P02789|TRFE_CHICK Ovotransferrin OS=Gallus gallus PE=1 SV=2	15.2071	15.4346	16.8606	12.4973	11.8069	11.6857	5.99725	7.09284	6.84456	4.04814		5.68488
SDFHLFGPPGK	3	sp|P02789|TRFE_CHICK Ovotransferrin OS=Gallus gallus PE=1 SV=2	45.4945	38.4338	45.5949	33.8424	23.7717	24.1288	19.6486	17.5756	16.1892	11.4993	15.6793	8.64006		0.771386	0.950085
ECNLAEVPTHAVVVRPEK#Carbamidomethyl:2	4	sp|P02789|TRFE_CHICK Ovotransferrin OS=Gallus gallus PE=1 SV=2	126.959	134.657	119.738	103.947	97.9473	108.198	77.5643	63.4265	74.7924	39.58	41.4497	51.0221			5.67211
HTTVNENAPDQKDEYELLCLDGSR#Carbamidomethyl:19	3	sp|P02789|TRFE_CHICK Ovotransferrin OS=Gallus gallus PE=1 SV=2	85.457	122.552	133.385	80.9741	84.5241	110.795	72.0053	99.2877	58.2482	39.9879	48.9613	43.617	3.8913	3.96724
ECNLAEVPTHAVVVRPEK#Carbamidomethyl:2	2	sp|P02789|TRFE_CHICK Ovotransferrin OS=Gallus gallus PE=1 SV=2	6.15172	56.3647	45.4732	11.1475	11.9409	35.2893	5.47003	6.63204	7.56447	1.85764	8.64101	15.0037
EFLGDK	1	sp|P02789|TRFE_CHICK Ovotransferrin OS=Gallus gallus PE=1 SV=2	13.1496	12.073	13.6678	11.4916	9.68971	8.94887	4.6514	5.73406	5.31724	3.75801	4.30529	3.30444		0.63809	0.545869	0.346043			0.494243	0.449236	0.540277		0.489053
DGKGDVAFVK	2	sp|P02789|TRFE_CHICK Ovotransferrin OS=Gallus gallus PE=1 SV=2	4.57597	4.30247	3.80382	2.78568	2.67344	2.26142	2.52555	2.03837	1.5267	1.48623	1.56304	0.990746							0.743436
FMMFESQNK#Oxidation:3	2	sp|P02789|TRFE_CHICK Ovotransferrin OS=Gallus gallus PE=1 SV=2	2.71024	2.0275	2.44547		1.17697			1.56801	0.963984
SCHTAVGR#Carbamidomethyl:2	1	sp|P02789|TRFE_CHICK Ovotransferrin OS=Gallus gallus PE=1 SV=2	0.297993	0.521345	1.29976	0.262299	0.71423	0.996122		0.296856	0.324372			0.432237
SCHTAVGR#Carbamidomethyl:2	2	sp|P02789|TRFE_CHICK Ovotransferrin OS=Gallus gallus PE=1 SV=2	6.5998	10.1056	25.0732	4.20884	10.517	13.4065	1.62098	5.21991	4.20717	3.0759	4.50585	5.29427	1.01094	1.27852	1.70845	0.888937	1.25012	1.242	1.06062	1.33489	1.9445			1.55901
SDFHLFGPPGK	2	sp|P02789|TRFE_CHICK Ovotransferrin OS=Gallus gallus PE=1 SV=2	35.2963	41.9432	42.2881	27.4869	24.563	23.7237	18.4891	19.0292	14.2461	10.5055	15.7519	7.97496		0.785404
ANVMDYR#Oxidation:4	2	sp|P02789|TRFE_CHICK Ovotransferrin OS=Gallus gallus PE=1 SV=2	6.11952	5.64638	6.84399	3.69829	4.6742	4.82662	2.94918	2.57454	2.8616	1.74739	2.11454	2.02928
PASYFAVAVAR	2	sp|P02789|TRFE_CHICK Ovotransferrin OS=Gallus gallus PE=1 SV=2	12.957	12.3974	14.9813	12.3904	8.56234	8.47695	6.7993	4.72529	5.35671	3.60712	3.1887	3.30212
TGTCNFDEYFSEGCAPGSPPNSR#Carbamidomethyl:4;Carbamidomethyl:14	3	sp|P02789|TRFE_CHICK Ovotransferrin OS=Gallus gallus PE=1 SV=2	51.5269	33.1219	41.2344	30.5282	36.1867	28.5411	21.9816	16.6918	22.9137	11.5465	8.8989	11.1692
ANVMDYR#Oxidation:4	1	sp|P02789|TRFE_CHICK Ovotransferrin OS=Gallus gallus PE=1 SV=2	0.481266	0.31913	0.552378		0.339989
FMMFESQNK#Oxidation:2	2	sp|P02789|TRFE_CHICK Ovotransferrin OS=Gallus gallus PE=1 SV=2	7.06415	7.76923	6.93843	5.56827	6.21631	5.18307	3.13522	4.22832	5.61426	3.13091	3.11451
NAPYSGYSGAFHCLK#Carbamidomethyl:13	2	sp|P02789|TRFE_CHICK Ovotransferrin OS=Gallus gallus PE=1 SV=2	85.6561	79.6802	85.977	80.1722	67.9181	73.1115	44.6709	49.935	37.2488	30.0115	45.563	29.3117			3.97273						1.25817
NAPYSGYSGAFHCLK#Carbamidomethyl:13	3	sp|P02789|TRFE_CHICK Ovotransferrin OS=Gallus gallus PE=1 SV=2	98.5231	99.2767	102.704	93.865	88.2154	93.3365	63.4758	57.313	53.1901	37.3191	39.2747	38.5866	3.22975	2.4943	4.0514
LKPIAAEVYEHTEGSTTSYYAVAVVK	4	sp|P02789|TRFE_CHICK Ovotransferrin OS=Gallus gallus PE=1 SV=2	168.596	121.274	129.378	130.28	106.763	75.2001	70.1056	55.604	60.8826	43.2027	32.3933	41.4964
DLTQQER	1	sp|P02789|TRFE_CHICK Ovotransferrin OS=Gallus gallus PE=1 SV=2	5.52119	6.43188	12.1704	3.26462	6.47295	10.6997	2.15946	3.12217	3.27981	2.00359	2.68536	3.62149
DLTQQER	2	sp|P02789|TRFE_CHICK Ovotransferrin OS=Gallus gallus PE=1 SV=2	32.53	41.1262	54.1402	20.7233	45.1034	51.4115	15.3317	25.218	22.6856	12.1483	19.5856	24.8211	1.62003	2.13716	1.17754	0.828913	1.18102	1.97374	0.795646	1.09874	1.1456	1.21052	1.13558
NLQMDDFELLCTDGR#Oxidation:4;Carbamidomethyl:11	2	sp|P02789|TRFE_CHICK Ovotransferrin OS=Gallus gallus PE=1 SV=2	15.4312	16.0752	15.2617	12.5661	10.8828	8.21139	7.6162	6.47371	7.72809	3.59373	3.58962	4.48078
YDDESQCSK#Carbamidomethyl:7	1	sp|P02789|TRFE_CHICK Ovotransferrin OS=Gallus gallus PE=1 SV=2			2.26355		0.739875	1.52659
WSVVSNGDVECTVVDETKDCIIK#Carbamidomethyl:11;Carbamidomethyl:20	3	sp|P02789|TRFE_CHICK Ovotransferrin OS=Gallus gallus PE=1 SV=2	21.5887	19.9971	20.6964	15.9034	15.1638	12.0289	9.10094	8.78447	7.40162	5.69412	4.5394	4.64819
YDDESQCSK#Carbamidomethyl:7	2	sp|P02789|TRFE_CHICK Ovotransferrin OS=Gallus gallus PE=1 SV=2	12.5012	20.2714	32.4732	9.91195	20.6353	21.9139	6.56325	9.16861	9.65383	4.93314	6.36551	10.0672		1.20374	1.9012
EEAPSLRPVPPPISGGGYR	2	sp|P02676|FIBB_BOVIN Fibrinogen beta chain OS=Bos taurus GN=FGB PE=1 SV=2	6.86819		6.96928		3.9806	4.74024
WCTISSPEEK#Carbamidomethyl:2	2	sp|P02789|TRFE_CHICK Ovotransferrin OS=Gallus gallus PE=1 SV=2	99.824	112.233	138.626	66.3752	72.7852	71.7132	63.0848	48.0865	60.2695	29.6759		34.3745
ECNLAEVPTHAVVVRPEK#Carbamidomethyl:2	3	sp|P02789|TRFE_CHICK Ovotransferrin OS=Gallus gallus PE=1 SV=2	157.862	211.956	160.563	147.068	120.087	126.868	90.6324	87.1159	84.7692	48.3715	60.7716	65.4592	5.56159	5.78169	4.62915	3.92915	5.15891	3.83398
DSNVNWNNLK	2	sp|P02789|TRFE_CHICK Ovotransferrin OS=Gallus gallus PE=1 SV=2	33.698	32.6304	24.611	18.6878	22.6338	18.6468	12.0432	15.1625	14.4897	9.20452	6.21173	7.96201
TCNPSDILQMCSFLEGK#Carbamidomethyl:2;Carbamidomethyl:11	2	sp|P02789|TRFE_CHICK Ovotransferrin OS=Gallus gallus PE=1 SV=2	85.9957	83.8456	102.471	47.5351	69.9504	76.5772	25.4901	44.9737	34.4841	24.6379	21.1568	31.8219
LKPIAAEVYEHTEGSTTSYYAVAVVK	3	sp|P02789|TRFE_CHICK Ovotransferrin OS=Gallus gallus PE=1 SV=2	133.319	186.456	191.81	123.628	131.51	99.4329	96.1306	76.2104	69.2679	50.4659	48.7072	57.88		3.33046		2.63915
TSCHTGLGR#Carbamidomethyl:3	2	sp|P02789|TRFE_CHICK Ovotransferrin OS=Gallus gallus PE=1 SV=2	40.4365	45.1228	78.7797	26.3565	45.0777	49.3018	17.4719	25.173	24.7697	14.5764	19.786	24.4287	1.86222	2.47766	2.82223	1.29091
TSCHTGLGR#Carbamidomethyl:3	1	sp|P02789|TRFE_CHICK Ovotransferrin OS=Gallus gallus PE=1 SV=2	0.979998	0.856585	1.77093		1.04442	1.17366			0.486316
SDFHLFGPPGKK	3	sp|P02789|TRFE_CHICK Ovotransferrin OS=Gallus gallus PE=1 SV=2	6.03163	5.45648	5.90481	3.72777	3.81045	3.88434	2.27855	3.00014	2.42798	1.53219		1.71971
GAIEWEGIESGSVEQAVAK	2	sp|P02789|TRFE_CHICK Ovotransferrin OS=Gallus gallus PE=1 SV=2	92.9635	62.9589	100.015	62.4254	51.0092	55.4573	47.7212	38.343	33.2421	20.3191	25.9039	24.3668
DDNKVEDIWSFLSK	3	sp|P02789|TRFE_CHICK Ovotransferrin OS=Gallus gallus PE=1 SV=2	58.9412	49.2209	37.3278	32.7831	31.3042	25.4442	20.6891	16.6195	17.6041	11.5059	9.35866	10.6362
DDNKVEDIWSFLSK	2	sp|P02789|TRFE_CHICK Ovotransferrin OS=Gallus gallus PE=1 SV=2	71.3436	66.6672	63.9162	51.6529	49.8099	33.8018	31.1219	24.3067	32.3302	16.1803	13.5361	16.3503
GAIEWEGIESGSVEQAVAK	3	sp|P02789|TRFE_CHICK Ovotransferrin OS=Gallus gallus PE=1 SV=2	9.44543	5.83953	8.48478	7.43743	4.39383	5.81925	4.32652					2.74069
TCNWAR#Carbamidomethyl:2	1	sp|P02789|TRFE_CHICK Ovotransferrin OS=Gallus gallus PE=1 SV=2	7.72902	6.85775	7.04395	4.44105	5.11527	5.09625	2.95041	3.53919	3.36202	2.32432	2.02473	2.42936
TCNWAR#Carbamidomethyl:2	2	sp|P02789|TRFE_CHICK Ovotransferrin OS=Gallus gallus PE=1 SV=2	49.3318	52.6328	50.3764	29.5599	38.2679	33.6757	21.4201	22.1601	20.6734	16.1163	13.5402	13.874	1.27818	1.33011	1.04951	1.70532	1.00507	0.668805
QPVDNYK	2	sp|P02789|TRFE_CHICK Ovotransferrin OS=Gallus gallus PE=1 SV=2	24.458	23.4824	26.7679	21.5388	26.863	27.4906	23.1039	22.3907	26.7221	22.2003	22.7469	26.5252	32.2924	31.4438	41.2138	28.3009	40.5021	33.0946	32.9066	40.5037	33.4969	47.2745	45.0695	38.3769
QPVDNYK	1	sp|P02789|TRFE_CHICK Ovotransferrin OS=Gallus gallus PE=1 SV=2	2.74637	2.62119	3.88829	2.41467	3.60775	4.1652	2.0907	2.71512	3.3836	2.77266	3.08736	3.60548	4.60216	4.15358	5.34312	3.91584	4.90204	4.21518	3.92673	5.71402	4.83271	6.27489	6.63751	5.45386
ANVMDYR	1	sp|P02789|TRFE_CHICK Ovotransferrin OS=Gallus gallus PE=1 SV=2	5.7152	5.03562	5.65906	4.73104	4.6087	5.20277	3.32571	2.81932	3.47485	1.65307	3.27734
ANVMDYR	2	sp|P02789|TRFE_CHICK Ovotransferrin OS=Gallus gallus PE=1 SV=2	28.5552	22.3016	19.8279	21.3024	16.538	18.2755	13.6524	9.8702	11.8512	6.71533	6.42723	7.91582
IRDLLER	2	sp|P02789|TRFE_CHICK Ovotransferrin OS=Gallus gallus PE=1 SV=2	15.1576	14.3188	12.2113	9.9636	7.38585	7.01462	6.3097	4.87741	4.89622	3.86076	3.06609	2.37958
FGVNGSEK	1	sp|P02789|TRFE_CHICK Ovotransferrin OS=Gallus gallus PE=1 SV=2	5.26806	4.77462	6.17072	3.98464	4.01243	4.37566	2.13744	2.51096	1.82008	2.19322	1.89019	1.59323
AQSDFGVDTK	2	sp|P02789|TRFE_CHICK Ovotransferrin OS=Gallus gallus PE=1 SV=2	93.6582	103.182	122.431	65.548	73.2815	74.4778	44.5839	52.6452	44.2447	30.7745	33.5978	28.6592	11.747	10.2347	9.61962	9.23809	12.3439	11.0161	10.7855	9.77659	8.80032	9.02578		10.941
AQSDFGVDTK	1	sp|P02789|TRFE_CHICK Ovotransferrin OS=Gallus gallus PE=1 SV=2	3.10025	2.38459	4.73491	3.29101	1.93475	2.83272	0.762934	1.73528	1.49347	0.72335	1.16755	0.633802
FGVNGSEK	2	sp|P02789|TRFE_CHICK Ovotransferrin OS=Gallus gallus PE=1 SV=2	62.6341	78.855	62.2234	68.1787	57.173	49.8434	35.6416	36.1438	28.7072	23.6218	21.6596	17.4472	2.4045	2.09144	2.3523	1.15685	1.18244						0.245297
IQWCAVGKDEK#Carbamidomethyl:4	2	sp|P02789|TRFE_CHICK Ovotransferrin OS=Gallus gallus PE=1 SV=2	5.02443	4.37877	4.64936	3.28742	3.0723	2.77951
IQWCAVGKDEK#Carbamidomethyl:4	3	sp|P02789|TRFE_CHICK Ovotransferrin OS=Gallus gallus PE=1 SV=2	6.27059	4.83783	5.7847		3.88871	3.97052	2.65581	2.80105	2.8004		1.79241
HTTVNENAPDQK	3	sp|P02789|TRFE_CHICK Ovotransferrin OS=Gallus gallus PE=1 SV=2	18.3089	15.58	19.2267	11.691	12.6327	11.6561	7.63406	6.42008	8.51048	4.18121	5.23314	5.40038
IRPYFPEQ	2	sp|P02676|FIBB_BOVIN Fibrinogen beta chain OS=Bos taurus GN=FGB PE=1 SV=2	48.1646	55.1978	42.761	33.8497	25.2094	35.7389	31.0861	19.4637	23.7603	13.5554	12.3261	12.6545
PVPPPISGGGYR	2	sp|P02676|FIBB_BOVIN Fibrinogen beta chain OS=Bos taurus GN=FGB PE=1 SV=2	3.47708	3.85161	3.86807	2.61856	2.61304	3.45324	2.10118	2.1171	1.7295			0.981141
IRPYFPEQ	1	sp|P02676|FIBB_BOVIN Fibrinogen beta chain OS=Bos taurus GN=FGB PE=1 SV=2		1.49397	2.42391			1.68143
SILENLR	2	sp|P02676|FIBB_BOVIN Fibrinogen beta chain OS=Bos taurus GN=FGB PE=1 SV=2	23.268	21.8058	27.1233	16.248	15.7897	16.8473	10.9393	10.9306	8.07167	7.47279	6.35758	5.83517
HQLYIDETVK	3	sp|P02676|FIBB_BOVIN Fibrinogen beta chain OS=Bos taurus GN=FGB PE=1 SV=2	1.6607		3.06562
HQLYIDETVK	2	sp|P02676|FIBB_BOVIN Fibrinogen beta chain OS=Bos taurus GN=FGB PE=1 SV=2	61.3999	63.1631	56.4132	39.4592	41.7249	37.6923	32.7112	25.4597	33.0149	21.0995	13.6907	17.1843
VYCDMK#Carbamidomethyl:3	1	sp|P02676|FIBB_BOVIN Fibrinogen beta chain OS=Bos taurus GN=FGB PE=1 SV=2	1.45747	1.51718	2.30909	0.879346	1.52881	1.36629	0.496708	0.820313	0.811894			0.728273
VYCDMK#Carbamidomethyl:3	2	sp|P02676|FIBB_BOVIN Fibrinogen beta chain OS=Bos taurus GN=FGB PE=1 SV=2	4.52304	5.66847	6.10609	3.25649	5.14472	4.11711	2.31832	2.67212	3.00802	1.49867	2.07736	2.0783
SILENLR	1	sp|P02676|FIBB_BOVIN Fibrinogen beta chain OS=Bos taurus GN=FGB PE=1 SV=2	6.5535	6.44525	10.7944	4.40619	4.88673	5.2851	3.30208	4.53097	2.47715	2.63564	2.48422	2.07171
YCGVPGEYWLGNDR#Carbamidomethyl:2	2	sp|P02676|FIBB_BOVIN Fibrinogen beta chain OS=Bos taurus GN=FGB PE=1 SV=2	71.757	62.6762	84.3471	49.9891	54.617	43.8066	38.9474	33.0138	36.544	20.4839	22.1913	21.6823
KPPDADGCLHADPDLGVLCPTGCK#Carbamidomethyl:8;Carbamidomethyl:19;Carbamidomethyl:23	4	sp|P02676|FIBB_BOVIN Fibrinogen beta chain OS=Bos taurus GN=FGB PE=1 SV=2	73.2725	60.1774	58.6091	55.8178	40.5481	41.4802	34.4615	27.225	27.421	18.778	14.954	18.2259
QGFGNIATNAEGK	2	sp|P02676|FIBB_BOVIN Fibrinogen beta chain OS=Bos taurus GN=FGB PE=1 SV=2	19.838	24.7193	24.4853	14.131	16.1963	18.1816	11.3108	9.44671	8.49598	6.35517	5.50525	7.12413
ARPATATVGQK	2	sp|P02676|FIBB_BOVIN Fibrinogen beta chain OS=Bos taurus GN=FGB PE=1 SV=2	49.1834	51.5962	65.9153	31.0048	43.4178	42.7343	21.1999	26.1288	23.604	13.395	17.2736	19.1463	1.15848	1.4495	1.38684	0.944426	0.953273	0.738192	0.559001
PATATVGQK	1	sp|P02676|FIBB_BOVIN Fibrinogen beta chain OS=Bos taurus GN=FGB PE=1 SV=2
PATATVGQK	2	sp|P02676|FIBB_BOVIN Fibrinogen beta chain OS=Bos taurus GN=FGB PE=1 SV=2	2.53115	3.26529	5.4552	1.47901	3.00593	3.86195	1.53413	2.14647	1.82479	1.61757	2.24508	2.08241	2.23889	2.33605	2.14414	2.05032	2.47738	2.40768	2.28832	2.7562	2.3334	3.28384	2.62171	1.98358
YYWGGAYTWDMAK	2	sp|P02676|FIBB_BOVIN Fibrinogen beta chain OS=Bos taurus GN=FGB PE=1 SV=2	17.0075	12.9502	12.0944	7.45946	9.68608	7.46466	4.49225	5.80647	4.6763	2.68792	2.8235	3.09984
KPPDADGCLHADPDLGVLCPTGCK#Carbamidomethyl:8;Carbamidomethyl:19;Carbamidomethyl:23	3	sp|P02676|FIBB_BOVIN Fibrinogen beta chain OS=Bos taurus GN=FGB PE=1 SV=2	84.367	96.6954	101.281	65.5936	52.9413	54.4729	45.9267	41.3145	32.8921	26.9392	24.413	20.1861
KEEAPSLRPVPPPISGGGYR	3	sp|P02676|FIBB_BOVIN Fibrinogen beta chain OS=Bos taurus GN=FGB PE=1 SV=2	13.3442	14.801	18.1824	10.4808	10.2234	15.5907	5.53498	5.91221	5.85623	3.44421	3.83559	5.26417
TSSSTFQYITLLK	2	sp|P02676|FIBB_BOVIN Fibrinogen beta chain OS=Bos taurus GN=FGB PE=1 SV=2	79.3771	72.4208	70.1001	45.6694	55.8058	48.1293	39.1828	31.83	33.6699	17.951	17.7426	24.4157
KEEAPSLRPVPPPISGGGYR	4	sp|P02676|FIBB_BOVIN Fibrinogen beta chain OS=Bos taurus GN=FGB PE=1 SV=2	17.238	14.6608	11.1909	12.2551	9.25082	8.08426	5.5408	4.89155	6.27419	3.78299	2.7305	4.22984
VTALYEGFTVQNEANK	2	sp|P02676|FIBB_BOVIN Fibrinogen beta chain OS=Bos taurus GN=FGB PE=1 SV=2	66.9134	72.9963	44.784	42.7337	52.1881	29.2074	28.9526	24.7815	30.5524	19.1552	12.6927	18.4479
LQDTLVR	1	sp|P02676|FIBB_BOVIN Fibrinogen beta chain OS=Bos taurus GN=FGB PE=1 SV=2	3.11682	2.10634	2.83055	1.07076	1.40078	1.56333		1.06972	0.797768	0.588958	0.641608	0.50968
LQDTLVR	2	sp|P02676|FIBB_BOVIN Fibrinogen beta chain OS=Bos taurus GN=FGB PE=1 SV=2	41.8446	35.0546	36.5816	22.1925	21.266	25.0179	20.3332	16.9825	15.4089	10.2254	9.75548	9.52305	0.985655	1.18274	1.3694	1.03167	1.2058	1.15331	1.00914	0.918007	0.804459	0.989458	1.13648	1.17224
TPCTVTCNIPVVSGK#Carbamidomethyl:3;Carbamidomethyl:7	2	sp|P02676|FIBB_BOVIN Fibrinogen beta chain OS=Bos taurus GN=FGB PE=1 SV=2	98.8108	97.1875	119.457	67.5974	76.4189	66.2134	43.3418	45.7451	40.1879	31.5411	30.2169	32.1388
EEAPSLRPVPPPISGGGYR	3	sp|P02676|FIBB_BOVIN Fibrinogen beta chain OS=Bos taurus GN=FGB PE=1 SV=2	46.2588	32.8066	33.798	23.0591	24.8987	21.9347	14.3561	14.7368	15.1228	7.55835	8.85365	9.02817
TMTIHNSMFFSTYDR	3	sp|P02676|FIBB_BOVIN Fibrinogen beta chain OS=Bos taurus GN=FGB PE=1 SV=2	2.19083	1.88902
LLIEMEDWK	2	sp|P02676|FIBB_BOVIN Fibrinogen beta chain OS=Bos taurus GN=FGB PE=1 SV=2	29.8099	24.8198	23.5791	18.9751	15.8924	13.5367	9.92195	9.4814	9.86257	6.88604	5.79565	7.22726
GHRPYDK	2	sp|P02676|FIBB_BOVIN Fibrinogen beta chain OS=Bos taurus GN=FGB PE=1 SV=2	0.68358	0.87001		0.30152	1.04467			0.440712	0.431945	0.280545		0.435561
GGWTVIQNR	1	sp|P02676|FIBB_BOVIN Fibrinogen beta chain OS=Bos taurus GN=FGB PE=1 SV=2	2.07549	5.09695	2.89288		3.68586	2.84037		1.65841
GGWTVIQNR	2	sp|P02676|FIBB_BOVIN Fibrinogen beta chain OS=Bos taurus GN=FGB PE=1 SV=2	66.9815	58.0533	46.504	50.9795	38.5756	30.9995	27.1186	21.6704	23.3535	16.151	12.222	13.6197	1.36847	0.881411	1.06607			0.797428				1.34072
ISQLTNMGPTK	2	sp|P02676|FIBB_BOVIN Fibrinogen beta chain OS=Bos taurus GN=FGB PE=1 SV=2	18.44	17.2322	14.6942	13.6058	10.6268	8.47184	8.84673	7.77598	7.39559		3.89162	3.60829
LESDVSTQMEYCR#Carbamidomethyl:12	2	sp|P02676|FIBB_BOVIN Fibrinogen beta chain OS=Bos taurus GN=FGB PE=1 SV=2	3.54713	3.19287	5.97147	2.62684	2.39715	2.88635		1.62938	1.06198
KWDPYK	2	sp|P02676|FIBB_BOVIN Fibrinogen beta chain OS=Bos taurus GN=FGB PE=1 SV=2	17.5758	18.3556	16.9324	12.3756	12.7019		7.31417	5.15084		4.14895	4.68903
QNQVQDNENVVNEYSSHLEK	2	sp|P02676|FIBB_BOVIN Fibrinogen beta chain OS=Bos taurus GN=FGB PE=1 SV=2		4.14364	3.48934
QNQVQDNENVVNEYSSHLEK	3	sp|P02676|FIBB_BOVIN Fibrinogen beta chain OS=Bos taurus GN=FGB PE=1 SV=2	71.1187	72.7108	57.255	48.299	42.2985	33.7377	31.0749	30.9884	30.504	15.9369	17.6943	16.2587
VTALYEGFTVQNEANK	3	sp|P02676|FIBB_BOVIN Fibrinogen beta chain OS=Bos taurus GN=FGB PE=1 SV=2	6.53581	5.96241	4.32672	4.50082	4.33074	3.09762	2.9632		2.61771	2.20195
NTVDSVSR	2	sp|P02676|FIBB_BOVIN Fibrinogen beta chain OS=Bos taurus GN=FGB PE=1 SV=2	26.8504	36.8817	53.9209	17.0239	32.5351	35.0647	12.7956	16.1444	17.6315	8.45566	12.0623	14.2537	6.93226	7.12176	7.08893	6.58352	7.86433	7.03388	7.30866	6.77709	7.91705		7.52508	5.90136
NTVDSVSR	1	sp|P02676|FIBB_BOVIN Fibrinogen beta chain OS=Bos taurus GN=FGB PE=1 SV=2	3.39752	4.26083	7.77483	1.97878	4.12804	6.22067	1.20164	2.11759	1.94167	1.07913	1.58092	2.10086	1.16592	1.27643	2.00546	1.16473	1.56386	1.55458	0.926757	2.38913	1.89311	2.03784	1.9354
EDGGGWWYNR	2	sp|P02676|FIBB_BOVIN Fibrinogen beta chain OS=Bos taurus GN=FGB PE=1 SV=2	39.6094	38.5832	44.1352	28.6838	26.604	25.9116	17.1883	18.2851	16.8138	12.4572	8.27446	11.6178
QDGSVDFGR	1	sp|P02676|FIBB_BOVIN Fibrinogen beta chain OS=Bos taurus GN=FGB PE=1 SV=2
YQLSVSK	1	sp|P02676|FIBB_BOVIN Fibrinogen beta chain OS=Bos taurus GN=FGB PE=1 SV=2	8.66628	7.15131	7.54772	5.73551	4.8513	5.11331	3.59781	3.52448	3.44299	2.20058	2.03178	1.91238
YQLSVSK	2	sp|P02676|FIBB_BOVIN Fibrinogen beta chain OS=Bos taurus GN=FGB PE=1 SV=2	28.9777	24.0982	23.025	17.8829	17.1752	18.2293	13.8539	11.4913	11.9042	7.31783	6.74039	6.16842	1.17597	0.919893	0.924366		0.724849			0.336739	0.253568
QDGSVDFGR	2	sp|P02676|FIBB_BOVIN Fibrinogen beta chain OS=Bos taurus GN=FGB PE=1 SV=2	14.6068	14.7864	15.7096	9.43792	10.306	8.06035	5.17289	6.2603	5.60863	4.692	3.12474	3.43156
DMPIQAFLLYQEPVLGPVR#Oxidation:2	3	sp|P02666|CASB_BOVIN Beta-casein OS=Bos taurus GN=CSN2 PE=1 SV=2														2.35142	1.66814		8.34687	9.52277	37.4398	28.2392	35.6868	92.0656	72.6127	105.067
DMPIQAFLLYQEPVLGPVR#Oxidation:2	2	sp|P02666|CASB_BOVIN Beta-casein OS=Bos taurus GN=CSN2 PE=1 SV=2													3.79414	3.91412	3.70728		21.1105	22.9242	82.619	66.9709	89.1245	277.286	241.518	305.552
AVPYPQR	2	sp|P02666|CASB_BOVIN Beta-casein OS=Bos taurus GN=CSN2 PE=1 SV=2	5.39316	5.3747	6.5821	6.48731	5.77464	4.82707	5.93546	5.50807	5.60934	6.17398	5.99699	4.30804	14.7338	15.1703	18.1323	46.0474	59.3299	45.552	139.494	161.768	136.55	445.903	447.74	357.023
VKEAMAPK	2	sp|P02666|CASB_BOVIN Beta-casein OS=Bos taurus GN=CSN2 PE=1 SV=2												1.08345			0.896616	0.953759	1.18515	0.900195	2.11529	3.24098	3.36291	16.7805	14.9434	8.83194
AVPYPQR	1	sp|P02666|CASB_BOVIN Beta-casein OS=Bos taurus GN=CSN2 PE=1 SV=2	84.234	78.62	73.4609	88.9613	94.0722	87.1239	72.4518	86.7606	78.7458	71.3312	71.5102	80.6998	82.4728	63.7158	94.9921	76.2185	84.546	69.6794	75.1444	62.7801	84.6293	80.1616	67.6326	79.0548
FQSEEQQQTEDELQDK	2	sp|P02666|CASB_BOVIN Beta-casein OS=Bos taurus GN=CSN2 PE=1 SV=2																	4.20292	3.08831	10.6725	11.0054	10.5547	47.3367	45.1338	41.333
GPFPIIV	1	sp|P02666|CASB_BOVIN Beta-casein OS=Bos taurus GN=CSN2 PE=1 SV=2							1.97996	1.52655	1.6774	5.79944	5.6456	7.47447	26.9829	19.7891	23.7378	134.784	77.2917	110.905	278.831	224.998	304.158	607.323	654.324	703.168
EMPFPK	1	sp|P02666|CASB_BOVIN Beta-casein OS=Bos taurus GN=CSN2 PE=1 SV=2													3.33107	3.51347	2.09158	11.2992	9.78972	11.735	29.0756	27.3714	33.0435	140.855	93.6105	78.9929
VKEAMAPK	1	sp|P02666|CASB_BOVIN Beta-casein OS=Bos taurus GN=CSN2 PE=1 SV=2																						0.870349	0.90732	0.73744
DMPIQAFLLYQEPVLGPVR	3	sp|P02666|CASB_BOVIN Beta-casein OS=Bos taurus GN=CSN2 PE=1 SV=2																5.7885	6.82551	6.21445	19.8116	29.9316	23.8509
DMPIQAFLLYQEPVLGPVR	2	sp|P02666|CASB_BOVIN Beta-casein OS=Bos taurus GN=CSN2 PE=1 SV=2													2.36799		3.78625	15.7037	20.486	15.4231	47.3905	72.7005	59.5177	473.949
GLSDGEWQQVLNVWGKVEADIAGHGQEVLIR	4	sp|P68082|MYG_HORSE Myoglobin OS=Equus caballus GN=MB PE=1 SV=2
HGTVVLTALGGILKK	2	sp|P68082|MYG_HORSE Myoglobin OS=Equus caballus GN=MB PE=1 SV=2																	3.60883	4.88899	13.6057	11.8577	8.60437	35.3071	29.775	15.529
HGTVVLTALGGILKK	3	sp|P68082|MYG_HORSE Myoglobin OS=Equus caballus GN=MB PE=1 SV=2										2.01329		1.57532	4.86541	5.57331	4.01958	21.2667	20.8609	27.6759	93.5108	52.971	73.4357	169.133	139.481	162.235
HGTVVLTALGGILK	2	sp|P68082|MYG_HORSE Myoglobin OS=Equus caballus GN=MB PE=1 SV=2										3.41418	4.2271	4.60432	11.7755	17.3643	19.8619	49.502	94.5616	62.6351	181.21	183.664	211.142	479.712	488.834	439.973
KGHHEAELKPLAQSHATK	3	sp|P68082|MYG_HORSE Myoglobin OS=Equus caballus GN=MB PE=1 SV=2																2.78032	3.10063	3.24748	5.71728	16.4613	16.3595	33.4361	28.8901	22.3837
HPGDFGADAQGAMTK#Oxidation:13	2	sp|P68082|MYG_HORSE Myoglobin OS=Equus caballus GN=MB PE=1 SV=2																			1.82554	2.87532	2.44419	10.9676	12.1026	8.81039
HPGDFGADAQGAMTK#Oxidation:13	3	sp|P68082|MYG_HORSE Myoglobin OS=Equus caballus GN=MB PE=1 SV=2																1.05381	1.31206	1.05777	4.15928	5.16973	4.64722	21.9201	21.0596	20.4294
HGTVVLTALGGILK	3	sp|P68082|MYG_HORSE Myoglobin OS=Equus caballus GN=MB PE=1 SV=2										2.32179	1.84684	2.68606	9.19688	7.79383	11.2975	33.6182	37.4916	38.59	95.2391	94.4462	131.722	198.042	195.261	253.038
VEADIAGHGQEVLIR	3	sp|P68082|MYG_HORSE Myoglobin OS=Equus caballus GN=MB PE=1 SV=2		0.861705					2.59504			4.72452	4.24003	5.16205	16.269	17.7143	10.6762	96.9835	55.6492	66.9737	195.779	136.599	216.594	330.381	318.046	394.131
GLSDGEWQQVLNVWGK	2	sp|P68082|MYG_HORSE Myoglobin OS=Equus caballus GN=MB PE=1 SV=2										6.25487	4.6854	6.49322	23.5746	19.334	22.4471	99.8728	101.385	116.771	295.832	285.289	304.366	846.408	760.906	896.466
LFTGHPETLEK	3	sp|P68082|MYG_HORSE Myoglobin OS=Equus caballus GN=MB PE=1 SV=2										2.71447	3.07166	3.65916	14.4819	11.8149	11.2659	46.7842	35.3004	44.3075	165.936	98.2887	99.5485	225.916	250.007	266.869
LFTGHPETLEK	2	sp|P68082|MYG_HORSE Myoglobin OS=Equus caballus GN=MB PE=1 SV=2										7.26514			10.0942	8.18808		33.2279	29.7123	34.8235	148.808	77.3819	93.6946	237.879	218.315	167.592
HPGDFGADAQGAMTK	2	sp|P68082|MYG_HORSE Myoglobin OS=Equus caballus GN=MB PE=1 SV=2																		9.83397	26.5151	34.3514	26.9146	103.448	122.713	96.3253
LFTGHPETLEKFDKFK	2	sp|P68082|MYG_HORSE Myoglobin OS=Equus caballus GN=MB PE=1 SV=2																				3.3521	7.84317	34.3634	21.7955	5.67418
LFTGHPETLEKFDKFK	3	sp|P68082|MYG_HORSE Myoglobin OS=Equus caballus GN=MB PE=1 SV=2														2.16223		9.12998		7.68477	25.5763	31.5197	30.5815	110.109	88.354	71.7547
TEAEMKASEDLKK	3	sp|P68082|MYG_HORSE Myoglobin OS=Equus caballus GN=MB PE=1 SV=2																			1.33611	1.23052	1.2829	6.28918	4.88281	4.66509
HPGDFGADAQGAMTK	3	sp|P68082|MYG_HORSE Myoglobin OS=Equus caballus GN=MB PE=1 SV=2													2.24885	1.97724	3.18396	12.3923	12.8901	9.58281	38.8317	39.6497	34.2455	133.361	125.125	122.294
LFTGHPETLEKFDKFK	4	sp|P68082|MYG_HORSE Myoglobin OS=Equus caballus GN=MB PE=1 SV=2															3.27589	11.1253		9.99353	33.023	34.7852	36.8998	119.063	82.2752	101.927
KHGTVVLTALGGILKK	3	sp|P68082|MYG_HORSE Myoglobin OS=Equus caballus GN=MB PE=1 SV=2																							4.08052	2.20982
ALELFRNDIAAK	2	sp|P68082|MYG_HORSE Myoglobin OS=Equus caballus GN=MB PE=1 SV=2																2.43215	3.5501	3.84876	10.5913	12.7817	13.3703	63.2312	45.4366	37.3513
ALELFRNDIAAK	3	sp|P68082|MYG_HORSE Myoglobin OS=Equus caballus GN=MB PE=1 SV=2																3.88205	3.89725	3.23879	11.6477	12.8634	12.701	54.4119	40.398	41.0707
KHGTVVLTALGGILKK	4	sp|P68082|MYG_HORSE Myoglobin OS=Equus caballus GN=MB PE=1 SV=2																						1.83909	3.48644	2.95925
LFTGHPETLEKFDK	3	sp|P68082|MYG_HORSE Myoglobin OS=Equus caballus GN=MB PE=1 SV=2													2.47362	1.50292	1.65445	9.14984	6.56128	8.87452	36.7719	23.0526	23.26	69.9135	73.626	57.5262
LFTGHPETLEKFDK	2	sp|P68082|MYG_HORSE Myoglobin OS=Equus caballus GN=MB PE=1 SV=2																		2.71406		5.92774	7.50385	14.139	21.4027	10.1413
YLEFISDAIIHVLHSK	4	sp|P68082|MYG_HORSE Myoglobin OS=Equus caballus GN=MB PE=1 SV=2												1.33378	3.41133	2.94507	3.92846	18.8951	13.5212	18.3238	71.8084	64.4546	70.8898	164.268	113.227	171.886
YLEFISDAIIHVLHSK	3	sp|P68082|MYG_HORSE Myoglobin OS=Equus caballus GN=MB PE=1 SV=2										2.64238	3.07184	3.26583	15.0378	11.5445	10.6788	69.735	64.3846	46.7248	232.325	188.606	182.487	585.167	501.066	558.726
YLEFISDAIIHVLHSK	2	sp|P68082|MYG_HORSE Myoglobin OS=Equus caballus GN=MB PE=1 SV=2																7.70926	7.26918	10.1858	38.0239	30.7531	36.2538	128.287	101.001	105.365
HLKTEAEMK	2	sp|P68082|MYG_HORSE Myoglobin OS=Equus caballus GN=MB PE=1 SV=2														0.939569	1.20067	3.46908	3.82482	3.7877	8.69398	14.9325	11.7068	38.6413	43.1495	26.7218
GHHEAELKPLAQSHATK	4	sp|P68082|MYG_HORSE Myoglobin OS=Equus caballus GN=MB PE=1 SV=2										3.73652		2.69787	8.85488	13.1852	11.4066	26.9678	43.6291	27.7059	74.9847	84.412	56.0659	268.276	258.809	213.522
GHHEAELKPLAQSHATK	3	sp|P68082|MYG_HORSE Myoglobin OS=Equus caballus GN=MB PE=1 SV=2													1.53035	2.39918	4.5887		9.90592	6.65096	18.74	38.4907	22.746	88.9119	71.4196	53.5859
GHHEAELKPLAQSHATK	2	sp|P68082|MYG_HORSE Myoglobin OS=Equus caballus GN=MB PE=1 SV=2																				8.5389	4.97552	6.8585	6.4457	5.72913
GLSDGEWQQVLNVWGK	3	sp|P68082|MYG_HORSE Myoglobin OS=Equus caballus GN=MB PE=1 SV=2																			1.98165		4.05733	4.78473	2.79332	6.21382
LFTGHPETLEKFDK	4	sp|P68082|MYG_HORSE Myoglobin OS=Equus caballus GN=MB PE=1 SV=2														1.31867		5.67503	3.77392	6.19909	22.1234	15.4675	16.6332	47.236	42.6224	38.6735
HKIPIK	1	sp|P68082|MYG_HORSE Myoglobin OS=Equus caballus GN=MB PE=1 SV=2																		0.341344	0.456622	0.673115	0.976408	1.81014	2.21772	2.21476
HKIPIKYLEFISDAIIHVLHSK	5	sp|P68082|MYG_HORSE Myoglobin OS=Equus caballus GN=MB PE=1 SV=2																	5.58079	7.75766	19.8627	19.1234	19.8517			68.9039
KGHHEAELKPLAQSHATK	4	sp|P68082|MYG_HORSE Myoglobin OS=Equus caballus GN=MB PE=1 SV=2										2.52835	2.63428	2.53501	5.91089	6.83336	7.80354	24.7269	29.2923	20.1379	59.8978	91.9829	52.4345	252.642	252.528	167.338
HKIPIKYLEFISDAIIHVLHSK	6	sp|P68082|MYG_HORSE Myoglobin OS=Equus caballus GN=MB PE=1 SV=2																			3.34015	3.46051	3.17359
VEADIAGHGQEVLIR	2	sp|P68082|MYG_HORSE Myoglobin OS=Equus caballus GN=MB PE=1 SV=2													3.57707	4.7008	4.71293	20.1365	23.344	25.803	42.3058	51.2187	80.5307	114.605	95.0553	129.515
KGHHEAELKPLAQSHATK	2	sp|P68082|MYG_HORSE Myoglobin OS=Equus caballus GN=MB PE=1 SV=2																						1.79684	1.89673	1.70196
HKIPIKYLEFISDAIIHVLHSK	3	sp|P68082|MYG_HORSE Myoglobin OS=Equus caballus GN=MB PE=1 SV=2																				3.7053				6.56998
HKIPIKYLEFISDAIIHVLHSK	4	sp|P68082|MYG_HORSE Myoglobin OS=Equus caballus GN=MB PE=1 SV=2																	4.71622	5.52178	17.2762	15.9992	13.6165			50.5072
