# Supplementary material for: pyQms enables universal and accurate quantification of mass spectrometry data
Source: Mol Cell Proteomics. 2017 Jul 20;16(10):1736–45. doi: 10.1074/mcp.M117.068007 (PMC5629261; doi:10.1074/mcp.M117.068007)
Supplement: Supplemental Data [file 10.1074_M117.068007_mcp.M117.068007-12.xlsx]

## Sheet: spectral_library
Peptide	Protein	Ion Name	Ion Formula	Sample
ASEQILLATAHTLLLR	sp|P80025|PERL_BOVIN Lactoperoxidase OS=Bos taurus GN=LPO PE=1 SV=1	y1 -NH3 (+1)	C(6)H(11)N(3)O(2)	S1_R1
ASEQILLATAHTLLLR	sp|P80025|PERL_BOVIN Lactoperoxidase OS=Bos taurus GN=LPO PE=1 SV=1	y1 -NH3 (+1)	C(6)H(11)N(3)O(2)	S1_R2
ASEQILLATAHTLLLR	sp|P80025|PERL_BOVIN Lactoperoxidase OS=Bos taurus GN=LPO PE=1 SV=1	y1 -NH3 (+1)	C(6)H(11)N(3)O(2)	S1_R3
ASEQILLATAHTLLLR	sp|P80025|PERL_BOVIN Lactoperoxidase OS=Bos taurus GN=LPO PE=1 SV=1	y1 -NH3 (+1)	C(6)H(11)N(3)O(2)	S2_R2
ASEQILLATAHTLLLR	sp|P80025|PERL_BOVIN Lactoperoxidase OS=Bos taurus GN=LPO PE=1 SV=1	y1 -NH3 (+1)	C(6)H(11)N(3)O(2)	S2_R3
ASEQILLATAHTLLLR	sp|P80025|PERL_BOVIN Lactoperoxidase OS=Bos taurus GN=LPO PE=1 SV=1	y1 -NH3 (+1)	C(6)H(11)N(3)O(2)	S3_R1
ASEQILLATAHTLLLR	sp|P80025|PERL_BOVIN Lactoperoxidase OS=Bos taurus GN=LPO PE=1 SV=1	y1 -NH3 (+1)	C(6)H(11)N(3)O(2)	S3_R2
ASEQILLATAHTLLLR	sp|P80025|PERL_BOVIN Lactoperoxidase OS=Bos taurus GN=LPO PE=1 SV=1	y1 -NH3 (+1)	C(6)H(11)N(3)O(2)	S3_R3
ASEQILLATAHTLLLR	sp|P80025|PERL_BOVIN Lactoperoxidase OS=Bos taurus GN=LPO PE=1 SV=1	y1 -NH3 (+1)	C(6)H(11)N(3)O(2)	S4_R1
ASEQILLATAHTLLLR	sp|P80025|PERL_BOVIN Lactoperoxidase OS=Bos taurus GN=LPO PE=1 SV=1	y1 -NH3 (+1)	C(6)H(11)N(3)O(2)	S4_R2
ASEQILLATAHTLLLR	sp|P80025|PERL_BOVIN Lactoperoxidase OS=Bos taurus GN=LPO PE=1 SV=1	y1 -NH3 (+1)	C(6)H(11)N(3)O(2)	S4_R3
ASEQILLATAHTLLLR	sp|P80025|PERL_BOVIN Lactoperoxidase OS=Bos taurus GN=LPO PE=1 SV=1	y1 -NH3 (+1)	C(6)H(11)N(3)O(2)	S5_R1
ASEQILLATAHTLLLR	sp|P80025|PERL_BOVIN Lactoperoxidase OS=Bos taurus GN=LPO PE=1 SV=1	y1 -NH3 (+1)	C(6)H(11)N(3)O(2)	S5_R2
ASEQILLATAHTLLLR	sp|P80025|PERL_BOVIN Lactoperoxidase OS=Bos taurus GN=LPO PE=1 SV=1	y1 -NH3 (+1)	C(6)H(11)N(3)O(2)	S5_R3
ASEQILLATAHTLLLR	sp|P80025|PERL_BOVIN Lactoperoxidase OS=Bos taurus GN=LPO PE=1 SV=1	y1 -NH3 (+1)	C(6)H(11)N(3)O(2)	S6_R1
ASEQILLATAHTLLLR	sp|P80025|PERL_BOVIN Lactoperoxidase OS=Bos taurus GN=LPO PE=1 SV=1	y1 -NH3 (+1)	C(6)H(11)N(3)O(2)	S6_R2
ASEQILLATAHTLLLR	sp|P80025|PERL_BOVIN Lactoperoxidase OS=Bos taurus GN=LPO PE=1 SV=1	y1 -NH3 (+1)	C(6)H(11)N(3)O(2)	S6_R3
ASEQILLATAHTLLLR	sp|P80025|PERL_BOVIN Lactoperoxidase OS=Bos taurus GN=LPO PE=1 SV=1	y1 -NH3 (+1)	C(6)H(11)N(3)O(2)	S7_R1
ASEQILLATAHTLLLR	sp|P80025|PERL_BOVIN Lactoperoxidase OS=Bos taurus GN=LPO PE=1 SV=1	y1 -NH3 (+1)	C(6)H(11)N(3)O(2)	S7_R2
ASEQILLATAHTLLLR	sp|P80025|PERL_BOVIN Lactoperoxidase OS=Bos taurus GN=LPO PE=1 SV=1	y1 -NH3 (+1)	C(6)H(11)N(3)O(2)	S7_R3
ASEQILLATAHTLLLR	sp|P80025|PERL_BOVIN Lactoperoxidase OS=Bos taurus GN=LPO PE=1 SV=1	y1 -NH3 (+1)	C(6)H(11)N(3)O(2)	S8_R1
ASEQILLATAHTLLLR	sp|P80025|PERL_BOVIN Lactoperoxidase OS=Bos taurus GN=LPO PE=1 SV=1	y1 -NH3 (+1)	C(6)H(11)N(3)O(2)	S8_R2
ASEQILLATAHTLLLR	sp|P80025|PERL_BOVIN Lactoperoxidase OS=Bos taurus GN=LPO PE=1 SV=1	y1 -NH3 (+1)	C(6)H(11)N(3)O(2)	S8_R3
DYLPIVLGSEMQK	sp|P80025|PERL_BOVIN Lactoperoxidase OS=Bos taurus GN=LPO PE=1 SV=1	b3 (+1)	C(19)H(25)N(3)O(6)	S1_R1
DYLPIVLGSEMQK	sp|P80025|PERL_BOVIN Lactoperoxidase OS=Bos taurus GN=LPO PE=1 SV=1	y5 (+1)	C(24)H(43)N(7)O(10)S(1)	S1_R2
DYLPIVLGSEMQK	sp|P80025|PERL_BOVIN Lactoperoxidase OS=Bos taurus GN=LPO PE=1 SV=1	b3 (+1)	C(19)H(25)N(3)O(6)	S1_R2
DYLPIVLGSEMQK	sp|P80025|PERL_BOVIN Lactoperoxidase OS=Bos taurus GN=LPO PE=1 SV=1	b3 (+1)	C(19)H(25)N(3)O(6)	S1_R3
DYLPIVLGSEMQK	sp|P80025|PERL_BOVIN Lactoperoxidase OS=Bos taurus GN=LPO PE=1 SV=1	b3 (+1)	C(19)H(25)N(3)O(6)	S2_R1
DYLPIVLGSEMQK	sp|P80025|PERL_BOVIN Lactoperoxidase OS=Bos taurus GN=LPO PE=1 SV=1	b3 (+1)	C(19)H(25)N(3)O(6)	S2_R2
DYLPIVLGSEMQK	sp|P80025|PERL_BOVIN Lactoperoxidase OS=Bos taurus GN=LPO PE=1 SV=1	b3 (+1)	C(19)H(25)N(3)O(6)	S2_R3
DYLPIVLGSEMQK	sp|P80025|PERL_BOVIN Lactoperoxidase OS=Bos taurus GN=LPO PE=1 SV=1	b3 (+1)	C(19)H(25)N(3)O(6)	S3_R1
DYLPIVLGSEMQK	sp|P80025|PERL_BOVIN Lactoperoxidase OS=Bos taurus GN=LPO PE=1 SV=1	b3 (+1)	C(19)H(25)N(3)O(6)	S3_R2
DYLPIVLGSEMQK	sp|P80025|PERL_BOVIN Lactoperoxidase OS=Bos taurus GN=LPO PE=1 SV=1	b3 (+1)	C(19)H(25)N(3)O(6)	S3_R3
DYLPIVLGSEMQK	sp|P80025|PERL_BOVIN Lactoperoxidase OS=Bos taurus GN=LPO PE=1 SV=1	y5 (+1)	C(24)H(43)N(7)O(10)S(1)	S4_R1
DYLPIVLGSEMQK	sp|P80025|PERL_BOVIN Lactoperoxidase OS=Bos taurus GN=LPO PE=1 SV=1	b3 (+1)	C(19)H(25)N(3)O(6)	S4_R1
DYLPIVLGSEMQK	sp|P80025|PERL_BOVIN Lactoperoxidase OS=Bos taurus GN=LPO PE=1 SV=1	b3 (+1)	C(19)H(25)N(3)O(6)	S4_R2
DYLPIVLGSEMQK	sp|P80025|PERL_BOVIN Lactoperoxidase OS=Bos taurus GN=LPO PE=1 SV=1	y5 (+1)	C(24)H(43)N(7)O(10)S(1)	S4_R3
DYLPIVLGSEMQK	sp|P80025|PERL_BOVIN Lactoperoxidase OS=Bos taurus GN=LPO PE=1 SV=1	b3 (+1)	C(19)H(25)N(3)O(6)	S4_R3
DYLPIVLGSEMQK	sp|P80025|PERL_BOVIN Lactoperoxidase OS=Bos taurus GN=LPO PE=1 SV=1	b3 (+1)	C(19)H(25)N(3)O(6)	S5_R1
DYLPIVLGSEMQK	sp|P80025|PERL_BOVIN Lactoperoxidase OS=Bos taurus GN=LPO PE=1 SV=1	y5 (+1)	C(24)H(43)N(7)O(10)S(1)	S5_R2
DYLPIVLGSEMQK	sp|P80025|PERL_BOVIN Lactoperoxidase OS=Bos taurus GN=LPO PE=1 SV=1	b3 (+1)	C(19)H(25)N(3)O(6)	S5_R2
DYLPIVLGSEMQK	sp|P80025|PERL_BOVIN Lactoperoxidase OS=Bos taurus GN=LPO PE=1 SV=1	y5 (+1)	C(24)H(43)N(7)O(10)S(1)	S5_R3
DYLPIVLGSEMQK	sp|P80025|PERL_BOVIN Lactoperoxidase OS=Bos taurus GN=LPO PE=1 SV=1	b3 (+1)	C(19)H(25)N(3)O(6)	S5_R3
DYLPIVLGSEMQK	sp|P80025|PERL_BOVIN Lactoperoxidase OS=Bos taurus GN=LPO PE=1 SV=1	y5 (+1)	C(24)H(43)N(7)O(10)S(1)	S6_R1
DYLPIVLGSEMQK	sp|P80025|PERL_BOVIN Lactoperoxidase OS=Bos taurus GN=LPO PE=1 SV=1	b3 (+1)	C(19)H(25)N(3)O(6)	S6_R1
DYLPIVLGSEMQK	sp|P80025|PERL_BOVIN Lactoperoxidase OS=Bos taurus GN=LPO PE=1 SV=1	y5 (+1)	C(24)H(43)N(7)O(10)S(1)	S6_R2
DYLPIVLGSEMQK	sp|P80025|PERL_BOVIN Lactoperoxidase OS=Bos taurus GN=LPO PE=1 SV=1	b3 (+1)	C(19)H(25)N(3)O(6)	S6_R2
DYLPIVLGSEMQK	sp|P80025|PERL_BOVIN Lactoperoxidase OS=Bos taurus GN=LPO PE=1 SV=1	y5 (+1)	C(24)H(43)N(7)O(10)S(1)	S6_R3
DYLPIVLGSEMQK	sp|P80025|PERL_BOVIN Lactoperoxidase OS=Bos taurus GN=LPO PE=1 SV=1	b3 (+1)	C(19)H(25)N(3)O(6)	S6_R3
DYLPIVLGSEMQK	sp|P80025|PERL_BOVIN Lactoperoxidase OS=Bos taurus GN=LPO PE=1 SV=1	b3 (+1)	C(19)H(25)N(3)O(6)	S7_R1
DYLPIVLGSEMQK	sp|P80025|PERL_BOVIN Lactoperoxidase OS=Bos taurus GN=LPO PE=1 SV=1	y5 (+1)	C(24)H(43)N(7)O(10)S(1)	S7_R2
DYLPIVLGSEMQK	sp|P80025|PERL_BOVIN Lactoperoxidase OS=Bos taurus GN=LPO PE=1 SV=1	b3 (+1)	C(19)H(25)N(3)O(6)	S7_R2
DYLPIVLGSEMQK	sp|P80025|PERL_BOVIN Lactoperoxidase OS=Bos taurus GN=LPO PE=1 SV=1	y5 (+1)	C(24)H(43)N(7)O(10)S(1)	S7_R3
DYLPIVLGSEMQK	sp|P80025|PERL_BOVIN Lactoperoxidase OS=Bos taurus GN=LPO PE=1 SV=1	b3 (+1)	C(19)H(25)N(3)O(6)	S7_R3
DYLPIVLGSEMQK	sp|P80025|PERL_BOVIN Lactoperoxidase OS=Bos taurus GN=LPO PE=1 SV=1	y5 (+1)	C(24)H(43)N(7)O(10)S(1)	S8_R1
DYLPIVLGSEMQK	sp|P80025|PERL_BOVIN Lactoperoxidase OS=Bos taurus GN=LPO PE=1 SV=1	b3 (+1)	C(19)H(25)N(3)O(6)	S8_R1
DYLPIVLGSEMQK	sp|P80025|PERL_BOVIN Lactoperoxidase OS=Bos taurus GN=LPO PE=1 SV=1	b3 (+1)	C(19)H(25)N(3)O(6)	S8_R2
DYLPIVLGSEMQK	sp|P80025|PERL_BOVIN Lactoperoxidase OS=Bos taurus GN=LPO PE=1 SV=1	y5 (+1)	C(24)H(43)N(7)O(10)S(1)	S8_R3
DYLPIVLGSEMQK	sp|P80025|PERL_BOVIN Lactoperoxidase OS=Bos taurus GN=LPO PE=1 SV=1	b3 (+1)	C(19)H(25)N(3)O(6)	S8_R3
EQINAVTSFLDASLVYGSEPSLASR	sp|P80025|PERL_BOVIN Lactoperoxidase OS=Bos taurus GN=LPO PE=1 SV=1	b7 -H2O (+1)	C(32)H(51)N(9)O(11)	S1_R1
EQINAVTSFLDASLVYGSEPSLASR	sp|P80025|PERL_BOVIN Lactoperoxidase OS=Bos taurus GN=LPO PE=1 SV=1	b5 -NH3 (+1)	C(23)H(34)N(6)O(9)	S1_R1
EQINAVTSFLDASLVYGSEPSLASR	sp|P80025|PERL_BOVIN Lactoperoxidase OS=Bos taurus GN=LPO PE=1 SV=1	y8 (+1)	C(34)H(59)N(11)O(14)	S1_R1
EQINAVTSFLDASLVYGSEPSLASR	sp|P80025|PERL_BOVIN Lactoperoxidase OS=Bos taurus GN=LPO PE=1 SV=1	y10 (+1)	C(45)H(71)N(13)O(17)	S1_R1
EQINAVTSFLDASLVYGSEPSLASR	sp|P80025|PERL_BOVIN Lactoperoxidase OS=Bos taurus GN=LPO PE=1 SV=1	b2 (+1)	C(10)H(15)N(3)O(5)	S1_R1
EQINAVTSFLDASLVYGSEPSLASR	sp|P80025|PERL_BOVIN Lactoperoxidase OS=Bos taurus GN=LPO PE=1 SV=1	y6 (+1)	C(26)H(47)N(9)O(9)	S1_R1
EQINAVTSFLDASLVYGSEPSLASR	sp|P80025|PERL_BOVIN Lactoperoxidase OS=Bos taurus GN=LPO PE=1 SV=1	b2 -H2O (+1)	C(10)H(13)N(3)O(4)	S1_R1
EQINAVTSFLDASLVYGSEPSLASR	sp|P80025|PERL_BOVIN Lactoperoxidase OS=Bos taurus GN=LPO PE=1 SV=1	b7 -H2O (+1)	C(32)H(51)N(9)O(11)	S1_R2
EQINAVTSFLDASLVYGSEPSLASR	sp|P80025|PERL_BOVIN Lactoperoxidase OS=Bos taurus GN=LPO PE=1 SV=1	b5 -NH3 (+1)	C(23)H(34)N(6)O(9)	S1_R2
EQINAVTSFLDASLVYGSEPSLASR	sp|P80025|PERL_BOVIN Lactoperoxidase OS=Bos taurus GN=LPO PE=1 SV=1	y8 (+1)	C(34)H(59)N(11)O(14)	S1_R2
EQINAVTSFLDASLVYGSEPSLASR	sp|P80025|PERL_BOVIN Lactoperoxidase OS=Bos taurus GN=LPO PE=1 SV=1	y10 (+1)	C(45)H(71)N(13)O(17)	S1_R2
EQINAVTSFLDASLVYGSEPSLASR	sp|P80025|PERL_BOVIN Lactoperoxidase OS=Bos taurus GN=LPO PE=1 SV=1	b2 (+1)	C(10)H(15)N(3)O(5)	S1_R2
EQINAVTSFLDASLVYGSEPSLASR	sp|P80025|PERL_BOVIN Lactoperoxidase OS=Bos taurus GN=LPO PE=1 SV=1	y6 (+1)	C(26)H(47)N(9)O(9)	S1_R2
EQINAVTSFLDASLVYGSEPSLASR	sp|P80025|PERL_BOVIN Lactoperoxidase OS=Bos taurus GN=LPO PE=1 SV=1	b2 -H2O (+1)	C(10)H(13)N(3)O(4)	S1_R2
EQINAVTSFLDASLVYGSEPSLASR	sp|P80025|PERL_BOVIN Lactoperoxidase OS=Bos taurus GN=LPO PE=1 SV=1	b7 -H2O (+1)	C(32)H(51)N(9)O(11)	S1_R3
EQINAVTSFLDASLVYGSEPSLASR	sp|P80025|PERL_BOVIN Lactoperoxidase OS=Bos taurus GN=LPO PE=1 SV=1	y10 (+1)	C(45)H(71)N(13)O(17)	S1_R3
EQINAVTSFLDASLVYGSEPSLASR	sp|P80025|PERL_BOVIN Lactoperoxidase OS=Bos taurus GN=LPO PE=1 SV=1	b2 (+1)	C(10)H(15)N(3)O(5)	S1_R3
EQINAVTSFLDASLVYGSEPSLASR	sp|P80025|PERL_BOVIN Lactoperoxidase OS=Bos taurus GN=LPO PE=1 SV=1	y6 (+1)	C(26)H(47)N(9)O(9)	S1_R3
EQINAVTSFLDASLVYGSEPSLASR	sp|P80025|PERL_BOVIN Lactoperoxidase OS=Bos taurus GN=LPO PE=1 SV=1	b2 -H2O (+1)	C(10)H(13)N(3)O(4)	S1_R3
EQINAVTSFLDASLVYGSEPSLASR	sp|P80025|PERL_BOVIN Lactoperoxidase OS=Bos taurus GN=LPO PE=1 SV=1	b5 -H2O (+1)	C(23)H(35)N(7)O(8)	S1_R3
EQINAVTSFLDASLVYGSEPSLASR	sp|P80025|PERL_BOVIN Lactoperoxidase OS=Bos taurus GN=LPO PE=1 SV=1	b7 -H2O (+1)	C(32)H(51)N(9)O(11)	S2_R1
EQINAVTSFLDASLVYGSEPSLASR	sp|P80025|PERL_BOVIN Lactoperoxidase OS=Bos taurus GN=LPO PE=1 SV=1	y8 (+1)	C(34)H(59)N(11)O(14)	S2_R1
EQINAVTSFLDASLVYGSEPSLASR	sp|P80025|PERL_BOVIN Lactoperoxidase OS=Bos taurus GN=LPO PE=1 SV=1	y10 (+1)	C(45)H(71)N(13)O(17)	S2_R1
EQINAVTSFLDASLVYGSEPSLASR	sp|P80025|PERL_BOVIN Lactoperoxidase OS=Bos taurus GN=LPO PE=1 SV=1	b2 (+1)	C(10)H(15)N(3)O(5)	S2_R1
EQINAVTSFLDASLVYGSEPSLASR	sp|P80025|PERL_BOVIN Lactoperoxidase OS=Bos taurus GN=LPO PE=1 SV=1	y6 (+1)	C(26)H(47)N(9)O(9)	S2_R1
EQINAVTSFLDASLVYGSEPSLASR	sp|P80025|PERL_BOVIN Lactoperoxidase OS=Bos taurus GN=LPO PE=1 SV=1	b2 -H2O (+1)	C(10)H(13)N(3)O(4)	S2_R1
EQINAVTSFLDASLVYGSEPSLASR	sp|P80025|PERL_BOVIN Lactoperoxidase OS=Bos taurus GN=LPO PE=1 SV=1	b7 -H2O (+1)	C(32)H(51)N(9)O(11)	S2_R2
EQINAVTSFLDASLVYGSEPSLASR	sp|P80025|PERL_BOVIN Lactoperoxidase OS=Bos taurus GN=LPO PE=1 SV=1	b5 -NH3 (+1)	C(23)H(34)N(6)O(9)	S2_R2
EQINAVTSFLDASLVYGSEPSLASR	sp|P80025|PERL_BOVIN Lactoperoxidase OS=Bos taurus GN=LPO PE=1 SV=1	y8 (+1)	C(34)H(59)N(11)O(14)	S2_R2
EQINAVTSFLDASLVYGSEPSLASR	sp|P80025|PERL_BOVIN Lactoperoxidase OS=Bos taurus GN=LPO PE=1 SV=1	y10 (+1)	C(45)H(71)N(13)O(17)	S2_R2
EQINAVTSFLDASLVYGSEPSLASR	sp|P80025|PERL_BOVIN Lactoperoxidase OS=Bos taurus GN=LPO PE=1 SV=1	b2 (+1)	C(10)H(15)N(3)O(5)	S2_R2
EQINAVTSFLDASLVYGSEPSLASR	sp|P80025|PERL_BOVIN Lactoperoxidase OS=Bos taurus GN=LPO PE=1 SV=1	y6 (+1)	C(26)H(47)N(9)O(9)	S2_R2
EQINAVTSFLDASLVYGSEPSLASR	sp|P80025|PERL_BOVIN Lactoperoxidase OS=Bos taurus GN=LPO PE=1 SV=1	b2 -H2O (+1)	C(10)H(13)N(3)O(4)	S2_R2
EQINAVTSFLDASLVYGSEPSLASR	sp|P80025|PERL_BOVIN Lactoperoxidase OS=Bos taurus GN=LPO PE=1 SV=1	b5 -H2O (+1)	C(23)H(35)N(7)O(8)	S2_R2
EQINAVTSFLDASLVYGSEPSLASR	sp|P80025|PERL_BOVIN Lactoperoxidase OS=Bos taurus GN=LPO PE=1 SV=1	b7 -H2O (+1)	C(32)H(51)N(9)O(11)	S2_R3
EQINAVTSFLDASLVYGSEPSLASR	sp|P80025|PERL_BOVIN Lactoperoxidase OS=Bos taurus GN=LPO PE=1 SV=1	y8 (+1)	C(34)H(59)N(11)O(14)	S2_R3
EQINAVTSFLDASLVYGSEPSLASR	sp|P80025|PERL_BOVIN Lactoperoxidase OS=Bos taurus GN=LPO PE=1 SV=1	y10 (+1)	C(45)H(71)N(13)O(17)	S2_R3
EQINAVTSFLDASLVYGSEPSLASR	sp|P80025|PERL_BOVIN Lactoperoxidase OS=Bos taurus GN=LPO PE=1 SV=1	b2 (+1)	C(10)H(15)N(3)O(5)	S2_R3
EQINAVTSFLDASLVYGSEPSLASR	sp|P80025|PERL_BOVIN Lactoperoxidase OS=Bos taurus GN=LPO PE=1 SV=1	y6 (+1)	C(26)H(47)N(9)O(9)	S2_R3
EQINAVTSFLDASLVYGSEPSLASR	sp|P80025|PERL_BOVIN Lactoperoxidase OS=Bos taurus GN=LPO PE=1 SV=1	b2 -H2O (+1)	C(10)H(13)N(3)O(4)	S2_R3
EQINAVTSFLDASLVYGSEPSLASR	sp|P80025|PERL_BOVIN Lactoperoxidase OS=Bos taurus GN=LPO PE=1 SV=1	b7 -H2O (+1)	C(32)H(51)N(9)O(11)	S3_R1
EQINAVTSFLDASLVYGSEPSLASR	sp|P80025|PERL_BOVIN Lactoperoxidase OS=Bos taurus GN=LPO PE=1 SV=1	y8 (+1)	C(34)H(59)N(11)O(14)	S3_R1
EQINAVTSFLDASLVYGSEPSLASR	sp|P80025|PERL_BOVIN Lactoperoxidase OS=Bos taurus GN=LPO PE=1 SV=1	y10 (+1)	C(45)H(71)N(13)O(17)	S3_R1
EQINAVTSFLDASLVYGSEPSLASR	sp|P80025|PERL_BOVIN Lactoperoxidase OS=Bos taurus GN=LPO PE=1 SV=1	b2 (+1)	C(10)H(15)N(3)O(5)	S3_R1
EQINAVTSFLDASLVYGSEPSLASR	sp|P80025|PERL_BOVIN Lactoperoxidase OS=Bos taurus GN=LPO PE=1 SV=1	y6 (+1)	C(26)H(47)N(9)O(9)	S3_R1
EQINAVTSFLDASLVYGSEPSLASR	sp|P80025|PERL_BOVIN Lactoperoxidase OS=Bos taurus GN=LPO PE=1 SV=1	b2 -H2O (+1)	C(10)H(13)N(3)O(4)	S3_R1
EQINAVTSFLDASLVYGSEPSLASR	sp|P80025|PERL_BOVIN Lactoperoxidase OS=Bos taurus GN=LPO PE=1 SV=1	b5 -NH3 (+1)	C(23)H(34)N(6)O(9)	S3_R2
EQINAVTSFLDASLVYGSEPSLASR	sp|P80025|PERL_BOVIN Lactoperoxidase OS=Bos taurus GN=LPO PE=1 SV=1	y8 (+1)	C(34)H(59)N(11)O(14)	S3_R2
EQINAVTSFLDASLVYGSEPSLASR	sp|P80025|PERL_BOVIN Lactoperoxidase OS=Bos taurus GN=LPO PE=1 SV=1	y10 (+1)	C(45)H(71)N(13)O(17)	S3_R2
EQINAVTSFLDASLVYGSEPSLASR	sp|P80025|PERL_BOVIN Lactoperoxidase OS=Bos taurus GN=LPO PE=1 SV=1	b2 (+1)	C(10)H(15)N(3)O(5)	S3_R2
EQINAVTSFLDASLVYGSEPSLASR	sp|P80025|PERL_BOVIN Lactoperoxidase OS=Bos taurus GN=LPO PE=1 SV=1	y6 (+1)	C(26)H(47)N(9)O(9)	S3_R2
EQINAVTSFLDASLVYGSEPSLASR	sp|P80025|PERL_BOVIN Lactoperoxidase OS=Bos taurus GN=LPO PE=1 SV=1	b2 -H2O (+1)	C(10)H(13)N(3)O(4)	S3_R2
EQINAVTSFLDASLVYGSEPSLASR	sp|P80025|PERL_BOVIN Lactoperoxidase OS=Bos taurus GN=LPO PE=1 SV=1	y8 (+1)	C(34)H(59)N(11)O(14)	S3_R3
EQINAVTSFLDASLVYGSEPSLASR	sp|P80025|PERL_BOVIN Lactoperoxidase OS=Bos taurus GN=LPO PE=1 SV=1	y10 (+1)	C(45)H(71)N(13)O(17)	S3_R3
EQINAVTSFLDASLVYGSEPSLASR	sp|P80025|PERL_BOVIN Lactoperoxidase OS=Bos taurus GN=LPO PE=1 SV=1	b2 (+1)	C(10)H(15)N(3)O(5)	S3_R3
EQINAVTSFLDASLVYGSEPSLASR	sp|P80025|PERL_BOVIN Lactoperoxidase OS=Bos taurus GN=LPO PE=1 SV=1	y6 (+1)	C(26)H(47)N(9)O(9)	S3_R3
EQINAVTSFLDASLVYGSEPSLASR	sp|P80025|PERL_BOVIN Lactoperoxidase OS=Bos taurus GN=LPO PE=1 SV=1	b2 -H2O (+1)	C(10)H(13)N(3)O(4)	S3_R3
EQINAVTSFLDASLVYGSEPSLASR	sp|P80025|PERL_BOVIN Lactoperoxidase OS=Bos taurus GN=LPO PE=1 SV=1	b5 -H2O (+1)	C(23)H(35)N(7)O(8)	S3_R3
EQINAVTSFLDASLVYGSEPSLASR	sp|P80025|PERL_BOVIN Lactoperoxidase OS=Bos taurus GN=LPO PE=1 SV=1	b5 -NH3 (+1)	C(23)H(34)N(6)O(9)	S4_R1
EQINAVTSFLDASLVYGSEPSLASR	sp|P80025|PERL_BOVIN Lactoperoxidase OS=Bos taurus GN=LPO PE=1 SV=1	y8 (+1)	C(34)H(59)N(11)O(14)	S4_R1
EQINAVTSFLDASLVYGSEPSLASR	sp|P80025|PERL_BOVIN Lactoperoxidase OS=Bos taurus GN=LPO PE=1 SV=1	y10 (+1)	C(45)H(71)N(13)O(17)	S4_R1
EQINAVTSFLDASLVYGSEPSLASR	sp|P80025|PERL_BOVIN Lactoperoxidase OS=Bos taurus GN=LPO PE=1 SV=1	b2 (+1)	C(10)H(15)N(3)O(5)	S4_R1
EQINAVTSFLDASLVYGSEPSLASR	sp|P80025|PERL_BOVIN Lactoperoxidase OS=Bos taurus GN=LPO PE=1 SV=1	y6 (+1)	C(26)H(47)N(9)O(9)	S4_R1
EQINAVTSFLDASLVYGSEPSLASR	sp|P80025|PERL_BOVIN Lactoperoxidase OS=Bos taurus GN=LPO PE=1 SV=1	b2 -H2O (+1)	C(10)H(13)N(3)O(4)	S4_R1
EQINAVTSFLDASLVYGSEPSLASR	sp|P80025|PERL_BOVIN Lactoperoxidase OS=Bos taurus GN=LPO PE=1 SV=1	b5 -H2O (+1)	C(23)H(35)N(7)O(8)	S4_R1
EQINAVTSFLDASLVYGSEPSLASR	sp|P80025|PERL_BOVIN Lactoperoxidase OS=Bos taurus GN=LPO PE=1 SV=1	b7 -H2O (+1)	C(32)H(51)N(9)O(11)	S4_R2
EQINAVTSFLDASLVYGSEPSLASR	sp|P80025|PERL_BOVIN Lactoperoxidase OS=Bos taurus GN=LPO PE=1 SV=1	y8 (+1)	C(34)H(59)N(11)O(14)	S4_R2
EQINAVTSFLDASLVYGSEPSLASR	sp|P80025|PERL_BOVIN Lactoperoxidase OS=Bos taurus GN=LPO PE=1 SV=1	y10 (+1)	C(45)H(71)N(13)O(17)	S4_R2
EQINAVTSFLDASLVYGSEPSLASR	sp|P80025|PERL_BOVIN Lactoperoxidase OS=Bos taurus GN=LPO PE=1 SV=1	b2 (+1)	C(10)H(15)N(3)O(5)	S4_R2
EQINAVTSFLDASLVYGSEPSLASR	sp|P80025|PERL_BOVIN Lactoperoxidase OS=Bos taurus GN=LPO PE=1 SV=1	y6 (+1)	C(26)H(47)N(9)O(9)	S4_R2
EQINAVTSFLDASLVYGSEPSLASR	sp|P80025|PERL_BOVIN Lactoperoxidase OS=Bos taurus GN=LPO PE=1 SV=1	b2 -H2O (+1)	C(10)H(13)N(3)O(4)	S4_R2
EQINAVTSFLDASLVYGSEPSLASR	sp|P80025|PERL_BOVIN Lactoperoxidase OS=Bos taurus GN=LPO PE=1 SV=1	b5 -H2O (+1)	C(23)H(35)N(7)O(8)	S4_R2
EQINAVTSFLDASLVYGSEPSLASR	sp|P80025|PERL_BOVIN Lactoperoxidase OS=Bos taurus GN=LPO PE=1 SV=1	b7 -H2O (+1)	C(32)H(51)N(9)O(11)	S4_R3
EQINAVTSFLDASLVYGSEPSLASR	sp|P80025|PERL_BOVIN Lactoperoxidase OS=Bos taurus GN=LPO PE=1 SV=1	y8 (+1)	C(34)H(59)N(11)O(14)	S4_R3
EQINAVTSFLDASLVYGSEPSLASR	sp|P80025|PERL_BOVIN Lactoperoxidase OS=Bos taurus GN=LPO PE=1 SV=1	y10 (+1)	C(45)H(71)N(13)O(17)	S4_R3
EQINAVTSFLDASLVYGSEPSLASR	sp|P80025|PERL_BOVIN Lactoperoxidase OS=Bos taurus GN=LPO PE=1 SV=1	b2 (+1)	C(10)H(15)N(3)O(5)	S4_R3
EQINAVTSFLDASLVYGSEPSLASR	sp|P80025|PERL_BOVIN Lactoperoxidase OS=Bos taurus GN=LPO PE=1 SV=1	y6 (+1)	C(26)H(47)N(9)O(9)	S4_R3
EQINAVTSFLDASLVYGSEPSLASR	sp|P80025|PERL_BOVIN Lactoperoxidase OS=Bos taurus GN=LPO PE=1 SV=1	b2 -H2O (+1)	C(10)H(13)N(3)O(4)	S4_R3
EQINAVTSFLDASLVYGSEPSLASR	sp|P80025|PERL_BOVIN Lactoperoxidase OS=Bos taurus GN=LPO PE=1 SV=1	b5 -H2O (+1)	C(23)H(35)N(7)O(8)	S4_R3
EQINAVTSFLDASLVYGSEPSLASR	sp|P80025|PERL_BOVIN Lactoperoxidase OS=Bos taurus GN=LPO PE=1 SV=1	b7 -H2O (+1)	C(32)H(51)N(9)O(11)	S5_R1
EQINAVTSFLDASLVYGSEPSLASR	sp|P80025|PERL_BOVIN Lactoperoxidase OS=Bos taurus GN=LPO PE=1 SV=1	b5 -NH3 (+1)	C(23)H(34)N(6)O(9)	S5_R1
EQINAVTSFLDASLVYGSEPSLASR	sp|P80025|PERL_BOVIN Lactoperoxidase OS=Bos taurus GN=LPO PE=1 SV=1	y8 (+1)	C(34)H(59)N(11)O(14)	S5_R1
EQINAVTSFLDASLVYGSEPSLASR	sp|P80025|PERL_BOVIN Lactoperoxidase OS=Bos taurus GN=LPO PE=1 SV=1	y10 (+1)	C(45)H(71)N(13)O(17)	S5_R1
EQINAVTSFLDASLVYGSEPSLASR	sp|P80025|PERL_BOVIN Lactoperoxidase OS=Bos taurus GN=LPO PE=1 SV=1	b2 (+1)	C(10)H(15)N(3)O(5)	S5_R1
EQINAVTSFLDASLVYGSEPSLASR	sp|P80025|PERL_BOVIN Lactoperoxidase OS=Bos taurus GN=LPO PE=1 SV=1	y6 (+1)	C(26)H(47)N(9)O(9)	S5_R1
EQINAVTSFLDASLVYGSEPSLASR	sp|P80025|PERL_BOVIN Lactoperoxidase OS=Bos taurus GN=LPO PE=1 SV=1	b2 -H2O (+1)	C(10)H(13)N(3)O(4)	S5_R1
EQINAVTSFLDASLVYGSEPSLASR	sp|P80025|PERL_BOVIN Lactoperoxidase OS=Bos taurus GN=LPO PE=1 SV=1	b5 -H2O (+1)	C(23)H(35)N(7)O(8)	S5_R1
EQINAVTSFLDASLVYGSEPSLASR	sp|P80025|PERL_BOVIN Lactoperoxidase OS=Bos taurus GN=LPO PE=1 SV=1	b7 -H2O (+1)	C(32)H(51)N(9)O(11)	S5_R2
EQINAVTSFLDASLVYGSEPSLASR	sp|P80025|PERL_BOVIN Lactoperoxidase OS=Bos taurus GN=LPO PE=1 SV=1	b5 -NH3 (+1)	C(23)H(34)N(6)O(9)	S5_R2
EQINAVTSFLDASLVYGSEPSLASR	sp|P80025|PERL_BOVIN Lactoperoxidase OS=Bos taurus GN=LPO PE=1 SV=1	y8 (+1)	C(34)H(59)N(11)O(14)	S5_R2
EQINAVTSFLDASLVYGSEPSLASR	sp|P80025|PERL_BOVIN Lactoperoxidase OS=Bos taurus GN=LPO PE=1 SV=1	y10 (+1)	C(45)H(71)N(13)O(17)	S5_R2
EQINAVTSFLDASLVYGSEPSLASR	sp|P80025|PERL_BOVIN Lactoperoxidase OS=Bos taurus GN=LPO PE=1 SV=1	b2 (+1)	C(10)H(15)N(3)O(5)	S5_R2
EQINAVTSFLDASLVYGSEPSLASR	sp|P80025|PERL_BOVIN Lactoperoxidase OS=Bos taurus GN=LPO PE=1 SV=1	y6 (+1)	C(26)H(47)N(9)O(9)	S5_R2
EQINAVTSFLDASLVYGSEPSLASR	sp|P80025|PERL_BOVIN Lactoperoxidase OS=Bos taurus GN=LPO PE=1 SV=1	b2 -H2O (+1)	C(10)H(13)N(3)O(4)	S5_R2
EQINAVTSFLDASLVYGSEPSLASR	sp|P80025|PERL_BOVIN Lactoperoxidase OS=Bos taurus GN=LPO PE=1 SV=1	b5 -H2O (+1)	C(23)H(35)N(7)O(8)	S5_R2
EQINAVTSFLDASLVYGSEPSLASR	sp|P80025|PERL_BOVIN Lactoperoxidase OS=Bos taurus GN=LPO PE=1 SV=1	b7 -H2O (+1)	C(32)H(51)N(9)O(11)	S5_R3
EQINAVTSFLDASLVYGSEPSLASR	sp|P80025|PERL_BOVIN Lactoperoxidase OS=Bos taurus GN=LPO PE=1 SV=1	y8 (+1)	C(34)H(59)N(11)O(14)	S5_R3
EQINAVTSFLDASLVYGSEPSLASR	sp|P80025|PERL_BOVIN Lactoperoxidase OS=Bos taurus GN=LPO PE=1 SV=1	y10 (+1)	C(45)H(71)N(13)O(17)	S5_R3
EQINAVTSFLDASLVYGSEPSLASR	sp|P80025|PERL_BOVIN Lactoperoxidase OS=Bos taurus GN=LPO PE=1 SV=1	b2 (+1)	C(10)H(15)N(3)O(5)	S5_R3
EQINAVTSFLDASLVYGSEPSLASR	sp|P80025|PERL_BOVIN Lactoperoxidase OS=Bos taurus GN=LPO PE=1 SV=1	y6 (+1)	C(26)H(47)N(9)O(9)	S5_R3
EQINAVTSFLDASLVYGSEPSLASR	sp|P80025|PERL_BOVIN Lactoperoxidase OS=Bos taurus GN=LPO PE=1 SV=1	b2 -H2O (+1)	C(10)H(13)N(3)O(4)	S5_R3
EQINAVTSFLDASLVYGSEPSLASR	sp|P80025|PERL_BOVIN Lactoperoxidase OS=Bos taurus GN=LPO PE=1 SV=1	b5 -H2O (+1)	C(23)H(35)N(7)O(8)	S5_R3
EQINAVTSFLDASLVYGSEPSLASR	sp|P80025|PERL_BOVIN Lactoperoxidase OS=Bos taurus GN=LPO PE=1 SV=1	b7 -H2O (+1)	C(32)H(51)N(9)O(11)	S6_R1
EQINAVTSFLDASLVYGSEPSLASR	sp|P80025|PERL_BOVIN Lactoperoxidase OS=Bos taurus GN=LPO PE=1 SV=1	b5 -NH3 (+1)	C(23)H(34)N(6)O(9)	S6_R1
EQINAVTSFLDASLVYGSEPSLASR	sp|P80025|PERL_BOVIN Lactoperoxidase OS=Bos taurus GN=LPO PE=1 SV=1	y8 (+1)	C(34)H(59)N(11)O(14)	S6_R1
EQINAVTSFLDASLVYGSEPSLASR	sp|P80025|PERL_BOVIN Lactoperoxidase OS=Bos taurus GN=LPO PE=1 SV=1	y10 (+1)	C(45)H(71)N(13)O(17)	S6_R1
EQINAVTSFLDASLVYGSEPSLASR	sp|P80025|PERL_BOVIN Lactoperoxidase OS=Bos taurus GN=LPO PE=1 SV=1	b2 (+1)	C(10)H(15)N(3)O(5)	S6_R1
EQINAVTSFLDASLVYGSEPSLASR	sp|P80025|PERL_BOVIN Lactoperoxidase OS=Bos taurus GN=LPO PE=1 SV=1	y6 (+1)	C(26)H(47)N(9)O(9)	S6_R1
EQINAVTSFLDASLVYGSEPSLASR	sp|P80025|PERL_BOVIN Lactoperoxidase OS=Bos taurus GN=LPO PE=1 SV=1	b2 -H2O (+1)	C(10)H(13)N(3)O(4)	S6_R1
EQINAVTSFLDASLVYGSEPSLASR	sp|P80025|PERL_BOVIN Lactoperoxidase OS=Bos taurus GN=LPO PE=1 SV=1	b5 -H2O (+1)	C(23)H(35)N(7)O(8)	S6_R1
EQINAVTSFLDASLVYGSEPSLASR	sp|P80025|PERL_BOVIN Lactoperoxidase OS=Bos taurus GN=LPO PE=1 SV=1	b7 -H2O (+1)	C(32)H(51)N(9)O(11)	S6_R2
EQINAVTSFLDASLVYGSEPSLASR	sp|P80025|PERL_BOVIN Lactoperoxidase OS=Bos taurus GN=LPO PE=1 SV=1	b5 -NH3 (+1)	C(23)H(34)N(6)O(9)	S6_R2
EQINAVTSFLDASLVYGSEPSLASR	sp|P80025|PERL_BOVIN Lactoperoxidase OS=Bos taurus GN=LPO PE=1 SV=1	y8 (+1)	C(34)H(59)N(11)O(14)	S6_R2
EQINAVTSFLDASLVYGSEPSLASR	sp|P80025|PERL_BOVIN Lactoperoxidase OS=Bos taurus GN=LPO PE=1 SV=1	y10 (+1)	C(45)H(71)N(13)O(17)	S6_R2
EQINAVTSFLDASLVYGSEPSLASR	sp|P80025|PERL_BOVIN Lactoperoxidase OS=Bos taurus GN=LPO PE=1 SV=1	b2 (+1)	C(10)H(15)N(3)O(5)	S6_R2
EQINAVTSFLDASLVYGSEPSLASR	sp|P80025|PERL_BOVIN Lactoperoxidase OS=Bos taurus GN=LPO PE=1 SV=1	y6 (+1)	C(26)H(47)N(9)O(9)	S6_R2
EQINAVTSFLDASLVYGSEPSLASR	sp|P80025|PERL_BOVIN Lactoperoxidase OS=Bos taurus GN=LPO PE=1 SV=1	b2 -H2O (+1)	C(10)H(13)N(3)O(4)	S6_R2
EQINAVTSFLDASLVYGSEPSLASR	sp|P80025|PERL_BOVIN Lactoperoxidase OS=Bos taurus GN=LPO PE=1 SV=1	b5 -H2O (+1)	C(23)H(35)N(7)O(8)	S6_R2
EQINAVTSFLDASLVYGSEPSLASR	sp|P80025|PERL_BOVIN Lactoperoxidase OS=Bos taurus GN=LPO PE=1 SV=1	b7 -H2O (+1)	C(32)H(51)N(9)O(11)	S6_R3
EQINAVTSFLDASLVYGSEPSLASR	sp|P80025|PERL_BOVIN Lactoperoxidase OS=Bos taurus GN=LPO PE=1 SV=1	b5 -NH3 (+1)	C(23)H(34)N(6)O(9)	S6_R3
EQINAVTSFLDASLVYGSEPSLASR	sp|P80025|PERL_BOVIN Lactoperoxidase OS=Bos taurus GN=LPO PE=1 SV=1	y8 (+1)	C(34)H(59)N(11)O(14)	S6_R3
EQINAVTSFLDASLVYGSEPSLASR	sp|P80025|PERL_BOVIN Lactoperoxidase OS=Bos taurus GN=LPO PE=1 SV=1	y10 (+1)	C(45)H(71)N(13)O(17)	S6_R3
EQINAVTSFLDASLVYGSEPSLASR	sp|P80025|PERL_BOVIN Lactoperoxidase OS=Bos taurus GN=LPO PE=1 SV=1	b2 (+1)	C(10)H(15)N(3)O(5)	S6_R3
EQINAVTSFLDASLVYGSEPSLASR	sp|P80025|PERL_BOVIN Lactoperoxidase OS=Bos taurus GN=LPO PE=1 SV=1	y6 (+1)	C(26)H(47)N(9)O(9)	S6_R3
EQINAVTSFLDASLVYGSEPSLASR	sp|P80025|PERL_BOVIN Lactoperoxidase OS=Bos taurus GN=LPO PE=1 SV=1	b2 -H2O (+1)	C(10)H(13)N(3)O(4)	S6_R3
EQINAVTSFLDASLVYGSEPSLASR	sp|P80025|PERL_BOVIN Lactoperoxidase OS=Bos taurus GN=LPO PE=1 SV=1	b5 -H2O (+1)	C(23)H(35)N(7)O(8)	S6_R3
EQINAVTSFLDASLVYGSEPSLASR	sp|P80025|PERL_BOVIN Lactoperoxidase OS=Bos taurus GN=LPO PE=1 SV=1	b7 -H2O (+1)	C(32)H(51)N(9)O(11)	S7_R1
EQINAVTSFLDASLVYGSEPSLASR	sp|P80025|PERL_BOVIN Lactoperoxidase OS=Bos taurus GN=LPO PE=1 SV=1	b5 -NH3 (+1)	C(23)H(34)N(6)O(9)	S7_R1
EQINAVTSFLDASLVYGSEPSLASR	sp|P80025|PERL_BOVIN Lactoperoxidase OS=Bos taurus GN=LPO PE=1 SV=1	y8 (+1)	C(34)H(59)N(11)O(14)	S7_R1
EQINAVTSFLDASLVYGSEPSLASR	sp|P80025|PERL_BOVIN Lactoperoxidase OS=Bos taurus GN=LPO PE=1 SV=1	y10 (+1)	C(45)H(71)N(13)O(17)	S7_R1
EQINAVTSFLDASLVYGSEPSLASR	sp|P80025|PERL_BOVIN Lactoperoxidase OS=Bos taurus GN=LPO PE=1 SV=1	b2 (+1)	C(10)H(15)N(3)O(5)	S7_R1
EQINAVTSFLDASLVYGSEPSLASR	sp|P80025|PERL_BOVIN Lactoperoxidase OS=Bos taurus GN=LPO PE=1 SV=1	y6 (+1)	C(26)H(47)N(9)O(9)	S7_R1
EQINAVTSFLDASLVYGSEPSLASR	sp|P80025|PERL_BOVIN Lactoperoxidase OS=Bos taurus GN=LPO PE=1 SV=1	b2 -H2O (+1)	C(10)H(13)N(3)O(4)	S7_R1
EQINAVTSFLDASLVYGSEPSLASR	sp|P80025|PERL_BOVIN Lactoperoxidase OS=Bos taurus GN=LPO PE=1 SV=1	b5 -H2O (+1)	C(23)H(35)N(7)O(8)	S7_R1
EQINAVTSFLDASLVYGSEPSLASR	sp|P80025|PERL_BOVIN Lactoperoxidase OS=Bos taurus GN=LPO PE=1 SV=1	b7 -H2O (+1)	C(32)H(51)N(9)O(11)	S7_R2
EQINAVTSFLDASLVYGSEPSLASR	sp|P80025|PERL_BOVIN Lactoperoxidase OS=Bos taurus GN=LPO PE=1 SV=1	b5 -NH3 (+1)	C(23)H(34)N(6)O(9)	S7_R2
EQINAVTSFLDASLVYGSEPSLASR	sp|P80025|PERL_BOVIN Lactoperoxidase OS=Bos taurus GN=LPO PE=1 SV=1	y8 (+1)	C(34)H(59)N(11)O(14)	S7_R2
EQINAVTSFLDASLVYGSEPSLASR	sp|P80025|PERL_BOVIN Lactoperoxidase OS=Bos taurus GN=LPO PE=1 SV=1	y10 (+1)	C(45)H(71)N(13)O(17)	S7_R2
EQINAVTSFLDASLVYGSEPSLASR	sp|P80025|PERL_BOVIN Lactoperoxidase OS=Bos taurus GN=LPO PE=1 SV=1	b2 (+1)	C(10)H(15)N(3)O(5)	S7_R2
EQINAVTSFLDASLVYGSEPSLASR	sp|P80025|PERL_BOVIN Lactoperoxidase OS=Bos taurus GN=LPO PE=1 SV=1	y6 (+1)	C(26)H(47)N(9)O(9)	S7_R2
EQINAVTSFLDASLVYGSEPSLASR	sp|P80025|PERL_BOVIN Lactoperoxidase OS=Bos taurus GN=LPO PE=1 SV=1	b2 -H2O (+1)	C(10)H(13)N(3)O(4)	S7_R2
EQINAVTSFLDASLVYGSEPSLASR	sp|P80025|PERL_BOVIN Lactoperoxidase OS=Bos taurus GN=LPO PE=1 SV=1	b5 -H2O (+1)	C(23)H(35)N(7)O(8)	S7_R2
EQINAVTSFLDASLVYGSEPSLASR	sp|P80025|PERL_BOVIN Lactoperoxidase OS=Bos taurus GN=LPO PE=1 SV=1	b5 -NH3 (+1)	C(23)H(34)N(6)O(9)	S7_R3
EQINAVTSFLDASLVYGSEPSLASR	sp|P80025|PERL_BOVIN Lactoperoxidase OS=Bos taurus GN=LPO PE=1 SV=1	y8 (+1)	C(34)H(59)N(11)O(14)	S7_R3
EQINAVTSFLDASLVYGSEPSLASR	sp|P80025|PERL_BOVIN Lactoperoxidase OS=Bos taurus GN=LPO PE=1 SV=1	y10 (+1)	C(45)H(71)N(13)O(17)	S7_R3
EQINAVTSFLDASLVYGSEPSLASR	sp|P80025|PERL_BOVIN Lactoperoxidase OS=Bos taurus GN=LPO PE=1 SV=1	b2 (+1)	C(10)H(15)N(3)O(5)	S7_R3
EQINAVTSFLDASLVYGSEPSLASR	sp|P80025|PERL_BOVIN Lactoperoxidase OS=Bos taurus GN=LPO PE=1 SV=1	y6 (+1)	C(26)H(47)N(9)O(9)	S7_R3
EQINAVTSFLDASLVYGSEPSLASR	sp|P80025|PERL_BOVIN Lactoperoxidase OS=Bos taurus GN=LPO PE=1 SV=1	b2 -H2O (+1)	C(10)H(13)N(3)O(4)	S7_R3
EQINAVTSFLDASLVYGSEPSLASR	sp|P80025|PERL_BOVIN Lactoperoxidase OS=Bos taurus GN=LPO PE=1 SV=1	b5 -H2O (+1)	C(23)H(35)N(7)O(8)	S7_R3
EQINAVTSFLDASLVYGSEPSLASR	sp|P80025|PERL_BOVIN Lactoperoxidase OS=Bos taurus GN=LPO PE=1 SV=1	y8 (+1)	C(34)H(59)N(11)O(14)	S8_R1
EQINAVTSFLDASLVYGSEPSLASR	sp|P80025|PERL_BOVIN Lactoperoxidase OS=Bos taurus GN=LPO PE=1 SV=1	y10 (+1)	C(45)H(71)N(13)O(17)	S8_R1
EQINAVTSFLDASLVYGSEPSLASR	sp|P80025|PERL_BOVIN Lactoperoxidase OS=Bos taurus GN=LPO PE=1 SV=1	b2 (+1)	C(10)H(15)N(3)O(5)	S8_R1
EQINAVTSFLDASLVYGSEPSLASR	sp|P80025|PERL_BOVIN Lactoperoxidase OS=Bos taurus GN=LPO PE=1 SV=1	y6 (+1)	C(26)H(47)N(9)O(9)	S8_R1
EQINAVTSFLDASLVYGSEPSLASR	sp|P80025|PERL_BOVIN Lactoperoxidase OS=Bos taurus GN=LPO PE=1 SV=1	b2 -H2O (+1)	C(10)H(13)N(3)O(4)	S8_R1
EQINAVTSFLDASLVYGSEPSLASR	sp|P80025|PERL_BOVIN Lactoperoxidase OS=Bos taurus GN=LPO PE=1 SV=1	b5 -H2O (+1)	C(23)H(35)N(7)O(8)	S8_R1
EQINAVTSFLDASLVYGSEPSLASR	sp|P80025|PERL_BOVIN Lactoperoxidase OS=Bos taurus GN=LPO PE=1 SV=1	b7 -H2O (+1)	C(32)H(51)N(9)O(11)	S8_R2
EQINAVTSFLDASLVYGSEPSLASR	sp|P80025|PERL_BOVIN Lactoperoxidase OS=Bos taurus GN=LPO PE=1 SV=1	b5 -NH3 (+1)	C(23)H(34)N(6)O(9)	S8_R2
EQINAVTSFLDASLVYGSEPSLASR	sp|P80025|PERL_BOVIN Lactoperoxidase OS=Bos taurus GN=LPO PE=1 SV=1	y8 (+1)	C(34)H(59)N(11)O(14)	S8_R2
EQINAVTSFLDASLVYGSEPSLASR	sp|P80025|PERL_BOVIN Lactoperoxidase OS=Bos taurus GN=LPO PE=1 SV=1	y10 (+1)	C(45)H(71)N(13)O(17)	S8_R2
EQINAVTSFLDASLVYGSEPSLASR	sp|P80025|PERL_BOVIN Lactoperoxidase OS=Bos taurus GN=LPO PE=1 SV=1	b2 (+1)	C(10)H(15)N(3)O(5)	S8_R2
EQINAVTSFLDASLVYGSEPSLASR	sp|P80025|PERL_BOVIN Lactoperoxidase OS=Bos taurus GN=LPO PE=1 SV=1	y6 (+1)	C(26)H(47)N(9)O(9)	S8_R2
EQINAVTSFLDASLVYGSEPSLASR	sp|P80025|PERL_BOVIN Lactoperoxidase OS=Bos taurus GN=LPO PE=1 SV=1	b2 -H2O (+1)	C(10)H(13)N(3)O(4)	S8_R2
EQINAVTSFLDASLVYGSEPSLASR	sp|P80025|PERL_BOVIN Lactoperoxidase OS=Bos taurus GN=LPO PE=1 SV=1	b5 -H2O (+1)	C(23)H(35)N(7)O(8)	S8_R2
EQINAVTSFLDASLVYGSEPSLASR	sp|P80025|PERL_BOVIN Lactoperoxidase OS=Bos taurus GN=LPO PE=1 SV=1	b7 -H2O (+1)	C(32)H(51)N(9)O(11)	S8_R3
EQINAVTSFLDASLVYGSEPSLASR	sp|P80025|PERL_BOVIN Lactoperoxidase OS=Bos taurus GN=LPO PE=1 SV=1	y8 (+1)	C(34)H(59)N(11)O(14)	S8_R3
EQINAVTSFLDASLVYGSEPSLASR	sp|P80025|PERL_BOVIN Lactoperoxidase OS=Bos taurus GN=LPO PE=1 SV=1	y10 (+1)	C(45)H(71)N(13)O(17)	S8_R3
EQINAVTSFLDASLVYGSEPSLASR	sp|P80025|PERL_BOVIN Lactoperoxidase OS=Bos taurus GN=LPO PE=1 SV=1	b2 (+1)	C(10)H(15)N(3)O(5)	S8_R3
EQINAVTSFLDASLVYGSEPSLASR	sp|P80025|PERL_BOVIN Lactoperoxidase OS=Bos taurus GN=LPO PE=1 SV=1	y6 (+1)	C(26)H(47)N(9)O(9)	S8_R3
EQINAVTSFLDASLVYGSEPSLASR	sp|P80025|PERL_BOVIN Lactoperoxidase OS=Bos taurus GN=LPO PE=1 SV=1	b2 -H2O (+1)	C(10)H(13)N(3)O(4)	S8_R3
EQINAVTSFLDASLVYGSEPSLASR	sp|P80025|PERL_BOVIN Lactoperoxidase OS=Bos taurus GN=LPO PE=1 SV=1	b5 -H2O (+1)	C(23)H(35)N(7)O(8)	S8_R3
FGHMEVPSTVSR	sp|P80025|PERL_BOVIN Lactoperoxidase OS=Bos taurus GN=LPO PE=1 SV=1	y6 -NH3 (+2)	C(26)H(44)N(8)O(10)	S1_R1
FGHMEVPSTVSR	sp|P80025|PERL_BOVIN Lactoperoxidase OS=Bos taurus GN=LPO PE=1 SV=1	y1 -NH3 (+1)	C(6)H(11)N(3)O(2)	S1_R1
FGHMEVPSTVSR	sp|P80025|PERL_BOVIN Lactoperoxidase OS=Bos taurus GN=LPO PE=1 SV=1	y2 -NH3 (+1)	C(9)H(16)N(4)O(4)	S1_R1
FGHMEVPSTVSR	sp|P80025|PERL_BOVIN Lactoperoxidase OS=Bos taurus GN=LPO PE=1 SV=1	y3 -H2O (+1)	C(14)H(26)N(6)O(4)	S1_R2
FGHMEVPSTVSR	sp|P80025|PERL_BOVIN Lactoperoxidase OS=Bos taurus GN=LPO PE=1 SV=1	y6 -NH3 (+2)	C(26)H(44)N(8)O(10)	S1_R2
FGHMEVPSTVSR	sp|P80025|PERL_BOVIN Lactoperoxidase OS=Bos taurus GN=LPO PE=1 SV=1	y1 -NH3 (+1)	C(6)H(11)N(3)O(2)	S1_R2
FGHMEVPSTVSR	sp|P80025|PERL_BOVIN Lactoperoxidase OS=Bos taurus GN=LPO PE=1 SV=1	y2 -NH3 (+1)	C(9)H(16)N(4)O(4)	S1_R2
FGHMEVPSTVSR	sp|P80025|PERL_BOVIN Lactoperoxidase OS=Bos taurus GN=LPO PE=1 SV=1	y3 -H2O (+1)	C(14)H(26)N(6)O(4)	S1_R3
FGHMEVPSTVSR	sp|P80025|PERL_BOVIN Lactoperoxidase OS=Bos taurus GN=LPO PE=1 SV=1	y6 -NH3 (+2)	C(26)H(44)N(8)O(10)	S1_R3
FGHMEVPSTVSR	sp|P80025|PERL_BOVIN Lactoperoxidase OS=Bos taurus GN=LPO PE=1 SV=1	y1 -NH3 (+1)	C(6)H(11)N(3)O(2)	S1_R3
FGHMEVPSTVSR	sp|P80025|PERL_BOVIN Lactoperoxidase OS=Bos taurus GN=LPO PE=1 SV=1	y2 -NH3 (+1)	C(9)H(16)N(4)O(4)	S1_R3
FGHMEVPSTVSR	sp|P80025|PERL_BOVIN Lactoperoxidase OS=Bos taurus GN=LPO PE=1 SV=1	y3 -H2O (+1)	C(14)H(26)N(6)O(4)	S2_R1
FGHMEVPSTVSR	sp|P80025|PERL_BOVIN Lactoperoxidase OS=Bos taurus GN=LPO PE=1 SV=1	y6 -NH3 (+2)	C(26)H(44)N(8)O(10)	S2_R1
FGHMEVPSTVSR	sp|P80025|PERL_BOVIN Lactoperoxidase OS=Bos taurus GN=LPO PE=1 SV=1	y1 -NH3 (+1)	C(6)H(11)N(3)O(2)	S2_R1
FGHMEVPSTVSR	sp|P80025|PERL_BOVIN Lactoperoxidase OS=Bos taurus GN=LPO PE=1 SV=1	y2 -NH3 (+1)	C(9)H(16)N(4)O(4)	S2_R1
FGHMEVPSTVSR	sp|P80025|PERL_BOVIN Lactoperoxidase OS=Bos taurus GN=LPO PE=1 SV=1	y3 -H2O (+1)	C(14)H(26)N(6)O(4)	S2_R2
FGHMEVPSTVSR	sp|P80025|PERL_BOVIN Lactoperoxidase OS=Bos taurus GN=LPO PE=1 SV=1	y6 -NH3 (+2)	C(26)H(44)N(8)O(10)	S2_R2
FGHMEVPSTVSR	sp|P80025|PERL_BOVIN Lactoperoxidase OS=Bos taurus GN=LPO PE=1 SV=1	y1 -NH3 (+1)	C(6)H(11)N(3)O(2)	S2_R2
FGHMEVPSTVSR	sp|P80025|PERL_BOVIN Lactoperoxidase OS=Bos taurus GN=LPO PE=1 SV=1	y6 (+1)	C(26)H(47)N(9)O(10)	S2_R2
FGHMEVPSTVSR	sp|P80025|PERL_BOVIN Lactoperoxidase OS=Bos taurus GN=LPO PE=1 SV=1	y2 -NH3 (+1)	C(9)H(16)N(4)O(4)	S2_R2
FGHMEVPSTVSR	sp|P80025|PERL_BOVIN Lactoperoxidase OS=Bos taurus GN=LPO PE=1 SV=1	y3 -H2O (+1)	C(14)H(26)N(6)O(4)	S2_R3
FGHMEVPSTVSR	sp|P80025|PERL_BOVIN Lactoperoxidase OS=Bos taurus GN=LPO PE=1 SV=1	y6 -NH3 (+2)	C(26)H(44)N(8)O(10)	S2_R3
FGHMEVPSTVSR	sp|P80025|PERL_BOVIN Lactoperoxidase OS=Bos taurus GN=LPO PE=1 SV=1	y1 -NH3 (+1)	C(6)H(11)N(3)O(2)	S2_R3
FGHMEVPSTVSR	sp|P80025|PERL_BOVIN Lactoperoxidase OS=Bos taurus GN=LPO PE=1 SV=1	y6 (+1)	C(26)H(47)N(9)O(10)	S2_R3
FGHMEVPSTVSR	sp|P80025|PERL_BOVIN Lactoperoxidase OS=Bos taurus GN=LPO PE=1 SV=1	y2 -NH3 (+1)	C(9)H(16)N(4)O(4)	S2_R3
FGHMEVPSTVSR	sp|P80025|PERL_BOVIN Lactoperoxidase OS=Bos taurus GN=LPO PE=1 SV=1	y3 -H2O (+1)	C(14)H(26)N(6)O(4)	S3_R1
FGHMEVPSTVSR	sp|P80025|PERL_BOVIN Lactoperoxidase OS=Bos taurus GN=LPO PE=1 SV=1	y6 -NH3 (+2)	C(26)H(44)N(8)O(10)	S3_R1
FGHMEVPSTVSR	sp|P80025|PERL_BOVIN Lactoperoxidase OS=Bos taurus GN=LPO PE=1 SV=1	y1 -NH3 (+1)	C(6)H(11)N(3)O(2)	S3_R1
FGHMEVPSTVSR	sp|P80025|PERL_BOVIN Lactoperoxidase OS=Bos taurus GN=LPO PE=1 SV=1	y2 -NH3 (+1)	C(9)H(16)N(4)O(4)	S3_R1
FGHMEVPSTVSR	sp|P80025|PERL_BOVIN Lactoperoxidase OS=Bos taurus GN=LPO PE=1 SV=1	b3 (+1)	C(17)H(19)N(5)O(3)	S3_R2
FGHMEVPSTVSR	sp|P80025|PERL_BOVIN Lactoperoxidase OS=Bos taurus GN=LPO PE=1 SV=1	y3 -H2O (+1)	C(14)H(26)N(6)O(4)	S3_R2
FGHMEVPSTVSR	sp|P80025|PERL_BOVIN Lactoperoxidase OS=Bos taurus GN=LPO PE=1 SV=1	y6 -NH3 (+2)	C(26)H(44)N(8)O(10)	S3_R2
FGHMEVPSTVSR	sp|P80025|PERL_BOVIN Lactoperoxidase OS=Bos taurus GN=LPO PE=1 SV=1	b3 (+1)	C(17)H(19)N(5)O(3)	S3_R2
FGHMEVPSTVSR	sp|P80025|PERL_BOVIN Lactoperoxidase OS=Bos taurus GN=LPO PE=1 SV=1	y6 (+1)	C(26)H(47)N(9)O(10)	S3_R2
FGHMEVPSTVSR	sp|P80025|PERL_BOVIN Lactoperoxidase OS=Bos taurus GN=LPO PE=1 SV=1	y2 -NH3 (+1)	C(9)H(16)N(4)O(4)	S3_R2
FGHMEVPSTVSR	sp|P80025|PERL_BOVIN Lactoperoxidase OS=Bos taurus GN=LPO PE=1 SV=1	y3 -H2O (+1)	C(14)H(26)N(6)O(4)	S3_R3
FGHMEVPSTVSR	sp|P80025|PERL_BOVIN Lactoperoxidase OS=Bos taurus GN=LPO PE=1 SV=1	y6 -NH3 (+2)	C(26)H(44)N(8)O(10)	S3_R3
FGHMEVPSTVSR	sp|P80025|PERL_BOVIN Lactoperoxidase OS=Bos taurus GN=LPO PE=1 SV=1	y1 -NH3 (+1)	C(6)H(11)N(3)O(2)	S3_R3
FGHMEVPSTVSR	sp|P80025|PERL_BOVIN Lactoperoxidase OS=Bos taurus GN=LPO PE=1 SV=1	y6 (+1)	C(26)H(47)N(9)O(10)	S3_R3
FGHMEVPSTVSR	sp|P80025|PERL_BOVIN Lactoperoxidase OS=Bos taurus GN=LPO PE=1 SV=1	y2 -NH3 (+1)	C(9)H(16)N(4)O(4)	S3_R3
FGHMEVPSTVSR	sp|P80025|PERL_BOVIN Lactoperoxidase OS=Bos taurus GN=LPO PE=1 SV=1	y6 -NH3 (+2)	C(26)H(44)N(8)O(10)	S4_R1
FGHMEVPSTVSR	sp|P80025|PERL_BOVIN Lactoperoxidase OS=Bos taurus GN=LPO PE=1 SV=1	y1 -NH3 (+1)	C(6)H(11)N(3)O(2)	S4_R1
FGHMEVPSTVSR	sp|P80025|PERL_BOVIN Lactoperoxidase OS=Bos taurus GN=LPO PE=1 SV=1	y6 (+1)	C(26)H(47)N(9)O(10)	S4_R1
FGHMEVPSTVSR	sp|P80025|PERL_BOVIN Lactoperoxidase OS=Bos taurus GN=LPO PE=1 SV=1	y2 -NH3 (+1)	C(9)H(16)N(4)O(4)	S4_R1
FGHMEVPSTVSR	sp|P80025|PERL_BOVIN Lactoperoxidase OS=Bos taurus GN=LPO PE=1 SV=1	y6 -NH3 (+2)	C(26)H(44)N(8)O(10)	S4_R2
FGHMEVPSTVSR	sp|P80025|PERL_BOVIN Lactoperoxidase OS=Bos taurus GN=LPO PE=1 SV=1	y2 -NH3 (+1)	C(9)H(16)N(4)O(4)	S4_R2
FGHMEVPSTVSR	sp|P80025|PERL_BOVIN Lactoperoxidase OS=Bos taurus GN=LPO PE=1 SV=1	y3 -H2O (+1)	C(14)H(26)N(6)O(4)	S4_R3
FGHMEVPSTVSR	sp|P80025|PERL_BOVIN Lactoperoxidase OS=Bos taurus GN=LPO PE=1 SV=1	y6 -NH3 (+2)	C(26)H(44)N(8)O(10)	S4_R3
FGHMEVPSTVSR	sp|P80025|PERL_BOVIN Lactoperoxidase OS=Bos taurus GN=LPO PE=1 SV=1	y1 -NH3 (+1)	C(6)H(11)N(3)O(2)	S4_R3
FGHMEVPSTVSR	sp|P80025|PERL_BOVIN Lactoperoxidase OS=Bos taurus GN=LPO PE=1 SV=1	y2 -NH3 (+1)	C(9)H(16)N(4)O(4)	S4_R3
FGHMEVPSTVSR	sp|P80025|PERL_BOVIN Lactoperoxidase OS=Bos taurus GN=LPO PE=1 SV=1	y3 -H2O (+1)	C(14)H(26)N(6)O(4)	S5_R1
FGHMEVPSTVSR	sp|P80025|PERL_BOVIN Lactoperoxidase OS=Bos taurus GN=LPO PE=1 SV=1	y6 -NH3 (+2)	C(26)H(44)N(8)O(10)	S5_R1
FGHMEVPSTVSR	sp|P80025|PERL_BOVIN Lactoperoxidase OS=Bos taurus GN=LPO PE=1 SV=1	b3 (+1)	C(17)H(19)N(5)O(3)	S5_R1
FGHMEVPSTVSR	sp|P80025|PERL_BOVIN Lactoperoxidase OS=Bos taurus GN=LPO PE=1 SV=1	y1 -NH3 (+1)	C(6)H(11)N(3)O(2)	S5_R1
FGHMEVPSTVSR	sp|P80025|PERL_BOVIN Lactoperoxidase OS=Bos taurus GN=LPO PE=1 SV=1	y6 (+1)	C(26)H(47)N(9)O(10)	S5_R1
FGHMEVPSTVSR	sp|P80025|PERL_BOVIN Lactoperoxidase OS=Bos taurus GN=LPO PE=1 SV=1	y2 -NH3 (+1)	C(9)H(16)N(4)O(4)	S5_R1
FGHMEVPSTVSR	sp|P80025|PERL_BOVIN Lactoperoxidase OS=Bos taurus GN=LPO PE=1 SV=1	y3 -H2O (+1)	C(14)H(26)N(6)O(4)	S5_R2
FGHMEVPSTVSR	sp|P80025|PERL_BOVIN Lactoperoxidase OS=Bos taurus GN=LPO PE=1 SV=1	y6 -NH3 (+2)	C(26)H(44)N(8)O(10)	S5_R2
FGHMEVPSTVSR	sp|P80025|PERL_BOVIN Lactoperoxidase OS=Bos taurus GN=LPO PE=1 SV=1	b3 (+1)	C(17)H(19)N(5)O(3)	S5_R2
FGHMEVPSTVSR	sp|P80025|PERL_BOVIN Lactoperoxidase OS=Bos taurus GN=LPO PE=1 SV=1	y1 -NH3 (+1)	C(6)H(11)N(3)O(2)	S5_R2
FGHMEVPSTVSR	sp|P80025|PERL_BOVIN Lactoperoxidase OS=Bos taurus GN=LPO PE=1 SV=1	y6 (+1)	C(26)H(47)N(9)O(10)	S5_R2
FGHMEVPSTVSR	sp|P80025|PERL_BOVIN Lactoperoxidase OS=Bos taurus GN=LPO PE=1 SV=1	y2 -NH3 (+1)	C(9)H(16)N(4)O(4)	S5_R2
FGHMEVPSTVSR	sp|P80025|PERL_BOVIN Lactoperoxidase OS=Bos taurus GN=LPO PE=1 SV=1	y6 -NH3 (+2)	C(26)H(44)N(8)O(10)	S5_R3
FGHMEVPSTVSR	sp|P80025|PERL_BOVIN Lactoperoxidase OS=Bos taurus GN=LPO PE=1 SV=1	b3 (+1)	C(17)H(19)N(5)O(3)	S5_R3
FGHMEVPSTVSR	sp|P80025|PERL_BOVIN Lactoperoxidase OS=Bos taurus GN=LPO PE=1 SV=1	y1 -NH3 (+1)	C(6)H(11)N(3)O(2)	S5_R3
FGHMEVPSTVSR	sp|P80025|PERL_BOVIN Lactoperoxidase OS=Bos taurus GN=LPO PE=1 SV=1	y6 (+1)	C(26)H(47)N(9)O(10)	S5_R3
FGHMEVPSTVSR	sp|P80025|PERL_BOVIN Lactoperoxidase OS=Bos taurus GN=LPO PE=1 SV=1	y2 -NH3 (+1)	C(9)H(16)N(4)O(4)	S5_R3
FGHMEVPSTVSR	sp|P80025|PERL_BOVIN Lactoperoxidase OS=Bos taurus GN=LPO PE=1 SV=1	y3 -H2O (+1)	C(14)H(26)N(6)O(4)	S6_R1
FGHMEVPSTVSR	sp|P80025|PERL_BOVIN Lactoperoxidase OS=Bos taurus GN=LPO PE=1 SV=1	y6 -NH3 (+2)	C(26)H(44)N(8)O(10)	S6_R1
FGHMEVPSTVSR	sp|P80025|PERL_BOVIN Lactoperoxidase OS=Bos taurus GN=LPO PE=1 SV=1	b3 (+1)	C(17)H(19)N(5)O(3)	S6_R1
FGHMEVPSTVSR	sp|P80025|PERL_BOVIN Lactoperoxidase OS=Bos taurus GN=LPO PE=1 SV=1	y1 -NH3 (+1)	C(6)H(11)N(3)O(2)	S6_R1
FGHMEVPSTVSR	sp|P80025|PERL_BOVIN Lactoperoxidase OS=Bos taurus GN=LPO PE=1 SV=1	y6 (+1)	C(26)H(47)N(9)O(10)	S6_R1
FGHMEVPSTVSR	sp|P80025|PERL_BOVIN Lactoperoxidase OS=Bos taurus GN=LPO PE=1 SV=1	y2 -NH3 (+1)	C(9)H(16)N(4)O(4)	S6_R1
FGHMEVPSTVSR	sp|P80025|PERL_BOVIN Lactoperoxidase OS=Bos taurus GN=LPO PE=1 SV=1	b3 (+1)	C(17)H(19)N(5)O(3)	S6_R2
FGHMEVPSTVSR	sp|P80025|PERL_BOVIN Lactoperoxidase OS=Bos taurus GN=LPO PE=1 SV=1	y3 -H2O (+1)	C(14)H(26)N(6)O(4)	S6_R2
FGHMEVPSTVSR	sp|P80025|PERL_BOVIN Lactoperoxidase OS=Bos taurus GN=LPO PE=1 SV=1	y6 -NH3 (+2)	C(26)H(44)N(8)O(10)	S6_R2
FGHMEVPSTVSR	sp|P80025|PERL_BOVIN Lactoperoxidase OS=Bos taurus GN=LPO PE=1 SV=1	b3 (+1)	C(17)H(19)N(5)O(3)	S6_R2
FGHMEVPSTVSR	sp|P80025|PERL_BOVIN Lactoperoxidase OS=Bos taurus GN=LPO PE=1 SV=1	y1 -NH3 (+1)	C(6)H(11)N(3)O(2)	S6_R2
FGHMEVPSTVSR	sp|P80025|PERL_BOVIN Lactoperoxidase OS=Bos taurus GN=LPO PE=1 SV=1	y6 (+1)	C(26)H(47)N(9)O(10)	S6_R2
FGHMEVPSTVSR	sp|P80025|PERL_BOVIN Lactoperoxidase OS=Bos taurus GN=LPO PE=1 SV=1	y2 -NH3 (+1)	C(9)H(16)N(4)O(4)	S6_R2
FGHMEVPSTVSR	sp|P80025|PERL_BOVIN Lactoperoxidase OS=Bos taurus GN=LPO PE=1 SV=1	y3 -H2O (+1)	C(14)H(26)N(6)O(4)	S6_R3
FGHMEVPSTVSR	sp|P80025|PERL_BOVIN Lactoperoxidase OS=Bos taurus GN=LPO PE=1 SV=1	y6 -NH3 (+2)	C(26)H(44)N(8)O(10)	S6_R3
FGHMEVPSTVSR	sp|P80025|PERL_BOVIN Lactoperoxidase OS=Bos taurus GN=LPO PE=1 SV=1	b3 (+1)	C(17)H(19)N(5)O(3)	S6_R3
FGHMEVPSTVSR	sp|P80025|PERL_BOVIN Lactoperoxidase OS=Bos taurus GN=LPO PE=1 SV=1	y1 -NH3 (+1)	C(6)H(11)N(3)O(2)	S6_R3
FGHMEVPSTVSR	sp|P80025|PERL_BOVIN Lactoperoxidase OS=Bos taurus GN=LPO PE=1 SV=1	y6 (+1)	C(26)H(47)N(9)O(10)	S6_R3
FGHMEVPSTVSR	sp|P80025|PERL_BOVIN Lactoperoxidase OS=Bos taurus GN=LPO PE=1 SV=1	y2 -NH3 (+1)	C(9)H(16)N(4)O(4)	S6_R3
FGHMEVPSTVSR	sp|P80025|PERL_BOVIN Lactoperoxidase OS=Bos taurus GN=LPO PE=1 SV=1	b3 (+1)	C(17)H(19)N(5)O(3)	S7_R1
FGHMEVPSTVSR	sp|P80025|PERL_BOVIN Lactoperoxidase OS=Bos taurus GN=LPO PE=1 SV=1	y3 -H2O (+1)	C(14)H(26)N(6)O(4)	S7_R1
FGHMEVPSTVSR	sp|P80025|PERL_BOVIN Lactoperoxidase OS=Bos taurus GN=LPO PE=1 SV=1	y6 -NH3 (+2)	C(26)H(44)N(8)O(10)	S7_R1
FGHMEVPSTVSR	sp|P80025|PERL_BOVIN Lactoperoxidase OS=Bos taurus GN=LPO PE=1 SV=1	b3 (+1)	C(17)H(19)N(5)O(3)	S7_R1
FGHMEVPSTVSR	sp|P80025|PERL_BOVIN Lactoperoxidase OS=Bos taurus GN=LPO PE=1 SV=1	y1 -NH3 (+1)	C(6)H(11)N(3)O(2)	S7_R1
FGHMEVPSTVSR	sp|P80025|PERL_BOVIN Lactoperoxidase OS=Bos taurus GN=LPO PE=1 SV=1	y6 (+1)	C(26)H(47)N(9)O(10)	S7_R1
FGHMEVPSTVSR	sp|P80025|PERL_BOVIN Lactoperoxidase OS=Bos taurus GN=LPO PE=1 SV=1	y2 -NH3 (+1)	C(9)H(16)N(4)O(4)	S7_R1
FGHMEVPSTVSR	sp|P80025|PERL_BOVIN Lactoperoxidase OS=Bos taurus GN=LPO PE=1 SV=1	b3 (+1)	C(17)H(19)N(5)O(3)	S7_R2
FGHMEVPSTVSR	sp|P80025|PERL_BOVIN Lactoperoxidase OS=Bos taurus GN=LPO PE=1 SV=1	y3 -H2O (+1)	C(14)H(26)N(6)O(4)	S7_R2
FGHMEVPSTVSR	sp|P80025|PERL_BOVIN Lactoperoxidase OS=Bos taurus GN=LPO PE=1 SV=1	y6 -NH3 (+2)	C(26)H(44)N(8)O(10)	S7_R2
FGHMEVPSTVSR	sp|P80025|PERL_BOVIN Lactoperoxidase OS=Bos taurus GN=LPO PE=1 SV=1	b3 (+1)	C(17)H(19)N(5)O(3)	S7_R2
FGHMEVPSTVSR	sp|P80025|PERL_BOVIN Lactoperoxidase OS=Bos taurus GN=LPO PE=1 SV=1	y1 -NH3 (+1)	C(6)H(11)N(3)O(2)	S7_R2
FGHMEVPSTVSR	sp|P80025|PERL_BOVIN Lactoperoxidase OS=Bos taurus GN=LPO PE=1 SV=1	y6 (+1)	C(26)H(47)N(9)O(10)	S7_R2
FGHMEVPSTVSR	sp|P80025|PERL_BOVIN Lactoperoxidase OS=Bos taurus GN=LPO PE=1 SV=1	y2 -NH3 (+1)	C(9)H(16)N(4)O(4)	S7_R2
FGHMEVPSTVSR	sp|P80025|PERL_BOVIN Lactoperoxidase OS=Bos taurus GN=LPO PE=1 SV=1	y3 -H2O (+1)	C(14)H(26)N(6)O(4)	S7_R3
FGHMEVPSTVSR	sp|P80025|PERL_BOVIN Lactoperoxidase OS=Bos taurus GN=LPO PE=1 SV=1	y6 -NH3 (+2)	C(26)H(44)N(8)O(10)	S7_R3
FGHMEVPSTVSR	sp|P80025|PERL_BOVIN Lactoperoxidase OS=Bos taurus GN=LPO PE=1 SV=1	b3 (+1)	C(17)H(19)N(5)O(3)	S7_R3
FGHMEVPSTVSR	sp|P80025|PERL_BOVIN Lactoperoxidase OS=Bos taurus GN=LPO PE=1 SV=1	y1 -NH3 (+1)	C(6)H(11)N(3)O(2)	S7_R3
FGHMEVPSTVSR	sp|P80025|PERL_BOVIN Lactoperoxidase OS=Bos taurus GN=LPO PE=1 SV=1	y6 (+1)	C(26)H(47)N(9)O(10)	S7_R3
FGHMEVPSTVSR	sp|P80025|PERL_BOVIN Lactoperoxidase OS=Bos taurus GN=LPO PE=1 SV=1	y2 -NH3 (+1)	C(9)H(16)N(4)O(4)	S7_R3
FGHMEVPSTVSR	sp|P80025|PERL_BOVIN Lactoperoxidase OS=Bos taurus GN=LPO PE=1 SV=1	b3 (+1)	C(17)H(19)N(5)O(3)	S8_R1
FGHMEVPSTVSR	sp|P80025|PERL_BOVIN Lactoperoxidase OS=Bos taurus GN=LPO PE=1 SV=1	y6 -NH3 (+2)	C(26)H(44)N(8)O(10)	S8_R1
FGHMEVPSTVSR	sp|P80025|PERL_BOVIN Lactoperoxidase OS=Bos taurus GN=LPO PE=1 SV=1	b3 (+1)	C(17)H(19)N(5)O(3)	S8_R1
FGHMEVPSTVSR	sp|P80025|PERL_BOVIN Lactoperoxidase OS=Bos taurus GN=LPO PE=1 SV=1	y1 -NH3 (+1)	C(6)H(11)N(3)O(2)	S8_R1
FGHMEVPSTVSR	sp|P80025|PERL_BOVIN Lactoperoxidase OS=Bos taurus GN=LPO PE=1 SV=1	y6 (+1)	C(26)H(47)N(9)O(10)	S8_R1
FGHMEVPSTVSR	sp|P80025|PERL_BOVIN Lactoperoxidase OS=Bos taurus GN=LPO PE=1 SV=1	y2 -NH3 (+1)	C(9)H(16)N(4)O(4)	S8_R1
FGHMEVPSTVSR	sp|P80025|PERL_BOVIN Lactoperoxidase OS=Bos taurus GN=LPO PE=1 SV=1	b3 (+1)	C(17)H(19)N(5)O(3)	S8_R2
FGHMEVPSTVSR	sp|P80025|PERL_BOVIN Lactoperoxidase OS=Bos taurus GN=LPO PE=1 SV=1	y3 -H2O (+1)	C(14)H(26)N(6)O(4)	S8_R2
FGHMEVPSTVSR	sp|P80025|PERL_BOVIN Lactoperoxidase OS=Bos taurus GN=LPO PE=1 SV=1	y6 -NH3 (+2)	C(26)H(44)N(8)O(10)	S8_R2
FGHMEVPSTVSR	sp|P80025|PERL_BOVIN Lactoperoxidase OS=Bos taurus GN=LPO PE=1 SV=1	b3 (+1)	C(17)H(19)N(5)O(3)	S8_R2
FGHMEVPSTVSR	sp|P80025|PERL_BOVIN Lactoperoxidase OS=Bos taurus GN=LPO PE=1 SV=1	y1 -NH3 (+1)	C(6)H(11)N(3)O(2)	S8_R2
FGHMEVPSTVSR	sp|P80025|PERL_BOVIN Lactoperoxidase OS=Bos taurus GN=LPO PE=1 SV=1	y6 (+1)	C(26)H(47)N(9)O(10)	S8_R2
FGHMEVPSTVSR	sp|P80025|PERL_BOVIN Lactoperoxidase OS=Bos taurus GN=LPO PE=1 SV=1	y2 -NH3 (+1)	C(9)H(16)N(4)O(4)	S8_R2
FGHMEVPSTVSR	sp|P80025|PERL_BOVIN Lactoperoxidase OS=Bos taurus GN=LPO PE=1 SV=1	b3 (+1)	C(17)H(19)N(5)O(3)	S8_R3
FGHMEVPSTVSR	sp|P80025|PERL_BOVIN Lactoperoxidase OS=Bos taurus GN=LPO PE=1 SV=1	y3 -H2O (+1)	C(14)H(26)N(6)O(4)	S8_R3
FGHMEVPSTVSR	sp|P80025|PERL_BOVIN Lactoperoxidase OS=Bos taurus GN=LPO PE=1 SV=1	y6 -NH3 (+2)	C(26)H(44)N(8)O(10)	S8_R3
FGHMEVPSTVSR	sp|P80025|PERL_BOVIN Lactoperoxidase OS=Bos taurus GN=LPO PE=1 SV=1	b3 (+1)	C(17)H(19)N(5)O(3)	S8_R3
FGHMEVPSTVSR	sp|P80025|PERL_BOVIN Lactoperoxidase OS=Bos taurus GN=LPO PE=1 SV=1	y1 -NH3 (+1)	C(6)H(11)N(3)O(2)	S8_R3
FGHMEVPSTVSR	sp|P80025|PERL_BOVIN Lactoperoxidase OS=Bos taurus GN=LPO PE=1 SV=1	y6 (+1)	C(26)H(47)N(9)O(10)	S8_R3
FGHMEVPSTVSR	sp|P80025|PERL_BOVIN Lactoperoxidase OS=Bos taurus GN=LPO PE=1 SV=1	y2 -NH3 (+1)	C(9)H(16)N(4)O(4)	S8_R3
FWWENPGVFTEK	sp|P80025|PERL_BOVIN Lactoperoxidase OS=Bos taurus GN=LPO PE=1 SV=1	y9 (+1)	C(45)H(69)N(11)O(16)	S1_R1
FWWENPGVFTEK	sp|P80025|PERL_BOVIN Lactoperoxidase OS=Bos taurus GN=LPO PE=1 SV=1	y8 (+1)	C(40)H(62)N(10)O(13)	S1_R1
FWWENPGVFTEK	sp|P80025|PERL_BOVIN Lactoperoxidase OS=Bos taurus GN=LPO PE=1 SV=1	y4 (+1)	C(24)H(37)N(5)O(8)	S1_R1
FWWENPGVFTEK	sp|P80025|PERL_BOVIN Lactoperoxidase OS=Bos taurus GN=LPO PE=1 SV=1	y2 (+1)	C(11)H(21)N(3)O(5)	S1_R1
FWWENPGVFTEK	sp|P80025|PERL_BOVIN Lactoperoxidase OS=Bos taurus GN=LPO PE=1 SV=1	y5 (+1)	C(29)H(46)N(6)O(9)	S1_R1
FWWENPGVFTEK	sp|P80025|PERL_BOVIN Lactoperoxidase OS=Bos taurus GN=LPO PE=1 SV=1	y10 (+1)	C(56)H(79)N(13)O(17)	S1_R1
FWWENPGVFTEK	sp|P80025|PERL_BOVIN Lactoperoxidase OS=Bos taurus GN=LPO PE=1 SV=1	b4 (+3)	C(36)H(36)N(6)O(6)	S1_R1
FWWENPGVFTEK	sp|P80025|PERL_BOVIN Lactoperoxidase OS=Bos taurus GN=LPO PE=1 SV=1	y3 (+1)	C(15)H(28)N(4)O(7)	S1_R1
FWWENPGVFTEK	sp|P80025|PERL_BOVIN Lactoperoxidase OS=Bos taurus GN=LPO PE=1 SV=1	y4 -H2O (+1)	C(24)H(35)N(5)O(7)	S1_R1
FWWENPGVFTEK	sp|P80025|PERL_BOVIN Lactoperoxidase OS=Bos taurus GN=LPO PE=1 SV=1	y8 (+1)	C(40)H(62)N(10)O(13)	S1_R1
FWWENPGVFTEK	sp|P80025|PERL_BOVIN Lactoperoxidase OS=Bos taurus GN=LPO PE=1 SV=1	y9 (+1)	C(45)H(69)N(11)O(16)	S1_R1
FWWENPGVFTEK	sp|P80025|PERL_BOVIN Lactoperoxidase OS=Bos taurus GN=LPO PE=1 SV=1	y7 (+1)	C(36)H(56)N(8)O(11)	S1_R1
FWWENPGVFTEK	sp|P80025|PERL_BOVIN Lactoperoxidase OS=Bos taurus GN=LPO PE=1 SV=1	y3 (+1)	C(15)H(28)N(4)O(7)	S1_R1
FWWENPGVFTEK	sp|P80025|PERL_BOVIN Lactoperoxidase OS=Bos taurus GN=LPO PE=1 SV=1	y4 (+1)	C(24)H(37)N(5)O(8)	S1_R1
FWWENPGVFTEK	sp|P80025|PERL_BOVIN Lactoperoxidase OS=Bos taurus GN=LPO PE=1 SV=1	y7 (+1)	C(36)H(56)N(8)O(11)	S1_R1
FWWENPGVFTEK	sp|P80025|PERL_BOVIN Lactoperoxidase OS=Bos taurus GN=LPO PE=1 SV=1	y9 (+1)	C(45)H(69)N(11)O(16)	S1_R2
FWWENPGVFTEK	sp|P80025|PERL_BOVIN Lactoperoxidase OS=Bos taurus GN=LPO PE=1 SV=1	y4 -H2O (+1)	C(24)H(35)N(5)O(7)	S1_R2
FWWENPGVFTEK	sp|P80025|PERL_BOVIN Lactoperoxidase OS=Bos taurus GN=LPO PE=1 SV=1	y8 (+1)	C(40)H(62)N(10)O(13)	S1_R2
FWWENPGVFTEK	sp|P80025|PERL_BOVIN Lactoperoxidase OS=Bos taurus GN=LPO PE=1 SV=1	y4 (+1)	C(24)H(37)N(5)O(8)	S1_R2
FWWENPGVFTEK	sp|P80025|PERL_BOVIN Lactoperoxidase OS=Bos taurus GN=LPO PE=1 SV=1	y2 (+1)	C(11)H(21)N(3)O(5)	S1_R2
FWWENPGVFTEK	sp|P80025|PERL_BOVIN Lactoperoxidase OS=Bos taurus GN=LPO PE=1 SV=1	y5 (+1)	C(29)H(46)N(6)O(9)	S1_R2
FWWENPGVFTEK	sp|P80025|PERL_BOVIN Lactoperoxidase OS=Bos taurus GN=LPO PE=1 SV=1	b4 (+3)	C(36)H(36)N(6)O(6)	S1_R2
FWWENPGVFTEK	sp|P80025|PERL_BOVIN Lactoperoxidase OS=Bos taurus GN=LPO PE=1 SV=1	y3 (+1)	C(15)H(28)N(4)O(7)	S1_R2
FWWENPGVFTEK	sp|P80025|PERL_BOVIN Lactoperoxidase OS=Bos taurus GN=LPO PE=1 SV=1	y9 (+1)	C(45)H(69)N(11)O(16)	S1_R2
FWWENPGVFTEK	sp|P80025|PERL_BOVIN Lactoperoxidase OS=Bos taurus GN=LPO PE=1 SV=1	y7 (+1)	C(36)H(56)N(8)O(11)	S1_R2
FWWENPGVFTEK	sp|P80025|PERL_BOVIN Lactoperoxidase OS=Bos taurus GN=LPO PE=1 SV=1	y3 (+1)	C(15)H(28)N(4)O(7)	S1_R2
FWWENPGVFTEK	sp|P80025|PERL_BOVIN Lactoperoxidase OS=Bos taurus GN=LPO PE=1 SV=1	y4 (+1)	C(24)H(37)N(5)O(8)	S1_R2
FWWENPGVFTEK	sp|P80025|PERL_BOVIN Lactoperoxidase OS=Bos taurus GN=LPO PE=1 SV=1	y7 (+1)	C(36)H(56)N(8)O(11)	S1_R2
FWWENPGVFTEK	sp|P80025|PERL_BOVIN Lactoperoxidase OS=Bos taurus GN=LPO PE=1 SV=1	y4 -H2O (+1)	C(24)H(35)N(5)O(7)	S1_R3
FWWENPGVFTEK	sp|P80025|PERL_BOVIN Lactoperoxidase OS=Bos taurus GN=LPO PE=1 SV=1	y8 (+1)	C(40)H(62)N(10)O(13)	S1_R3
FWWENPGVFTEK	sp|P80025|PERL_BOVIN Lactoperoxidase OS=Bos taurus GN=LPO PE=1 SV=1	y5 (+1)	C(29)H(46)N(6)O(9)	S1_R3
FWWENPGVFTEK	sp|P80025|PERL_BOVIN Lactoperoxidase OS=Bos taurus GN=LPO PE=1 SV=1	y10 (+1)	C(56)H(79)N(13)O(17)	S1_R3
FWWENPGVFTEK	sp|P80025|PERL_BOVIN Lactoperoxidase OS=Bos taurus GN=LPO PE=1 SV=1	b4 (+3)	C(36)H(36)N(6)O(6)	S1_R3
FWWENPGVFTEK	sp|P80025|PERL_BOVIN Lactoperoxidase OS=Bos taurus GN=LPO PE=1 SV=1	y9 (+1)	C(45)H(69)N(11)O(16)	S1_R3
FWWENPGVFTEK	sp|P80025|PERL_BOVIN Lactoperoxidase OS=Bos taurus GN=LPO PE=1 SV=1	y7 (+1)	C(36)H(56)N(8)O(11)	S1_R3
FWWENPGVFTEK	sp|P80025|PERL_BOVIN Lactoperoxidase OS=Bos taurus GN=LPO PE=1 SV=1	y3 (+1)	C(15)H(28)N(4)O(7)	S1_R3
FWWENPGVFTEK	sp|P80025|PERL_BOVIN Lactoperoxidase OS=Bos taurus GN=LPO PE=1 SV=1	y4 (+1)	C(24)H(37)N(5)O(8)	S1_R3
FWWENPGVFTEK	sp|P80025|PERL_BOVIN Lactoperoxidase OS=Bos taurus GN=LPO PE=1 SV=1	y7 (+1)	C(36)H(56)N(8)O(11)	S1_R3
FWWENPGVFTEK	sp|P80025|PERL_BOVIN Lactoperoxidase OS=Bos taurus GN=LPO PE=1 SV=1	y9 (+1)	C(45)H(69)N(11)O(16)	S2_R1
FWWENPGVFTEK	sp|P80025|PERL_BOVIN Lactoperoxidase OS=Bos taurus GN=LPO PE=1 SV=1	y4 -H2O (+1)	C(24)H(35)N(5)O(7)	S2_R1
FWWENPGVFTEK	sp|P80025|PERL_BOVIN Lactoperoxidase OS=Bos taurus GN=LPO PE=1 SV=1	y8 (+1)	C(40)H(62)N(10)O(13)	S2_R1
FWWENPGVFTEK	sp|P80025|PERL_BOVIN Lactoperoxidase OS=Bos taurus GN=LPO PE=1 SV=1	y4 (+1)	C(24)H(37)N(5)O(8)	S2_R1
FWWENPGVFTEK	sp|P80025|PERL_BOVIN Lactoperoxidase OS=Bos taurus GN=LPO PE=1 SV=1	y2 (+1)	C(11)H(21)N(3)O(5)	S2_R1
FWWENPGVFTEK	sp|P80025|PERL_BOVIN Lactoperoxidase OS=Bos taurus GN=LPO PE=1 SV=1	y10 (+1)	C(56)H(79)N(13)O(17)	S2_R1
FWWENPGVFTEK	sp|P80025|PERL_BOVIN Lactoperoxidase OS=Bos taurus GN=LPO PE=1 SV=1	b4 (+3)	C(36)H(36)N(6)O(6)	S2_R1
FWWENPGVFTEK	sp|P80025|PERL_BOVIN Lactoperoxidase OS=Bos taurus GN=LPO PE=1 SV=1	y3 (+1)	C(15)H(28)N(4)O(7)	S2_R1
FWWENPGVFTEK	sp|P80025|PERL_BOVIN Lactoperoxidase OS=Bos taurus GN=LPO PE=1 SV=1	y4 -H2O (+1)	C(24)H(35)N(5)O(7)	S2_R1
FWWENPGVFTEK	sp|P80025|PERL_BOVIN Lactoperoxidase OS=Bos taurus GN=LPO PE=1 SV=1	y8 (+1)	C(40)H(62)N(10)O(13)	S2_R1
FWWENPGVFTEK	sp|P80025|PERL_BOVIN Lactoperoxidase OS=Bos taurus GN=LPO PE=1 SV=1	y9 (+1)	C(45)H(69)N(11)O(16)	S2_R1
FWWENPGVFTEK	sp|P80025|PERL_BOVIN Lactoperoxidase OS=Bos taurus GN=LPO PE=1 SV=1	y7 (+1)	C(36)H(56)N(8)O(11)	S2_R1
FWWENPGVFTEK	sp|P80025|PERL_BOVIN Lactoperoxidase OS=Bos taurus GN=LPO PE=1 SV=1	y3 (+1)	C(15)H(28)N(4)O(7)	S2_R1
FWWENPGVFTEK	sp|P80025|PERL_BOVIN Lactoperoxidase OS=Bos taurus GN=LPO PE=1 SV=1	y4 (+1)	C(24)H(37)N(5)O(8)	S2_R1
FWWENPGVFTEK	sp|P80025|PERL_BOVIN Lactoperoxidase OS=Bos taurus GN=LPO PE=1 SV=1	y7 (+1)	C(36)H(56)N(8)O(11)	S2_R1
FWWENPGVFTEK	sp|P80025|PERL_BOVIN Lactoperoxidase OS=Bos taurus GN=LPO PE=1 SV=1	y9 (+1)	C(45)H(69)N(11)O(16)	S2_R2
FWWENPGVFTEK	sp|P80025|PERL_BOVIN Lactoperoxidase OS=Bos taurus GN=LPO PE=1 SV=1	y4 -H2O (+1)	C(24)H(35)N(5)O(7)	S2_R2
FWWENPGVFTEK	sp|P80025|PERL_BOVIN Lactoperoxidase OS=Bos taurus GN=LPO PE=1 SV=1	y8 (+1)	C(40)H(62)N(10)O(13)	S2_R2
FWWENPGVFTEK	sp|P80025|PERL_BOVIN Lactoperoxidase OS=Bos taurus GN=LPO PE=1 SV=1	y2 (+1)	C(11)H(21)N(3)O(5)	S2_R2
FWWENPGVFTEK	sp|P80025|PERL_BOVIN Lactoperoxidase OS=Bos taurus GN=LPO PE=1 SV=1	y10 (+1)	C(56)H(79)N(13)O(17)	S2_R2
FWWENPGVFTEK	sp|P80025|PERL_BOVIN Lactoperoxidase OS=Bos taurus GN=LPO PE=1 SV=1	b4 (+3)	C(36)H(36)N(6)O(6)	S2_R2
FWWENPGVFTEK	sp|P80025|PERL_BOVIN Lactoperoxidase OS=Bos taurus GN=LPO PE=1 SV=1	y3 (+1)	C(15)H(28)N(4)O(7)	S2_R2
FWWENPGVFTEK	sp|P80025|PERL_BOVIN Lactoperoxidase OS=Bos taurus GN=LPO PE=1 SV=1	y8 (+1)	C(40)H(62)N(10)O(13)	S2_R2
FWWENPGVFTEK	sp|P80025|PERL_BOVIN Lactoperoxidase OS=Bos taurus GN=LPO PE=1 SV=1	y9 (+1)	C(45)H(69)N(11)O(16)	S2_R2
FWWENPGVFTEK	sp|P80025|PERL_BOVIN Lactoperoxidase OS=Bos taurus GN=LPO PE=1 SV=1	y7 (+1)	C(36)H(56)N(8)O(11)	S2_R2
FWWENPGVFTEK	sp|P80025|PERL_BOVIN Lactoperoxidase OS=Bos taurus GN=LPO PE=1 SV=1	y3 (+1)	C(15)H(28)N(4)O(7)	S2_R2
FWWENPGVFTEK	sp|P80025|PERL_BOVIN Lactoperoxidase OS=Bos taurus GN=LPO PE=1 SV=1	y4 (+1)	C(24)H(37)N(5)O(8)	S2_R2
FWWENPGVFTEK	sp|P80025|PERL_BOVIN Lactoperoxidase OS=Bos taurus GN=LPO PE=1 SV=1	y7 (+1)	C(36)H(56)N(8)O(11)	S2_R2
FWWENPGVFTEK	sp|P80025|PERL_BOVIN Lactoperoxidase OS=Bos taurus GN=LPO PE=1 SV=1	y9 (+1)	C(45)H(69)N(11)O(16)	S2_R3
FWWENPGVFTEK	sp|P80025|PERL_BOVIN Lactoperoxidase OS=Bos taurus GN=LPO PE=1 SV=1	y4 -H2O (+1)	C(24)H(35)N(5)O(7)	S2_R3
FWWENPGVFTEK	sp|P80025|PERL_BOVIN Lactoperoxidase OS=Bos taurus GN=LPO PE=1 SV=1	y4 (+1)	C(24)H(37)N(5)O(8)	S2_R3
FWWENPGVFTEK	sp|P80025|PERL_BOVIN Lactoperoxidase OS=Bos taurus GN=LPO PE=1 SV=1	y2 (+1)	C(11)H(21)N(3)O(5)	S2_R3
FWWENPGVFTEK	sp|P80025|PERL_BOVIN Lactoperoxidase OS=Bos taurus GN=LPO PE=1 SV=1	y10 (+1)	C(56)H(79)N(13)O(17)	S2_R3
FWWENPGVFTEK	sp|P80025|PERL_BOVIN Lactoperoxidase OS=Bos taurus GN=LPO PE=1 SV=1	b4 (+3)	C(36)H(36)N(6)O(6)	S2_R3
FWWENPGVFTEK	sp|P80025|PERL_BOVIN Lactoperoxidase OS=Bos taurus GN=LPO PE=1 SV=1	y3 (+1)	C(15)H(28)N(4)O(7)	S2_R3
FWWENPGVFTEK	sp|P80025|PERL_BOVIN Lactoperoxidase OS=Bos taurus GN=LPO PE=1 SV=1	y9 (+1)	C(45)H(69)N(11)O(16)	S2_R3
FWWENPGVFTEK	sp|P80025|PERL_BOVIN Lactoperoxidase OS=Bos taurus GN=LPO PE=1 SV=1	y7 (+1)	C(36)H(56)N(8)O(11)	S2_R3
FWWENPGVFTEK	sp|P80025|PERL_BOVIN Lactoperoxidase OS=Bos taurus GN=LPO PE=1 SV=1	y3 (+1)	C(15)H(28)N(4)O(7)	S2_R3
FWWENPGVFTEK	sp|P80025|PERL_BOVIN Lactoperoxidase OS=Bos taurus GN=LPO PE=1 SV=1	y4 (+1)	C(24)H(37)N(5)O(8)	S2_R3
FWWENPGVFTEK	sp|P80025|PERL_BOVIN Lactoperoxidase OS=Bos taurus GN=LPO PE=1 SV=1	y7 (+1)	C(36)H(56)N(8)O(11)	S2_R3
FWWENPGVFTEK	sp|P80025|PERL_BOVIN Lactoperoxidase OS=Bos taurus GN=LPO PE=1 SV=1	y9 (+1)	C(45)H(69)N(11)O(16)	S3_R1
FWWENPGVFTEK	sp|P80025|PERL_BOVIN Lactoperoxidase OS=Bos taurus GN=LPO PE=1 SV=1	y8 (+1)	C(40)H(62)N(10)O(13)	S3_R1
FWWENPGVFTEK	sp|P80025|PERL_BOVIN Lactoperoxidase OS=Bos taurus GN=LPO PE=1 SV=1	y4 (+1)	C(24)H(37)N(5)O(8)	S3_R1
FWWENPGVFTEK	sp|P80025|PERL_BOVIN Lactoperoxidase OS=Bos taurus GN=LPO PE=1 SV=1	b3 (+1)	C(31)H(29)N(5)O(3)	S3_R1
FWWENPGVFTEK	sp|P80025|PERL_BOVIN Lactoperoxidase OS=Bos taurus GN=LPO PE=1 SV=1	y10 (+1)	C(56)H(79)N(13)O(17)	S3_R1
FWWENPGVFTEK	sp|P80025|PERL_BOVIN Lactoperoxidase OS=Bos taurus GN=LPO PE=1 SV=1	b4 (+3)	C(36)H(36)N(6)O(6)	S3_R1
FWWENPGVFTEK	sp|P80025|PERL_BOVIN Lactoperoxidase OS=Bos taurus GN=LPO PE=1 SV=1	y3 (+1)	C(15)H(28)N(4)O(7)	S3_R1
FWWENPGVFTEK	sp|P80025|PERL_BOVIN Lactoperoxidase OS=Bos taurus GN=LPO PE=1 SV=1	y9 (+1)	C(45)H(69)N(11)O(16)	S3_R1
FWWENPGVFTEK	sp|P80025|PERL_BOVIN Lactoperoxidase OS=Bos taurus GN=LPO PE=1 SV=1	y7 (+1)	C(36)H(56)N(8)O(11)	S3_R1
FWWENPGVFTEK	sp|P80025|PERL_BOVIN Lactoperoxidase OS=Bos taurus GN=LPO PE=1 SV=1	y3 (+1)	C(15)H(28)N(4)O(7)	S3_R1
FWWENPGVFTEK	sp|P80025|PERL_BOVIN Lactoperoxidase OS=Bos taurus GN=LPO PE=1 SV=1	y4 (+1)	C(24)H(37)N(5)O(8)	S3_R1
FWWENPGVFTEK	sp|P80025|PERL_BOVIN Lactoperoxidase OS=Bos taurus GN=LPO PE=1 SV=1	y7 (+1)	C(36)H(56)N(8)O(11)	S3_R1
FWWENPGVFTEK	sp|P80025|PERL_BOVIN Lactoperoxidase OS=Bos taurus GN=LPO PE=1 SV=1	y9 (+1)	C(45)H(69)N(11)O(16)	S3_R2
FWWENPGVFTEK	sp|P80025|PERL_BOVIN Lactoperoxidase OS=Bos taurus GN=LPO PE=1 SV=1	y8 (+1)	C(40)H(62)N(10)O(13)	S3_R2
FWWENPGVFTEK	sp|P80025|PERL_BOVIN Lactoperoxidase OS=Bos taurus GN=LPO PE=1 SV=1	y4 (+1)	C(24)H(37)N(5)O(8)	S3_R2
FWWENPGVFTEK	sp|P80025|PERL_BOVIN Lactoperoxidase OS=Bos taurus GN=LPO PE=1 SV=1	y2 (+1)	C(11)H(21)N(3)O(5)	S3_R2
FWWENPGVFTEK	sp|P80025|PERL_BOVIN Lactoperoxidase OS=Bos taurus GN=LPO PE=1 SV=1	y5 (+1)	C(29)H(46)N(6)O(9)	S3_R2
FWWENPGVFTEK	sp|P80025|PERL_BOVIN Lactoperoxidase OS=Bos taurus GN=LPO PE=1 SV=1	y10 (+1)	C(56)H(79)N(13)O(17)	S3_R2
FWWENPGVFTEK	sp|P80025|PERL_BOVIN Lactoperoxidase OS=Bos taurus GN=LPO PE=1 SV=1	b4 (+3)	C(36)H(36)N(6)O(6)	S3_R2
FWWENPGVFTEK	sp|P80025|PERL_BOVIN Lactoperoxidase OS=Bos taurus GN=LPO PE=1 SV=1	y4 -H2O (+1)	C(24)H(35)N(5)O(7)	S3_R2
FWWENPGVFTEK	sp|P80025|PERL_BOVIN Lactoperoxidase OS=Bos taurus GN=LPO PE=1 SV=1	y8 (+1)	C(40)H(62)N(10)O(13)	S3_R2
FWWENPGVFTEK	sp|P80025|PERL_BOVIN Lactoperoxidase OS=Bos taurus GN=LPO PE=1 SV=1	y9 (+1)	C(45)H(69)N(11)O(16)	S3_R2
FWWENPGVFTEK	sp|P80025|PERL_BOVIN Lactoperoxidase OS=Bos taurus GN=LPO PE=1 SV=1	y7 (+1)	C(36)H(56)N(8)O(11)	S3_R2
FWWENPGVFTEK	sp|P80025|PERL_BOVIN Lactoperoxidase OS=Bos taurus GN=LPO PE=1 SV=1	y3 (+1)	C(15)H(28)N(4)O(7)	S3_R2
FWWENPGVFTEK	sp|P80025|PERL_BOVIN Lactoperoxidase OS=Bos taurus GN=LPO PE=1 SV=1	y4 (+1)	C(24)H(37)N(5)O(8)	S3_R2
FWWENPGVFTEK	sp|P80025|PERL_BOVIN Lactoperoxidase OS=Bos taurus GN=LPO PE=1 SV=1	y7 (+1)	C(36)H(56)N(8)O(11)	S3_R2
FWWENPGVFTEK	sp|P80025|PERL_BOVIN Lactoperoxidase OS=Bos taurus GN=LPO PE=1 SV=1	y9 (+1)	C(45)H(69)N(11)O(16)	S3_R3
FWWENPGVFTEK	sp|P80025|PERL_BOVIN Lactoperoxidase OS=Bos taurus GN=LPO PE=1 SV=1	y4 -H2O (+1)	C(24)H(35)N(5)O(7)	S3_R3
FWWENPGVFTEK	sp|P80025|PERL_BOVIN Lactoperoxidase OS=Bos taurus GN=LPO PE=1 SV=1	y8 (+1)	C(40)H(62)N(10)O(13)	S3_R3
FWWENPGVFTEK	sp|P80025|PERL_BOVIN Lactoperoxidase OS=Bos taurus GN=LPO PE=1 SV=1	y2 (+1)	C(11)H(21)N(3)O(5)	S3_R3
FWWENPGVFTEK	sp|P80025|PERL_BOVIN Lactoperoxidase OS=Bos taurus GN=LPO PE=1 SV=1	y5 (+1)	C(29)H(46)N(6)O(9)	S3_R3
FWWENPGVFTEK	sp|P80025|PERL_BOVIN Lactoperoxidase OS=Bos taurus GN=LPO PE=1 SV=1	b4 (+3)	C(36)H(36)N(6)O(6)	S3_R3
FWWENPGVFTEK	sp|P80025|PERL_BOVIN Lactoperoxidase OS=Bos taurus GN=LPO PE=1 SV=1	y9 (+1)	C(45)H(69)N(11)O(16)	S3_R3
FWWENPGVFTEK	sp|P80025|PERL_BOVIN Lactoperoxidase OS=Bos taurus GN=LPO PE=1 SV=1	y7 (+1)	C(36)H(56)N(8)O(11)	S3_R3
FWWENPGVFTEK	sp|P80025|PERL_BOVIN Lactoperoxidase OS=Bos taurus GN=LPO PE=1 SV=1	y3 (+1)	C(15)H(28)N(4)O(7)	S3_R3
FWWENPGVFTEK	sp|P80025|PERL_BOVIN Lactoperoxidase OS=Bos taurus GN=LPO PE=1 SV=1	y4 (+1)	C(24)H(37)N(5)O(8)	S3_R3
FWWENPGVFTEK	sp|P80025|PERL_BOVIN Lactoperoxidase OS=Bos taurus GN=LPO PE=1 SV=1	y9 (+1)	C(45)H(69)N(11)O(16)	S4_R1
FWWENPGVFTEK	sp|P80025|PERL_BOVIN Lactoperoxidase OS=Bos taurus GN=LPO PE=1 SV=1	y4 -H2O (+1)	C(24)H(35)N(5)O(7)	S4_R1
FWWENPGVFTEK	sp|P80025|PERL_BOVIN Lactoperoxidase OS=Bos taurus GN=LPO PE=1 SV=1	y8 (+1)	C(40)H(62)N(10)O(13)	S4_R1
FWWENPGVFTEK	sp|P80025|PERL_BOVIN Lactoperoxidase OS=Bos taurus GN=LPO PE=1 SV=1	y4 (+1)	C(24)H(37)N(5)O(8)	S4_R1
FWWENPGVFTEK	sp|P80025|PERL_BOVIN Lactoperoxidase OS=Bos taurus GN=LPO PE=1 SV=1	y2 (+1)	C(11)H(21)N(3)O(5)	S4_R1
FWWENPGVFTEK	sp|P80025|PERL_BOVIN Lactoperoxidase OS=Bos taurus GN=LPO PE=1 SV=1	b3 (+1)	C(31)H(29)N(5)O(3)	S4_R1
FWWENPGVFTEK	sp|P80025|PERL_BOVIN Lactoperoxidase OS=Bos taurus GN=LPO PE=1 SV=1	y10 (+1)	C(56)H(79)N(13)O(17)	S4_R1
FWWENPGVFTEK	sp|P80025|PERL_BOVIN Lactoperoxidase OS=Bos taurus GN=LPO PE=1 SV=1	b4 (+3)	C(36)H(36)N(6)O(6)	S4_R1
FWWENPGVFTEK	sp|P80025|PERL_BOVIN Lactoperoxidase OS=Bos taurus GN=LPO PE=1 SV=1	y5 (+1)	C(29)H(46)N(6)O(9)	S4_R1
FWWENPGVFTEK	sp|P80025|PERL_BOVIN Lactoperoxidase OS=Bos taurus GN=LPO PE=1 SV=1	y3 (+1)	C(15)H(28)N(4)O(7)	S4_R1
FWWENPGVFTEK	sp|P80025|PERL_BOVIN Lactoperoxidase OS=Bos taurus GN=LPO PE=1 SV=1	y4 -H2O (+1)	C(24)H(35)N(5)O(7)	S4_R1
FWWENPGVFTEK	sp|P80025|PERL_BOVIN Lactoperoxidase OS=Bos taurus GN=LPO PE=1 SV=1	y8 (+1)	C(40)H(62)N(10)O(13)	S4_R1
FWWENPGVFTEK	sp|P80025|PERL_BOVIN Lactoperoxidase OS=Bos taurus GN=LPO PE=1 SV=1	y9 (+1)	C(45)H(69)N(11)O(16)	S4_R1
FWWENPGVFTEK	sp|P80025|PERL_BOVIN Lactoperoxidase OS=Bos taurus GN=LPO PE=1 SV=1	y7 (+1)	C(36)H(56)N(8)O(11)	S4_R1
FWWENPGVFTEK	sp|P80025|PERL_BOVIN Lactoperoxidase OS=Bos taurus GN=LPO PE=1 SV=1	y3 (+1)	C(15)H(28)N(4)O(7)	S4_R1
FWWENPGVFTEK	sp|P80025|PERL_BOVIN Lactoperoxidase OS=Bos taurus GN=LPO PE=1 SV=1	y4 (+1)	C(24)H(37)N(5)O(8)	S4_R1
FWWENPGVFTEK	sp|P80025|PERL_BOVIN Lactoperoxidase OS=Bos taurus GN=LPO PE=1 SV=1	y7 (+1)	C(36)H(56)N(8)O(11)	S4_R1
FWWENPGVFTEK	sp|P80025|PERL_BOVIN Lactoperoxidase OS=Bos taurus GN=LPO PE=1 SV=1	y9 (+1)	C(45)H(69)N(11)O(16)	S4_R2
FWWENPGVFTEK	sp|P80025|PERL_BOVIN Lactoperoxidase OS=Bos taurus GN=LPO PE=1 SV=1	y4 -H2O (+1)	C(24)H(35)N(5)O(7)	S4_R2
FWWENPGVFTEK	sp|P80025|PERL_BOVIN Lactoperoxidase OS=Bos taurus GN=LPO PE=1 SV=1	y8 (+1)	C(40)H(62)N(10)O(13)	S4_R2
FWWENPGVFTEK	sp|P80025|PERL_BOVIN Lactoperoxidase OS=Bos taurus GN=LPO PE=1 SV=1	y4 (+1)	C(24)H(37)N(5)O(8)	S4_R2
FWWENPGVFTEK	sp|P80025|PERL_BOVIN Lactoperoxidase OS=Bos taurus GN=LPO PE=1 SV=1	y2 (+1)	C(11)H(21)N(3)O(5)	S4_R2
FWWENPGVFTEK	sp|P80025|PERL_BOVIN Lactoperoxidase OS=Bos taurus GN=LPO PE=1 SV=1	y5 (+1)	C(29)H(46)N(6)O(9)	S4_R2
FWWENPGVFTEK	sp|P80025|PERL_BOVIN Lactoperoxidase OS=Bos taurus GN=LPO PE=1 SV=1	y10 (+1)	C(56)H(79)N(13)O(17)	S4_R2
FWWENPGVFTEK	sp|P80025|PERL_BOVIN Lactoperoxidase OS=Bos taurus GN=LPO PE=1 SV=1	b4 (+3)	C(36)H(36)N(6)O(6)	S4_R2
FWWENPGVFTEK	sp|P80025|PERL_BOVIN Lactoperoxidase OS=Bos taurus GN=LPO PE=1 SV=1	y3 (+1)	C(15)H(28)N(4)O(7)	S4_R2
FWWENPGVFTEK	sp|P80025|PERL_BOVIN Lactoperoxidase OS=Bos taurus GN=LPO PE=1 SV=1	y4 -H2O (+1)	C(24)H(35)N(5)O(7)	S4_R2
FWWENPGVFTEK	sp|P80025|PERL_BOVIN Lactoperoxidase OS=Bos taurus GN=LPO PE=1 SV=1	y9 (+1)	C(45)H(69)N(11)O(16)	S4_R2
FWWENPGVFTEK	sp|P80025|PERL_BOVIN Lactoperoxidase OS=Bos taurus GN=LPO PE=1 SV=1	y7 (+1)	C(36)H(56)N(8)O(11)	S4_R2
FWWENPGVFTEK	sp|P80025|PERL_BOVIN Lactoperoxidase OS=Bos taurus GN=LPO PE=1 SV=1	y3 (+1)	C(15)H(28)N(4)O(7)	S4_R2
FWWENPGVFTEK	sp|P80025|PERL_BOVIN Lactoperoxidase OS=Bos taurus GN=LPO PE=1 SV=1	y4 (+1)	C(24)H(37)N(5)O(8)	S4_R2
FWWENPGVFTEK	sp|P80025|PERL_BOVIN Lactoperoxidase OS=Bos taurus GN=LPO PE=1 SV=1	y7 (+1)	C(36)H(56)N(8)O(11)	S4_R2
FWWENPGVFTEK	sp|P80025|PERL_BOVIN Lactoperoxidase OS=Bos taurus GN=LPO PE=1 SV=1	y9 (+1)	C(45)H(69)N(11)O(16)	S4_R3
FWWENPGVFTEK	sp|P80025|PERL_BOVIN Lactoperoxidase OS=Bos taurus GN=LPO PE=1 SV=1	y8 (+1)	C(40)H(62)N(10)O(13)	S4_R3
FWWENPGVFTEK	sp|P80025|PERL_BOVIN Lactoperoxidase OS=Bos taurus GN=LPO PE=1 SV=1	y4 (+1)	C(24)H(37)N(5)O(8)	S4_R3
FWWENPGVFTEK	sp|P80025|PERL_BOVIN Lactoperoxidase OS=Bos taurus GN=LPO PE=1 SV=1	y2 (+1)	C(11)H(21)N(3)O(5)	S4_R3
FWWENPGVFTEK	sp|P80025|PERL_BOVIN Lactoperoxidase OS=Bos taurus GN=LPO PE=1 SV=1	y5 (+1)	C(29)H(46)N(6)O(9)	S4_R3
FWWENPGVFTEK	sp|P80025|PERL_BOVIN Lactoperoxidase OS=Bos taurus GN=LPO PE=1 SV=1	b3 (+1)	C(31)H(29)N(5)O(3)	S4_R3
FWWENPGVFTEK	sp|P80025|PERL_BOVIN Lactoperoxidase OS=Bos taurus GN=LPO PE=1 SV=1	y10 (+1)	C(56)H(79)N(13)O(17)	S4_R3
FWWENPGVFTEK	sp|P80025|PERL_BOVIN Lactoperoxidase OS=Bos taurus GN=LPO PE=1 SV=1	b4 (+3)	C(36)H(36)N(6)O(6)	S4_R3
FWWENPGVFTEK	sp|P80025|PERL_BOVIN Lactoperoxidase OS=Bos taurus GN=LPO PE=1 SV=1	y3 (+1)	C(15)H(28)N(4)O(7)	S4_R3
FWWENPGVFTEK	sp|P80025|PERL_BOVIN Lactoperoxidase OS=Bos taurus GN=LPO PE=1 SV=1	y9 (+1)	C(45)H(69)N(11)O(16)	S4_R3
FWWENPGVFTEK	sp|P80025|PERL_BOVIN Lactoperoxidase OS=Bos taurus GN=LPO PE=1 SV=1	y7 (+1)	C(36)H(56)N(8)O(11)	S4_R3
FWWENPGVFTEK	sp|P80025|PERL_BOVIN Lactoperoxidase OS=Bos taurus GN=LPO PE=1 SV=1	y3 (+1)	C(15)H(28)N(4)O(7)	S4_R3
FWWENPGVFTEK	sp|P80025|PERL_BOVIN Lactoperoxidase OS=Bos taurus GN=LPO PE=1 SV=1	y4 (+1)	C(24)H(37)N(5)O(8)	S4_R3
FWWENPGVFTEK	sp|P80025|PERL_BOVIN Lactoperoxidase OS=Bos taurus GN=LPO PE=1 SV=1	y7 (+1)	C(36)H(56)N(8)O(11)	S4_R3
FWWENPGVFTEK	sp|P80025|PERL_BOVIN Lactoperoxidase OS=Bos taurus GN=LPO PE=1 SV=1	y9 (+1)	C(45)H(69)N(11)O(16)	S5_R1
FWWENPGVFTEK	sp|P80025|PERL_BOVIN Lactoperoxidase OS=Bos taurus GN=LPO PE=1 SV=1	y4 -H2O (+1)	C(24)H(35)N(5)O(7)	S5_R1
FWWENPGVFTEK	sp|P80025|PERL_BOVIN Lactoperoxidase OS=Bos taurus GN=LPO PE=1 SV=1	y8 (+1)	C(40)H(62)N(10)O(13)	S5_R1
FWWENPGVFTEK	sp|P80025|PERL_BOVIN Lactoperoxidase OS=Bos taurus GN=LPO PE=1 SV=1	y4 (+1)	C(24)H(37)N(5)O(8)	S5_R1
FWWENPGVFTEK	sp|P80025|PERL_BOVIN Lactoperoxidase OS=Bos taurus GN=LPO PE=1 SV=1	y2 (+1)	C(11)H(21)N(3)O(5)	S5_R1
FWWENPGVFTEK	sp|P80025|PERL_BOVIN Lactoperoxidase OS=Bos taurus GN=LPO PE=1 SV=1	y5 (+1)	C(29)H(46)N(6)O(9)	S5_R1
FWWENPGVFTEK	sp|P80025|PERL_BOVIN Lactoperoxidase OS=Bos taurus GN=LPO PE=1 SV=1	b3 (+1)	C(31)H(29)N(5)O(3)	S5_R1
FWWENPGVFTEK	sp|P80025|PERL_BOVIN Lactoperoxidase OS=Bos taurus GN=LPO PE=1 SV=1	y10 (+1)	C(56)H(79)N(13)O(17)	S5_R1
FWWENPGVFTEK	sp|P80025|PERL_BOVIN Lactoperoxidase OS=Bos taurus GN=LPO PE=1 SV=1	b4 (+3)	C(36)H(36)N(6)O(6)	S5_R1
FWWENPGVFTEK	sp|P80025|PERL_BOVIN Lactoperoxidase OS=Bos taurus GN=LPO PE=1 SV=1	y3 (+1)	C(15)H(28)N(4)O(7)	S5_R1
FWWENPGVFTEK	sp|P80025|PERL_BOVIN Lactoperoxidase OS=Bos taurus GN=LPO PE=1 SV=1	y4 -H2O (+1)	C(24)H(35)N(5)O(7)	S5_R1
FWWENPGVFTEK	sp|P80025|PERL_BOVIN Lactoperoxidase OS=Bos taurus GN=LPO PE=1 SV=1	y8 (+1)	C(40)H(62)N(10)O(13)	S5_R1
FWWENPGVFTEK	sp|P80025|PERL_BOVIN Lactoperoxidase OS=Bos taurus GN=LPO PE=1 SV=1	y9 (+1)	C(45)H(69)N(11)O(16)	S5_R1
FWWENPGVFTEK	sp|P80025|PERL_BOVIN Lactoperoxidase OS=Bos taurus GN=LPO PE=1 SV=1	y7 (+1)	C(36)H(56)N(8)O(11)	S5_R1
FWWENPGVFTEK	sp|P80025|PERL_BOVIN Lactoperoxidase OS=Bos taurus GN=LPO PE=1 SV=1	y3 (+1)	C(15)H(28)N(4)O(7)	S5_R1
FWWENPGVFTEK	sp|P80025|PERL_BOVIN Lactoperoxidase OS=Bos taurus GN=LPO PE=1 SV=1	y4 (+1)	C(24)H(37)N(5)O(8)	S5_R1
FWWENPGVFTEK	sp|P80025|PERL_BOVIN Lactoperoxidase OS=Bos taurus GN=LPO PE=1 SV=1	y7 (+1)	C(36)H(56)N(8)O(11)	S5_R1
FWWENPGVFTEK	sp|P80025|PERL_BOVIN Lactoperoxidase OS=Bos taurus GN=LPO PE=1 SV=1	y9 (+1)	C(45)H(69)N(11)O(16)	S5_R2
FWWENPGVFTEK	sp|P80025|PERL_BOVIN Lactoperoxidase OS=Bos taurus GN=LPO PE=1 SV=1	y4 -H2O (+1)	C(24)H(35)N(5)O(7)	S5_R2
FWWENPGVFTEK	sp|P80025|PERL_BOVIN Lactoperoxidase OS=Bos taurus GN=LPO PE=1 SV=1	y8 (+1)	C(40)H(62)N(10)O(13)	S5_R2
FWWENPGVFTEK	sp|P80025|PERL_BOVIN Lactoperoxidase OS=Bos taurus GN=LPO PE=1 SV=1	y4 (+1)	C(24)H(37)N(5)O(8)	S5_R2
FWWENPGVFTEK	sp|P80025|PERL_BOVIN Lactoperoxidase OS=Bos taurus GN=LPO PE=1 SV=1	y2 (+1)	C(11)H(21)N(3)O(5)	S5_R2
FWWENPGVFTEK	sp|P80025|PERL_BOVIN Lactoperoxidase OS=Bos taurus GN=LPO PE=1 SV=1	y5 (+1)	C(29)H(46)N(6)O(9)	S5_R2
FWWENPGVFTEK	sp|P80025|PERL_BOVIN Lactoperoxidase OS=Bos taurus GN=LPO PE=1 SV=1	b3 (+1)	C(31)H(29)N(5)O(3)	S5_R2
FWWENPGVFTEK	sp|P80025|PERL_BOVIN Lactoperoxidase OS=Bos taurus GN=LPO PE=1 SV=1	y10 (+1)	C(56)H(79)N(13)O(17)	S5_R2
FWWENPGVFTEK	sp|P80025|PERL_BOVIN Lactoperoxidase OS=Bos taurus GN=LPO PE=1 SV=1	b4 (+3)	C(36)H(36)N(6)O(6)	S5_R2
FWWENPGVFTEK	sp|P80025|PERL_BOVIN Lactoperoxidase OS=Bos taurus GN=LPO PE=1 SV=1	y5 (+1)	C(29)H(46)N(6)O(9)	S5_R2
FWWENPGVFTEK	sp|P80025|PERL_BOVIN Lactoperoxidase OS=Bos taurus GN=LPO PE=1 SV=1	y3 (+1)	C(15)H(28)N(4)O(7)	S5_R2
FWWENPGVFTEK	sp|P80025|PERL_BOVIN Lactoperoxidase OS=Bos taurus GN=LPO PE=1 SV=1	y4 -H2O (+1)	C(24)H(35)N(5)O(7)	S5_R2
FWWENPGVFTEK	sp|P80025|PERL_BOVIN Lactoperoxidase OS=Bos taurus GN=LPO PE=1 SV=1	y8 (+1)	C(40)H(62)N(10)O(13)	S5_R2
FWWENPGVFTEK	sp|P80025|PERL_BOVIN Lactoperoxidase OS=Bos taurus GN=LPO PE=1 SV=1	y9 (+1)	C(45)H(69)N(11)O(16)	S5_R2
FWWENPGVFTEK	sp|P80025|PERL_BOVIN Lactoperoxidase OS=Bos taurus GN=LPO PE=1 SV=1	y7 (+1)	C(36)H(56)N(8)O(11)	S5_R2
FWWENPGVFTEK	sp|P80025|PERL_BOVIN Lactoperoxidase OS=Bos taurus GN=LPO PE=1 SV=1	y3 (+1)	C(15)H(28)N(4)O(7)	S5_R2
FWWENPGVFTEK	sp|P80025|PERL_BOVIN Lactoperoxidase OS=Bos taurus GN=LPO PE=1 SV=1	y4 (+1)	C(24)H(37)N(5)O(8)	S5_R2
FWWENPGVFTEK	sp|P80025|PERL_BOVIN Lactoperoxidase OS=Bos taurus GN=LPO PE=1 SV=1	y7 (+1)	C(36)H(56)N(8)O(11)	S5_R2
FWWENPGVFTEK	sp|P80025|PERL_BOVIN Lactoperoxidase OS=Bos taurus GN=LPO PE=1 SV=1	y9 (+1)	C(45)H(69)N(11)O(16)	S5_R3
FWWENPGVFTEK	sp|P80025|PERL_BOVIN Lactoperoxidase OS=Bos taurus GN=LPO PE=1 SV=1	y4 -H2O (+1)	C(24)H(35)N(5)O(7)	S5_R3
FWWENPGVFTEK	sp|P80025|PERL_BOVIN Lactoperoxidase OS=Bos taurus GN=LPO PE=1 SV=1	y8 (+1)	C(40)H(62)N(10)O(13)	S5_R3
FWWENPGVFTEK	sp|P80025|PERL_BOVIN Lactoperoxidase OS=Bos taurus GN=LPO PE=1 SV=1	y4 (+1)	C(24)H(37)N(5)O(8)	S5_R3
FWWENPGVFTEK	sp|P80025|PERL_BOVIN Lactoperoxidase OS=Bos taurus GN=LPO PE=1 SV=1	y2 (+1)	C(11)H(21)N(3)O(5)	S5_R3
FWWENPGVFTEK	sp|P80025|PERL_BOVIN Lactoperoxidase OS=Bos taurus GN=LPO PE=1 SV=1	y5 (+1)	C(29)H(46)N(6)O(9)	S5_R3
FWWENPGVFTEK	sp|P80025|PERL_BOVIN Lactoperoxidase OS=Bos taurus GN=LPO PE=1 SV=1	b3 (+1)	C(31)H(29)N(5)O(3)	S5_R3
FWWENPGVFTEK	sp|P80025|PERL_BOVIN Lactoperoxidase OS=Bos taurus GN=LPO PE=1 SV=1	y10 (+1)	C(56)H(79)N(13)O(17)	S5_R3
FWWENPGVFTEK	sp|P80025|PERL_BOVIN Lactoperoxidase OS=Bos taurus GN=LPO PE=1 SV=1	b4 (+3)	C(36)H(36)N(6)O(6)	S5_R3
FWWENPGVFTEK	sp|P80025|PERL_BOVIN Lactoperoxidase OS=Bos taurus GN=LPO PE=1 SV=1	y5 (+1)	C(29)H(46)N(6)O(9)	S5_R3
FWWENPGVFTEK	sp|P80025|PERL_BOVIN Lactoperoxidase OS=Bos taurus GN=LPO PE=1 SV=1	y3 (+1)	C(15)H(28)N(4)O(7)	S5_R3
FWWENPGVFTEK	sp|P80025|PERL_BOVIN Lactoperoxidase OS=Bos taurus GN=LPO PE=1 SV=1	y4 -H2O (+1)	C(24)H(35)N(5)O(7)	S5_R3
FWWENPGVFTEK	sp|P80025|PERL_BOVIN Lactoperoxidase OS=Bos taurus GN=LPO PE=1 SV=1	y8 (+1)	C(40)H(62)N(10)O(13)	S5_R3
FWWENPGVFTEK	sp|P80025|PERL_BOVIN Lactoperoxidase OS=Bos taurus GN=LPO PE=1 SV=1	y9 (+1)	C(45)H(69)N(11)O(16)	S5_R3
FWWENPGVFTEK	sp|P80025|PERL_BOVIN Lactoperoxidase OS=Bos taurus GN=LPO PE=1 SV=1	y7 (+1)	C(36)H(56)N(8)O(11)	S5_R3
FWWENPGVFTEK	sp|P80025|PERL_BOVIN Lactoperoxidase OS=Bos taurus GN=LPO PE=1 SV=1	y3 (+1)	C(15)H(28)N(4)O(7)	S5_R3
FWWENPGVFTEK	sp|P80025|PERL_BOVIN Lactoperoxidase OS=Bos taurus GN=LPO PE=1 SV=1	y4 (+1)	C(24)H(37)N(5)O(8)	S5_R3
FWWENPGVFTEK	sp|P80025|PERL_BOVIN Lactoperoxidase OS=Bos taurus GN=LPO PE=1 SV=1	y7 (+1)	C(36)H(56)N(8)O(11)	S5_R3
FWWENPGVFTEK	sp|P80025|PERL_BOVIN Lactoperoxidase OS=Bos taurus GN=LPO PE=1 SV=1	y9 (+1)	C(45)H(69)N(11)O(16)	S6_R1
FWWENPGVFTEK	sp|P80025|PERL_BOVIN Lactoperoxidase OS=Bos taurus GN=LPO PE=1 SV=1	y4 -H2O (+1)	C(24)H(35)N(5)O(7)	S6_R1
FWWENPGVFTEK	sp|P80025|PERL_BOVIN Lactoperoxidase OS=Bos taurus GN=LPO PE=1 SV=1	y8 (+1)	C(40)H(62)N(10)O(13)	S6_R1
FWWENPGVFTEK	sp|P80025|PERL_BOVIN Lactoperoxidase OS=Bos taurus GN=LPO PE=1 SV=1	y4 (+1)	C(24)H(37)N(5)O(8)	S6_R1
FWWENPGVFTEK	sp|P80025|PERL_BOVIN Lactoperoxidase OS=Bos taurus GN=LPO PE=1 SV=1	y5 (+1)	C(29)H(46)N(6)O(9)	S6_R1
FWWENPGVFTEK	sp|P80025|PERL_BOVIN Lactoperoxidase OS=Bos taurus GN=LPO PE=1 SV=1	b3 (+1)	C(31)H(29)N(5)O(3)	S6_R1
FWWENPGVFTEK	sp|P80025|PERL_BOVIN Lactoperoxidase OS=Bos taurus GN=LPO PE=1 SV=1	y10 (+1)	C(56)H(79)N(13)O(17)	S6_R1
FWWENPGVFTEK	sp|P80025|PERL_BOVIN Lactoperoxidase OS=Bos taurus GN=LPO PE=1 SV=1	b4 (+3)	C(36)H(36)N(6)O(6)	S6_R1
FWWENPGVFTEK	sp|P80025|PERL_BOVIN Lactoperoxidase OS=Bos taurus GN=LPO PE=1 SV=1	y5 (+1)	C(29)H(46)N(6)O(9)	S6_R1
FWWENPGVFTEK	sp|P80025|PERL_BOVIN Lactoperoxidase OS=Bos taurus GN=LPO PE=1 SV=1	y3 (+1)	C(15)H(28)N(4)O(7)	S6_R1
FWWENPGVFTEK	sp|P80025|PERL_BOVIN Lactoperoxidase OS=Bos taurus GN=LPO PE=1 SV=1	y4 -H2O (+1)	C(24)H(35)N(5)O(7)	S6_R1
FWWENPGVFTEK	sp|P80025|PERL_BOVIN Lactoperoxidase OS=Bos taurus GN=LPO PE=1 SV=1	y8 (+1)	C(40)H(62)N(10)O(13)	S6_R1
FWWENPGVFTEK	sp|P80025|PERL_BOVIN Lactoperoxidase OS=Bos taurus GN=LPO PE=1 SV=1	y9 (+1)	C(45)H(69)N(11)O(16)	S6_R1
FWWENPGVFTEK	sp|P80025|PERL_BOVIN Lactoperoxidase OS=Bos taurus GN=LPO PE=1 SV=1	y7 (+1)	C(36)H(56)N(8)O(11)	S6_R1
FWWENPGVFTEK	sp|P80025|PERL_BOVIN Lactoperoxidase OS=Bos taurus GN=LPO PE=1 SV=1	y3 (+1)	C(15)H(28)N(4)O(7)	S6_R1
FWWENPGVFTEK	sp|P80025|PERL_BOVIN Lactoperoxidase OS=Bos taurus GN=LPO PE=1 SV=1	y4 (+1)	C(24)H(37)N(5)O(8)	S6_R1
FWWENPGVFTEK	sp|P80025|PERL_BOVIN Lactoperoxidase OS=Bos taurus GN=LPO PE=1 SV=1	y7 (+1)	C(36)H(56)N(8)O(11)	S6_R1
FWWENPGVFTEK	sp|P80025|PERL_BOVIN Lactoperoxidase OS=Bos taurus GN=LPO PE=1 SV=1	y9 (+1)	C(45)H(69)N(11)O(16)	S6_R2
FWWENPGVFTEK	sp|P80025|PERL_BOVIN Lactoperoxidase OS=Bos taurus GN=LPO PE=1 SV=1	y4 -H2O (+1)	C(24)H(35)N(5)O(7)	S6_R2
FWWENPGVFTEK	sp|P80025|PERL_BOVIN Lactoperoxidase OS=Bos taurus GN=LPO PE=1 SV=1	y8 (+1)	C(40)H(62)N(10)O(13)	S6_R2
FWWENPGVFTEK	sp|P80025|PERL_BOVIN Lactoperoxidase OS=Bos taurus GN=LPO PE=1 SV=1	y4 (+1)	C(24)H(37)N(5)O(8)	S6_R2
FWWENPGVFTEK	sp|P80025|PERL_BOVIN Lactoperoxidase OS=Bos taurus GN=LPO PE=1 SV=1	y5 (+1)	C(29)H(46)N(6)O(9)	S6_R2
FWWENPGVFTEK	sp|P80025|PERL_BOVIN Lactoperoxidase OS=Bos taurus GN=LPO PE=1 SV=1	b3 (+1)	C(31)H(29)N(5)O(3)	S6_R2
FWWENPGVFTEK	sp|P80025|PERL_BOVIN Lactoperoxidase OS=Bos taurus GN=LPO PE=1 SV=1	y10 (+1)	C(56)H(79)N(13)O(17)	S6_R2
FWWENPGVFTEK	sp|P80025|PERL_BOVIN Lactoperoxidase OS=Bos taurus GN=LPO PE=1 SV=1	y3 (+1)	C(15)H(28)N(4)O(7)	S6_R2
FWWENPGVFTEK	sp|P80025|PERL_BOVIN Lactoperoxidase OS=Bos taurus GN=LPO PE=1 SV=1	y4 -H2O (+1)	C(24)H(35)N(5)O(7)	S6_R2
FWWENPGVFTEK	sp|P80025|PERL_BOVIN Lactoperoxidase OS=Bos taurus GN=LPO PE=1 SV=1	y8 (+1)	C(40)H(62)N(10)O(13)	S6_R2
FWWENPGVFTEK	sp|P80025|PERL_BOVIN Lactoperoxidase OS=Bos taurus GN=LPO PE=1 SV=1	y9 (+1)	C(45)H(69)N(11)O(16)	S6_R2
FWWENPGVFTEK	sp|P80025|PERL_BOVIN Lactoperoxidase OS=Bos taurus GN=LPO PE=1 SV=1	y7 (+1)	C(36)H(56)N(8)O(11)	S6_R2
FWWENPGVFTEK	sp|P80025|PERL_BOVIN Lactoperoxidase OS=Bos taurus GN=LPO PE=1 SV=1	y3 (+1)	C(15)H(28)N(4)O(7)	S6_R2
FWWENPGVFTEK	sp|P80025|PERL_BOVIN Lactoperoxidase OS=Bos taurus GN=LPO PE=1 SV=1	y4 (+1)	C(24)H(37)N(5)O(8)	S6_R2
FWWENPGVFTEK	sp|P80025|PERL_BOVIN Lactoperoxidase OS=Bos taurus GN=LPO PE=1 SV=1	y7 (+1)	C(36)H(56)N(8)O(11)	S6_R2
FWWENPGVFTEK	sp|P80025|PERL_BOVIN Lactoperoxidase OS=Bos taurus GN=LPO PE=1 SV=1	y9 (+1)	C(45)H(69)N(11)O(16)	S6_R3
FWWENPGVFTEK	sp|P80025|PERL_BOVIN Lactoperoxidase OS=Bos taurus GN=LPO PE=1 SV=1	y4 -H2O (+1)	C(24)H(35)N(5)O(7)	S6_R3
FWWENPGVFTEK	sp|P80025|PERL_BOVIN Lactoperoxidase OS=Bos taurus GN=LPO PE=1 SV=1	y8 (+1)	C(40)H(62)N(10)O(13)	S6_R3
FWWENPGVFTEK	sp|P80025|PERL_BOVIN Lactoperoxidase OS=Bos taurus GN=LPO PE=1 SV=1	y4 (+1)	C(24)H(37)N(5)O(8)	S6_R3
FWWENPGVFTEK	sp|P80025|PERL_BOVIN Lactoperoxidase OS=Bos taurus GN=LPO PE=1 SV=1	y2 (+1)	C(11)H(21)N(3)O(5)	S6_R3
FWWENPGVFTEK	sp|P80025|PERL_BOVIN Lactoperoxidase OS=Bos taurus GN=LPO PE=1 SV=1	y5 (+1)	C(29)H(46)N(6)O(9)	S6_R3
FWWENPGVFTEK	sp|P80025|PERL_BOVIN Lactoperoxidase OS=Bos taurus GN=LPO PE=1 SV=1	b3 (+1)	C(31)H(29)N(5)O(3)	S6_R3
FWWENPGVFTEK	sp|P80025|PERL_BOVIN Lactoperoxidase OS=Bos taurus GN=LPO PE=1 SV=1	y10 (+1)	C(56)H(79)N(13)O(17)	S6_R3
FWWENPGVFTEK	sp|P80025|PERL_BOVIN Lactoperoxidase OS=Bos taurus GN=LPO PE=1 SV=1	b4 (+3)	C(36)H(36)N(6)O(6)	S6_R3
FWWENPGVFTEK	sp|P80025|PERL_BOVIN Lactoperoxidase OS=Bos taurus GN=LPO PE=1 SV=1	y5 (+1)	C(29)H(46)N(6)O(9)	S6_R3
FWWENPGVFTEK	sp|P80025|PERL_BOVIN Lactoperoxidase OS=Bos taurus GN=LPO PE=1 SV=1	y3 (+1)	C(15)H(28)N(4)O(7)	S6_R3
FWWENPGVFTEK	sp|P80025|PERL_BOVIN Lactoperoxidase OS=Bos taurus GN=LPO PE=1 SV=1	y4 -H2O (+1)	C(24)H(35)N(5)O(7)	S6_R3
FWWENPGVFTEK	sp|P80025|PERL_BOVIN Lactoperoxidase OS=Bos taurus GN=LPO PE=1 SV=1	y8 (+1)	C(40)H(62)N(10)O(13)	S6_R3
FWWENPGVFTEK	sp|P80025|PERL_BOVIN Lactoperoxidase OS=Bos taurus GN=LPO PE=1 SV=1	y9 (+1)	C(45)H(69)N(11)O(16)	S6_R3
FWWENPGVFTEK	sp|P80025|PERL_BOVIN Lactoperoxidase OS=Bos taurus GN=LPO PE=1 SV=1	y7 (+1)	C(36)H(56)N(8)O(11)	S6_R3
FWWENPGVFTEK	sp|P80025|PERL_BOVIN Lactoperoxidase OS=Bos taurus GN=LPO PE=1 SV=1	y3 (+1)	C(15)H(28)N(4)O(7)	S6_R3
FWWENPGVFTEK	sp|P80025|PERL_BOVIN Lactoperoxidase OS=Bos taurus GN=LPO PE=1 SV=1	y4 (+1)	C(24)H(37)N(5)O(8)	S6_R3
FWWENPGVFTEK	sp|P80025|PERL_BOVIN Lactoperoxidase OS=Bos taurus GN=LPO PE=1 SV=1	y7 (+1)	C(36)H(56)N(8)O(11)	S6_R3
FWWENPGVFTEK	sp|P80025|PERL_BOVIN Lactoperoxidase OS=Bos taurus GN=LPO PE=1 SV=1	y9 (+1)	C(45)H(69)N(11)O(16)	S7_R1
FWWENPGVFTEK	sp|P80025|PERL_BOVIN Lactoperoxidase OS=Bos taurus GN=LPO PE=1 SV=1	y4 -H2O (+1)	C(24)H(35)N(5)O(7)	S7_R1
FWWENPGVFTEK	sp|P80025|PERL_BOVIN Lactoperoxidase OS=Bos taurus GN=LPO PE=1 SV=1	y8 (+1)	C(40)H(62)N(10)O(13)	S7_R1
FWWENPGVFTEK	sp|P80025|PERL_BOVIN Lactoperoxidase OS=Bos taurus GN=LPO PE=1 SV=1	y4 (+1)	C(24)H(37)N(5)O(8)	S7_R1
FWWENPGVFTEK	sp|P80025|PERL_BOVIN Lactoperoxidase OS=Bos taurus GN=LPO PE=1 SV=1	y2 (+1)	C(11)H(21)N(3)O(5)	S7_R1
FWWENPGVFTEK	sp|P80025|PERL_BOVIN Lactoperoxidase OS=Bos taurus GN=LPO PE=1 SV=1	y5 (+1)	C(29)H(46)N(6)O(9)	S7_R1
FWWENPGVFTEK	sp|P80025|PERL_BOVIN Lactoperoxidase OS=Bos taurus GN=LPO PE=1 SV=1	b3 (+1)	C(31)H(29)N(5)O(3)	S7_R1
FWWENPGVFTEK	sp|P80025|PERL_BOVIN Lactoperoxidase OS=Bos taurus GN=LPO PE=1 SV=1	y10 (+1)	C(56)H(79)N(13)O(17)	S7_R1
FWWENPGVFTEK	sp|P80025|PERL_BOVIN Lactoperoxidase OS=Bos taurus GN=LPO PE=1 SV=1	b4 (+3)	C(36)H(36)N(6)O(6)	S7_R1
FWWENPGVFTEK	sp|P80025|PERL_BOVIN Lactoperoxidase OS=Bos taurus GN=LPO PE=1 SV=1	y5 (+1)	C(29)H(46)N(6)O(9)	S7_R1
FWWENPGVFTEK	sp|P80025|PERL_BOVIN Lactoperoxidase OS=Bos taurus GN=LPO PE=1 SV=1	y3 (+1)	C(15)H(28)N(4)O(7)	S7_R1
FWWENPGVFTEK	sp|P80025|PERL_BOVIN Lactoperoxidase OS=Bos taurus GN=LPO PE=1 SV=1	y4 -H2O (+1)	C(24)H(35)N(5)O(7)	S7_R1
FWWENPGVFTEK	sp|P80025|PERL_BOVIN Lactoperoxidase OS=Bos taurus GN=LPO PE=1 SV=1	y8 (+1)	C(40)H(62)N(10)O(13)	S7_R1
FWWENPGVFTEK	sp|P80025|PERL_BOVIN Lactoperoxidase OS=Bos taurus GN=LPO PE=1 SV=1	y9 (+1)	C(45)H(69)N(11)O(16)	S7_R1
FWWENPGVFTEK	sp|P80025|PERL_BOVIN Lactoperoxidase OS=Bos taurus GN=LPO PE=1 SV=1	y7 (+1)	C(36)H(56)N(8)O(11)	S7_R1
FWWENPGVFTEK	sp|P80025|PERL_BOVIN Lactoperoxidase OS=Bos taurus GN=LPO PE=1 SV=1	y3 (+1)	C(15)H(28)N(4)O(7)	S7_R1
FWWENPGVFTEK	sp|P80025|PERL_BOVIN Lactoperoxidase OS=Bos taurus GN=LPO PE=1 SV=1	y4 (+1)	C(24)H(37)N(5)O(8)	S7_R1
FWWENPGVFTEK	sp|P80025|PERL_BOVIN Lactoperoxidase OS=Bos taurus GN=LPO PE=1 SV=1	y7 (+1)	C(36)H(56)N(8)O(11)	S7_R1
FWWENPGVFTEK	sp|P80025|PERL_BOVIN Lactoperoxidase OS=Bos taurus GN=LPO PE=1 SV=1	y9 (+1)	C(45)H(69)N(11)O(16)	S7_R2
FWWENPGVFTEK	sp|P80025|PERL_BOVIN Lactoperoxidase OS=Bos taurus GN=LPO PE=1 SV=1	y4 -H2O (+1)	C(24)H(35)N(5)O(7)	S7_R2
FWWENPGVFTEK	sp|P80025|PERL_BOVIN Lactoperoxidase OS=Bos taurus GN=LPO PE=1 SV=1	y8 (+1)	C(40)H(62)N(10)O(13)	S7_R2
FWWENPGVFTEK	sp|P80025|PERL_BOVIN Lactoperoxidase OS=Bos taurus GN=LPO PE=1 SV=1	y4 (+1)	C(24)H(37)N(5)O(8)	S7_R2
FWWENPGVFTEK	sp|P80025|PERL_BOVIN Lactoperoxidase OS=Bos taurus GN=LPO PE=1 SV=1	y2 (+1)	C(11)H(21)N(3)O(5)	S7_R2
FWWENPGVFTEK	sp|P80025|PERL_BOVIN Lactoperoxidase OS=Bos taurus GN=LPO PE=1 SV=1	y5 (+1)	C(29)H(46)N(6)O(9)	S7_R2
FWWENPGVFTEK	sp|P80025|PERL_BOVIN Lactoperoxidase OS=Bos taurus GN=LPO PE=1 SV=1	b3 (+1)	C(31)H(29)N(5)O(3)	S7_R2
FWWENPGVFTEK	sp|P80025|PERL_BOVIN Lactoperoxidase OS=Bos taurus GN=LPO PE=1 SV=1	y10 (+1)	C(56)H(79)N(13)O(17)	S7_R2
FWWENPGVFTEK	sp|P80025|PERL_BOVIN Lactoperoxidase OS=Bos taurus GN=LPO PE=1 SV=1	b4 (+3)	C(36)H(36)N(6)O(6)	S7_R2
FWWENPGVFTEK	sp|P80025|PERL_BOVIN Lactoperoxidase OS=Bos taurus GN=LPO PE=1 SV=1	y5 (+1)	C(29)H(46)N(6)O(9)	S7_R2
FWWENPGVFTEK	sp|P80025|PERL_BOVIN Lactoperoxidase OS=Bos taurus GN=LPO PE=1 SV=1	y3 (+1)	C(15)H(28)N(4)O(7)	S7_R2
FWWENPGVFTEK	sp|P80025|PERL_BOVIN Lactoperoxidase OS=Bos taurus GN=LPO PE=1 SV=1	y4 -H2O (+1)	C(24)H(35)N(5)O(7)	S7_R2
FWWENPGVFTEK	sp|P80025|PERL_BOVIN Lactoperoxidase OS=Bos taurus GN=LPO PE=1 SV=1	y8 (+1)	C(40)H(62)N(10)O(13)	S7_R2
FWWENPGVFTEK	sp|P80025|PERL_BOVIN Lactoperoxidase OS=Bos taurus GN=LPO PE=1 SV=1	y9 (+1)	C(45)H(69)N(11)O(16)	S7_R2
FWWENPGVFTEK	sp|P80025|PERL_BOVIN Lactoperoxidase OS=Bos taurus GN=LPO PE=1 SV=1	y7 (+1)	C(36)H(56)N(8)O(11)	S7_R2
FWWENPGVFTEK	sp|P80025|PERL_BOVIN Lactoperoxidase OS=Bos taurus GN=LPO PE=1 SV=1	y3 (+1)	C(15)H(28)N(4)O(7)	S7_R2
FWWENPGVFTEK	sp|P80025|PERL_BOVIN Lactoperoxidase OS=Bos taurus GN=LPO PE=1 SV=1	y4 (+1)	C(24)H(37)N(5)O(8)	S7_R2
FWWENPGVFTEK	sp|P80025|PERL_BOVIN Lactoperoxidase OS=Bos taurus GN=LPO PE=1 SV=1	y7 (+1)	C(36)H(56)N(8)O(11)	S7_R2
FWWENPGVFTEK	sp|P80025|PERL_BOVIN Lactoperoxidase OS=Bos taurus GN=LPO PE=1 SV=1	y9 (+1)	C(45)H(69)N(11)O(16)	S7_R3
FWWENPGVFTEK	sp|P80025|PERL_BOVIN Lactoperoxidase OS=Bos taurus GN=LPO PE=1 SV=1	y4 -H2O (+1)	C(24)H(35)N(5)O(7)	S7_R3
FWWENPGVFTEK	sp|P80025|PERL_BOVIN Lactoperoxidase OS=Bos taurus GN=LPO PE=1 SV=1	y8 (+1)	C(40)H(62)N(10)O(13)	S7_R3
FWWENPGVFTEK	sp|P80025|PERL_BOVIN Lactoperoxidase OS=Bos taurus GN=LPO PE=1 SV=1	y4 (+1)	C(24)H(37)N(5)O(8)	S7_R3
FWWENPGVFTEK	sp|P80025|PERL_BOVIN Lactoperoxidase OS=Bos taurus GN=LPO PE=1 SV=1	y2 (+1)	C(11)H(21)N(3)O(5)	S7_R3
FWWENPGVFTEK	sp|P80025|PERL_BOVIN Lactoperoxidase OS=Bos taurus GN=LPO PE=1 SV=1	y5 (+1)	C(29)H(46)N(6)O(9)	S7_R3
FWWENPGVFTEK	sp|P80025|PERL_BOVIN Lactoperoxidase OS=Bos taurus GN=LPO PE=1 SV=1	b3 (+1)	C(31)H(29)N(5)O(3)	S7_R3
FWWENPGVFTEK	sp|P80025|PERL_BOVIN Lactoperoxidase OS=Bos taurus GN=LPO PE=1 SV=1	y10 (+1)	C(56)H(79)N(13)O(17)	S7_R3
FWWENPGVFTEK	sp|P80025|PERL_BOVIN Lactoperoxidase OS=Bos taurus GN=LPO PE=1 SV=1	b4 (+3)	C(36)H(36)N(6)O(6)	S7_R3
FWWENPGVFTEK	sp|P80025|PERL_BOVIN Lactoperoxidase OS=Bos taurus GN=LPO PE=1 SV=1	y5 (+1)	C(29)H(46)N(6)O(9)	S7_R3
FWWENPGVFTEK	sp|P80025|PERL_BOVIN Lactoperoxidase OS=Bos taurus GN=LPO PE=1 SV=1	y3 (+1)	C(15)H(28)N(4)O(7)	S7_R3
FWWENPGVFTEK	sp|P80025|PERL_BOVIN Lactoperoxidase OS=Bos taurus GN=LPO PE=1 SV=1	y4 -H2O (+1)	C(24)H(35)N(5)O(7)	S7_R3
FWWENPGVFTEK	sp|P80025|PERL_BOVIN Lactoperoxidase OS=Bos taurus GN=LPO PE=1 SV=1	y8 (+1)	C(40)H(62)N(10)O(13)	S7_R3
FWWENPGVFTEK	sp|P80025|PERL_BOVIN Lactoperoxidase OS=Bos taurus GN=LPO PE=1 SV=1	y9 (+1)	C(45)H(69)N(11)O(16)	S7_R3
FWWENPGVFTEK	sp|P80025|PERL_BOVIN Lactoperoxidase OS=Bos taurus GN=LPO PE=1 SV=1	y7 (+1)	C(36)H(56)N(8)O(11)	S7_R3
FWWENPGVFTEK	sp|P80025|PERL_BOVIN Lactoperoxidase OS=Bos taurus GN=LPO PE=1 SV=1	y3 (+1)	C(15)H(28)N(4)O(7)	S7_R3
FWWENPGVFTEK	sp|P80025|PERL_BOVIN Lactoperoxidase OS=Bos taurus GN=LPO PE=1 SV=1	y4 (+1)	C(24)H(37)N(5)O(8)	S7_R3
FWWENPGVFTEK	sp|P80025|PERL_BOVIN Lactoperoxidase OS=Bos taurus GN=LPO PE=1 SV=1	y7 (+1)	C(36)H(56)N(8)O(11)	S7_R3
FWWENPGVFTEK	sp|P80025|PERL_BOVIN Lactoperoxidase OS=Bos taurus GN=LPO PE=1 SV=1	y9 (+1)	C(45)H(69)N(11)O(16)	S8_R1
FWWENPGVFTEK	sp|P80025|PERL_BOVIN Lactoperoxidase OS=Bos taurus GN=LPO PE=1 SV=1	y4 -H2O (+1)	C(24)H(35)N(5)O(7)	S8_R1
FWWENPGVFTEK	sp|P80025|PERL_BOVIN Lactoperoxidase OS=Bos taurus GN=LPO PE=1 SV=1	y8 (+1)	C(40)H(62)N(10)O(13)	S8_R1
FWWENPGVFTEK	sp|P80025|PERL_BOVIN Lactoperoxidase OS=Bos taurus GN=LPO PE=1 SV=1	y4 (+1)	C(24)H(37)N(5)O(8)	S8_R1
FWWENPGVFTEK	sp|P80025|PERL_BOVIN Lactoperoxidase OS=Bos taurus GN=LPO PE=1 SV=1	y2 (+1)	C(11)H(21)N(3)O(5)	S8_R1
FWWENPGVFTEK	sp|P80025|PERL_BOVIN Lactoperoxidase OS=Bos taurus GN=LPO PE=1 SV=1	y5 (+1)	C(29)H(46)N(6)O(9)	S8_R1
FWWENPGVFTEK	sp|P80025|PERL_BOVIN Lactoperoxidase OS=Bos taurus GN=LPO PE=1 SV=1	b3 (+1)	C(31)H(29)N(5)O(3)	S8_R1
FWWENPGVFTEK	sp|P80025|PERL_BOVIN Lactoperoxidase OS=Bos taurus GN=LPO PE=1 SV=1	y10 (+1)	C(56)H(79)N(13)O(17)	S8_R1
FWWENPGVFTEK	sp|P80025|PERL_BOVIN Lactoperoxidase OS=Bos taurus GN=LPO PE=1 SV=1	b4 (+3)	C(36)H(36)N(6)O(6)	S8_R1
FWWENPGVFTEK	sp|P80025|PERL_BOVIN Lactoperoxidase OS=Bos taurus GN=LPO PE=1 SV=1	y5 (+1)	C(29)H(46)N(6)O(9)	S8_R1
FWWENPGVFTEK	sp|P80025|PERL_BOVIN Lactoperoxidase OS=Bos taurus GN=LPO PE=1 SV=1	y3 (+1)	C(15)H(28)N(4)O(7)	S8_R1
FWWENPGVFTEK	sp|P80025|PERL_BOVIN Lactoperoxidase OS=Bos taurus GN=LPO PE=1 SV=1	y4 -H2O (+1)	C(24)H(35)N(5)O(7)	S8_R1
FWWENPGVFTEK	sp|P80025|PERL_BOVIN Lactoperoxidase OS=Bos taurus GN=LPO PE=1 SV=1	y8 (+1)	C(40)H(62)N(10)O(13)	S8_R1
FWWENPGVFTEK	sp|P80025|PERL_BOVIN Lactoperoxidase OS=Bos taurus GN=LPO PE=1 SV=1	y9 (+1)	C(45)H(69)N(11)O(16)	S8_R1
FWWENPGVFTEK	sp|P80025|PERL_BOVIN Lactoperoxidase OS=Bos taurus GN=LPO PE=1 SV=1	y7 (+1)	C(36)H(56)N(8)O(11)	S8_R1
FWWENPGVFTEK	sp|P80025|PERL_BOVIN Lactoperoxidase OS=Bos taurus GN=LPO PE=1 SV=1	y3 (+1)	C(15)H(28)N(4)O(7)	S8_R1
FWWENPGVFTEK	sp|P80025|PERL_BOVIN Lactoperoxidase OS=Bos taurus GN=LPO PE=1 SV=1	y4 (+1)	C(24)H(37)N(5)O(8)	S8_R1
FWWENPGVFTEK	sp|P80025|PERL_BOVIN Lactoperoxidase OS=Bos taurus GN=LPO PE=1 SV=1	y7 (+1)	C(36)H(56)N(8)O(11)	S8_R1
FWWENPGVFTEK	sp|P80025|PERL_BOVIN Lactoperoxidase OS=Bos taurus GN=LPO PE=1 SV=1	y9 (+1)	C(45)H(69)N(11)O(16)	S8_R2
FWWENPGVFTEK	sp|P80025|PERL_BOVIN Lactoperoxidase OS=Bos taurus GN=LPO PE=1 SV=1	y4 -H2O (+1)	C(24)H(35)N(5)O(7)	S8_R2
FWWENPGVFTEK	sp|P80025|PERL_BOVIN Lactoperoxidase OS=Bos taurus GN=LPO PE=1 SV=1	y8 (+1)	C(40)H(62)N(10)O(13)	S8_R2
FWWENPGVFTEK	sp|P80025|PERL_BOVIN Lactoperoxidase OS=Bos taurus GN=LPO PE=1 SV=1	y4 (+1)	C(24)H(37)N(5)O(8)	S8_R2
FWWENPGVFTEK	sp|P80025|PERL_BOVIN Lactoperoxidase OS=Bos taurus GN=LPO PE=1 SV=1	y2 (+1)	C(11)H(21)N(3)O(5)	S8_R2
FWWENPGVFTEK	sp|P80025|PERL_BOVIN Lactoperoxidase OS=Bos taurus GN=LPO PE=1 SV=1	y5 (+1)	C(29)H(46)N(6)O(9)	S8_R2
FWWENPGVFTEK	sp|P80025|PERL_BOVIN Lactoperoxidase OS=Bos taurus GN=LPO PE=1 SV=1	b3 (+1)	C(31)H(29)N(5)O(3)	S8_R2
FWWENPGVFTEK	sp|P80025|PERL_BOVIN Lactoperoxidase OS=Bos taurus GN=LPO PE=1 SV=1	y10 (+1)	C(56)H(79)N(13)O(17)	S8_R2
FWWENPGVFTEK	sp|P80025|PERL_BOVIN Lactoperoxidase OS=Bos taurus GN=LPO PE=1 SV=1	b4 (+3)	C(36)H(36)N(6)O(6)	S8_R2
FWWENPGVFTEK	sp|P80025|PERL_BOVIN Lactoperoxidase OS=Bos taurus GN=LPO PE=1 SV=1	y5 (+1)	C(29)H(46)N(6)O(9)	S8_R2
FWWENPGVFTEK	sp|P80025|PERL_BOVIN Lactoperoxidase OS=Bos taurus GN=LPO PE=1 SV=1	y3 (+1)	C(15)H(28)N(4)O(7)	S8_R2
FWWENPGVFTEK	sp|P80025|PERL_BOVIN Lactoperoxidase OS=Bos taurus GN=LPO PE=1 SV=1	y4 -H2O (+1)	C(24)H(35)N(5)O(7)	S8_R2
FWWENPGVFTEK	sp|P80025|PERL_BOVIN Lactoperoxidase OS=Bos taurus GN=LPO PE=1 SV=1	y8 (+1)	C(40)H(62)N(10)O(13)	S8_R2
FWWENPGVFTEK	sp|P80025|PERL_BOVIN Lactoperoxidase OS=Bos taurus GN=LPO PE=1 SV=1	y9 (+1)	C(45)H(69)N(11)O(16)	S8_R2
FWWENPGVFTEK	sp|P80025|PERL_BOVIN Lactoperoxidase OS=Bos taurus GN=LPO PE=1 SV=1	y7 (+1)	C(36)H(56)N(8)O(11)	S8_R2
FWWENPGVFTEK	sp|P80025|PERL_BOVIN Lactoperoxidase OS=Bos taurus GN=LPO PE=1 SV=1	y3 (+1)	C(15)H(28)N(4)O(7)	S8_R2
FWWENPGVFTEK	sp|P80025|PERL_BOVIN Lactoperoxidase OS=Bos taurus GN=LPO PE=1 SV=1	y4 (+1)	C(24)H(37)N(5)O(8)	S8_R2
FWWENPGVFTEK	sp|P80025|PERL_BOVIN Lactoperoxidase OS=Bos taurus GN=LPO PE=1 SV=1	y7 (+1)	C(36)H(56)N(8)O(11)	S8_R2
FWWENPGVFTEK	sp|P80025|PERL_BOVIN Lactoperoxidase OS=Bos taurus GN=LPO PE=1 SV=1	y9 (+1)	C(45)H(69)N(11)O(16)	S8_R3
FWWENPGVFTEK	sp|P80025|PERL_BOVIN Lactoperoxidase OS=Bos taurus GN=LPO PE=1 SV=1	y4 -H2O (+1)	C(24)H(35)N(5)O(7)	S8_R3
FWWENPGVFTEK	sp|P80025|PERL_BOVIN Lactoperoxidase OS=Bos taurus GN=LPO PE=1 SV=1	y8 (+1)	C(40)H(62)N(10)O(13)	S8_R3
FWWENPGVFTEK	sp|P80025|PERL_BOVIN Lactoperoxidase OS=Bos taurus GN=LPO PE=1 SV=1	y4 (+1)	C(24)H(37)N(5)O(8)	S8_R3
FWWENPGVFTEK	sp|P80025|PERL_BOVIN Lactoperoxidase OS=Bos taurus GN=LPO PE=1 SV=1	y2 (+1)	C(11)H(21)N(3)O(5)	S8_R3
FWWENPGVFTEK	sp|P80025|PERL_BOVIN Lactoperoxidase OS=Bos taurus GN=LPO PE=1 SV=1	y5 (+1)	C(29)H(46)N(6)O(9)	S8_R3
FWWENPGVFTEK	sp|P80025|PERL_BOVIN Lactoperoxidase OS=Bos taurus GN=LPO PE=1 SV=1	b3 (+1)	C(31)H(29)N(5)O(3)	S8_R3
FWWENPGVFTEK	sp|P80025|PERL_BOVIN Lactoperoxidase OS=Bos taurus GN=LPO PE=1 SV=1	y10 (+1)	C(56)H(79)N(13)O(17)	S8_R3
FWWENPGVFTEK	sp|P80025|PERL_BOVIN Lactoperoxidase OS=Bos taurus GN=LPO PE=1 SV=1	y5 (+1)	C(29)H(46)N(6)O(9)	S8_R3
FWWENPGVFTEK	sp|P80025|PERL_BOVIN Lactoperoxidase OS=Bos taurus GN=LPO PE=1 SV=1	y3 (+1)	C(15)H(28)N(4)O(7)	S8_R3
FWWENPGVFTEK	sp|P80025|PERL_BOVIN Lactoperoxidase OS=Bos taurus GN=LPO PE=1 SV=1	y4 -H2O (+1)	C(24)H(35)N(5)O(7)	S8_R3
FWWENPGVFTEK	sp|P80025|PERL_BOVIN Lactoperoxidase OS=Bos taurus GN=LPO PE=1 SV=1	y8 (+1)	C(40)H(62)N(10)O(13)	S8_R3
FWWENPGVFTEK	sp|P80025|PERL_BOVIN Lactoperoxidase OS=Bos taurus GN=LPO PE=1 SV=1	y9 (+1)	C(45)H(69)N(11)O(16)	S8_R3
FWWENPGVFTEK	sp|P80025|PERL_BOVIN Lactoperoxidase OS=Bos taurus GN=LPO PE=1 SV=1	y7 (+1)	C(36)H(56)N(8)O(11)	S8_R3
FWWENPGVFTEK	sp|P80025|PERL_BOVIN Lactoperoxidase OS=Bos taurus GN=LPO PE=1 SV=1	y3 (+1)	C(15)H(28)N(4)O(7)	S8_R3
FWWENPGVFTEK	sp|P80025|PERL_BOVIN Lactoperoxidase OS=Bos taurus GN=LPO PE=1 SV=1	y4 (+1)	C(24)H(37)N(5)O(8)	S8_R3
FWWENPGVFTEK	sp|P80025|PERL_BOVIN Lactoperoxidase OS=Bos taurus GN=LPO PE=1 SV=1	y7 (+1)	C(36)H(56)N(8)O(11)	S8_R3
GFCGLSQPK#Carbamidomethyl:3	sp|P80025|PERL_BOVIN Lactoperoxidase OS=Bos taurus GN=LPO PE=1 SV=1	y6 (+1)	C(27)H(48)N(8)O(9)	S1_R1
GFCGLSQPK#Carbamidomethyl:3	sp|P80025|PERL_BOVIN Lactoperoxidase OS=Bos taurus GN=LPO PE=1 SV=1	y2 (+1)	C(11)H(21)N(3)O(3)	S1_R1
GFCGLSQPK#Carbamidomethyl:3	sp|P80025|PERL_BOVIN Lactoperoxidase OS=Bos taurus GN=LPO PE=1 SV=1	y4 (+1)	C(19)H(34)N(6)O(7)	S1_R1
GFCGLSQPK#Carbamidomethyl:3	sp|P80025|PERL_BOVIN Lactoperoxidase OS=Bos taurus GN=LPO PE=1 SV=1	y6 (+1)	C(27)H(48)N(8)O(9)	S1_R2
GFCGLSQPK#Carbamidomethyl:3	sp|P80025|PERL_BOVIN Lactoperoxidase OS=Bos taurus GN=LPO PE=1 SV=1	y3 (+1)	C(16)H(29)N(5)O(5)	S1_R2
GFCGLSQPK#Carbamidomethyl:3	sp|P80025|PERL_BOVIN Lactoperoxidase OS=Bos taurus GN=LPO PE=1 SV=1	y2 (+1)	C(11)H(21)N(3)O(3)	S1_R2
GFCGLSQPK#Carbamidomethyl:3	sp|P80025|PERL_BOVIN Lactoperoxidase OS=Bos taurus GN=LPO PE=1 SV=1	y5 (+1)	C(25)H(45)N(7)O(8)	S1_R2
GFCGLSQPK#Carbamidomethyl:3	sp|P80025|PERL_BOVIN Lactoperoxidase OS=Bos taurus GN=LPO PE=1 SV=1	y4 (+1)	C(19)H(34)N(6)O(7)	S1_R2
GFCGLSQPK#Carbamidomethyl:3	sp|P80025|PERL_BOVIN Lactoperoxidase OS=Bos taurus GN=LPO PE=1 SV=1	y6 (+1)	C(27)H(48)N(8)O(9)	S1_R3
GFCGLSQPK#Carbamidomethyl:3	sp|P80025|PERL_BOVIN Lactoperoxidase OS=Bos taurus GN=LPO PE=1 SV=1	y3 (+1)	C(16)H(29)N(5)O(5)	S1_R3
GFCGLSQPK#Carbamidomethyl:3	sp|P80025|PERL_BOVIN Lactoperoxidase OS=Bos taurus GN=LPO PE=1 SV=1	y2 (+1)	C(11)H(21)N(3)O(3)	S1_R3
GFCGLSQPK#Carbamidomethyl:3	sp|P80025|PERL_BOVIN Lactoperoxidase OS=Bos taurus GN=LPO PE=1 SV=1	y4 (+1)	C(19)H(34)N(6)O(7)	S1_R3
GFCGLSQPK#Carbamidomethyl:3	sp|P80025|PERL_BOVIN Lactoperoxidase OS=Bos taurus GN=LPO PE=1 SV=1	y6 (+1)	C(27)H(48)N(8)O(9)	S2_R1
GFCGLSQPK#Carbamidomethyl:3	sp|P80025|PERL_BOVIN Lactoperoxidase OS=Bos taurus GN=LPO PE=1 SV=1	y3 (+1)	C(16)H(29)N(5)O(5)	S2_R1
GFCGLSQPK#Carbamidomethyl:3	sp|P80025|PERL_BOVIN Lactoperoxidase OS=Bos taurus GN=LPO PE=1 SV=1	y2 (+1)	C(11)H(21)N(3)O(3)	S2_R1
GFCGLSQPK#Carbamidomethyl:3	sp|P80025|PERL_BOVIN Lactoperoxidase OS=Bos taurus GN=LPO PE=1 SV=1	y4 (+1)	C(19)H(34)N(6)O(7)	S2_R1
GFCGLSQPK#Carbamidomethyl:3	sp|P80025|PERL_BOVIN Lactoperoxidase OS=Bos taurus GN=LPO PE=1 SV=1	y6 (+1)	C(27)H(48)N(8)O(9)	S2_R2
GFCGLSQPK#Carbamidomethyl:3	sp|P80025|PERL_BOVIN Lactoperoxidase OS=Bos taurus GN=LPO PE=1 SV=1	y3 (+1)	C(16)H(29)N(5)O(5)	S2_R2
GFCGLSQPK#Carbamidomethyl:3	sp|P80025|PERL_BOVIN Lactoperoxidase OS=Bos taurus GN=LPO PE=1 SV=1	y2 (+1)	C(11)H(21)N(3)O(3)	S2_R2
GFCGLSQPK#Carbamidomethyl:3	sp|P80025|PERL_BOVIN Lactoperoxidase OS=Bos taurus GN=LPO PE=1 SV=1	y5 (+1)	C(25)H(45)N(7)O(8)	S2_R2
GFCGLSQPK#Carbamidomethyl:3	sp|P80025|PERL_BOVIN Lactoperoxidase OS=Bos taurus GN=LPO PE=1 SV=1	y4 (+1)	C(19)H(34)N(6)O(7)	S2_R2
GFCGLSQPK#Carbamidomethyl:3	sp|P80025|PERL_BOVIN Lactoperoxidase OS=Bos taurus GN=LPO PE=1 SV=1	y6 (+1)	C(27)H(48)N(8)O(9)	S2_R3
GFCGLSQPK#Carbamidomethyl:3	sp|P80025|PERL_BOVIN Lactoperoxidase OS=Bos taurus GN=LPO PE=1 SV=1	y3 (+1)	C(16)H(29)N(5)O(5)	S2_R3
GFCGLSQPK#Carbamidomethyl:3	sp|P80025|PERL_BOVIN Lactoperoxidase OS=Bos taurus GN=LPO PE=1 SV=1	y2 (+1)	C(11)H(21)N(3)O(3)	S2_R3
GFCGLSQPK#Carbamidomethyl:3	sp|P80025|PERL_BOVIN Lactoperoxidase OS=Bos taurus GN=LPO PE=1 SV=1	y5 (+1)	C(25)H(45)N(7)O(8)	S2_R3
GFCGLSQPK#Carbamidomethyl:3	sp|P80025|PERL_BOVIN Lactoperoxidase OS=Bos taurus GN=LPO PE=1 SV=1	y4 (+1)	C(19)H(34)N(6)O(7)	S2_R3
GFCGLSQPK#Carbamidomethyl:3	sp|P80025|PERL_BOVIN Lactoperoxidase OS=Bos taurus GN=LPO PE=1 SV=1	y6 (+1)	C(27)H(48)N(8)O(9)	S3_R1
GFCGLSQPK#Carbamidomethyl:3	sp|P80025|PERL_BOVIN Lactoperoxidase OS=Bos taurus GN=LPO PE=1 SV=1	y3 (+1)	C(16)H(29)N(5)O(5)	S3_R1
GFCGLSQPK#Carbamidomethyl:3	sp|P80025|PERL_BOVIN Lactoperoxidase OS=Bos taurus GN=LPO PE=1 SV=1	y2 (+1)	C(11)H(21)N(3)O(3)	S3_R1
GFCGLSQPK#Carbamidomethyl:3	sp|P80025|PERL_BOVIN Lactoperoxidase OS=Bos taurus GN=LPO PE=1 SV=1	y4 (+1)	C(19)H(34)N(6)O(7)	S3_R1
GFCGLSQPK#Carbamidomethyl:3	sp|P80025|PERL_BOVIN Lactoperoxidase OS=Bos taurus GN=LPO PE=1 SV=1	y6 (+1)	C(27)H(48)N(8)O(9)	S3_R2
GFCGLSQPK#Carbamidomethyl:3	sp|P80025|PERL_BOVIN Lactoperoxidase OS=Bos taurus GN=LPO PE=1 SV=1	y3 (+1)	C(16)H(29)N(5)O(5)	S3_R2
GFCGLSQPK#Carbamidomethyl:3	sp|P80025|PERL_BOVIN Lactoperoxidase OS=Bos taurus GN=LPO PE=1 SV=1	y2 (+1)	C(11)H(21)N(3)O(3)	S3_R2
GFCGLSQPK#Carbamidomethyl:3	sp|P80025|PERL_BOVIN Lactoperoxidase OS=Bos taurus GN=LPO PE=1 SV=1	y4 (+1)	C(19)H(34)N(6)O(7)	S3_R2
GFCGLSQPK#Carbamidomethyl:3	sp|P80025|PERL_BOVIN Lactoperoxidase OS=Bos taurus GN=LPO PE=1 SV=1	y6 (+1)	C(27)H(48)N(8)O(9)	S3_R3
GFCGLSQPK#Carbamidomethyl:3	sp|P80025|PERL_BOVIN Lactoperoxidase OS=Bos taurus GN=LPO PE=1 SV=1	y3 (+1)	C(16)H(29)N(5)O(5)	S3_R3
GFCGLSQPK#Carbamidomethyl:3	sp|P80025|PERL_BOVIN Lactoperoxidase OS=Bos taurus GN=LPO PE=1 SV=1	y2 (+1)	C(11)H(21)N(3)O(3)	S3_R3
GFCGLSQPK#Carbamidomethyl:3	sp|P80025|PERL_BOVIN Lactoperoxidase OS=Bos taurus GN=LPO PE=1 SV=1	y5 (+1)	C(25)H(45)N(7)O(8)	S3_R3
GFCGLSQPK#Carbamidomethyl:3	sp|P80025|PERL_BOVIN Lactoperoxidase OS=Bos taurus GN=LPO PE=1 SV=1	y4 (+1)	C(19)H(34)N(6)O(7)	S3_R3
GFCGLSQPK#Carbamidomethyl:3	sp|P80025|PERL_BOVIN Lactoperoxidase OS=Bos taurus GN=LPO PE=1 SV=1	y6 (+1)	C(27)H(48)N(8)O(9)	S4_R1
GFCGLSQPK#Carbamidomethyl:3	sp|P80025|PERL_BOVIN Lactoperoxidase OS=Bos taurus GN=LPO PE=1 SV=1	y3 (+1)	C(16)H(29)N(5)O(5)	S4_R1
GFCGLSQPK#Carbamidomethyl:3	sp|P80025|PERL_BOVIN Lactoperoxidase OS=Bos taurus GN=LPO PE=1 SV=1	y2 (+1)	C(11)H(21)N(3)O(3)	S4_R1
GFCGLSQPK#Carbamidomethyl:3	sp|P80025|PERL_BOVIN Lactoperoxidase OS=Bos taurus GN=LPO PE=1 SV=1	y5 (+1)	C(25)H(45)N(7)O(8)	S4_R1
GFCGLSQPK#Carbamidomethyl:3	sp|P80025|PERL_BOVIN Lactoperoxidase OS=Bos taurus GN=LPO PE=1 SV=1	y4 (+1)	C(19)H(34)N(6)O(7)	S4_R1
GFCGLSQPK#Carbamidomethyl:3	sp|P80025|PERL_BOVIN Lactoperoxidase OS=Bos taurus GN=LPO PE=1 SV=1	y6 (+1)	C(27)H(48)N(8)O(9)	S4_R2
GFCGLSQPK#Carbamidomethyl:3	sp|P80025|PERL_BOVIN Lactoperoxidase OS=Bos taurus GN=LPO PE=1 SV=1	y2 (+1)	C(11)H(21)N(3)O(3)	S4_R2
GFCGLSQPK#Carbamidomethyl:3	sp|P80025|PERL_BOVIN Lactoperoxidase OS=Bos taurus GN=LPO PE=1 SV=1	y4 (+1)	C(19)H(34)N(6)O(7)	S4_R2
GFCGLSQPK#Carbamidomethyl:3	sp|P80025|PERL_BOVIN Lactoperoxidase OS=Bos taurus GN=LPO PE=1 SV=1	y6 (+1)	C(27)H(48)N(8)O(9)	S4_R3
GFCGLSQPK#Carbamidomethyl:3	sp|P80025|PERL_BOVIN Lactoperoxidase OS=Bos taurus GN=LPO PE=1 SV=1	y3 (+1)	C(16)H(29)N(5)O(5)	S4_R3
GFCGLSQPK#Carbamidomethyl:3	sp|P80025|PERL_BOVIN Lactoperoxidase OS=Bos taurus GN=LPO PE=1 SV=1	y2 (+1)	C(11)H(21)N(3)O(3)	S4_R3
GFCGLSQPK#Carbamidomethyl:3	sp|P80025|PERL_BOVIN Lactoperoxidase OS=Bos taurus GN=LPO PE=1 SV=1	y5 (+1)	C(25)H(45)N(7)O(8)	S4_R3
GFCGLSQPK#Carbamidomethyl:3	sp|P80025|PERL_BOVIN Lactoperoxidase OS=Bos taurus GN=LPO PE=1 SV=1	y4 (+1)	C(19)H(34)N(6)O(7)	S4_R3
GFCGLSQPK#Carbamidomethyl:3	sp|P80025|PERL_BOVIN Lactoperoxidase OS=Bos taurus GN=LPO PE=1 SV=1	y6 (+1)	C(27)H(48)N(8)O(9)	S5_R1
GFCGLSQPK#Carbamidomethyl:3	sp|P80025|PERL_BOVIN Lactoperoxidase OS=Bos taurus GN=LPO PE=1 SV=1	y3 (+1)	C(16)H(29)N(5)O(5)	S5_R1
GFCGLSQPK#Carbamidomethyl:3	sp|P80025|PERL_BOVIN Lactoperoxidase OS=Bos taurus GN=LPO PE=1 SV=1	y2 (+1)	C(11)H(21)N(3)O(3)	S5_R1
GFCGLSQPK#Carbamidomethyl:3	sp|P80025|PERL_BOVIN Lactoperoxidase OS=Bos taurus GN=LPO PE=1 SV=1	y5 (+1)	C(25)H(45)N(7)O(8)	S5_R1
GFCGLSQPK#Carbamidomethyl:3	sp|P80025|PERL_BOVIN Lactoperoxidase OS=Bos taurus GN=LPO PE=1 SV=1	y4 (+1)	C(19)H(34)N(6)O(7)	S5_R1
GFCGLSQPK#Carbamidomethyl:3	sp|P80025|PERL_BOVIN Lactoperoxidase OS=Bos taurus GN=LPO PE=1 SV=1	y6 (+1)	C(27)H(48)N(8)O(9)	S5_R2
GFCGLSQPK#Carbamidomethyl:3	sp|P80025|PERL_BOVIN Lactoperoxidase OS=Bos taurus GN=LPO PE=1 SV=1	y3 (+1)	C(16)H(29)N(5)O(5)	S5_R2
GFCGLSQPK#Carbamidomethyl:3	sp|P80025|PERL_BOVIN Lactoperoxidase OS=Bos taurus GN=LPO PE=1 SV=1	y2 (+1)	C(11)H(21)N(3)O(3)	S5_R2
GFCGLSQPK#Carbamidomethyl:3	sp|P80025|PERL_BOVIN Lactoperoxidase OS=Bos taurus GN=LPO PE=1 SV=1	y5 (+1)	C(25)H(45)N(7)O(8)	S5_R2
GFCGLSQPK#Carbamidomethyl:3	sp|P80025|PERL_BOVIN Lactoperoxidase OS=Bos taurus GN=LPO PE=1 SV=1	y4 (+1)	C(19)H(34)N(6)O(7)	S5_R2
GFCGLSQPK#Carbamidomethyl:3	sp|P80025|PERL_BOVIN Lactoperoxidase OS=Bos taurus GN=LPO PE=1 SV=1	y6 (+1)	C(27)H(48)N(8)O(9)	S5_R3
GFCGLSQPK#Carbamidomethyl:3	sp|P80025|PERL_BOVIN Lactoperoxidase OS=Bos taurus GN=LPO PE=1 SV=1	y3 (+1)	C(16)H(29)N(5)O(5)	S5_R3
GFCGLSQPK#Carbamidomethyl:3	sp|P80025|PERL_BOVIN Lactoperoxidase OS=Bos taurus GN=LPO PE=1 SV=1	y2 (+1)	C(11)H(21)N(3)O(3)	S5_R3
GFCGLSQPK#Carbamidomethyl:3	sp|P80025|PERL_BOVIN Lactoperoxidase OS=Bos taurus GN=LPO PE=1 SV=1	y5 (+1)	C(25)H(45)N(7)O(8)	S5_R3
GFCGLSQPK#Carbamidomethyl:3	sp|P80025|PERL_BOVIN Lactoperoxidase OS=Bos taurus GN=LPO PE=1 SV=1	y4 (+1)	C(19)H(34)N(6)O(7)	S5_R3
GFCGLSQPK#Carbamidomethyl:3	sp|P80025|PERL_BOVIN Lactoperoxidase OS=Bos taurus GN=LPO PE=1 SV=1	y6 (+1)	C(27)H(48)N(8)O(9)	S6_R1
GFCGLSQPK#Carbamidomethyl:3	sp|P80025|PERL_BOVIN Lactoperoxidase OS=Bos taurus GN=LPO PE=1 SV=1	y3 (+1)	C(16)H(29)N(5)O(5)	S6_R1
GFCGLSQPK#Carbamidomethyl:3	sp|P80025|PERL_BOVIN Lactoperoxidase OS=Bos taurus GN=LPO PE=1 SV=1	y2 (+1)	C(11)H(21)N(3)O(3)	S6_R1
GFCGLSQPK#Carbamidomethyl:3	sp|P80025|PERL_BOVIN Lactoperoxidase OS=Bos taurus GN=LPO PE=1 SV=1	y5 (+1)	C(25)H(45)N(7)O(8)	S6_R1
GFCGLSQPK#Carbamidomethyl:3	sp|P80025|PERL_BOVIN Lactoperoxidase OS=Bos taurus GN=LPO PE=1 SV=1	y4 (+1)	C(19)H(34)N(6)O(7)	S6_R1
GFCGLSQPK#Carbamidomethyl:3	sp|P80025|PERL_BOVIN Lactoperoxidase OS=Bos taurus GN=LPO PE=1 SV=1	y6 (+1)	C(27)H(48)N(8)O(9)	S6_R2
GFCGLSQPK#Carbamidomethyl:3	sp|P80025|PERL_BOVIN Lactoperoxidase OS=Bos taurus GN=LPO PE=1 SV=1	y3 (+1)	C(16)H(29)N(5)O(5)	S6_R2
GFCGLSQPK#Carbamidomethyl:3	sp|P80025|PERL_BOVIN Lactoperoxidase OS=Bos taurus GN=LPO PE=1 SV=1	y2 (+1)	C(11)H(21)N(3)O(3)	S6_R2
GFCGLSQPK#Carbamidomethyl:3	sp|P80025|PERL_BOVIN Lactoperoxidase OS=Bos taurus GN=LPO PE=1 SV=1	y5 (+1)	C(25)H(45)N(7)O(8)	S6_R2
GFCGLSQPK#Carbamidomethyl:3	sp|P80025|PERL_BOVIN Lactoperoxidase OS=Bos taurus GN=LPO PE=1 SV=1	y4 (+1)	C(19)H(34)N(6)O(7)	S6_R2
GFCGLSQPK#Carbamidomethyl:3	sp|P80025|PERL_BOVIN Lactoperoxidase OS=Bos taurus GN=LPO PE=1 SV=1	y6 (+1)	C(27)H(48)N(8)O(9)	S6_R3
GFCGLSQPK#Carbamidomethyl:3	sp|P80025|PERL_BOVIN Lactoperoxidase OS=Bos taurus GN=LPO PE=1 SV=1	y3 (+1)	C(16)H(29)N(5)O(5)	S6_R3
GFCGLSQPK#Carbamidomethyl:3	sp|P80025|PERL_BOVIN Lactoperoxidase OS=Bos taurus GN=LPO PE=1 SV=1	y2 (+1)	C(11)H(21)N(3)O(3)	S6_R3
GFCGLSQPK#Carbamidomethyl:3	sp|P80025|PERL_BOVIN Lactoperoxidase OS=Bos taurus GN=LPO PE=1 SV=1	y5 (+1)	C(25)H(45)N(7)O(8)	S6_R3
GFCGLSQPK#Carbamidomethyl:3	sp|P80025|PERL_BOVIN Lactoperoxidase OS=Bos taurus GN=LPO PE=1 SV=1	y4 (+1)	C(19)H(34)N(6)O(7)	S6_R3
GFCGLSQPK#Carbamidomethyl:3	sp|P80025|PERL_BOVIN Lactoperoxidase OS=Bos taurus GN=LPO PE=1 SV=1	y6 (+1)	C(27)H(48)N(8)O(9)	S7_R1
GFCGLSQPK#Carbamidomethyl:3	sp|P80025|PERL_BOVIN Lactoperoxidase OS=Bos taurus GN=LPO PE=1 SV=1	y3 (+1)	C(16)H(29)N(5)O(5)	S7_R1
GFCGLSQPK#Carbamidomethyl:3	sp|P80025|PERL_BOVIN Lactoperoxidase OS=Bos taurus GN=LPO PE=1 SV=1	y2 (+1)	C(11)H(21)N(3)O(3)	S7_R1
GFCGLSQPK#Carbamidomethyl:3	sp|P80025|PERL_BOVIN Lactoperoxidase OS=Bos taurus GN=LPO PE=1 SV=1	y5 (+1)	C(25)H(45)N(7)O(8)	S7_R1
GFCGLSQPK#Carbamidomethyl:3	sp|P80025|PERL_BOVIN Lactoperoxidase OS=Bos taurus GN=LPO PE=1 SV=1	y4 (+1)	C(19)H(34)N(6)O(7)	S7_R1
GFCGLSQPK#Carbamidomethyl:3	sp|P80025|PERL_BOVIN Lactoperoxidase OS=Bos taurus GN=LPO PE=1 SV=1	y6 (+1)	C(27)H(48)N(8)O(9)	S7_R2
GFCGLSQPK#Carbamidomethyl:3	sp|P80025|PERL_BOVIN Lactoperoxidase OS=Bos taurus GN=LPO PE=1 SV=1	y3 (+1)	C(16)H(29)N(5)O(5)	S7_R2
GFCGLSQPK#Carbamidomethyl:3	sp|P80025|PERL_BOVIN Lactoperoxidase OS=Bos taurus GN=LPO PE=1 SV=1	y2 (+1)	C(11)H(21)N(3)O(3)	S7_R2
GFCGLSQPK#Carbamidomethyl:3	sp|P80025|PERL_BOVIN Lactoperoxidase OS=Bos taurus GN=LPO PE=1 SV=1	y5 (+1)	C(25)H(45)N(7)O(8)	S7_R2
GFCGLSQPK#Carbamidomethyl:3	sp|P80025|PERL_BOVIN Lactoperoxidase OS=Bos taurus GN=LPO PE=1 SV=1	y4 (+1)	C(19)H(34)N(6)O(7)	S7_R2
GFCGLSQPK#Carbamidomethyl:3	sp|P80025|PERL_BOVIN Lactoperoxidase OS=Bos taurus GN=LPO PE=1 SV=1	y6 (+1)	C(27)H(48)N(8)O(9)	S7_R3
GFCGLSQPK#Carbamidomethyl:3	sp|P80025|PERL_BOVIN Lactoperoxidase OS=Bos taurus GN=LPO PE=1 SV=1	y3 (+1)	C(16)H(29)N(5)O(5)	S7_R3
GFCGLSQPK#Carbamidomethyl:3	sp|P80025|PERL_BOVIN Lactoperoxidase OS=Bos taurus GN=LPO PE=1 SV=1	y2 (+1)	C(11)H(21)N(3)O(3)	S7_R3
GFCGLSQPK#Carbamidomethyl:3	sp|P80025|PERL_BOVIN Lactoperoxidase OS=Bos taurus GN=LPO PE=1 SV=1	y5 (+1)	C(25)H(45)N(7)O(8)	S7_R3
GFCGLSQPK#Carbamidomethyl:3	sp|P80025|PERL_BOVIN Lactoperoxidase OS=Bos taurus GN=LPO PE=1 SV=1	y4 (+1)	C(19)H(34)N(6)O(7)	S7_R3
GFCGLSQPK#Carbamidomethyl:3	sp|P80025|PERL_BOVIN Lactoperoxidase OS=Bos taurus GN=LPO PE=1 SV=1	y6 (+1)	C(27)H(48)N(8)O(9)	S8_R1
GFCGLSQPK#Carbamidomethyl:3	sp|P80025|PERL_BOVIN Lactoperoxidase OS=Bos taurus GN=LPO PE=1 SV=1	y3 (+1)	C(16)H(29)N(5)O(5)	S8_R1
GFCGLSQPK#Carbamidomethyl:3	sp|P80025|PERL_BOVIN Lactoperoxidase OS=Bos taurus GN=LPO PE=1 SV=1	y2 (+1)	C(11)H(21)N(3)O(3)	S8_R1
GFCGLSQPK#Carbamidomethyl:3	sp|P80025|PERL_BOVIN Lactoperoxidase OS=Bos taurus GN=LPO PE=1 SV=1	y5 (+1)	C(25)H(45)N(7)O(8)	S8_R1
GFCGLSQPK#Carbamidomethyl:3	sp|P80025|PERL_BOVIN Lactoperoxidase OS=Bos taurus GN=LPO PE=1 SV=1	y4 (+1)	C(19)H(34)N(6)O(7)	S8_R1
GFCGLSQPK#Carbamidomethyl:3	sp|P80025|PERL_BOVIN Lactoperoxidase OS=Bos taurus GN=LPO PE=1 SV=1	y6 (+1)	C(27)H(48)N(8)O(9)	S8_R2
GFCGLSQPK#Carbamidomethyl:3	sp|P80025|PERL_BOVIN Lactoperoxidase OS=Bos taurus GN=LPO PE=1 SV=1	y3 (+1)	C(16)H(29)N(5)O(5)	S8_R2
GFCGLSQPK#Carbamidomethyl:3	sp|P80025|PERL_BOVIN Lactoperoxidase OS=Bos taurus GN=LPO PE=1 SV=1	y2 (+1)	C(11)H(21)N(3)O(3)	S8_R2
GFCGLSQPK#Carbamidomethyl:3	sp|P80025|PERL_BOVIN Lactoperoxidase OS=Bos taurus GN=LPO PE=1 SV=1	y5 (+1)	C(25)H(45)N(7)O(8)	S8_R2
GFCGLSQPK#Carbamidomethyl:3	sp|P80025|PERL_BOVIN Lactoperoxidase OS=Bos taurus GN=LPO PE=1 SV=1	y4 (+1)	C(19)H(34)N(6)O(7)	S8_R2
GFCGLSQPK#Carbamidomethyl:3	sp|P80025|PERL_BOVIN Lactoperoxidase OS=Bos taurus GN=LPO PE=1 SV=1	y6 (+1)	C(27)H(48)N(8)O(9)	S8_R3
GFCGLSQPK#Carbamidomethyl:3	sp|P80025|PERL_BOVIN Lactoperoxidase OS=Bos taurus GN=LPO PE=1 SV=1	y3 (+1)	C(16)H(29)N(5)O(5)	S8_R3
GFCGLSQPK#Carbamidomethyl:3	sp|P80025|PERL_BOVIN Lactoperoxidase OS=Bos taurus GN=LPO PE=1 SV=1	y2 (+1)	C(11)H(21)N(3)O(3)	S8_R3
GFCGLSQPK#Carbamidomethyl:3	sp|P80025|PERL_BOVIN Lactoperoxidase OS=Bos taurus GN=LPO PE=1 SV=1	y5 (+1)	C(25)H(45)N(7)O(8)	S8_R3
GFCGLSQPK#Carbamidomethyl:3	sp|P80025|PERL_BOVIN Lactoperoxidase OS=Bos taurus GN=LPO PE=1 SV=1	y4 (+1)	C(19)H(34)N(6)O(7)	S8_R3
ILGAFIQIITFR	sp|P80025|PERL_BOVIN Lactoperoxidase OS=Bos taurus GN=LPO PE=1 SV=1	y3 (+1)	C(19)H(30)N(6)O(5)	S1_R1
ILGAFIQIITFR	sp|P80025|PERL_BOVIN Lactoperoxidase OS=Bos taurus GN=LPO PE=1 SV=1	y3 (+1)	C(19)H(30)N(6)O(5)	S1_R2
ILGAFIQIITFR	sp|P80025|PERL_BOVIN Lactoperoxidase OS=Bos taurus GN=LPO PE=1 SV=1	y3 (+1)	C(19)H(30)N(6)O(5)	S1_R3
ILGAFIQIITFR	sp|P80025|PERL_BOVIN Lactoperoxidase OS=Bos taurus GN=LPO PE=1 SV=1	y3 (+1)	C(19)H(30)N(6)O(5)	S2_R1
ILGAFIQIITFR	sp|P80025|PERL_BOVIN Lactoperoxidase OS=Bos taurus GN=LPO PE=1 SV=1	y3 (+1)	C(19)H(30)N(6)O(5)	S2_R2
ILGAFIQIITFR	sp|P80025|PERL_BOVIN Lactoperoxidase OS=Bos taurus GN=LPO PE=1 SV=1	y3 (+1)	C(19)H(30)N(6)O(5)	S2_R3
ILGAFIQIITFR	sp|P80025|PERL_BOVIN Lactoperoxidase OS=Bos taurus GN=LPO PE=1 SV=1	y7 (+1)	C(42)H(71)N(11)O(10)	S3_R1
ILGAFIQIITFR	sp|P80025|PERL_BOVIN Lactoperoxidase OS=Bos taurus GN=LPO PE=1 SV=1	y10 (+1)	C(56)H(88)N(14)O(13)	S3_R1
ILGAFIQIITFR	sp|P80025|PERL_BOVIN Lactoperoxidase OS=Bos taurus GN=LPO PE=1 SV=1	y3 (+1)	C(19)H(30)N(6)O(5)	S3_R1
ILGAFIQIITFR	sp|P80025|PERL_BOVIN Lactoperoxidase OS=Bos taurus GN=LPO PE=1 SV=1	y3 (+1)	C(19)H(30)N(6)O(5)	S3_R2
ILGAFIQIITFR	sp|P80025|PERL_BOVIN Lactoperoxidase OS=Bos taurus GN=LPO PE=1 SV=1	y3 (+1)	C(19)H(30)N(6)O(5)	S4_R1
ILGAFIQIITFR	sp|P80025|PERL_BOVIN Lactoperoxidase OS=Bos taurus GN=LPO PE=1 SV=1	y3 (+1)	C(19)H(30)N(6)O(5)	S4_R2
ILGAFIQIITFR	sp|P80025|PERL_BOVIN Lactoperoxidase OS=Bos taurus GN=LPO PE=1 SV=1	y3 (+1)	C(19)H(30)N(6)O(5)	S4_R3
ILGAFIQIITFR	sp|P80025|PERL_BOVIN Lactoperoxidase OS=Bos taurus GN=LPO PE=1 SV=1	y7 (+1)	C(42)H(71)N(11)O(10)	S5_R1
ILGAFIQIITFR	sp|P80025|PERL_BOVIN Lactoperoxidase OS=Bos taurus GN=LPO PE=1 SV=1	y10 (+1)	C(56)H(88)N(14)O(13)	S5_R1
ILGAFIQIITFR	sp|P80025|PERL_BOVIN Lactoperoxidase OS=Bos taurus GN=LPO PE=1 SV=1	y3 (+1)	C(19)H(30)N(6)O(5)	S5_R1
ILGAFIQIITFR	sp|P80025|PERL_BOVIN Lactoperoxidase OS=Bos taurus GN=LPO PE=1 SV=1	y7 (+1)	C(42)H(71)N(11)O(10)	S5_R2
ILGAFIQIITFR	sp|P80025|PERL_BOVIN Lactoperoxidase OS=Bos taurus GN=LPO PE=1 SV=1	y10 (+1)	C(56)H(88)N(14)O(13)	S5_R2
ILGAFIQIITFR	sp|P80025|PERL_BOVIN Lactoperoxidase OS=Bos taurus GN=LPO PE=1 SV=1	y3 (+1)	C(19)H(30)N(6)O(5)	S5_R2
ILGAFIQIITFR	sp|P80025|PERL_BOVIN Lactoperoxidase OS=Bos taurus GN=LPO PE=1 SV=1	y7 (+1)	C(42)H(71)N(11)O(10)	S5_R3
ILGAFIQIITFR	sp|P80025|PERL_BOVIN Lactoperoxidase OS=Bos taurus GN=LPO PE=1 SV=1	y10 (+1)	C(56)H(88)N(14)O(13)	S5_R3
ILGAFIQIITFR	sp|P80025|PERL_BOVIN Lactoperoxidase OS=Bos taurus GN=LPO PE=1 SV=1	y3 (+1)	C(19)H(30)N(6)O(5)	S5_R3
ILGAFIQIITFR	sp|P80025|PERL_BOVIN Lactoperoxidase OS=Bos taurus GN=LPO PE=1 SV=1	y7 (+1)	C(42)H(71)N(11)O(10)	S6_R1
ILGAFIQIITFR	sp|P80025|PERL_BOVIN Lactoperoxidase OS=Bos taurus GN=LPO PE=1 SV=1	y10 (+1)	C(56)H(88)N(14)O(13)	S6_R1
ILGAFIQIITFR	sp|P80025|PERL_BOVIN Lactoperoxidase OS=Bos taurus GN=LPO PE=1 SV=1	y3 (+1)	C(19)H(30)N(6)O(5)	S6_R1
ILGAFIQIITFR	sp|P80025|PERL_BOVIN Lactoperoxidase OS=Bos taurus GN=LPO PE=1 SV=1	y7 (+1)	C(42)H(71)N(11)O(10)	S6_R2
ILGAFIQIITFR	sp|P80025|PERL_BOVIN Lactoperoxidase OS=Bos taurus GN=LPO PE=1 SV=1	y10 (+1)	C(56)H(88)N(14)O(13)	S6_R2
ILGAFIQIITFR	sp|P80025|PERL_BOVIN Lactoperoxidase OS=Bos taurus GN=LPO PE=1 SV=1	y3 (+1)	C(19)H(30)N(6)O(5)	S6_R2
ILGAFIQIITFR	sp|P80025|PERL_BOVIN Lactoperoxidase OS=Bos taurus GN=LPO PE=1 SV=1	y7 (+1)	C(42)H(71)N(11)O(10)	S6_R3
ILGAFIQIITFR	sp|P80025|PERL_BOVIN Lactoperoxidase OS=Bos taurus GN=LPO PE=1 SV=1	y10 (+1)	C(56)H(88)N(14)O(13)	S6_R3
ILGAFIQIITFR	sp|P80025|PERL_BOVIN Lactoperoxidase OS=Bos taurus GN=LPO PE=1 SV=1	y3 (+1)	C(19)H(30)N(6)O(5)	S6_R3
ILGAFIQIITFR	sp|P80025|PERL_BOVIN Lactoperoxidase OS=Bos taurus GN=LPO PE=1 SV=1	y7 (+1)	C(42)H(71)N(11)O(10)	S7_R1
ILGAFIQIITFR	sp|P80025|PERL_BOVIN Lactoperoxidase OS=Bos taurus GN=LPO PE=1 SV=1	y10 (+1)	C(56)H(88)N(14)O(13)	S7_R1
ILGAFIQIITFR	sp|P80025|PERL_BOVIN Lactoperoxidase OS=Bos taurus GN=LPO PE=1 SV=1	y3 (+1)	C(19)H(30)N(6)O(5)	S7_R1
ILGAFIQIITFR	sp|P80025|PERL_BOVIN Lactoperoxidase OS=Bos taurus GN=LPO PE=1 SV=1	y7 (+1)	C(42)H(71)N(11)O(10)	S7_R2
ILGAFIQIITFR	sp|P80025|PERL_BOVIN Lactoperoxidase OS=Bos taurus GN=LPO PE=1 SV=1	y10 (+1)	C(56)H(88)N(14)O(13)	S7_R2
ILGAFIQIITFR	sp|P80025|PERL_BOVIN Lactoperoxidase OS=Bos taurus GN=LPO PE=1 SV=1	y3 (+1)	C(19)H(30)N(6)O(5)	S7_R2
ILGAFIQIITFR	sp|P80025|PERL_BOVIN Lactoperoxidase OS=Bos taurus GN=LPO PE=1 SV=1	y7 (+1)	C(42)H(71)N(11)O(10)	S7_R3
ILGAFIQIITFR	sp|P80025|PERL_BOVIN Lactoperoxidase OS=Bos taurus GN=LPO PE=1 SV=1	y10 (+1)	C(56)H(88)N(14)O(13)	S7_R3
ILGAFIQIITFR	sp|P80025|PERL_BOVIN Lactoperoxidase OS=Bos taurus GN=LPO PE=1 SV=1	y3 (+1)	C(19)H(30)N(6)O(5)	S7_R3
ILGAFIQIITFR	sp|P80025|PERL_BOVIN Lactoperoxidase OS=Bos taurus GN=LPO PE=1 SV=1	y7 (+1)	C(42)H(71)N(11)O(10)	S8_R1
ILGAFIQIITFR	sp|P80025|PERL_BOVIN Lactoperoxidase OS=Bos taurus GN=LPO PE=1 SV=1	y10 (+1)	C(56)H(88)N(14)O(13)	S8_R1
ILGAFIQIITFR	sp|P80025|PERL_BOVIN Lactoperoxidase OS=Bos taurus GN=LPO PE=1 SV=1	y3 (+1)	C(19)H(30)N(6)O(5)	S8_R1
ILGAFIQIITFR	sp|P80025|PERL_BOVIN Lactoperoxidase OS=Bos taurus GN=LPO PE=1 SV=1	y7 (+1)	C(42)H(71)N(11)O(10)	S8_R2
ILGAFIQIITFR	sp|P80025|PERL_BOVIN Lactoperoxidase OS=Bos taurus GN=LPO PE=1 SV=1	y10 (+1)	C(56)H(88)N(14)O(13)	S8_R2
ILGAFIQIITFR	sp|P80025|PERL_BOVIN Lactoperoxidase OS=Bos taurus GN=LPO PE=1 SV=1	y3 (+1)	C(19)H(30)N(6)O(5)	S8_R2
ILGAFIQIITFR	sp|P80025|PERL_BOVIN Lactoperoxidase OS=Bos taurus GN=LPO PE=1 SV=1	y7 (+1)	C(42)H(71)N(11)O(10)	S8_R3
ILGAFIQIITFR	sp|P80025|PERL_BOVIN Lactoperoxidase OS=Bos taurus GN=LPO PE=1 SV=1	y10 (+1)	C(56)H(88)N(14)O(13)	S8_R3
ILGAFIQIITFR	sp|P80025|PERL_BOVIN Lactoperoxidase OS=Bos taurus GN=LPO PE=1 SV=1	y3 (+1)	C(19)H(30)N(6)O(5)	S8_R3
KLNPHWNGEK	sp|P80025|PERL_BOVIN Lactoperoxidase OS=Bos taurus GN=LPO PE=1 SV=1	y5 -H2O (+1)	C(28)H(38)N(8)O(8)	S1_R2
KLNPHWNGEK	sp|P80025|PERL_BOVIN Lactoperoxidase OS=Bos taurus GN=LPO PE=1 SV=1	y5 -H2O (+1)	C(28)H(38)N(8)O(8)	S2_R1
KLNPHWNGEK	sp|P80025|PERL_BOVIN Lactoperoxidase OS=Bos taurus GN=LPO PE=1 SV=1	y5 -H2O (+1)	C(28)H(38)N(8)O(8)	S2_R2
KLNPHWNGEK	sp|P80025|PERL_BOVIN Lactoperoxidase OS=Bos taurus GN=LPO PE=1 SV=1	y5 -H2O (+1)	C(28)H(38)N(8)O(8)	S3_R2
KLNPHWNGEK	sp|P80025|PERL_BOVIN Lactoperoxidase OS=Bos taurus GN=LPO PE=1 SV=1	y5 -H2O (+1)	C(28)H(38)N(8)O(8)	S3_R3
KLNPHWNGEK	sp|P80025|PERL_BOVIN Lactoperoxidase OS=Bos taurus GN=LPO PE=1 SV=1	y5 -H2O (+1)	C(28)H(38)N(8)O(8)	S4_R3
KLNPHWNGEK	sp|P80025|PERL_BOVIN Lactoperoxidase OS=Bos taurus GN=LPO PE=1 SV=1	y5 -H2O (+1)	C(28)H(38)N(8)O(8)	S5_R2
KLNPHWNGEK	sp|P80025|PERL_BOVIN Lactoperoxidase OS=Bos taurus GN=LPO PE=1 SV=1	y5 -H2O (+1)	C(28)H(38)N(8)O(8)	S6_R1
KLNPHWNGEK	sp|P80025|PERL_BOVIN Lactoperoxidase OS=Bos taurus GN=LPO PE=1 SV=1	y5 -H2O (+1)	C(28)H(38)N(8)O(8)	S7_R1
KLNPHWNGEK	sp|P80025|PERL_BOVIN Lactoperoxidase OS=Bos taurus GN=LPO PE=1 SV=1	y5 -H2O (+1)	C(28)H(38)N(8)O(8)	S7_R2
IHGFDLAAINLQR	sp|P80025|PERL_BOVIN Lactoperoxidase OS=Bos taurus GN=LPO PE=1 SV=1	b6 (+1)	C(33)H(46)N(8)O(8)	S1_R1
IHGFDLAAINLQR	sp|P80025|PERL_BOVIN Lactoperoxidase OS=Bos taurus GN=LPO PE=1 SV=1	y11 (+1)	C(54)H(88)N(16)O(16)	S1_R1
IHGFDLAAINLQR	sp|P80025|PERL_BOVIN Lactoperoxidase OS=Bos taurus GN=LPO PE=1 SV=1	a6 (+2)	C(32)H(46)N(8)O(7)	S1_R1
IHGFDLAAINLQR	sp|P80025|PERL_BOVIN Lactoperoxidase OS=Bos taurus GN=LPO PE=1 SV=1	y6 (+1)	C(30)H(55)N(11)O(9)	S1_R1
IHGFDLAAINLQR	sp|P80025|PERL_BOVIN Lactoperoxidase OS=Bos taurus GN=LPO PE=1 SV=1	a8 (+1)	C(38)H(56)N(10)O(9)	S1_R1
IHGFDLAAINLQR	sp|P80025|PERL_BOVIN Lactoperoxidase OS=Bos taurus GN=LPO PE=1 SV=1	y7 (+1)	C(33)H(60)N(12)O(10)	S1_R1
IHGFDLAAINLQR	sp|P80025|PERL_BOVIN Lactoperoxidase OS=Bos taurus GN=LPO PE=1 SV=1	b3 (+1)	C(14)H(21)N(5)O(3)	S1_R1
IHGFDLAAINLQR	sp|P80025|PERL_BOVIN Lactoperoxidase OS=Bos taurus GN=LPO PE=1 SV=1	b6 (+2)	C(33)H(46)N(8)O(8)	S1_R1
IHGFDLAAINLQR	sp|P80025|PERL_BOVIN Lactoperoxidase OS=Bos taurus GN=LPO PE=1 SV=1	b3 (+1)	C(14)H(21)N(5)O(3)	S1_R1
IHGFDLAAINLQR	sp|P80025|PERL_BOVIN Lactoperoxidase OS=Bos taurus GN=LPO PE=1 SV=1	b8 (+1)	C(39)H(56)N(10)O(10)	S1_R1
IHGFDLAAINLQR	sp|P80025|PERL_BOVIN Lactoperoxidase OS=Bos taurus GN=LPO PE=1 SV=1	b7 (+1)	C(36)H(51)N(9)O(9)	S1_R1
IHGFDLAAINLQR	sp|P80025|PERL_BOVIN Lactoperoxidase OS=Bos taurus GN=LPO PE=1 SV=1	b5 -H2O (+1)	C(27)H(33)N(7)O(6)	S1_R1
IHGFDLAAINLQR	sp|P80025|PERL_BOVIN Lactoperoxidase OS=Bos taurus GN=LPO PE=1 SV=1	y5 (+1)	C(27)H(50)N(10)O(8)	S1_R1
IHGFDLAAINLQR	sp|P80025|PERL_BOVIN Lactoperoxidase OS=Bos taurus GN=LPO PE=1 SV=1	b6 (+1)	C(33)H(46)N(8)O(8)	S1_R1
IHGFDLAAINLQR	sp|P80025|PERL_BOVIN Lactoperoxidase OS=Bos taurus GN=LPO PE=1 SV=1	y5 (+1)	C(27)H(50)N(10)O(8)	S1_R1
IHGFDLAAINLQR	sp|P80025|PERL_BOVIN Lactoperoxidase OS=Bos taurus GN=LPO PE=1 SV=1	y9 (+1)	C(43)H(76)N(14)O(14)	S1_R1
IHGFDLAAINLQR	sp|P80025|PERL_BOVIN Lactoperoxidase OS=Bos taurus GN=LPO PE=1 SV=1	a5 (+1)	C(26)H(35)N(7)O(6)	S1_R1
IHGFDLAAINLQR	sp|P80025|PERL_BOVIN Lactoperoxidase OS=Bos taurus GN=LPO PE=1 SV=1	y4 (+1)	C(21)H(39)N(9)O(7)	S1_R1
IHGFDLAAINLQR	sp|P80025|PERL_BOVIN Lactoperoxidase OS=Bos taurus GN=LPO PE=1 SV=1	b7 (+2)	C(36)H(51)N(9)O(9)	S1_R1
IHGFDLAAINLQR	sp|P80025|PERL_BOVIN Lactoperoxidase OS=Bos taurus GN=LPO PE=1 SV=1	y2 -NH3 (+1)	C(11)H(19)N(5)O(4)	S1_R1
IHGFDLAAINLQR	sp|P80025|PERL_BOVIN Lactoperoxidase OS=Bos taurus GN=LPO PE=1 SV=1	y8 (+1)	C(39)H(71)N(13)O(11)	S1_R1
IHGFDLAAINLQR	sp|P80025|PERL_BOVIN Lactoperoxidase OS=Bos taurus GN=LPO PE=1 SV=1	y7 (+1)	C(33)H(60)N(12)O(10)	S1_R1
IHGFDLAAINLQR	sp|P80025|PERL_BOVIN Lactoperoxidase OS=Bos taurus GN=LPO PE=1 SV=1	y4 -NH3 (+1)	C(21)H(36)N(8)O(7)	S1_R1
IHGFDLAAINLQR	sp|P80025|PERL_BOVIN Lactoperoxidase OS=Bos taurus GN=LPO PE=1 SV=1	b3 (+1)	C(14)H(21)N(5)O(3)	S1_R1
IHGFDLAAINLQR	sp|P80025|PERL_BOVIN Lactoperoxidase OS=Bos taurus GN=LPO PE=1 SV=1	b5 (+1)	C(27)H(35)N(7)O(7)	S1_R1
IHGFDLAAINLQR	sp|P80025|PERL_BOVIN Lactoperoxidase OS=Bos taurus GN=LPO PE=1 SV=1	b6 (+2)	C(33)H(46)N(8)O(8)	S1_R1
IHGFDLAAINLQR	sp|P80025|PERL_BOVIN Lactoperoxidase OS=Bos taurus GN=LPO PE=1 SV=1	a7 (+2)	C(35)H(51)N(9)O(8)	S1_R1
IHGFDLAAINLQR	sp|P80025|PERL_BOVIN Lactoperoxidase OS=Bos taurus GN=LPO PE=1 SV=1	y2 -NH3 (+1)	C(11)H(19)N(5)O(4)	S1_R1
IHGFDLAAINLQR	sp|P80025|PERL_BOVIN Lactoperoxidase OS=Bos taurus GN=LPO PE=1 SV=1	y6 (+1)	C(30)H(55)N(11)O(9)	S1_R1
IHGFDLAAINLQR	sp|P80025|PERL_BOVIN Lactoperoxidase OS=Bos taurus GN=LPO PE=1 SV=1	y3 (+1)	C(17)H(33)N(7)O(5)	S1_R1
IHGFDLAAINLQR	sp|P80025|PERL_BOVIN Lactoperoxidase OS=Bos taurus GN=LPO PE=1 SV=1	a6 (+1)	C(32)H(46)N(8)O(7)	S1_R1
IHGFDLAAINLQR	sp|P80025|PERL_BOVIN Lactoperoxidase OS=Bos taurus GN=LPO PE=1 SV=1	y2 (+1)	C(11)H(22)N(6)O(4)	S1_R1
IHGFDLAAINLQR	sp|P80025|PERL_BOVIN Lactoperoxidase OS=Bos taurus GN=LPO PE=1 SV=1	a7 (+1)	C(35)H(51)N(9)O(8)	S1_R1
IHGFDLAAINLQR	sp|P80025|PERL_BOVIN Lactoperoxidase OS=Bos taurus GN=LPO PE=1 SV=1	y11 (+1)	C(54)H(88)N(16)O(16)	S1_R2
IHGFDLAAINLQR	sp|P80025|PERL_BOVIN Lactoperoxidase OS=Bos taurus GN=LPO PE=1 SV=1	y8 (+1)	C(39)H(71)N(13)O(11)	S1_R2
IHGFDLAAINLQR	sp|P80025|PERL_BOVIN Lactoperoxidase OS=Bos taurus GN=LPO PE=1 SV=1	y3 (+1)	C(17)H(33)N(7)O(5)	S1_R2
IHGFDLAAINLQR	sp|P80025|PERL_BOVIN Lactoperoxidase OS=Bos taurus GN=LPO PE=1 SV=1	a6 (+2)	C(32)H(46)N(8)O(7)	S1_R2
IHGFDLAAINLQR	sp|P80025|PERL_BOVIN Lactoperoxidase OS=Bos taurus GN=LPO PE=1 SV=1	y6 (+1)	C(30)H(55)N(11)O(9)	S1_R2
IHGFDLAAINLQR	sp|P80025|PERL_BOVIN Lactoperoxidase OS=Bos taurus GN=LPO PE=1 SV=1	a8 (+1)	C(38)H(56)N(10)O(9)	S1_R2
IHGFDLAAINLQR	sp|P80025|PERL_BOVIN Lactoperoxidase OS=Bos taurus GN=LPO PE=1 SV=1	y7 (+1)	C(33)H(60)N(12)O(10)	S1_R2
IHGFDLAAINLQR	sp|P80025|PERL_BOVIN Lactoperoxidase OS=Bos taurus GN=LPO PE=1 SV=1	b3 (+1)	C(14)H(21)N(5)O(3)	S1_R2
IHGFDLAAINLQR	sp|P80025|PERL_BOVIN Lactoperoxidase OS=Bos taurus GN=LPO PE=1 SV=1	b6 (+2)	C(33)H(46)N(8)O(8)	S1_R2
IHGFDLAAINLQR	sp|P80025|PERL_BOVIN Lactoperoxidase OS=Bos taurus GN=LPO PE=1 SV=1	b3 (+1)	C(14)H(21)N(5)O(3)	S1_R2
IHGFDLAAINLQR	sp|P80025|PERL_BOVIN Lactoperoxidase OS=Bos taurus GN=LPO PE=1 SV=1	b8 (+1)	C(39)H(56)N(10)O(10)	S1_R2
IHGFDLAAINLQR	sp|P80025|PERL_BOVIN Lactoperoxidase OS=Bos taurus GN=LPO PE=1 SV=1	b7 (+1)	C(36)H(51)N(9)O(9)	S1_R2
IHGFDLAAINLQR	sp|P80025|PERL_BOVIN Lactoperoxidase OS=Bos taurus GN=LPO PE=1 SV=1	b5 -H2O (+1)	C(27)H(33)N(7)O(6)	S1_R2
IHGFDLAAINLQR	sp|P80025|PERL_BOVIN Lactoperoxidase OS=Bos taurus GN=LPO PE=1 SV=1	y5 (+1)	C(27)H(50)N(10)O(8)	S1_R2
IHGFDLAAINLQR	sp|P80025|PERL_BOVIN Lactoperoxidase OS=Bos taurus GN=LPO PE=1 SV=1	b6 (+1)	C(33)H(46)N(8)O(8)	S1_R2
IHGFDLAAINLQR	sp|P80025|PERL_BOVIN Lactoperoxidase OS=Bos taurus GN=LPO PE=1 SV=1	b5 (+1)	C(27)H(35)N(7)O(7)	S1_R2
IHGFDLAAINLQR	sp|P80025|PERL_BOVIN Lactoperoxidase OS=Bos taurus GN=LPO PE=1 SV=1	y5 (+1)	C(27)H(50)N(10)O(8)	S1_R2
IHGFDLAAINLQR	sp|P80025|PERL_BOVIN Lactoperoxidase OS=Bos taurus GN=LPO PE=1 SV=1	y9 (+1)	C(43)H(76)N(14)O(14)	S1_R2
IHGFDLAAINLQR	sp|P80025|PERL_BOVIN Lactoperoxidase OS=Bos taurus GN=LPO PE=1 SV=1	y4 (+1)	C(21)H(39)N(9)O(7)	S1_R2
IHGFDLAAINLQR	sp|P80025|PERL_BOVIN Lactoperoxidase OS=Bos taurus GN=LPO PE=1 SV=1	b7 (+2)	C(36)H(51)N(9)O(9)	S1_R2
IHGFDLAAINLQR	sp|P80025|PERL_BOVIN Lactoperoxidase OS=Bos taurus GN=LPO PE=1 SV=1	y12 (+2)	C(60)H(95)N(19)O(17)	S1_R2
IHGFDLAAINLQR	sp|P80025|PERL_BOVIN Lactoperoxidase OS=Bos taurus GN=LPO PE=1 SV=1	y12 (+2)	C(60)H(95)N(19)O(17)	S1_R2
IHGFDLAAINLQR	sp|P80025|PERL_BOVIN Lactoperoxidase OS=Bos taurus GN=LPO PE=1 SV=1	y2 -NH3 (+1)	C(11)H(19)N(5)O(4)	S1_R2
IHGFDLAAINLQR	sp|P80025|PERL_BOVIN Lactoperoxidase OS=Bos taurus GN=LPO PE=1 SV=1	y7 (+1)	C(33)H(60)N(12)O(10)	S1_R2
IHGFDLAAINLQR	sp|P80025|PERL_BOVIN Lactoperoxidase OS=Bos taurus GN=LPO PE=1 SV=1	y4 -NH3 (+1)	C(21)H(36)N(8)O(7)	S1_R2
IHGFDLAAINLQR	sp|P80025|PERL_BOVIN Lactoperoxidase OS=Bos taurus GN=LPO PE=1 SV=1	y9 (+1)	C(43)H(76)N(14)O(14)	S1_R2
IHGFDLAAINLQR	sp|P80025|PERL_BOVIN Lactoperoxidase OS=Bos taurus GN=LPO PE=1 SV=1	b3 (+1)	C(14)H(21)N(5)O(3)	S1_R2
IHGFDLAAINLQR	sp|P80025|PERL_BOVIN Lactoperoxidase OS=Bos taurus GN=LPO PE=1 SV=1	b5 (+1)	C(27)H(35)N(7)O(7)	S1_R2
IHGFDLAAINLQR	sp|P80025|PERL_BOVIN Lactoperoxidase OS=Bos taurus GN=LPO PE=1 SV=1	b6 (+2)	C(33)H(46)N(8)O(8)	S1_R2
IHGFDLAAINLQR	sp|P80025|PERL_BOVIN Lactoperoxidase OS=Bos taurus GN=LPO PE=1 SV=1	a7 (+2)	C(35)H(51)N(9)O(8)	S1_R2
IHGFDLAAINLQR	sp|P80025|PERL_BOVIN Lactoperoxidase OS=Bos taurus GN=LPO PE=1 SV=1	y2 -NH3 (+1)	C(11)H(19)N(5)O(4)	S1_R2
IHGFDLAAINLQR	sp|P80025|PERL_BOVIN Lactoperoxidase OS=Bos taurus GN=LPO PE=1 SV=1	y6 (+1)	C(30)H(55)N(11)O(9)	S1_R2
IHGFDLAAINLQR	sp|P80025|PERL_BOVIN Lactoperoxidase OS=Bos taurus GN=LPO PE=1 SV=1	y3 (+1)	C(17)H(33)N(7)O(5)	S1_R2
IHGFDLAAINLQR	sp|P80025|PERL_BOVIN Lactoperoxidase OS=Bos taurus GN=LPO PE=1 SV=1	a6 (+1)	C(32)H(46)N(8)O(7)	S1_R2
IHGFDLAAINLQR	sp|P80025|PERL_BOVIN Lactoperoxidase OS=Bos taurus GN=LPO PE=1 SV=1	y2 (+1)	C(11)H(22)N(6)O(4)	S1_R2
IHGFDLAAINLQR	sp|P80025|PERL_BOVIN Lactoperoxidase OS=Bos taurus GN=LPO PE=1 SV=1	a7 (+1)	C(35)H(51)N(9)O(8)	S1_R2
IHGFDLAAINLQR	sp|P80025|PERL_BOVIN Lactoperoxidase OS=Bos taurus GN=LPO PE=1 SV=1	b5 (+2)	C(27)H(35)N(7)O(7)	S1_R3
IHGFDLAAINLQR	sp|P80025|PERL_BOVIN Lactoperoxidase OS=Bos taurus GN=LPO PE=1 SV=1	b6 (+1)	C(33)H(46)N(8)O(8)	S1_R3
IHGFDLAAINLQR	sp|P80025|PERL_BOVIN Lactoperoxidase OS=Bos taurus GN=LPO PE=1 SV=1	y11 (+1)	C(54)H(88)N(16)O(16)	S1_R3
IHGFDLAAINLQR	sp|P80025|PERL_BOVIN Lactoperoxidase OS=Bos taurus GN=LPO PE=1 SV=1	y8 (+1)	C(39)H(71)N(13)O(11)	S1_R3
IHGFDLAAINLQR	sp|P80025|PERL_BOVIN Lactoperoxidase OS=Bos taurus GN=LPO PE=1 SV=1	a6 (+2)	C(32)H(46)N(8)O(7)	S1_R3
IHGFDLAAINLQR	sp|P80025|PERL_BOVIN Lactoperoxidase OS=Bos taurus GN=LPO PE=1 SV=1	y6 (+1)	C(30)H(55)N(11)O(9)	S1_R3
IHGFDLAAINLQR	sp|P80025|PERL_BOVIN Lactoperoxidase OS=Bos taurus GN=LPO PE=1 SV=1	y7 (+1)	C(33)H(60)N(12)O(10)	S1_R3
IHGFDLAAINLQR	sp|P80025|PERL_BOVIN Lactoperoxidase OS=Bos taurus GN=LPO PE=1 SV=1	b3 (+1)	C(14)H(21)N(5)O(3)	S1_R3
IHGFDLAAINLQR	sp|P80025|PERL_BOVIN Lactoperoxidase OS=Bos taurus GN=LPO PE=1 SV=1	b6 (+2)	C(33)H(46)N(8)O(8)	S1_R3
IHGFDLAAINLQR	sp|P80025|PERL_BOVIN Lactoperoxidase OS=Bos taurus GN=LPO PE=1 SV=1	b3 (+1)	C(14)H(21)N(5)O(3)	S1_R3
IHGFDLAAINLQR	sp|P80025|PERL_BOVIN Lactoperoxidase OS=Bos taurus GN=LPO PE=1 SV=1	b8 (+1)	C(39)H(56)N(10)O(10)	S1_R3
IHGFDLAAINLQR	sp|P80025|PERL_BOVIN Lactoperoxidase OS=Bos taurus GN=LPO PE=1 SV=1	b7 (+1)	C(36)H(51)N(9)O(9)	S1_R3
IHGFDLAAINLQR	sp|P80025|PERL_BOVIN Lactoperoxidase OS=Bos taurus GN=LPO PE=1 SV=1	b5 -H2O (+1)	C(27)H(33)N(7)O(6)	S1_R3
IHGFDLAAINLQR	sp|P80025|PERL_BOVIN Lactoperoxidase OS=Bos taurus GN=LPO PE=1 SV=1	y5 (+1)	C(27)H(50)N(10)O(8)	S1_R3
IHGFDLAAINLQR	sp|P80025|PERL_BOVIN Lactoperoxidase OS=Bos taurus GN=LPO PE=1 SV=1	b6 (+1)	C(33)H(46)N(8)O(8)	S1_R3
IHGFDLAAINLQR	sp|P80025|PERL_BOVIN Lactoperoxidase OS=Bos taurus GN=LPO PE=1 SV=1	b6 (+1)	C(33)H(46)N(8)O(8)	S1_R3
IHGFDLAAINLQR	sp|P80025|PERL_BOVIN Lactoperoxidase OS=Bos taurus GN=LPO PE=1 SV=1	b5 (+1)	C(27)H(35)N(7)O(7)	S1_R3
IHGFDLAAINLQR	sp|P80025|PERL_BOVIN Lactoperoxidase OS=Bos taurus GN=LPO PE=1 SV=1	y5 (+1)	C(27)H(50)N(10)O(8)	S1_R3
IHGFDLAAINLQR	sp|P80025|PERL_BOVIN Lactoperoxidase OS=Bos taurus GN=LPO PE=1 SV=1	y9 (+1)	C(43)H(76)N(14)O(14)	S1_R3
IHGFDLAAINLQR	sp|P80025|PERL_BOVIN Lactoperoxidase OS=Bos taurus GN=LPO PE=1 SV=1	a5 (+1)	C(26)H(35)N(7)O(6)	S1_R3
IHGFDLAAINLQR	sp|P80025|PERL_BOVIN Lactoperoxidase OS=Bos taurus GN=LPO PE=1 SV=1	y4 (+1)	C(21)H(39)N(9)O(7)	S1_R3
IHGFDLAAINLQR	sp|P80025|PERL_BOVIN Lactoperoxidase OS=Bos taurus GN=LPO PE=1 SV=1	y12 (+2)	C(60)H(95)N(19)O(17)	S1_R3
IHGFDLAAINLQR	sp|P80025|PERL_BOVIN Lactoperoxidase OS=Bos taurus GN=LPO PE=1 SV=1	y2 -NH3 (+1)	C(11)H(19)N(5)O(4)	S1_R3
IHGFDLAAINLQR	sp|P80025|PERL_BOVIN Lactoperoxidase OS=Bos taurus GN=LPO PE=1 SV=1	y4 -NH3 (+1)	C(21)H(36)N(8)O(7)	S1_R3
IHGFDLAAINLQR	sp|P80025|PERL_BOVIN Lactoperoxidase OS=Bos taurus GN=LPO PE=1 SV=1	y9 (+1)	C(43)H(76)N(14)O(14)	S1_R3
IHGFDLAAINLQR	sp|P80025|PERL_BOVIN Lactoperoxidase OS=Bos taurus GN=LPO PE=1 SV=1	b3 (+1)	C(14)H(21)N(5)O(3)	S1_R3
IHGFDLAAINLQR	sp|P80025|PERL_BOVIN Lactoperoxidase OS=Bos taurus GN=LPO PE=1 SV=1	b5 (+1)	C(27)H(35)N(7)O(7)	S1_R3
IHGFDLAAINLQR	sp|P80025|PERL_BOVIN Lactoperoxidase OS=Bos taurus GN=LPO PE=1 SV=1	a7 (+2)	C(35)H(51)N(9)O(8)	S1_R3
IHGFDLAAINLQR	sp|P80025|PERL_BOVIN Lactoperoxidase OS=Bos taurus GN=LPO PE=1 SV=1	y2 -NH3 (+1)	C(11)H(19)N(5)O(4)	S1_R3
IHGFDLAAINLQR	sp|P80025|PERL_BOVIN Lactoperoxidase OS=Bos taurus GN=LPO PE=1 SV=1	y6 (+1)	C(30)H(55)N(11)O(9)	S1_R3
IHGFDLAAINLQR	sp|P80025|PERL_BOVIN Lactoperoxidase OS=Bos taurus GN=LPO PE=1 SV=1	y3 (+1)	C(17)H(33)N(7)O(5)	S1_R3
IHGFDLAAINLQR	sp|P80025|PERL_BOVIN Lactoperoxidase OS=Bos taurus GN=LPO PE=1 SV=1	a6 (+1)	C(32)H(46)N(8)O(7)	S1_R3
IHGFDLAAINLQR	sp|P80025|PERL_BOVIN Lactoperoxidase OS=Bos taurus GN=LPO PE=1 SV=1	y2 (+1)	C(11)H(22)N(6)O(4)	S1_R3
IHGFDLAAINLQR	sp|P80025|PERL_BOVIN Lactoperoxidase OS=Bos taurus GN=LPO PE=1 SV=1	a7 (+1)	C(35)H(51)N(9)O(8)	S1_R3
IHGFDLAAINLQR	sp|P80025|PERL_BOVIN Lactoperoxidase OS=Bos taurus GN=LPO PE=1 SV=1	y6 (+1)	C(30)H(55)N(11)O(9)	S2_R1
IHGFDLAAINLQR	sp|P80025|PERL_BOVIN Lactoperoxidase OS=Bos taurus GN=LPO PE=1 SV=1	b6 (+1)	C(33)H(46)N(8)O(8)	S2_R1
IHGFDLAAINLQR	sp|P80025|PERL_BOVIN Lactoperoxidase OS=Bos taurus GN=LPO PE=1 SV=1	y11 (+1)	C(54)H(88)N(16)O(16)	S2_R1
IHGFDLAAINLQR	sp|P80025|PERL_BOVIN Lactoperoxidase OS=Bos taurus GN=LPO PE=1 SV=1	y8 (+1)	C(39)H(71)N(13)O(11)	S2_R1
IHGFDLAAINLQR	sp|P80025|PERL_BOVIN Lactoperoxidase OS=Bos taurus GN=LPO PE=1 SV=1	a6 (+2)	C(32)H(46)N(8)O(7)	S2_R1
IHGFDLAAINLQR	sp|P80025|PERL_BOVIN Lactoperoxidase OS=Bos taurus GN=LPO PE=1 SV=1	y6 (+1)	C(30)H(55)N(11)O(9)	S2_R1
IHGFDLAAINLQR	sp|P80025|PERL_BOVIN Lactoperoxidase OS=Bos taurus GN=LPO PE=1 SV=1	a8 (+1)	C(38)H(56)N(10)O(9)	S2_R1
IHGFDLAAINLQR	sp|P80025|PERL_BOVIN Lactoperoxidase OS=Bos taurus GN=LPO PE=1 SV=1	y7 (+1)	C(33)H(60)N(12)O(10)	S2_R1
IHGFDLAAINLQR	sp|P80025|PERL_BOVIN Lactoperoxidase OS=Bos taurus GN=LPO PE=1 SV=1	b3 (+1)	C(14)H(21)N(5)O(3)	S2_R1
IHGFDLAAINLQR	sp|P80025|PERL_BOVIN Lactoperoxidase OS=Bos taurus GN=LPO PE=1 SV=1	b6 (+2)	C(33)H(46)N(8)O(8)	S2_R1
IHGFDLAAINLQR	sp|P80025|PERL_BOVIN Lactoperoxidase OS=Bos taurus GN=LPO PE=1 SV=1	b3 (+1)	C(14)H(21)N(5)O(3)	S2_R1
IHGFDLAAINLQR	sp|P80025|PERL_BOVIN Lactoperoxidase OS=Bos taurus GN=LPO PE=1 SV=1	b8 (+1)	C(39)H(56)N(10)O(10)	S2_R1
IHGFDLAAINLQR	sp|P80025|PERL_BOVIN Lactoperoxidase OS=Bos taurus GN=LPO PE=1 SV=1	b7 (+1)	C(36)H(51)N(9)O(9)	S2_R1
IHGFDLAAINLQR	sp|P80025|PERL_BOVIN Lactoperoxidase OS=Bos taurus GN=LPO PE=1 SV=1	b5 -H2O (+1)	C(27)H(33)N(7)O(6)	S2_R1
IHGFDLAAINLQR	sp|P80025|PERL_BOVIN Lactoperoxidase OS=Bos taurus GN=LPO PE=1 SV=1	b6 (+1)	C(33)H(46)N(8)O(8)	S2_R1
IHGFDLAAINLQR	sp|P80025|PERL_BOVIN Lactoperoxidase OS=Bos taurus GN=LPO PE=1 SV=1	y5 (+1)	C(27)H(50)N(10)O(8)	S2_R1
IHGFDLAAINLQR	sp|P80025|PERL_BOVIN Lactoperoxidase OS=Bos taurus GN=LPO PE=1 SV=1	y9 (+1)	C(43)H(76)N(14)O(14)	S2_R1
IHGFDLAAINLQR	sp|P80025|PERL_BOVIN Lactoperoxidase OS=Bos taurus GN=LPO PE=1 SV=1	y4 (+1)	C(21)H(39)N(9)O(7)	S2_R1
IHGFDLAAINLQR	sp|P80025|PERL_BOVIN Lactoperoxidase OS=Bos taurus GN=LPO PE=1 SV=1	b7 (+2)	C(36)H(51)N(9)O(9)	S2_R1
IHGFDLAAINLQR	sp|P80025|PERL_BOVIN Lactoperoxidase OS=Bos taurus GN=LPO PE=1 SV=1	y12 (+2)	C(60)H(95)N(19)O(17)	S2_R1
IHGFDLAAINLQR	sp|P80025|PERL_BOVIN Lactoperoxidase OS=Bos taurus GN=LPO PE=1 SV=1	y12 (+2)	C(60)H(95)N(19)O(17)	S2_R1
IHGFDLAAINLQR	sp|P80025|PERL_BOVIN Lactoperoxidase OS=Bos taurus GN=LPO PE=1 SV=1	y2 -NH3 (+1)	C(11)H(19)N(5)O(4)	S2_R1
IHGFDLAAINLQR	sp|P80025|PERL_BOVIN Lactoperoxidase OS=Bos taurus GN=LPO PE=1 SV=1	y4 (+1)	C(21)H(39)N(9)O(7)	S2_R1
IHGFDLAAINLQR	sp|P80025|PERL_BOVIN Lactoperoxidase OS=Bos taurus GN=LPO PE=1 SV=1	y4 -NH3 (+1)	C(21)H(36)N(8)O(7)	S2_R1
IHGFDLAAINLQR	sp|P80025|PERL_BOVIN Lactoperoxidase OS=Bos taurus GN=LPO PE=1 SV=1	b3 (+1)	C(14)H(21)N(5)O(3)	S2_R1
IHGFDLAAINLQR	sp|P80025|PERL_BOVIN Lactoperoxidase OS=Bos taurus GN=LPO PE=1 SV=1	b5 (+1)	C(27)H(35)N(7)O(7)	S2_R1
IHGFDLAAINLQR	sp|P80025|PERL_BOVIN Lactoperoxidase OS=Bos taurus GN=LPO PE=1 SV=1	b6 (+2)	C(33)H(46)N(8)O(8)	S2_R1
IHGFDLAAINLQR	sp|P80025|PERL_BOVIN Lactoperoxidase OS=Bos taurus GN=LPO PE=1 SV=1	a7 (+2)	C(35)H(51)N(9)O(8)	S2_R1
IHGFDLAAINLQR	sp|P80025|PERL_BOVIN Lactoperoxidase OS=Bos taurus GN=LPO PE=1 SV=1	y2 -NH3 (+1)	C(11)H(19)N(5)O(4)	S2_R1
IHGFDLAAINLQR	sp|P80025|PERL_BOVIN Lactoperoxidase OS=Bos taurus GN=LPO PE=1 SV=1	y6 (+1)	C(30)H(55)N(11)O(9)	S2_R1
IHGFDLAAINLQR	sp|P80025|PERL_BOVIN Lactoperoxidase OS=Bos taurus GN=LPO PE=1 SV=1	y6 -NH3 (+1)	C(30)H(52)N(10)O(9)	S2_R1
IHGFDLAAINLQR	sp|P80025|PERL_BOVIN Lactoperoxidase OS=Bos taurus GN=LPO PE=1 SV=1	y3 (+1)	C(17)H(33)N(7)O(5)	S2_R1
IHGFDLAAINLQR	sp|P80025|PERL_BOVIN Lactoperoxidase OS=Bos taurus GN=LPO PE=1 SV=1	a6 (+1)	C(32)H(46)N(8)O(7)	S2_R1
IHGFDLAAINLQR	sp|P80025|PERL_BOVIN Lactoperoxidase OS=Bos taurus GN=LPO PE=1 SV=1	y2 (+1)	C(11)H(22)N(6)O(4)	S2_R1
IHGFDLAAINLQR	sp|P80025|PERL_BOVIN Lactoperoxidase OS=Bos taurus GN=LPO PE=1 SV=1	a7 (+1)	C(35)H(51)N(9)O(8)	S2_R1
IHGFDLAAINLQR	sp|P80025|PERL_BOVIN Lactoperoxidase OS=Bos taurus GN=LPO PE=1 SV=1	b6 (+1)	C(33)H(46)N(8)O(8)	S2_R2
IHGFDLAAINLQR	sp|P80025|PERL_BOVIN Lactoperoxidase OS=Bos taurus GN=LPO PE=1 SV=1	y11 (+1)	C(54)H(88)N(16)O(16)	S2_R2
IHGFDLAAINLQR	sp|P80025|PERL_BOVIN Lactoperoxidase OS=Bos taurus GN=LPO PE=1 SV=1	y3 (+1)	C(17)H(33)N(7)O(5)	S2_R2
IHGFDLAAINLQR	sp|P80025|PERL_BOVIN Lactoperoxidase OS=Bos taurus GN=LPO PE=1 SV=1	a6 (+2)	C(32)H(46)N(8)O(7)	S2_R2
IHGFDLAAINLQR	sp|P80025|PERL_BOVIN Lactoperoxidase OS=Bos taurus GN=LPO PE=1 SV=1	y6 (+1)	C(30)H(55)N(11)O(9)	S2_R2
IHGFDLAAINLQR	sp|P80025|PERL_BOVIN Lactoperoxidase OS=Bos taurus GN=LPO PE=1 SV=1	a8 (+1)	C(38)H(56)N(10)O(9)	S2_R2
IHGFDLAAINLQR	sp|P80025|PERL_BOVIN Lactoperoxidase OS=Bos taurus GN=LPO PE=1 SV=1	y7 (+1)	C(33)H(60)N(12)O(10)	S2_R2
IHGFDLAAINLQR	sp|P80025|PERL_BOVIN Lactoperoxidase OS=Bos taurus GN=LPO PE=1 SV=1	b3 (+1)	C(14)H(21)N(5)O(3)	S2_R2
IHGFDLAAINLQR	sp|P80025|PERL_BOVIN Lactoperoxidase OS=Bos taurus GN=LPO PE=1 SV=1	b6 (+2)	C(33)H(46)N(8)O(8)	S2_R2
IHGFDLAAINLQR	sp|P80025|PERL_BOVIN Lactoperoxidase OS=Bos taurus GN=LPO PE=1 SV=1	b3 (+1)	C(14)H(21)N(5)O(3)	S2_R2
IHGFDLAAINLQR	sp|P80025|PERL_BOVIN Lactoperoxidase OS=Bos taurus GN=LPO PE=1 SV=1	b8 (+1)	C(39)H(56)N(10)O(10)	S2_R2
IHGFDLAAINLQR	sp|P80025|PERL_BOVIN Lactoperoxidase OS=Bos taurus GN=LPO PE=1 SV=1	b7 (+1)	C(36)H(51)N(9)O(9)	S2_R2
IHGFDLAAINLQR	sp|P80025|PERL_BOVIN Lactoperoxidase OS=Bos taurus GN=LPO PE=1 SV=1	b5 -H2O (+1)	C(27)H(33)N(7)O(6)	S2_R2
IHGFDLAAINLQR	sp|P80025|PERL_BOVIN Lactoperoxidase OS=Bos taurus GN=LPO PE=1 SV=1	b6 (+1)	C(33)H(46)N(8)O(8)	S2_R2
IHGFDLAAINLQR	sp|P80025|PERL_BOVIN Lactoperoxidase OS=Bos taurus GN=LPO PE=1 SV=1	b5 (+1)	C(27)H(35)N(7)O(7)	S2_R2
IHGFDLAAINLQR	sp|P80025|PERL_BOVIN Lactoperoxidase OS=Bos taurus GN=LPO PE=1 SV=1	y5 (+1)	C(27)H(50)N(10)O(8)	S2_R2
IHGFDLAAINLQR	sp|P80025|PERL_BOVIN Lactoperoxidase OS=Bos taurus GN=LPO PE=1 SV=1	y9 (+1)	C(43)H(76)N(14)O(14)	S2_R2
IHGFDLAAINLQR	sp|P80025|PERL_BOVIN Lactoperoxidase OS=Bos taurus GN=LPO PE=1 SV=1	y4 (+1)	C(21)H(39)N(9)O(7)	S2_R2
IHGFDLAAINLQR	sp|P80025|PERL_BOVIN Lactoperoxidase OS=Bos taurus GN=LPO PE=1 SV=1	y12 (+2)	C(60)H(95)N(19)O(17)	S2_R2
IHGFDLAAINLQR	sp|P80025|PERL_BOVIN Lactoperoxidase OS=Bos taurus GN=LPO PE=1 SV=1	y2 -NH3 (+1)	C(11)H(19)N(5)O(4)	S2_R2
IHGFDLAAINLQR	sp|P80025|PERL_BOVIN Lactoperoxidase OS=Bos taurus GN=LPO PE=1 SV=1	y7 (+1)	C(33)H(60)N(12)O(10)	S2_R2
IHGFDLAAINLQR	sp|P80025|PERL_BOVIN Lactoperoxidase OS=Bos taurus GN=LPO PE=1 SV=1	y4 -NH3 (+1)	C(21)H(36)N(8)O(7)	S2_R2
IHGFDLAAINLQR	sp|P80025|PERL_BOVIN Lactoperoxidase OS=Bos taurus GN=LPO PE=1 SV=1	b7 (+1)	C(36)H(51)N(9)O(9)	S2_R2
IHGFDLAAINLQR	sp|P80025|PERL_BOVIN Lactoperoxidase OS=Bos taurus GN=LPO PE=1 SV=1	b3 (+1)	C(14)H(21)N(5)O(3)	S2_R2
IHGFDLAAINLQR	sp|P80025|PERL_BOVIN Lactoperoxidase OS=Bos taurus GN=LPO PE=1 SV=1	b5 (+1)	C(27)H(35)N(7)O(7)	S2_R2
IHGFDLAAINLQR	sp|P80025|PERL_BOVIN Lactoperoxidase OS=Bos taurus GN=LPO PE=1 SV=1	a7 (+2)	C(35)H(51)N(9)O(8)	S2_R2
IHGFDLAAINLQR	sp|P80025|PERL_BOVIN Lactoperoxidase OS=Bos taurus GN=LPO PE=1 SV=1	y2 -NH3 (+1)	C(11)H(19)N(5)O(4)	S2_R2
IHGFDLAAINLQR	sp|P80025|PERL_BOVIN Lactoperoxidase OS=Bos taurus GN=LPO PE=1 SV=1	y6 (+1)	C(30)H(55)N(11)O(9)	S2_R2
IHGFDLAAINLQR	sp|P80025|PERL_BOVIN Lactoperoxidase OS=Bos taurus GN=LPO PE=1 SV=1	y3 (+1)	C(17)H(33)N(7)O(5)	S2_R2
IHGFDLAAINLQR	sp|P80025|PERL_BOVIN Lactoperoxidase OS=Bos taurus GN=LPO PE=1 SV=1	a6 (+1)	C(32)H(46)N(8)O(7)	S2_R2
IHGFDLAAINLQR	sp|P80025|PERL_BOVIN Lactoperoxidase OS=Bos taurus GN=LPO PE=1 SV=1	y2 (+1)	C(11)H(22)N(6)O(4)	S2_R2
IHGFDLAAINLQR	sp|P80025|PERL_BOVIN Lactoperoxidase OS=Bos taurus GN=LPO PE=1 SV=1	y11 (+1)	C(54)H(88)N(16)O(16)	S2_R3
IHGFDLAAINLQR	sp|P80025|PERL_BOVIN Lactoperoxidase OS=Bos taurus GN=LPO PE=1 SV=1	y8 (+1)	C(39)H(71)N(13)O(11)	S2_R3
IHGFDLAAINLQR	sp|P80025|PERL_BOVIN Lactoperoxidase OS=Bos taurus GN=LPO PE=1 SV=1	y3 (+1)	C(17)H(33)N(7)O(5)	S2_R3
IHGFDLAAINLQR	sp|P80025|PERL_BOVIN Lactoperoxidase OS=Bos taurus GN=LPO PE=1 SV=1	a6 (+2)	C(32)H(46)N(8)O(7)	S2_R3
IHGFDLAAINLQR	sp|P80025|PERL_BOVIN Lactoperoxidase OS=Bos taurus GN=LPO PE=1 SV=1	y6 (+1)	C(30)H(55)N(11)O(9)	S2_R3
IHGFDLAAINLQR	sp|P80025|PERL_BOVIN Lactoperoxidase OS=Bos taurus GN=LPO PE=1 SV=1	y7 (+1)	C(33)H(60)N(12)O(10)	S2_R3
IHGFDLAAINLQR	sp|P80025|PERL_BOVIN Lactoperoxidase OS=Bos taurus GN=LPO PE=1 SV=1	b3 (+1)	C(14)H(21)N(5)O(3)	S2_R3
IHGFDLAAINLQR	sp|P80025|PERL_BOVIN Lactoperoxidase OS=Bos taurus GN=LPO PE=1 SV=1	b3 (+1)	C(14)H(21)N(5)O(3)	S2_R3
IHGFDLAAINLQR	sp|P80025|PERL_BOVIN Lactoperoxidase OS=Bos taurus GN=LPO PE=1 SV=1	b8 (+1)	C(39)H(56)N(10)O(10)	S2_R3
IHGFDLAAINLQR	sp|P80025|PERL_BOVIN Lactoperoxidase OS=Bos taurus GN=LPO PE=1 SV=1	b7 (+1)	C(36)H(51)N(9)O(9)	S2_R3
IHGFDLAAINLQR	sp|P80025|PERL_BOVIN Lactoperoxidase OS=Bos taurus GN=LPO PE=1 SV=1	b5 -H2O (+1)	C(27)H(33)N(7)O(6)	S2_R3
IHGFDLAAINLQR	sp|P80025|PERL_BOVIN Lactoperoxidase OS=Bos taurus GN=LPO PE=1 SV=1	b6 (+1)	C(33)H(46)N(8)O(8)	S2_R3
IHGFDLAAINLQR	sp|P80025|PERL_BOVIN Lactoperoxidase OS=Bos taurus GN=LPO PE=1 SV=1	y5 (+1)	C(27)H(50)N(10)O(8)	S2_R3
IHGFDLAAINLQR	sp|P80025|PERL_BOVIN Lactoperoxidase OS=Bos taurus GN=LPO PE=1 SV=1	y9 (+1)	C(43)H(76)N(14)O(14)	S2_R3
IHGFDLAAINLQR	sp|P80025|PERL_BOVIN Lactoperoxidase OS=Bos taurus GN=LPO PE=1 SV=1	y4 (+1)	C(21)H(39)N(9)O(7)	S2_R3
IHGFDLAAINLQR	sp|P80025|PERL_BOVIN Lactoperoxidase OS=Bos taurus GN=LPO PE=1 SV=1	y12 (+2)	C(60)H(95)N(19)O(17)	S2_R3
IHGFDLAAINLQR	sp|P80025|PERL_BOVIN Lactoperoxidase OS=Bos taurus GN=LPO PE=1 SV=1	y2 -NH3 (+1)	C(11)H(19)N(5)O(4)	S2_R3
IHGFDLAAINLQR	sp|P80025|PERL_BOVIN Lactoperoxidase OS=Bos taurus GN=LPO PE=1 SV=1	y8 (+1)	C(39)H(71)N(13)O(11)	S2_R3
IHGFDLAAINLQR	sp|P80025|PERL_BOVIN Lactoperoxidase OS=Bos taurus GN=LPO PE=1 SV=1	y7 (+1)	C(33)H(60)N(12)O(10)	S2_R3
IHGFDLAAINLQR	sp|P80025|PERL_BOVIN Lactoperoxidase OS=Bos taurus GN=LPO PE=1 SV=1	y4 -NH3 (+1)	C(21)H(36)N(8)O(7)	S2_R3
IHGFDLAAINLQR	sp|P80025|PERL_BOVIN Lactoperoxidase OS=Bos taurus GN=LPO PE=1 SV=1	y9 (+1)	C(43)H(76)N(14)O(14)	S2_R3
IHGFDLAAINLQR	sp|P80025|PERL_BOVIN Lactoperoxidase OS=Bos taurus GN=LPO PE=1 SV=1	b3 (+1)	C(14)H(21)N(5)O(3)	S2_R3
IHGFDLAAINLQR	sp|P80025|PERL_BOVIN Lactoperoxidase OS=Bos taurus GN=LPO PE=1 SV=1	b5 (+1)	C(27)H(35)N(7)O(7)	S2_R3
IHGFDLAAINLQR	sp|P80025|PERL_BOVIN Lactoperoxidase OS=Bos taurus GN=LPO PE=1 SV=1	a7 (+2)	C(35)H(51)N(9)O(8)	S2_R3
IHGFDLAAINLQR	sp|P80025|PERL_BOVIN Lactoperoxidase OS=Bos taurus GN=LPO PE=1 SV=1	y2 -NH3 (+1)	C(11)H(19)N(5)O(4)	S2_R3
IHGFDLAAINLQR	sp|P80025|PERL_BOVIN Lactoperoxidase OS=Bos taurus GN=LPO PE=1 SV=1	y6 (+1)	C(30)H(55)N(11)O(9)	S2_R3
IHGFDLAAINLQR	sp|P80025|PERL_BOVIN Lactoperoxidase OS=Bos taurus GN=LPO PE=1 SV=1	y6 -NH3 (+1)	C(30)H(52)N(10)O(9)	S2_R3
IHGFDLAAINLQR	sp|P80025|PERL_BOVIN Lactoperoxidase OS=Bos taurus GN=LPO PE=1 SV=1	y3 (+1)	C(17)H(33)N(7)O(5)	S2_R3
IHGFDLAAINLQR	sp|P80025|PERL_BOVIN Lactoperoxidase OS=Bos taurus GN=LPO PE=1 SV=1	a6 (+1)	C(32)H(46)N(8)O(7)	S2_R3
IHGFDLAAINLQR	sp|P80025|PERL_BOVIN Lactoperoxidase OS=Bos taurus GN=LPO PE=1 SV=1	y2 (+1)	C(11)H(22)N(6)O(4)	S2_R3
IHGFDLAAINLQR	sp|P80025|PERL_BOVIN Lactoperoxidase OS=Bos taurus GN=LPO PE=1 SV=1	a7 (+1)	C(35)H(51)N(9)O(8)	S2_R3
IHGFDLAAINLQR	sp|P80025|PERL_BOVIN Lactoperoxidase OS=Bos taurus GN=LPO PE=1 SV=1	b5 (+2)	C(27)H(35)N(7)O(7)	S3_R1
IHGFDLAAINLQR	sp|P80025|PERL_BOVIN Lactoperoxidase OS=Bos taurus GN=LPO PE=1 SV=1	b6 (+1)	C(33)H(46)N(8)O(8)	S3_R1
IHGFDLAAINLQR	sp|P80025|PERL_BOVIN Lactoperoxidase OS=Bos taurus GN=LPO PE=1 SV=1	y11 (+1)	C(54)H(88)N(16)O(16)	S3_R1
IHGFDLAAINLQR	sp|P80025|PERL_BOVIN Lactoperoxidase OS=Bos taurus GN=LPO PE=1 SV=1	y8 (+1)	C(39)H(71)N(13)O(11)	S3_R1
IHGFDLAAINLQR	sp|P80025|PERL_BOVIN Lactoperoxidase OS=Bos taurus GN=LPO PE=1 SV=1	y3 (+1)	C(17)H(33)N(7)O(5)	S3_R1
IHGFDLAAINLQR	sp|P80025|PERL_BOVIN Lactoperoxidase OS=Bos taurus GN=LPO PE=1 SV=1	a6 (+2)	C(32)H(46)N(8)O(7)	S3_R1
IHGFDLAAINLQR	sp|P80025|PERL_BOVIN Lactoperoxidase OS=Bos taurus GN=LPO PE=1 SV=1	y6 (+1)	C(30)H(55)N(11)O(9)	S3_R1
IHGFDLAAINLQR	sp|P80025|PERL_BOVIN Lactoperoxidase OS=Bos taurus GN=LPO PE=1 SV=1	a8 (+1)	C(38)H(56)N(10)O(9)	S3_R1
IHGFDLAAINLQR	sp|P80025|PERL_BOVIN Lactoperoxidase OS=Bos taurus GN=LPO PE=1 SV=1	y7 (+1)	C(33)H(60)N(12)O(10)	S3_R1
IHGFDLAAINLQR	sp|P80025|PERL_BOVIN Lactoperoxidase OS=Bos taurus GN=LPO PE=1 SV=1	b3 (+1)	C(14)H(21)N(5)O(3)	S3_R1
IHGFDLAAINLQR	sp|P80025|PERL_BOVIN Lactoperoxidase OS=Bos taurus GN=LPO PE=1 SV=1	b6 (+2)	C(33)H(46)N(8)O(8)	S3_R1
IHGFDLAAINLQR	sp|P80025|PERL_BOVIN Lactoperoxidase OS=Bos taurus GN=LPO PE=1 SV=1	b3 (+1)	C(14)H(21)N(5)O(3)	S3_R1
IHGFDLAAINLQR	sp|P80025|PERL_BOVIN Lactoperoxidase OS=Bos taurus GN=LPO PE=1 SV=1	b8 (+1)	C(39)H(56)N(10)O(10)	S3_R1
IHGFDLAAINLQR	sp|P80025|PERL_BOVIN Lactoperoxidase OS=Bos taurus GN=LPO PE=1 SV=1	b7 (+1)	C(36)H(51)N(9)O(9)	S3_R1
IHGFDLAAINLQR	sp|P80025|PERL_BOVIN Lactoperoxidase OS=Bos taurus GN=LPO PE=1 SV=1	b5 -H2O (+1)	C(27)H(33)N(7)O(6)	S3_R1
IHGFDLAAINLQR	sp|P80025|PERL_BOVIN Lactoperoxidase OS=Bos taurus GN=LPO PE=1 SV=1	b6 (+1)	C(33)H(46)N(8)O(8)	S3_R1
IHGFDLAAINLQR	sp|P80025|PERL_BOVIN Lactoperoxidase OS=Bos taurus GN=LPO PE=1 SV=1	b5 (+1)	C(27)H(35)N(7)O(7)	S3_R1
IHGFDLAAINLQR	sp|P80025|PERL_BOVIN Lactoperoxidase OS=Bos taurus GN=LPO PE=1 SV=1	y5 (+1)	C(27)H(50)N(10)O(8)	S3_R1
IHGFDLAAINLQR	sp|P80025|PERL_BOVIN Lactoperoxidase OS=Bos taurus GN=LPO PE=1 SV=1	y9 (+1)	C(43)H(76)N(14)O(14)	S3_R1
IHGFDLAAINLQR	sp|P80025|PERL_BOVIN Lactoperoxidase OS=Bos taurus GN=LPO PE=1 SV=1	a5 (+1)	C(26)H(35)N(7)O(6)	S3_R1
IHGFDLAAINLQR	sp|P80025|PERL_BOVIN Lactoperoxidase OS=Bos taurus GN=LPO PE=1 SV=1	y4 (+1)	C(21)H(39)N(9)O(7)	S3_R1
IHGFDLAAINLQR	sp|P80025|PERL_BOVIN Lactoperoxidase OS=Bos taurus GN=LPO PE=1 SV=1	b7 (+2)	C(36)H(51)N(9)O(9)	S3_R1
IHGFDLAAINLQR	sp|P80025|PERL_BOVIN Lactoperoxidase OS=Bos taurus GN=LPO PE=1 SV=1	y12 (+2)	C(60)H(95)N(19)O(17)	S3_R1
IHGFDLAAINLQR	sp|P80025|PERL_BOVIN Lactoperoxidase OS=Bos taurus GN=LPO PE=1 SV=1	y2 -NH3 (+1)	C(11)H(19)N(5)O(4)	S3_R1
IHGFDLAAINLQR	sp|P80025|PERL_BOVIN Lactoperoxidase OS=Bos taurus GN=LPO PE=1 SV=1	y7 (+1)	C(33)H(60)N(12)O(10)	S3_R1
IHGFDLAAINLQR	sp|P80025|PERL_BOVIN Lactoperoxidase OS=Bos taurus GN=LPO PE=1 SV=1	y4 -NH3 (+1)	C(21)H(36)N(8)O(7)	S3_R1
IHGFDLAAINLQR	sp|P80025|PERL_BOVIN Lactoperoxidase OS=Bos taurus GN=LPO PE=1 SV=1	b7 (+1)	C(36)H(51)N(9)O(9)	S3_R1
IHGFDLAAINLQR	sp|P80025|PERL_BOVIN Lactoperoxidase OS=Bos taurus GN=LPO PE=1 SV=1	y9 (+1)	C(43)H(76)N(14)O(14)	S3_R1
IHGFDLAAINLQR	sp|P80025|PERL_BOVIN Lactoperoxidase OS=Bos taurus GN=LPO PE=1 SV=1	b3 (+1)	C(14)H(21)N(5)O(3)	S3_R1
IHGFDLAAINLQR	sp|P80025|PERL_BOVIN Lactoperoxidase OS=Bos taurus GN=LPO PE=1 SV=1	b5 (+1)	C(27)H(35)N(7)O(7)	S3_R1
IHGFDLAAINLQR	sp|P80025|PERL_BOVIN Lactoperoxidase OS=Bos taurus GN=LPO PE=1 SV=1	b6 (+2)	C(33)H(46)N(8)O(8)	S3_R1
IHGFDLAAINLQR	sp|P80025|PERL_BOVIN Lactoperoxidase OS=Bos taurus GN=LPO PE=1 SV=1	a7 (+2)	C(35)H(51)N(9)O(8)	S3_R1
IHGFDLAAINLQR	sp|P80025|PERL_BOVIN Lactoperoxidase OS=Bos taurus GN=LPO PE=1 SV=1	y2 -NH3 (+1)	C(11)H(19)N(5)O(4)	S3_R1
IHGFDLAAINLQR	sp|P80025|PERL_BOVIN Lactoperoxidase OS=Bos taurus GN=LPO PE=1 SV=1	y6 (+1)	C(30)H(55)N(11)O(9)	S3_R1
IHGFDLAAINLQR	sp|P80025|PERL_BOVIN Lactoperoxidase OS=Bos taurus GN=LPO PE=1 SV=1	y3 (+1)	C(17)H(33)N(7)O(5)	S3_R1
IHGFDLAAINLQR	sp|P80025|PERL_BOVIN Lactoperoxidase OS=Bos taurus GN=LPO PE=1 SV=1	a6 (+1)	C(32)H(46)N(8)O(7)	S3_R1
IHGFDLAAINLQR	sp|P80025|PERL_BOVIN Lactoperoxidase OS=Bos taurus GN=LPO PE=1 SV=1	y2 (+1)	C(11)H(22)N(6)O(4)	S3_R1
IHGFDLAAINLQR	sp|P80025|PERL_BOVIN Lactoperoxidase OS=Bos taurus GN=LPO PE=1 SV=1	a7 (+1)	C(35)H(51)N(9)O(8)	S3_R1
IHGFDLAAINLQR	sp|P80025|PERL_BOVIN Lactoperoxidase OS=Bos taurus GN=LPO PE=1 SV=1	y6 (+1)	C(30)H(55)N(11)O(9)	S3_R2
IHGFDLAAINLQR	sp|P80025|PERL_BOVIN Lactoperoxidase OS=Bos taurus GN=LPO PE=1 SV=1	b5 (+2)	C(27)H(35)N(7)O(7)	S3_R2
IHGFDLAAINLQR	sp|P80025|PERL_BOVIN Lactoperoxidase OS=Bos taurus GN=LPO PE=1 SV=1	b6 (+1)	C(33)H(46)N(8)O(8)	S3_R2
IHGFDLAAINLQR	sp|P80025|PERL_BOVIN Lactoperoxidase OS=Bos taurus GN=LPO PE=1 SV=1	y11 (+1)	C(54)H(88)N(16)O(16)	S3_R2
IHGFDLAAINLQR	sp|P80025|PERL_BOVIN Lactoperoxidase OS=Bos taurus GN=LPO PE=1 SV=1	y8 (+1)	C(39)H(71)N(13)O(11)	S3_R2
IHGFDLAAINLQR	sp|P80025|PERL_BOVIN Lactoperoxidase OS=Bos taurus GN=LPO PE=1 SV=1	a6 (+2)	C(32)H(46)N(8)O(7)	S3_R2
IHGFDLAAINLQR	sp|P80025|PERL_BOVIN Lactoperoxidase OS=Bos taurus GN=LPO PE=1 SV=1	y6 (+1)	C(30)H(55)N(11)O(9)	S3_R2
IHGFDLAAINLQR	sp|P80025|PERL_BOVIN Lactoperoxidase OS=Bos taurus GN=LPO PE=1 SV=1	a8 (+1)	C(38)H(56)N(10)O(9)	S3_R2
IHGFDLAAINLQR	sp|P80025|PERL_BOVIN Lactoperoxidase OS=Bos taurus GN=LPO PE=1 SV=1	b3 (+1)	C(14)H(21)N(5)O(3)	S3_R2
IHGFDLAAINLQR	sp|P80025|PERL_BOVIN Lactoperoxidase OS=Bos taurus GN=LPO PE=1 SV=1	b6 (+2)	C(33)H(46)N(8)O(8)	S3_R2
IHGFDLAAINLQR	sp|P80025|PERL_BOVIN Lactoperoxidase OS=Bos taurus GN=LPO PE=1 SV=1	b3 (+1)	C(14)H(21)N(5)O(3)	S3_R2
IHGFDLAAINLQR	sp|P80025|PERL_BOVIN Lactoperoxidase OS=Bos taurus GN=LPO PE=1 SV=1	b8 (+1)	C(39)H(56)N(10)O(10)	S3_R2
IHGFDLAAINLQR	sp|P80025|PERL_BOVIN Lactoperoxidase OS=Bos taurus GN=LPO PE=1 SV=1	b7 (+1)	C(36)H(51)N(9)O(9)	S3_R2
IHGFDLAAINLQR	sp|P80025|PERL_BOVIN Lactoperoxidase OS=Bos taurus GN=LPO PE=1 SV=1	b5 -H2O (+1)	C(27)H(33)N(7)O(6)	S3_R2
IHGFDLAAINLQR	sp|P80025|PERL_BOVIN Lactoperoxidase OS=Bos taurus GN=LPO PE=1 SV=1	y5 (+1)	C(27)H(50)N(10)O(8)	S3_R2
IHGFDLAAINLQR	sp|P80025|PERL_BOVIN Lactoperoxidase OS=Bos taurus GN=LPO PE=1 SV=1	b6 (+1)	C(33)H(46)N(8)O(8)	S3_R2
IHGFDLAAINLQR	sp|P80025|PERL_BOVIN Lactoperoxidase OS=Bos taurus GN=LPO PE=1 SV=1	b6 (+1)	C(33)H(46)N(8)O(8)	S3_R2
IHGFDLAAINLQR	sp|P80025|PERL_BOVIN Lactoperoxidase OS=Bos taurus GN=LPO PE=1 SV=1	b5 (+1)	C(27)H(35)N(7)O(7)	S3_R2
IHGFDLAAINLQR	sp|P80025|PERL_BOVIN Lactoperoxidase OS=Bos taurus GN=LPO PE=1 SV=1	y5 (+1)	C(27)H(50)N(10)O(8)	S3_R2
IHGFDLAAINLQR	sp|P80025|PERL_BOVIN Lactoperoxidase OS=Bos taurus GN=LPO PE=1 SV=1	y9 (+1)	C(43)H(76)N(14)O(14)	S3_R2
IHGFDLAAINLQR	sp|P80025|PERL_BOVIN Lactoperoxidase OS=Bos taurus GN=LPO PE=1 SV=1	y5 -NH3 (+2)	C(27)H(47)N(9)O(8)	S3_R2
IHGFDLAAINLQR	sp|P80025|PERL_BOVIN Lactoperoxidase OS=Bos taurus GN=LPO PE=1 SV=1	a5 (+1)	C(26)H(35)N(7)O(6)	S3_R2
IHGFDLAAINLQR	sp|P80025|PERL_BOVIN Lactoperoxidase OS=Bos taurus GN=LPO PE=1 SV=1	y4 (+1)	C(21)H(39)N(9)O(7)	S3_R2
IHGFDLAAINLQR	sp|P80025|PERL_BOVIN Lactoperoxidase OS=Bos taurus GN=LPO PE=1 SV=1	b7 (+2)	C(36)H(51)N(9)O(9)	S3_R2
IHGFDLAAINLQR	sp|P80025|PERL_BOVIN Lactoperoxidase OS=Bos taurus GN=LPO PE=1 SV=1	y12 (+2)	C(60)H(95)N(19)O(17)	S3_R2
IHGFDLAAINLQR	sp|P80025|PERL_BOVIN Lactoperoxidase OS=Bos taurus GN=LPO PE=1 SV=1	y12 (+2)	C(60)H(95)N(19)O(17)	S3_R2
IHGFDLAAINLQR	sp|P80025|PERL_BOVIN Lactoperoxidase OS=Bos taurus GN=LPO PE=1 SV=1	y2 -NH3 (+1)	C(11)H(19)N(5)O(4)	S3_R2
IHGFDLAAINLQR	sp|P80025|PERL_BOVIN Lactoperoxidase OS=Bos taurus GN=LPO PE=1 SV=1	y7 (+1)	C(33)H(60)N(12)O(10)	S3_R2
IHGFDLAAINLQR	sp|P80025|PERL_BOVIN Lactoperoxidase OS=Bos taurus GN=LPO PE=1 SV=1	y4 -NH3 (+1)	C(21)H(36)N(8)O(7)	S3_R2
IHGFDLAAINLQR	sp|P80025|PERL_BOVIN Lactoperoxidase OS=Bos taurus GN=LPO PE=1 SV=1	b7 (+1)	C(36)H(51)N(9)O(9)	S3_R2
IHGFDLAAINLQR	sp|P80025|PERL_BOVIN Lactoperoxidase OS=Bos taurus GN=LPO PE=1 SV=1	b3 (+1)	C(14)H(21)N(5)O(3)	S3_R2
IHGFDLAAINLQR	sp|P80025|PERL_BOVIN Lactoperoxidase OS=Bos taurus GN=LPO PE=1 SV=1	b5 (+1)	C(27)H(35)N(7)O(7)	S3_R2
IHGFDLAAINLQR	sp|P80025|PERL_BOVIN Lactoperoxidase OS=Bos taurus GN=LPO PE=1 SV=1	b6 (+2)	C(33)H(46)N(8)O(8)	S3_R2
IHGFDLAAINLQR	sp|P80025|PERL_BOVIN Lactoperoxidase OS=Bos taurus GN=LPO PE=1 SV=1	a7 (+2)	C(35)H(51)N(9)O(8)	S3_R2
IHGFDLAAINLQR	sp|P80025|PERL_BOVIN Lactoperoxidase OS=Bos taurus GN=LPO PE=1 SV=1	y2 -NH3 (+1)	C(11)H(19)N(5)O(4)	S3_R2
IHGFDLAAINLQR	sp|P80025|PERL_BOVIN Lactoperoxidase OS=Bos taurus GN=LPO PE=1 SV=1	y6 (+1)	C(30)H(55)N(11)O(9)	S3_R2
IHGFDLAAINLQR	sp|P80025|PERL_BOVIN Lactoperoxidase OS=Bos taurus GN=LPO PE=1 SV=1	y7 (+1)	C(33)H(60)N(12)O(10)	S3_R2
IHGFDLAAINLQR	sp|P80025|PERL_BOVIN Lactoperoxidase OS=Bos taurus GN=LPO PE=1 SV=1	y6 -NH3 (+1)	C(30)H(52)N(10)O(9)	S3_R2
IHGFDLAAINLQR	sp|P80025|PERL_BOVIN Lactoperoxidase OS=Bos taurus GN=LPO PE=1 SV=1	y3 (+1)	C(17)H(33)N(7)O(5)	S3_R2
IHGFDLAAINLQR	sp|P80025|PERL_BOVIN Lactoperoxidase OS=Bos taurus GN=LPO PE=1 SV=1	a6 (+1)	C(32)H(46)N(8)O(7)	S3_R2
IHGFDLAAINLQR	sp|P80025|PERL_BOVIN Lactoperoxidase OS=Bos taurus GN=LPO PE=1 SV=1	y2 (+1)	C(11)H(22)N(6)O(4)	S3_R2
IHGFDLAAINLQR	sp|P80025|PERL_BOVIN Lactoperoxidase OS=Bos taurus GN=LPO PE=1 SV=1	a7 (+1)	C(35)H(51)N(9)O(8)	S3_R2
IHGFDLAAINLQR	sp|P80025|PERL_BOVIN Lactoperoxidase OS=Bos taurus GN=LPO PE=1 SV=1	b6 (+1)	C(33)H(46)N(8)O(8)	S3_R3
IHGFDLAAINLQR	sp|P80025|PERL_BOVIN Lactoperoxidase OS=Bos taurus GN=LPO PE=1 SV=1	y11 (+1)	C(54)H(88)N(16)O(16)	S3_R3
IHGFDLAAINLQR	sp|P80025|PERL_BOVIN Lactoperoxidase OS=Bos taurus GN=LPO PE=1 SV=1	y8 (+1)	C(39)H(71)N(13)O(11)	S3_R3
IHGFDLAAINLQR	sp|P80025|PERL_BOVIN Lactoperoxidase OS=Bos taurus GN=LPO PE=1 SV=1	y3 (+1)	C(17)H(33)N(7)O(5)	S3_R3
IHGFDLAAINLQR	sp|P80025|PERL_BOVIN Lactoperoxidase OS=Bos taurus GN=LPO PE=1 SV=1	a6 (+2)	C(32)H(46)N(8)O(7)	S3_R3
IHGFDLAAINLQR	sp|P80025|PERL_BOVIN Lactoperoxidase OS=Bos taurus GN=LPO PE=1 SV=1	y6 (+1)	C(30)H(55)N(11)O(9)	S3_R3
IHGFDLAAINLQR	sp|P80025|PERL_BOVIN Lactoperoxidase OS=Bos taurus GN=LPO PE=1 SV=1	a8 (+1)	C(38)H(56)N(10)O(9)	S3_R3
IHGFDLAAINLQR	sp|P80025|PERL_BOVIN Lactoperoxidase OS=Bos taurus GN=LPO PE=1 SV=1	y7 (+1)	C(33)H(60)N(12)O(10)	S3_R3
IHGFDLAAINLQR	sp|P80025|PERL_BOVIN Lactoperoxidase OS=Bos taurus GN=LPO PE=1 SV=1	b3 (+1)	C(14)H(21)N(5)O(3)	S3_R3
IHGFDLAAINLQR	sp|P80025|PERL_BOVIN Lactoperoxidase OS=Bos taurus GN=LPO PE=1 SV=1	b6 (+2)	C(33)H(46)N(8)O(8)	S3_R3
IHGFDLAAINLQR	sp|P80025|PERL_BOVIN Lactoperoxidase OS=Bos taurus GN=LPO PE=1 SV=1	b3 (+1)	C(14)H(21)N(5)O(3)	S3_R3
IHGFDLAAINLQR	sp|P80025|PERL_BOVIN Lactoperoxidase OS=Bos taurus GN=LPO PE=1 SV=1	b8 (+1)	C(39)H(56)N(10)O(10)	S3_R3
IHGFDLAAINLQR	sp|P80025|PERL_BOVIN Lactoperoxidase OS=Bos taurus GN=LPO PE=1 SV=1	b7 (+1)	C(36)H(51)N(9)O(9)	S3_R3
IHGFDLAAINLQR	sp|P80025|PERL_BOVIN Lactoperoxidase OS=Bos taurus GN=LPO PE=1 SV=1	b5 -H2O (+1)	C(27)H(33)N(7)O(6)	S3_R3
IHGFDLAAINLQR	sp|P80025|PERL_BOVIN Lactoperoxidase OS=Bos taurus GN=LPO PE=1 SV=1	b6 (+1)	C(33)H(46)N(8)O(8)	S3_R3
IHGFDLAAINLQR	sp|P80025|PERL_BOVIN Lactoperoxidase OS=Bos taurus GN=LPO PE=1 SV=1	b5 (+1)	C(27)H(35)N(7)O(7)	S3_R3
IHGFDLAAINLQR	sp|P80025|PERL_BOVIN Lactoperoxidase OS=Bos taurus GN=LPO PE=1 SV=1	y5 (+1)	C(27)H(50)N(10)O(8)	S3_R3
IHGFDLAAINLQR	sp|P80025|PERL_BOVIN Lactoperoxidase OS=Bos taurus GN=LPO PE=1 SV=1	y9 (+1)	C(43)H(76)N(14)O(14)	S3_R3
IHGFDLAAINLQR	sp|P80025|PERL_BOVIN Lactoperoxidase OS=Bos taurus GN=LPO PE=1 SV=1	y4 (+1)	C(21)H(39)N(9)O(7)	S3_R3
IHGFDLAAINLQR	sp|P80025|PERL_BOVIN Lactoperoxidase OS=Bos taurus GN=LPO PE=1 SV=1	b7 (+2)	C(36)H(51)N(9)O(9)	S3_R3
IHGFDLAAINLQR	sp|P80025|PERL_BOVIN Lactoperoxidase OS=Bos taurus GN=LPO PE=1 SV=1	y12 (+2)	C(60)H(95)N(19)O(17)	S3_R3
IHGFDLAAINLQR	sp|P80025|PERL_BOVIN Lactoperoxidase OS=Bos taurus GN=LPO PE=1 SV=1	y2 -NH3 (+1)	C(11)H(19)N(5)O(4)	S3_R3
IHGFDLAAINLQR	sp|P80025|PERL_BOVIN Lactoperoxidase OS=Bos taurus GN=LPO PE=1 SV=1	y8 (+1)	C(39)H(71)N(13)O(11)	S3_R3
IHGFDLAAINLQR	sp|P80025|PERL_BOVIN Lactoperoxidase OS=Bos taurus GN=LPO PE=1 SV=1	y7 (+1)	C(33)H(60)N(12)O(10)	S3_R3
IHGFDLAAINLQR	sp|P80025|PERL_BOVIN Lactoperoxidase OS=Bos taurus GN=LPO PE=1 SV=1	y4 -NH3 (+1)	C(21)H(36)N(8)O(7)	S3_R3
IHGFDLAAINLQR	sp|P80025|PERL_BOVIN Lactoperoxidase OS=Bos taurus GN=LPO PE=1 SV=1	y9 (+1)	C(43)H(76)N(14)O(14)	S3_R3
IHGFDLAAINLQR	sp|P80025|PERL_BOVIN Lactoperoxidase OS=Bos taurus GN=LPO PE=1 SV=1	b3 (+1)	C(14)H(21)N(5)O(3)	S3_R3
IHGFDLAAINLQR	sp|P80025|PERL_BOVIN Lactoperoxidase OS=Bos taurus GN=LPO PE=1 SV=1	b5 (+1)	C(27)H(35)N(7)O(7)	S3_R3
IHGFDLAAINLQR	sp|P80025|PERL_BOVIN Lactoperoxidase OS=Bos taurus GN=LPO PE=1 SV=1	b6 (+2)	C(33)H(46)N(8)O(8)	S3_R3
IHGFDLAAINLQR	sp|P80025|PERL_BOVIN Lactoperoxidase OS=Bos taurus GN=LPO PE=1 SV=1	a7 (+2)	C(35)H(51)N(9)O(8)	S3_R3
IHGFDLAAINLQR	sp|P80025|PERL_BOVIN Lactoperoxidase OS=Bos taurus GN=LPO PE=1 SV=1	y2 -NH3 (+1)	C(11)H(19)N(5)O(4)	S3_R3
IHGFDLAAINLQR	sp|P80025|PERL_BOVIN Lactoperoxidase OS=Bos taurus GN=LPO PE=1 SV=1	y6 (+1)	C(30)H(55)N(11)O(9)	S3_R3
IHGFDLAAINLQR	sp|P80025|PERL_BOVIN Lactoperoxidase OS=Bos taurus GN=LPO PE=1 SV=1	y7 (+1)	C(33)H(60)N(12)O(10)	S3_R3
IHGFDLAAINLQR	sp|P80025|PERL_BOVIN Lactoperoxidase OS=Bos taurus GN=LPO PE=1 SV=1	y3 (+1)	C(17)H(33)N(7)O(5)	S3_R3
IHGFDLAAINLQR	sp|P80025|PERL_BOVIN Lactoperoxidase OS=Bos taurus GN=LPO PE=1 SV=1	a6 (+1)	C(32)H(46)N(8)O(7)	S3_R3
IHGFDLAAINLQR	sp|P80025|PERL_BOVIN Lactoperoxidase OS=Bos taurus GN=LPO PE=1 SV=1	y2 (+1)	C(11)H(22)N(6)O(4)	S3_R3
IHGFDLAAINLQR	sp|P80025|PERL_BOVIN Lactoperoxidase OS=Bos taurus GN=LPO PE=1 SV=1	a7 (+1)	C(35)H(51)N(9)O(8)	S3_R3
IHGFDLAAINLQR	sp|P80025|PERL_BOVIN Lactoperoxidase OS=Bos taurus GN=LPO PE=1 SV=1	b5 (+2)	C(27)H(35)N(7)O(7)	S4_R1
IHGFDLAAINLQR	sp|P80025|PERL_BOVIN Lactoperoxidase OS=Bos taurus GN=LPO PE=1 SV=1	b6 (+1)	C(33)H(46)N(8)O(8)	S4_R1
IHGFDLAAINLQR	sp|P80025|PERL_BOVIN Lactoperoxidase OS=Bos taurus GN=LPO PE=1 SV=1	y11 (+1)	C(54)H(88)N(16)O(16)	S4_R1
IHGFDLAAINLQR	sp|P80025|PERL_BOVIN Lactoperoxidase OS=Bos taurus GN=LPO PE=1 SV=1	y8 (+1)	C(39)H(71)N(13)O(11)	S4_R1
IHGFDLAAINLQR	sp|P80025|PERL_BOVIN Lactoperoxidase OS=Bos taurus GN=LPO PE=1 SV=1	a6 (+2)	C(32)H(46)N(8)O(7)	S4_R1
IHGFDLAAINLQR	sp|P80025|PERL_BOVIN Lactoperoxidase OS=Bos taurus GN=LPO PE=1 SV=1	y6 (+1)	C(30)H(55)N(11)O(9)	S4_R1
IHGFDLAAINLQR	sp|P80025|PERL_BOVIN Lactoperoxidase OS=Bos taurus GN=LPO PE=1 SV=1	y7 (+1)	C(33)H(60)N(12)O(10)	S4_R1
IHGFDLAAINLQR	sp|P80025|PERL_BOVIN Lactoperoxidase OS=Bos taurus GN=LPO PE=1 SV=1	b3 (+1)	C(14)H(21)N(5)O(3)	S4_R1
IHGFDLAAINLQR	sp|P80025|PERL_BOVIN Lactoperoxidase OS=Bos taurus GN=LPO PE=1 SV=1	b6 (+2)	C(33)H(46)N(8)O(8)	S4_R1
IHGFDLAAINLQR	sp|P80025|PERL_BOVIN Lactoperoxidase OS=Bos taurus GN=LPO PE=1 SV=1	b3 (+1)	C(14)H(21)N(5)O(3)	S4_R1
IHGFDLAAINLQR	sp|P80025|PERL_BOVIN Lactoperoxidase OS=Bos taurus GN=LPO PE=1 SV=1	b8 (+1)	C(39)H(56)N(10)O(10)	S4_R1
IHGFDLAAINLQR	sp|P80025|PERL_BOVIN Lactoperoxidase OS=Bos taurus GN=LPO PE=1 SV=1	b7 (+1)	C(36)H(51)N(9)O(9)	S4_R1
IHGFDLAAINLQR	sp|P80025|PERL_BOVIN Lactoperoxidase OS=Bos taurus GN=LPO PE=1 SV=1	b5 -H2O (+1)	C(27)H(33)N(7)O(6)	S4_R1
IHGFDLAAINLQR	sp|P80025|PERL_BOVIN Lactoperoxidase OS=Bos taurus GN=LPO PE=1 SV=1	y5 (+1)	C(27)H(50)N(10)O(8)	S4_R1
IHGFDLAAINLQR	sp|P80025|PERL_BOVIN Lactoperoxidase OS=Bos taurus GN=LPO PE=1 SV=1	b6 (+1)	C(33)H(46)N(8)O(8)	S4_R1
IHGFDLAAINLQR	sp|P80025|PERL_BOVIN Lactoperoxidase OS=Bos taurus GN=LPO PE=1 SV=1	b6 (+1)	C(33)H(46)N(8)O(8)	S4_R1
IHGFDLAAINLQR	sp|P80025|PERL_BOVIN Lactoperoxidase OS=Bos taurus GN=LPO PE=1 SV=1	y5 (+1)	C(27)H(50)N(10)O(8)	S4_R1
IHGFDLAAINLQR	sp|P80025|PERL_BOVIN Lactoperoxidase OS=Bos taurus GN=LPO PE=1 SV=1	y9 (+1)	C(43)H(76)N(14)O(14)	S4_R1
IHGFDLAAINLQR	sp|P80025|PERL_BOVIN Lactoperoxidase OS=Bos taurus GN=LPO PE=1 SV=1	y5 -NH3 (+2)	C(27)H(47)N(9)O(8)	S4_R1
IHGFDLAAINLQR	sp|P80025|PERL_BOVIN Lactoperoxidase OS=Bos taurus GN=LPO PE=1 SV=1	y4 (+1)	C(21)H(39)N(9)O(7)	S4_R1
IHGFDLAAINLQR	sp|P80025|PERL_BOVIN Lactoperoxidase OS=Bos taurus GN=LPO PE=1 SV=1	b7 (+2)	C(36)H(51)N(9)O(9)	S4_R1
IHGFDLAAINLQR	sp|P80025|PERL_BOVIN Lactoperoxidase OS=Bos taurus GN=LPO PE=1 SV=1	y12 (+2)	C(60)H(95)N(19)O(17)	S4_R1
IHGFDLAAINLQR	sp|P80025|PERL_BOVIN Lactoperoxidase OS=Bos taurus GN=LPO PE=1 SV=1	y12 (+2)	C(60)H(95)N(19)O(17)	S4_R1
IHGFDLAAINLQR	sp|P80025|PERL_BOVIN Lactoperoxidase OS=Bos taurus GN=LPO PE=1 SV=1	y2 -NH3 (+1)	C(11)H(19)N(5)O(4)	S4_R1
IHGFDLAAINLQR	sp|P80025|PERL_BOVIN Lactoperoxidase OS=Bos taurus GN=LPO PE=1 SV=1	y7 (+1)	C(33)H(60)N(12)O(10)	S4_R1
IHGFDLAAINLQR	sp|P80025|PERL_BOVIN Lactoperoxidase OS=Bos taurus GN=LPO PE=1 SV=1	y4 -NH3 (+1)	C(21)H(36)N(8)O(7)	S4_R1
IHGFDLAAINLQR	sp|P80025|PERL_BOVIN Lactoperoxidase OS=Bos taurus GN=LPO PE=1 SV=1	b3 (+1)	C(14)H(21)N(5)O(3)	S4_R1
IHGFDLAAINLQR	sp|P80025|PERL_BOVIN Lactoperoxidase OS=Bos taurus GN=LPO PE=1 SV=1	b5 (+1)	C(27)H(35)N(7)O(7)	S4_R1
IHGFDLAAINLQR	sp|P80025|PERL_BOVIN Lactoperoxidase OS=Bos taurus GN=LPO PE=1 SV=1	b6 (+2)	C(33)H(46)N(8)O(8)	S4_R1
IHGFDLAAINLQR	sp|P80025|PERL_BOVIN Lactoperoxidase OS=Bos taurus GN=LPO PE=1 SV=1	a7 (+2)	C(35)H(51)N(9)O(8)	S4_R1
IHGFDLAAINLQR	sp|P80025|PERL_BOVIN Lactoperoxidase OS=Bos taurus GN=LPO PE=1 SV=1	y2 -NH3 (+1)	C(11)H(19)N(5)O(4)	S4_R1
IHGFDLAAINLQR	sp|P80025|PERL_BOVIN Lactoperoxidase OS=Bos taurus GN=LPO PE=1 SV=1	y6 (+1)	C(30)H(55)N(11)O(9)	S4_R1
IHGFDLAAINLQR	sp|P80025|PERL_BOVIN Lactoperoxidase OS=Bos taurus GN=LPO PE=1 SV=1	y6 -NH3 (+1)	C(30)H(52)N(10)O(9)	S4_R1
IHGFDLAAINLQR	sp|P80025|PERL_BOVIN Lactoperoxidase OS=Bos taurus GN=LPO PE=1 SV=1	y3 (+1)	C(17)H(33)N(7)O(5)	S4_R1
IHGFDLAAINLQR	sp|P80025|PERL_BOVIN Lactoperoxidase OS=Bos taurus GN=LPO PE=1 SV=1	a6 (+1)	C(32)H(46)N(8)O(7)	S4_R1
IHGFDLAAINLQR	sp|P80025|PERL_BOVIN Lactoperoxidase OS=Bos taurus GN=LPO PE=1 SV=1	y2 (+1)	C(11)H(22)N(6)O(4)	S4_R1
IHGFDLAAINLQR	sp|P80025|PERL_BOVIN Lactoperoxidase OS=Bos taurus GN=LPO PE=1 SV=1	a7 (+1)	C(35)H(51)N(9)O(8)	S4_R1
IHGFDLAAINLQR	sp|P80025|PERL_BOVIN Lactoperoxidase OS=Bos taurus GN=LPO PE=1 SV=1	b5 (+2)	C(27)H(35)N(7)O(7)	S4_R2
IHGFDLAAINLQR	sp|P80025|PERL_BOVIN Lactoperoxidase OS=Bos taurus GN=LPO PE=1 SV=1	b6 (+1)	C(33)H(46)N(8)O(8)	S4_R2
IHGFDLAAINLQR	sp|P80025|PERL_BOVIN Lactoperoxidase OS=Bos taurus GN=LPO PE=1 SV=1	y11 (+1)	C(54)H(88)N(16)O(16)	S4_R2
IHGFDLAAINLQR	sp|P80025|PERL_BOVIN Lactoperoxidase OS=Bos taurus GN=LPO PE=1 SV=1	y8 (+1)	C(39)H(71)N(13)O(11)	S4_R2
IHGFDLAAINLQR	sp|P80025|PERL_BOVIN Lactoperoxidase OS=Bos taurus GN=LPO PE=1 SV=1	y3 (+1)	C(17)H(33)N(7)O(5)	S4_R2
IHGFDLAAINLQR	sp|P80025|PERL_BOVIN Lactoperoxidase OS=Bos taurus GN=LPO PE=1 SV=1	a6 (+2)	C(32)H(46)N(8)O(7)	S4_R2
IHGFDLAAINLQR	sp|P80025|PERL_BOVIN Lactoperoxidase OS=Bos taurus GN=LPO PE=1 SV=1	y6 (+1)	C(30)H(55)N(11)O(9)	S4_R2
IHGFDLAAINLQR	sp|P80025|PERL_BOVIN Lactoperoxidase OS=Bos taurus GN=LPO PE=1 SV=1	a8 (+1)	C(38)H(56)N(10)O(9)	S4_R2
IHGFDLAAINLQR	sp|P80025|PERL_BOVIN Lactoperoxidase OS=Bos taurus GN=LPO PE=1 SV=1	y7 (+1)	C(33)H(60)N(12)O(10)	S4_R2
IHGFDLAAINLQR	sp|P80025|PERL_BOVIN Lactoperoxidase OS=Bos taurus GN=LPO PE=1 SV=1	b3 (+1)	C(14)H(21)N(5)O(3)	S4_R2
IHGFDLAAINLQR	sp|P80025|PERL_BOVIN Lactoperoxidase OS=Bos taurus GN=LPO PE=1 SV=1	b6 (+2)	C(33)H(46)N(8)O(8)	S4_R2
IHGFDLAAINLQR	sp|P80025|PERL_BOVIN Lactoperoxidase OS=Bos taurus GN=LPO PE=1 SV=1	b3 (+1)	C(14)H(21)N(5)O(3)	S4_R2
IHGFDLAAINLQR	sp|P80025|PERL_BOVIN Lactoperoxidase OS=Bos taurus GN=LPO PE=1 SV=1	b8 (+1)	C(39)H(56)N(10)O(10)	S4_R2
IHGFDLAAINLQR	sp|P80025|PERL_BOVIN Lactoperoxidase OS=Bos taurus GN=LPO PE=1 SV=1	b7 (+1)	C(36)H(51)N(9)O(9)	S4_R2
IHGFDLAAINLQR	sp|P80025|PERL_BOVIN Lactoperoxidase OS=Bos taurus GN=LPO PE=1 SV=1	b5 -H2O (+1)	C(27)H(33)N(7)O(6)	S4_R2
IHGFDLAAINLQR	sp|P80025|PERL_BOVIN Lactoperoxidase OS=Bos taurus GN=LPO PE=1 SV=1	b6 (+1)	C(33)H(46)N(8)O(8)	S4_R2
IHGFDLAAINLQR	sp|P80025|PERL_BOVIN Lactoperoxidase OS=Bos taurus GN=LPO PE=1 SV=1	b6 (+1)	C(33)H(46)N(8)O(8)	S4_R2
IHGFDLAAINLQR	sp|P80025|PERL_BOVIN Lactoperoxidase OS=Bos taurus GN=LPO PE=1 SV=1	b5 (+1)	C(27)H(35)N(7)O(7)	S4_R2
IHGFDLAAINLQR	sp|P80025|PERL_BOVIN Lactoperoxidase OS=Bos taurus GN=LPO PE=1 SV=1	y5 (+1)	C(27)H(50)N(10)O(8)	S4_R2
IHGFDLAAINLQR	sp|P80025|PERL_BOVIN Lactoperoxidase OS=Bos taurus GN=LPO PE=1 SV=1	y9 (+1)	C(43)H(76)N(14)O(14)	S4_R2
IHGFDLAAINLQR	sp|P80025|PERL_BOVIN Lactoperoxidase OS=Bos taurus GN=LPO PE=1 SV=1	y5 -NH3 (+2)	C(27)H(47)N(9)O(8)	S4_R2
IHGFDLAAINLQR	sp|P80025|PERL_BOVIN Lactoperoxidase OS=Bos taurus GN=LPO PE=1 SV=1	a5 (+1)	C(26)H(35)N(7)O(6)	S4_R2
IHGFDLAAINLQR	sp|P80025|PERL_BOVIN Lactoperoxidase OS=Bos taurus GN=LPO PE=1 SV=1	y4 (+1)	C(21)H(39)N(9)O(7)	S4_R2
IHGFDLAAINLQR	sp|P80025|PERL_BOVIN Lactoperoxidase OS=Bos taurus GN=LPO PE=1 SV=1	b7 (+2)	C(36)H(51)N(9)O(9)	S4_R2
IHGFDLAAINLQR	sp|P80025|PERL_BOVIN Lactoperoxidase OS=Bos taurus GN=LPO PE=1 SV=1	y12 (+2)	C(60)H(95)N(19)O(17)	S4_R2
IHGFDLAAINLQR	sp|P80025|PERL_BOVIN Lactoperoxidase OS=Bos taurus GN=LPO PE=1 SV=1	y12 (+2)	C(60)H(95)N(19)O(17)	S4_R2
IHGFDLAAINLQR	sp|P80025|PERL_BOVIN Lactoperoxidase OS=Bos taurus GN=LPO PE=1 SV=1	y2 -NH3 (+1)	C(11)H(19)N(5)O(4)	S4_R2
IHGFDLAAINLQR	sp|P80025|PERL_BOVIN Lactoperoxidase OS=Bos taurus GN=LPO PE=1 SV=1	y7 (+1)	C(33)H(60)N(12)O(10)	S4_R2
IHGFDLAAINLQR	sp|P80025|PERL_BOVIN Lactoperoxidase OS=Bos taurus GN=LPO PE=1 SV=1	y4 (+1)	C(21)H(39)N(9)O(7)	S4_R2
IHGFDLAAINLQR	sp|P80025|PERL_BOVIN Lactoperoxidase OS=Bos taurus GN=LPO PE=1 SV=1	y4 -NH3 (+1)	C(21)H(36)N(8)O(7)	S4_R2
IHGFDLAAINLQR	sp|P80025|PERL_BOVIN Lactoperoxidase OS=Bos taurus GN=LPO PE=1 SV=1	b7 (+1)	C(36)H(51)N(9)O(9)	S4_R2
IHGFDLAAINLQR	sp|P80025|PERL_BOVIN Lactoperoxidase OS=Bos taurus GN=LPO PE=1 SV=1	y9 (+1)	C(43)H(76)N(14)O(14)	S4_R2
IHGFDLAAINLQR	sp|P80025|PERL_BOVIN Lactoperoxidase OS=Bos taurus GN=LPO PE=1 SV=1	b3 (+1)	C(14)H(21)N(5)O(3)	S4_R2
IHGFDLAAINLQR	sp|P80025|PERL_BOVIN Lactoperoxidase OS=Bos taurus GN=LPO PE=1 SV=1	b5 (+1)	C(27)H(35)N(7)O(7)	S4_R2
IHGFDLAAINLQR	sp|P80025|PERL_BOVIN Lactoperoxidase OS=Bos taurus GN=LPO PE=1 SV=1	b6 (+2)	C(33)H(46)N(8)O(8)	S4_R2
IHGFDLAAINLQR	sp|P80025|PERL_BOVIN Lactoperoxidase OS=Bos taurus GN=LPO PE=1 SV=1	a7 (+2)	C(35)H(51)N(9)O(8)	S4_R2
IHGFDLAAINLQR	sp|P80025|PERL_BOVIN Lactoperoxidase OS=Bos taurus GN=LPO PE=1 SV=1	y2 -NH3 (+1)	C(11)H(19)N(5)O(4)	S4_R2
IHGFDLAAINLQR	sp|P80025|PERL_BOVIN Lactoperoxidase OS=Bos taurus GN=LPO PE=1 SV=1	y6 (+1)	C(30)H(55)N(11)O(9)	S4_R2
IHGFDLAAINLQR	sp|P80025|PERL_BOVIN Lactoperoxidase OS=Bos taurus GN=LPO PE=1 SV=1	y3 (+1)	C(17)H(33)N(7)O(5)	S4_R2
IHGFDLAAINLQR	sp|P80025|PERL_BOVIN Lactoperoxidase OS=Bos taurus GN=LPO PE=1 SV=1	a6 (+1)	C(32)H(46)N(8)O(7)	S4_R2
IHGFDLAAINLQR	sp|P80025|PERL_BOVIN Lactoperoxidase OS=Bos taurus GN=LPO PE=1 SV=1	y2 (+1)	C(11)H(22)N(6)O(4)	S4_R2
IHGFDLAAINLQR	sp|P80025|PERL_BOVIN Lactoperoxidase OS=Bos taurus GN=LPO PE=1 SV=1	a7 (+1)	C(35)H(51)N(9)O(8)	S4_R2
IHGFDLAAINLQR	sp|P80025|PERL_BOVIN Lactoperoxidase OS=Bos taurus GN=LPO PE=1 SV=1	b5 (+2)	C(27)H(35)N(7)O(7)	S4_R3
IHGFDLAAINLQR	sp|P80025|PERL_BOVIN Lactoperoxidase OS=Bos taurus GN=LPO PE=1 SV=1	b6 (+1)	C(33)H(46)N(8)O(8)	S4_R3
IHGFDLAAINLQR	sp|P80025|PERL_BOVIN Lactoperoxidase OS=Bos taurus GN=LPO PE=1 SV=1	y11 (+1)	C(54)H(88)N(16)O(16)	S4_R3
IHGFDLAAINLQR	sp|P80025|PERL_BOVIN Lactoperoxidase OS=Bos taurus GN=LPO PE=1 SV=1	y8 (+1)	C(39)H(71)N(13)O(11)	S4_R3
IHGFDLAAINLQR	sp|P80025|PERL_BOVIN Lactoperoxidase OS=Bos taurus GN=LPO PE=1 SV=1	a6 (+2)	C(32)H(46)N(8)O(7)	S4_R3
IHGFDLAAINLQR	sp|P80025|PERL_BOVIN Lactoperoxidase OS=Bos taurus GN=LPO PE=1 SV=1	y6 (+1)	C(30)H(55)N(11)O(9)	S4_R3
IHGFDLAAINLQR	sp|P80025|PERL_BOVIN Lactoperoxidase OS=Bos taurus GN=LPO PE=1 SV=1	a8 (+1)	C(38)H(56)N(10)O(9)	S4_R3
IHGFDLAAINLQR	sp|P80025|PERL_BOVIN Lactoperoxidase OS=Bos taurus GN=LPO PE=1 SV=1	y7 (+1)	C(33)H(60)N(12)O(10)	S4_R3
IHGFDLAAINLQR	sp|P80025|PERL_BOVIN Lactoperoxidase OS=Bos taurus GN=LPO PE=1 SV=1	b3 (+1)	C(14)H(21)N(5)O(3)	S4_R3
IHGFDLAAINLQR	sp|P80025|PERL_BOVIN Lactoperoxidase OS=Bos taurus GN=LPO PE=1 SV=1	b3 (+1)	C(14)H(21)N(5)O(3)	S4_R3
IHGFDLAAINLQR	sp|P80025|PERL_BOVIN Lactoperoxidase OS=Bos taurus GN=LPO PE=1 SV=1	b8 (+1)	C(39)H(56)N(10)O(10)	S4_R3
IHGFDLAAINLQR	sp|P80025|PERL_BOVIN Lactoperoxidase OS=Bos taurus GN=LPO PE=1 SV=1	b7 (+1)	C(36)H(51)N(9)O(9)	S4_R3
IHGFDLAAINLQR	sp|P80025|PERL_BOVIN Lactoperoxidase OS=Bos taurus GN=LPO PE=1 SV=1	b5 -H2O (+1)	C(27)H(33)N(7)O(6)	S4_R3
IHGFDLAAINLQR	sp|P80025|PERL_BOVIN Lactoperoxidase OS=Bos taurus GN=LPO PE=1 SV=1	b6 (+1)	C(33)H(46)N(8)O(8)	S4_R3
IHGFDLAAINLQR	sp|P80025|PERL_BOVIN Lactoperoxidase OS=Bos taurus GN=LPO PE=1 SV=1	y5 (+1)	C(27)H(50)N(10)O(8)	S4_R3
IHGFDLAAINLQR	sp|P80025|PERL_BOVIN Lactoperoxidase OS=Bos taurus GN=LPO PE=1 SV=1	y9 (+1)	C(43)H(76)N(14)O(14)	S4_R3
IHGFDLAAINLQR	sp|P80025|PERL_BOVIN Lactoperoxidase OS=Bos taurus GN=LPO PE=1 SV=1	y4 (+1)	C(21)H(39)N(9)O(7)	S4_R3
IHGFDLAAINLQR	sp|P80025|PERL_BOVIN Lactoperoxidase OS=Bos taurus GN=LPO PE=1 SV=1	y12 (+2)	C(60)H(95)N(19)O(17)	S4_R3
IHGFDLAAINLQR	sp|P80025|PERL_BOVIN Lactoperoxidase OS=Bos taurus GN=LPO PE=1 SV=1	y2 -NH3 (+1)	C(11)H(19)N(5)O(4)	S4_R3
IHGFDLAAINLQR	sp|P80025|PERL_BOVIN Lactoperoxidase OS=Bos taurus GN=LPO PE=1 SV=1	y8 (+1)	C(39)H(71)N(13)O(11)	S4_R3
IHGFDLAAINLQR	sp|P80025|PERL_BOVIN Lactoperoxidase OS=Bos taurus GN=LPO PE=1 SV=1	y7 (+1)	C(33)H(60)N(12)O(10)	S4_R3
IHGFDLAAINLQR	sp|P80025|PERL_BOVIN Lactoperoxidase OS=Bos taurus GN=LPO PE=1 SV=1	y4 -NH3 (+1)	C(21)H(36)N(8)O(7)	S4_R3
IHGFDLAAINLQR	sp|P80025|PERL_BOVIN Lactoperoxidase OS=Bos taurus GN=LPO PE=1 SV=1	y9 (+1)	C(43)H(76)N(14)O(14)	S4_R3
IHGFDLAAINLQR	sp|P80025|PERL_BOVIN Lactoperoxidase OS=Bos taurus GN=LPO PE=1 SV=1	b3 (+1)	C(14)H(21)N(5)O(3)	S4_R3
IHGFDLAAINLQR	sp|P80025|PERL_BOVIN Lactoperoxidase OS=Bos taurus GN=LPO PE=1 SV=1	b5 (+1)	C(27)H(35)N(7)O(7)	S4_R3
IHGFDLAAINLQR	sp|P80025|PERL_BOVIN Lactoperoxidase OS=Bos taurus GN=LPO PE=1 SV=1	b6 (+2)	C(33)H(46)N(8)O(8)	S4_R3
IHGFDLAAINLQR	sp|P80025|PERL_BOVIN Lactoperoxidase OS=Bos taurus GN=LPO PE=1 SV=1	y2 -NH3 (+1)	C(11)H(19)N(5)O(4)	S4_R3
IHGFDLAAINLQR	sp|P80025|PERL_BOVIN Lactoperoxidase OS=Bos taurus GN=LPO PE=1 SV=1	y6 (+1)	C(30)H(55)N(11)O(9)	S4_R3
IHGFDLAAINLQR	sp|P80025|PERL_BOVIN Lactoperoxidase OS=Bos taurus GN=LPO PE=1 SV=1	y7 (+1)	C(33)H(60)N(12)O(10)	S4_R3
IHGFDLAAINLQR	sp|P80025|PERL_BOVIN Lactoperoxidase OS=Bos taurus GN=LPO PE=1 SV=1	y6 -NH3 (+1)	C(30)H(52)N(10)O(9)	S4_R3
IHGFDLAAINLQR	sp|P80025|PERL_BOVIN Lactoperoxidase OS=Bos taurus GN=LPO PE=1 SV=1	y3 (+1)	C(17)H(33)N(7)O(5)	S4_R3
IHGFDLAAINLQR	sp|P80025|PERL_BOVIN Lactoperoxidase OS=Bos taurus GN=LPO PE=1 SV=1	a6 (+1)	C(32)H(46)N(8)O(7)	S4_R3
IHGFDLAAINLQR	sp|P80025|PERL_BOVIN Lactoperoxidase OS=Bos taurus GN=LPO PE=1 SV=1	y2 (+1)	C(11)H(22)N(6)O(4)	S4_R3
IHGFDLAAINLQR	sp|P80025|PERL_BOVIN Lactoperoxidase OS=Bos taurus GN=LPO PE=1 SV=1	y6 (+1)	C(30)H(55)N(11)O(9)	S5_R1
IHGFDLAAINLQR	sp|P80025|PERL_BOVIN Lactoperoxidase OS=Bos taurus GN=LPO PE=1 SV=1	b5 (+2)	C(27)H(35)N(7)O(7)	S5_R1
IHGFDLAAINLQR	sp|P80025|PERL_BOVIN Lactoperoxidase OS=Bos taurus GN=LPO PE=1 SV=1	b6 (+1)	C(33)H(46)N(8)O(8)	S5_R1
IHGFDLAAINLQR	sp|P80025|PERL_BOVIN Lactoperoxidase OS=Bos taurus GN=LPO PE=1 SV=1	y11 (+1)	C(54)H(88)N(16)O(16)	S5_R1
IHGFDLAAINLQR	sp|P80025|PERL_BOVIN Lactoperoxidase OS=Bos taurus GN=LPO PE=1 SV=1	y8 (+1)	C(39)H(71)N(13)O(11)	S5_R1
IHGFDLAAINLQR	sp|P80025|PERL_BOVIN Lactoperoxidase OS=Bos taurus GN=LPO PE=1 SV=1	a6 (+2)	C(32)H(46)N(8)O(7)	S5_R1
IHGFDLAAINLQR	sp|P80025|PERL_BOVIN Lactoperoxidase OS=Bos taurus GN=LPO PE=1 SV=1	y6 (+1)	C(30)H(55)N(11)O(9)	S5_R1
IHGFDLAAINLQR	sp|P80025|PERL_BOVIN Lactoperoxidase OS=Bos taurus GN=LPO PE=1 SV=1	a8 (+1)	C(38)H(56)N(10)O(9)	S5_R1
IHGFDLAAINLQR	sp|P80025|PERL_BOVIN Lactoperoxidase OS=Bos taurus GN=LPO PE=1 SV=1	y7 (+1)	C(33)H(60)N(12)O(10)	S5_R1
IHGFDLAAINLQR	sp|P80025|PERL_BOVIN Lactoperoxidase OS=Bos taurus GN=LPO PE=1 SV=1	b3 (+1)	C(14)H(21)N(5)O(3)	S5_R1
IHGFDLAAINLQR	sp|P80025|PERL_BOVIN Lactoperoxidase OS=Bos taurus GN=LPO PE=1 SV=1	b6 (+2)	C(33)H(46)N(8)O(8)	S5_R1
IHGFDLAAINLQR	sp|P80025|PERL_BOVIN Lactoperoxidase OS=Bos taurus GN=LPO PE=1 SV=1	b3 (+1)	C(14)H(21)N(5)O(3)	S5_R1
IHGFDLAAINLQR	sp|P80025|PERL_BOVIN Lactoperoxidase OS=Bos taurus GN=LPO PE=1 SV=1	b8 (+1)	C(39)H(56)N(10)O(10)	S5_R1
IHGFDLAAINLQR	sp|P80025|PERL_BOVIN Lactoperoxidase OS=Bos taurus GN=LPO PE=1 SV=1	b7 (+1)	C(36)H(51)N(9)O(9)	S5_R1
IHGFDLAAINLQR	sp|P80025|PERL_BOVIN Lactoperoxidase OS=Bos taurus GN=LPO PE=1 SV=1	b5 -H2O (+1)	C(27)H(33)N(7)O(6)	S5_R1
IHGFDLAAINLQR	sp|P80025|PERL_BOVIN Lactoperoxidase OS=Bos taurus GN=LPO PE=1 SV=1	y5 (+1)	C(27)H(50)N(10)O(8)	S5_R1
IHGFDLAAINLQR	sp|P80025|PERL_BOVIN Lactoperoxidase OS=Bos taurus GN=LPO PE=1 SV=1	b6 (+1)	C(33)H(46)N(8)O(8)	S5_R1
IHGFDLAAINLQR	sp|P80025|PERL_BOVIN Lactoperoxidase OS=Bos taurus GN=LPO PE=1 SV=1	b6 (+1)	C(33)H(46)N(8)O(8)	S5_R1
IHGFDLAAINLQR	sp|P80025|PERL_BOVIN Lactoperoxidase OS=Bos taurus GN=LPO PE=1 SV=1	b5 (+1)	C(27)H(35)N(7)O(7)	S5_R1
IHGFDLAAINLQR	sp|P80025|PERL_BOVIN Lactoperoxidase OS=Bos taurus GN=LPO PE=1 SV=1	y5 (+1)	C(27)H(50)N(10)O(8)	S5_R1
IHGFDLAAINLQR	sp|P80025|PERL_BOVIN Lactoperoxidase OS=Bos taurus GN=LPO PE=1 SV=1	y9 (+1)	C(43)H(76)N(14)O(14)	S5_R1
IHGFDLAAINLQR	sp|P80025|PERL_BOVIN Lactoperoxidase OS=Bos taurus GN=LPO PE=1 SV=1	y5 -NH3 (+2)	C(27)H(47)N(9)O(8)	S5_R1
IHGFDLAAINLQR	sp|P80025|PERL_BOVIN Lactoperoxidase OS=Bos taurus GN=LPO PE=1 SV=1	a5 (+1)	C(26)H(35)N(7)O(6)	S5_R1
IHGFDLAAINLQR	sp|P80025|PERL_BOVIN Lactoperoxidase OS=Bos taurus GN=LPO PE=1 SV=1	y4 (+1)	C(21)H(39)N(9)O(7)	S5_R1
IHGFDLAAINLQR	sp|P80025|PERL_BOVIN Lactoperoxidase OS=Bos taurus GN=LPO PE=1 SV=1	b7 (+2)	C(36)H(51)N(9)O(9)	S5_R1
IHGFDLAAINLQR	sp|P80025|PERL_BOVIN Lactoperoxidase OS=Bos taurus GN=LPO PE=1 SV=1	y12 (+2)	C(60)H(95)N(19)O(17)	S5_R1
IHGFDLAAINLQR	sp|P80025|PERL_BOVIN Lactoperoxidase OS=Bos taurus GN=LPO PE=1 SV=1	y2 -NH3 (+1)	C(11)H(19)N(5)O(4)	S5_R1
IHGFDLAAINLQR	sp|P80025|PERL_BOVIN Lactoperoxidase OS=Bos taurus GN=LPO PE=1 SV=1	y8 (+1)	C(39)H(71)N(13)O(11)	S5_R1
IHGFDLAAINLQR	sp|P80025|PERL_BOVIN Lactoperoxidase OS=Bos taurus GN=LPO PE=1 SV=1	y7 (+1)	C(33)H(60)N(12)O(10)	S5_R1
IHGFDLAAINLQR	sp|P80025|PERL_BOVIN Lactoperoxidase OS=Bos taurus GN=LPO PE=1 SV=1	y4 (+1)	C(21)H(39)N(9)O(7)	S5_R1
IHGFDLAAINLQR	sp|P80025|PERL_BOVIN Lactoperoxidase OS=Bos taurus GN=LPO PE=1 SV=1	y4 -NH3 (+1)	C(21)H(36)N(8)O(7)	S5_R1
IHGFDLAAINLQR	sp|P80025|PERL_BOVIN Lactoperoxidase OS=Bos taurus GN=LPO PE=1 SV=1	b7 (+1)	C(36)H(51)N(9)O(9)	S5_R1
IHGFDLAAINLQR	sp|P80025|PERL_BOVIN Lactoperoxidase OS=Bos taurus GN=LPO PE=1 SV=1	y9 (+1)	C(43)H(76)N(14)O(14)	S5_R1
IHGFDLAAINLQR	sp|P80025|PERL_BOVIN Lactoperoxidase OS=Bos taurus GN=LPO PE=1 SV=1	b3 (+1)	C(14)H(21)N(5)O(3)	S5_R1
IHGFDLAAINLQR	sp|P80025|PERL_BOVIN Lactoperoxidase OS=Bos taurus GN=LPO PE=1 SV=1	b5 (+1)	C(27)H(35)N(7)O(7)	S5_R1
IHGFDLAAINLQR	sp|P80025|PERL_BOVIN Lactoperoxidase OS=Bos taurus GN=LPO PE=1 SV=1	b6 (+2)	C(33)H(46)N(8)O(8)	S5_R1
IHGFDLAAINLQR	sp|P80025|PERL_BOVIN Lactoperoxidase OS=Bos taurus GN=LPO PE=1 SV=1	a7 (+2)	C(35)H(51)N(9)O(8)	S5_R1
IHGFDLAAINLQR	sp|P80025|PERL_BOVIN Lactoperoxidase OS=Bos taurus GN=LPO PE=1 SV=1	y2 -NH3 (+1)	C(11)H(19)N(5)O(4)	S5_R1
IHGFDLAAINLQR	sp|P80025|PERL_BOVIN Lactoperoxidase OS=Bos taurus GN=LPO PE=1 SV=1	y6 (+1)	C(30)H(55)N(11)O(9)	S5_R1
IHGFDLAAINLQR	sp|P80025|PERL_BOVIN Lactoperoxidase OS=Bos taurus GN=LPO PE=1 SV=1	y7 (+1)	C(33)H(60)N(12)O(10)	S5_R1
IHGFDLAAINLQR	sp|P80025|PERL_BOVIN Lactoperoxidase OS=Bos taurus GN=LPO PE=1 SV=1	y6 -NH3 (+1)	C(30)H(52)N(10)O(9)	S5_R1
IHGFDLAAINLQR	sp|P80025|PERL_BOVIN Lactoperoxidase OS=Bos taurus GN=LPO PE=1 SV=1	y3 (+1)	C(17)H(33)N(7)O(5)	S5_R1
IHGFDLAAINLQR	sp|P80025|PERL_BOVIN Lactoperoxidase OS=Bos taurus GN=LPO PE=1 SV=1	a6 (+1)	C(32)H(46)N(8)O(7)	S5_R1
IHGFDLAAINLQR	sp|P80025|PERL_BOVIN Lactoperoxidase OS=Bos taurus GN=LPO PE=1 SV=1	y2 (+1)	C(11)H(22)N(6)O(4)	S5_R1
IHGFDLAAINLQR	sp|P80025|PERL_BOVIN Lactoperoxidase OS=Bos taurus GN=LPO PE=1 SV=1	a7 (+1)	C(35)H(51)N(9)O(8)	S5_R1
IHGFDLAAINLQR	sp|P80025|PERL_BOVIN Lactoperoxidase OS=Bos taurus GN=LPO PE=1 SV=1	y6 (+1)	C(30)H(55)N(11)O(9)	S5_R2
IHGFDLAAINLQR	sp|P80025|PERL_BOVIN Lactoperoxidase OS=Bos taurus GN=LPO PE=1 SV=1	b5 (+2)	C(27)H(35)N(7)O(7)	S5_R2
IHGFDLAAINLQR	sp|P80025|PERL_BOVIN Lactoperoxidase OS=Bos taurus GN=LPO PE=1 SV=1	b6 (+1)	C(33)H(46)N(8)O(8)	S5_R2
IHGFDLAAINLQR	sp|P80025|PERL_BOVIN Lactoperoxidase OS=Bos taurus GN=LPO PE=1 SV=1	y11 (+1)	C(54)H(88)N(16)O(16)	S5_R2
IHGFDLAAINLQR	sp|P80025|PERL_BOVIN Lactoperoxidase OS=Bos taurus GN=LPO PE=1 SV=1	y8 (+1)	C(39)H(71)N(13)O(11)	S5_R2
IHGFDLAAINLQR	sp|P80025|PERL_BOVIN Lactoperoxidase OS=Bos taurus GN=LPO PE=1 SV=1	y3 (+1)	C(17)H(33)N(7)O(5)	S5_R2
IHGFDLAAINLQR	sp|P80025|PERL_BOVIN Lactoperoxidase OS=Bos taurus GN=LPO PE=1 SV=1	a6 (+2)	C(32)H(46)N(8)O(7)	S5_R2
IHGFDLAAINLQR	sp|P80025|PERL_BOVIN Lactoperoxidase OS=Bos taurus GN=LPO PE=1 SV=1	y6 (+1)	C(30)H(55)N(11)O(9)	S5_R2
IHGFDLAAINLQR	sp|P80025|PERL_BOVIN Lactoperoxidase OS=Bos taurus GN=LPO PE=1 SV=1	a8 (+1)	C(38)H(56)N(10)O(9)	S5_R2
IHGFDLAAINLQR	sp|P80025|PERL_BOVIN Lactoperoxidase OS=Bos taurus GN=LPO PE=1 SV=1	y7 (+1)	C(33)H(60)N(12)O(10)	S5_R2
IHGFDLAAINLQR	sp|P80025|PERL_BOVIN Lactoperoxidase OS=Bos taurus GN=LPO PE=1 SV=1	b3 (+1)	C(14)H(21)N(5)O(3)	S5_R2
IHGFDLAAINLQR	sp|P80025|PERL_BOVIN Lactoperoxidase OS=Bos taurus GN=LPO PE=1 SV=1	b6 (+2)	C(33)H(46)N(8)O(8)	S5_R2
IHGFDLAAINLQR	sp|P80025|PERL_BOVIN Lactoperoxidase OS=Bos taurus GN=LPO PE=1 SV=1	b3 (+1)	C(14)H(21)N(5)O(3)	S5_R2
IHGFDLAAINLQR	sp|P80025|PERL_BOVIN Lactoperoxidase OS=Bos taurus GN=LPO PE=1 SV=1	b8 (+1)	C(39)H(56)N(10)O(10)	S5_R2
IHGFDLAAINLQR	sp|P80025|PERL_BOVIN Lactoperoxidase OS=Bos taurus GN=LPO PE=1 SV=1	b7 (+1)	C(36)H(51)N(9)O(9)	S5_R2
IHGFDLAAINLQR	sp|P80025|PERL_BOVIN Lactoperoxidase OS=Bos taurus GN=LPO PE=1 SV=1	b5 -H2O (+1)	C(27)H(33)N(7)O(6)	S5_R2
IHGFDLAAINLQR	sp|P80025|PERL_BOVIN Lactoperoxidase OS=Bos taurus GN=LPO PE=1 SV=1	y5 (+1)	C(27)H(50)N(10)O(8)	S5_R2
IHGFDLAAINLQR	sp|P80025|PERL_BOVIN Lactoperoxidase OS=Bos taurus GN=LPO PE=1 SV=1	b6 (+1)	C(33)H(46)N(8)O(8)	S5_R2
IHGFDLAAINLQR	sp|P80025|PERL_BOVIN Lactoperoxidase OS=Bos taurus GN=LPO PE=1 SV=1	b6 (+1)	C(33)H(46)N(8)O(8)	S5_R2
IHGFDLAAINLQR	sp|P80025|PERL_BOVIN Lactoperoxidase OS=Bos taurus GN=LPO PE=1 SV=1	b5 (+1)	C(27)H(35)N(7)O(7)	S5_R2
IHGFDLAAINLQR	sp|P80025|PERL_BOVIN Lactoperoxidase OS=Bos taurus GN=LPO PE=1 SV=1	y5 (+1)	C(27)H(50)N(10)O(8)	S5_R2
IHGFDLAAINLQR	sp|P80025|PERL_BOVIN Lactoperoxidase OS=Bos taurus GN=LPO PE=1 SV=1	y9 (+1)	C(43)H(76)N(14)O(14)	S5_R2
IHGFDLAAINLQR	sp|P80025|PERL_BOVIN Lactoperoxidase OS=Bos taurus GN=LPO PE=1 SV=1	y5 -NH3 (+2)	C(27)H(47)N(9)O(8)	S5_R2
IHGFDLAAINLQR	sp|P80025|PERL_BOVIN Lactoperoxidase OS=Bos taurus GN=LPO PE=1 SV=1	a5 (+1)	C(26)H(35)N(7)O(6)	S5_R2
IHGFDLAAINLQR	sp|P80025|PERL_BOVIN Lactoperoxidase OS=Bos taurus GN=LPO PE=1 SV=1	y4 (+1)	C(21)H(39)N(9)O(7)	S5_R2
IHGFDLAAINLQR	sp|P80025|PERL_BOVIN Lactoperoxidase OS=Bos taurus GN=LPO PE=1 SV=1	b7 (+2)	C(36)H(51)N(9)O(9)	S5_R2
IHGFDLAAINLQR	sp|P80025|PERL_BOVIN Lactoperoxidase OS=Bos taurus GN=LPO PE=1 SV=1	y12 (+2)	C(60)H(95)N(19)O(17)	S5_R2
IHGFDLAAINLQR	sp|P80025|PERL_BOVIN Lactoperoxidase OS=Bos taurus GN=LPO PE=1 SV=1	y2 -NH3 (+1)	C(11)H(19)N(5)O(4)	S5_R2
IHGFDLAAINLQR	sp|P80025|PERL_BOVIN Lactoperoxidase OS=Bos taurus GN=LPO PE=1 SV=1	y8 (+1)	C(39)H(71)N(13)O(11)	S5_R2
IHGFDLAAINLQR	sp|P80025|PERL_BOVIN Lactoperoxidase OS=Bos taurus GN=LPO PE=1 SV=1	y7 (+1)	C(33)H(60)N(12)O(10)	S5_R2
IHGFDLAAINLQR	sp|P80025|PERL_BOVIN Lactoperoxidase OS=Bos taurus GN=LPO PE=1 SV=1	y4 (+1)	C(21)H(39)N(9)O(7)	S5_R2
IHGFDLAAINLQR	sp|P80025|PERL_BOVIN Lactoperoxidase OS=Bos taurus GN=LPO PE=1 SV=1	y4 -NH3 (+1)	C(21)H(36)N(8)O(7)	S5_R2
IHGFDLAAINLQR	sp|P80025|PERL_BOVIN Lactoperoxidase OS=Bos taurus GN=LPO PE=1 SV=1	b7 (+1)	C(36)H(51)N(9)O(9)	S5_R2
IHGFDLAAINLQR	sp|P80025|PERL_BOVIN Lactoperoxidase OS=Bos taurus GN=LPO PE=1 SV=1	y9 (+1)	C(43)H(76)N(14)O(14)	S5_R2
IHGFDLAAINLQR	sp|P80025|PERL_BOVIN Lactoperoxidase OS=Bos taurus GN=LPO PE=1 SV=1	b3 (+1)	C(14)H(21)N(5)O(3)	S5_R2
IHGFDLAAINLQR	sp|P80025|PERL_BOVIN Lactoperoxidase OS=Bos taurus GN=LPO PE=1 SV=1	b5 (+1)	C(27)H(35)N(7)O(7)	S5_R2
IHGFDLAAINLQR	sp|P80025|PERL_BOVIN Lactoperoxidase OS=Bos taurus GN=LPO PE=1 SV=1	a7 (+2)	C(35)H(51)N(9)O(8)	S5_R2
IHGFDLAAINLQR	sp|P80025|PERL_BOVIN Lactoperoxidase OS=Bos taurus GN=LPO PE=1 SV=1	y2 -NH3 (+1)	C(11)H(19)N(5)O(4)	S5_R2
IHGFDLAAINLQR	sp|P80025|PERL_BOVIN Lactoperoxidase OS=Bos taurus GN=LPO PE=1 SV=1	y6 (+1)	C(30)H(55)N(11)O(9)	S5_R2
IHGFDLAAINLQR	sp|P80025|PERL_BOVIN Lactoperoxidase OS=Bos taurus GN=LPO PE=1 SV=1	y7 (+1)	C(33)H(60)N(12)O(10)	S5_R2
IHGFDLAAINLQR	sp|P80025|PERL_BOVIN Lactoperoxidase OS=Bos taurus GN=LPO PE=1 SV=1	y6 -NH3 (+1)	C(30)H(52)N(10)O(9)	S5_R2
IHGFDLAAINLQR	sp|P80025|PERL_BOVIN Lactoperoxidase OS=Bos taurus GN=LPO PE=1 SV=1	y3 (+1)	C(17)H(33)N(7)O(5)	S5_R2
IHGFDLAAINLQR	sp|P80025|PERL_BOVIN Lactoperoxidase OS=Bos taurus GN=LPO PE=1 SV=1	a6 (+1)	C(32)H(46)N(8)O(7)	S5_R2
IHGFDLAAINLQR	sp|P80025|PERL_BOVIN Lactoperoxidase OS=Bos taurus GN=LPO PE=1 SV=1	y2 (+1)	C(11)H(22)N(6)O(4)	S5_R2
IHGFDLAAINLQR	sp|P80025|PERL_BOVIN Lactoperoxidase OS=Bos taurus GN=LPO PE=1 SV=1	a7 (+1)	C(35)H(51)N(9)O(8)	S5_R2
IHGFDLAAINLQR	sp|P80025|PERL_BOVIN Lactoperoxidase OS=Bos taurus GN=LPO PE=1 SV=1	y6 (+1)	C(30)H(55)N(11)O(9)	S5_R3
IHGFDLAAINLQR	sp|P80025|PERL_BOVIN Lactoperoxidase OS=Bos taurus GN=LPO PE=1 SV=1	b5 (+2)	C(27)H(35)N(7)O(7)	S5_R3
IHGFDLAAINLQR	sp|P80025|PERL_BOVIN Lactoperoxidase OS=Bos taurus GN=LPO PE=1 SV=1	b6 (+1)	C(33)H(46)N(8)O(8)	S5_R3
IHGFDLAAINLQR	sp|P80025|PERL_BOVIN Lactoperoxidase OS=Bos taurus GN=LPO PE=1 SV=1	y11 (+1)	C(54)H(88)N(16)O(16)	S5_R3
IHGFDLAAINLQR	sp|P80025|PERL_BOVIN Lactoperoxidase OS=Bos taurus GN=LPO PE=1 SV=1	y8 (+1)	C(39)H(71)N(13)O(11)	S5_R3
IHGFDLAAINLQR	sp|P80025|PERL_BOVIN Lactoperoxidase OS=Bos taurus GN=LPO PE=1 SV=1	y3 (+1)	C(17)H(33)N(7)O(5)	S5_R3
IHGFDLAAINLQR	sp|P80025|PERL_BOVIN Lactoperoxidase OS=Bos taurus GN=LPO PE=1 SV=1	a6 (+2)	C(32)H(46)N(8)O(7)	S5_R3
IHGFDLAAINLQR	sp|P80025|PERL_BOVIN Lactoperoxidase OS=Bos taurus GN=LPO PE=1 SV=1	y6 (+1)	C(30)H(55)N(11)O(9)	S5_R3
IHGFDLAAINLQR	sp|P80025|PERL_BOVIN Lactoperoxidase OS=Bos taurus GN=LPO PE=1 SV=1	a8 (+1)	C(38)H(56)N(10)O(9)	S5_R3
IHGFDLAAINLQR	sp|P80025|PERL_BOVIN Lactoperoxidase OS=Bos taurus GN=LPO PE=1 SV=1	y7 (+1)	C(33)H(60)N(12)O(10)	S5_R3
IHGFDLAAINLQR	sp|P80025|PERL_BOVIN Lactoperoxidase OS=Bos taurus GN=LPO PE=1 SV=1	b3 (+1)	C(14)H(21)N(5)O(3)	S5_R3
IHGFDLAAINLQR	sp|P80025|PERL_BOVIN Lactoperoxidase OS=Bos taurus GN=LPO PE=1 SV=1	b6 (+2)	C(33)H(46)N(8)O(8)	S5_R3
IHGFDLAAINLQR	sp|P80025|PERL_BOVIN Lactoperoxidase OS=Bos taurus GN=LPO PE=1 SV=1	b3 (+1)	C(14)H(21)N(5)O(3)	S5_R3
IHGFDLAAINLQR	sp|P80025|PERL_BOVIN Lactoperoxidase OS=Bos taurus GN=LPO PE=1 SV=1	b8 (+1)	C(39)H(56)N(10)O(10)	S5_R3
IHGFDLAAINLQR	sp|P80025|PERL_BOVIN Lactoperoxidase OS=Bos taurus GN=LPO PE=1 SV=1	b7 (+1)	C(36)H(51)N(9)O(9)	S5_R3
IHGFDLAAINLQR	sp|P80025|PERL_BOVIN Lactoperoxidase OS=Bos taurus GN=LPO PE=1 SV=1	b5 -H2O (+1)	C(27)H(33)N(7)O(6)	S5_R3
IHGFDLAAINLQR	sp|P80025|PERL_BOVIN Lactoperoxidase OS=Bos taurus GN=LPO PE=1 SV=1	y5 (+1)	C(27)H(50)N(10)O(8)	S5_R3
IHGFDLAAINLQR	sp|P80025|PERL_BOVIN Lactoperoxidase OS=Bos taurus GN=LPO PE=1 SV=1	b6 (+1)	C(33)H(46)N(8)O(8)	S5_R3
IHGFDLAAINLQR	sp|P80025|PERL_BOVIN Lactoperoxidase OS=Bos taurus GN=LPO PE=1 SV=1	b6 (+1)	C(33)H(46)N(8)O(8)	S5_R3
IHGFDLAAINLQR	sp|P80025|PERL_BOVIN Lactoperoxidase OS=Bos taurus GN=LPO PE=1 SV=1	b5 (+1)	C(27)H(35)N(7)O(7)	S5_R3
IHGFDLAAINLQR	sp|P80025|PERL_BOVIN Lactoperoxidase OS=Bos taurus GN=LPO PE=1 SV=1	y5 (+1)	C(27)H(50)N(10)O(8)	S5_R3
IHGFDLAAINLQR	sp|P80025|PERL_BOVIN Lactoperoxidase OS=Bos taurus GN=LPO PE=1 SV=1	y9 (+1)	C(43)H(76)N(14)O(14)	S5_R3
IHGFDLAAINLQR	sp|P80025|PERL_BOVIN Lactoperoxidase OS=Bos taurus GN=LPO PE=1 SV=1	y5 -NH3 (+2)	C(27)H(47)N(9)O(8)	S5_R3
IHGFDLAAINLQR	sp|P80025|PERL_BOVIN Lactoperoxidase OS=Bos taurus GN=LPO PE=1 SV=1	a5 (+1)	C(26)H(35)N(7)O(6)	S5_R3
IHGFDLAAINLQR	sp|P80025|PERL_BOVIN Lactoperoxidase OS=Bos taurus GN=LPO PE=1 SV=1	y4 (+1)	C(21)H(39)N(9)O(7)	S5_R3
IHGFDLAAINLQR	sp|P80025|PERL_BOVIN Lactoperoxidase OS=Bos taurus GN=LPO PE=1 SV=1	b7 (+2)	C(36)H(51)N(9)O(9)	S5_R3
IHGFDLAAINLQR	sp|P80025|PERL_BOVIN Lactoperoxidase OS=Bos taurus GN=LPO PE=1 SV=1	y12 (+2)	C(60)H(95)N(19)O(17)	S5_R3
IHGFDLAAINLQR	sp|P80025|PERL_BOVIN Lactoperoxidase OS=Bos taurus GN=LPO PE=1 SV=1	y12 (+2)	C(60)H(95)N(19)O(17)	S5_R3
IHGFDLAAINLQR	sp|P80025|PERL_BOVIN Lactoperoxidase OS=Bos taurus GN=LPO PE=1 SV=1	y2 -NH3 (+1)	C(11)H(19)N(5)O(4)	S5_R3
IHGFDLAAINLQR	sp|P80025|PERL_BOVIN Lactoperoxidase OS=Bos taurus GN=LPO PE=1 SV=1	y8 (+1)	C(39)H(71)N(13)O(11)	S5_R3
IHGFDLAAINLQR	sp|P80025|PERL_BOVIN Lactoperoxidase OS=Bos taurus GN=LPO PE=1 SV=1	y7 (+1)	C(33)H(60)N(12)O(10)	S5_R3
IHGFDLAAINLQR	sp|P80025|PERL_BOVIN Lactoperoxidase OS=Bos taurus GN=LPO PE=1 SV=1	y4 (+1)	C(21)H(39)N(9)O(7)	S5_R3
IHGFDLAAINLQR	sp|P80025|PERL_BOVIN Lactoperoxidase OS=Bos taurus GN=LPO PE=1 SV=1	y4 -NH3 (+1)	C(21)H(36)N(8)O(7)	S5_R3
IHGFDLAAINLQR	sp|P80025|PERL_BOVIN Lactoperoxidase OS=Bos taurus GN=LPO PE=1 SV=1	b7 (+1)	C(36)H(51)N(9)O(9)	S5_R3
IHGFDLAAINLQR	sp|P80025|PERL_BOVIN Lactoperoxidase OS=Bos taurus GN=LPO PE=1 SV=1	y9 (+1)	C(43)H(76)N(14)O(14)	S5_R3
IHGFDLAAINLQR	sp|P80025|PERL_BOVIN Lactoperoxidase OS=Bos taurus GN=LPO PE=1 SV=1	b3 (+1)	C(14)H(21)N(5)O(3)	S5_R3
IHGFDLAAINLQR	sp|P80025|PERL_BOVIN Lactoperoxidase OS=Bos taurus GN=LPO PE=1 SV=1	b5 (+1)	C(27)H(35)N(7)O(7)	S5_R3
IHGFDLAAINLQR	sp|P80025|PERL_BOVIN Lactoperoxidase OS=Bos taurus GN=LPO PE=1 SV=1	b6 (+2)	C(33)H(46)N(8)O(8)	S5_R3
IHGFDLAAINLQR	sp|P80025|PERL_BOVIN Lactoperoxidase OS=Bos taurus GN=LPO PE=1 SV=1	a7 (+2)	C(35)H(51)N(9)O(8)	S5_R3
IHGFDLAAINLQR	sp|P80025|PERL_BOVIN Lactoperoxidase OS=Bos taurus GN=LPO PE=1 SV=1	y2 -NH3 (+1)	C(11)H(19)N(5)O(4)	S5_R3
IHGFDLAAINLQR	sp|P80025|PERL_BOVIN Lactoperoxidase OS=Bos taurus GN=LPO PE=1 SV=1	y6 (+1)	C(30)H(55)N(11)O(9)	S5_R3
IHGFDLAAINLQR	sp|P80025|PERL_BOVIN Lactoperoxidase OS=Bos taurus GN=LPO PE=1 SV=1	y7 (+1)	C(33)H(60)N(12)O(10)	S5_R3
IHGFDLAAINLQR	sp|P80025|PERL_BOVIN Lactoperoxidase OS=Bos taurus GN=LPO PE=1 SV=1	y6 -NH3 (+1)	C(30)H(52)N(10)O(9)	S5_R3
IHGFDLAAINLQR	sp|P80025|PERL_BOVIN Lactoperoxidase OS=Bos taurus GN=LPO PE=1 SV=1	y3 (+1)	C(17)H(33)N(7)O(5)	S5_R3
IHGFDLAAINLQR	sp|P80025|PERL_BOVIN Lactoperoxidase OS=Bos taurus GN=LPO PE=1 SV=1	a6 (+1)	C(32)H(46)N(8)O(7)	S5_R3
IHGFDLAAINLQR	sp|P80025|PERL_BOVIN Lactoperoxidase OS=Bos taurus GN=LPO PE=1 SV=1	y2 (+1)	C(11)H(22)N(6)O(4)	S5_R3
IHGFDLAAINLQR	sp|P80025|PERL_BOVIN Lactoperoxidase OS=Bos taurus GN=LPO PE=1 SV=1	a7 (+1)	C(35)H(51)N(9)O(8)	S5_R3
IHGFDLAAINLQR	sp|P80025|PERL_BOVIN Lactoperoxidase OS=Bos taurus GN=LPO PE=1 SV=1	y6 (+1)	C(30)H(55)N(11)O(9)	S6_R1
IHGFDLAAINLQR	sp|P80025|PERL_BOVIN Lactoperoxidase OS=Bos taurus GN=LPO PE=1 SV=1	b5 (+2)	C(27)H(35)N(7)O(7)	S6_R1
IHGFDLAAINLQR	sp|P80025|PERL_BOVIN Lactoperoxidase OS=Bos taurus GN=LPO PE=1 SV=1	b6 (+1)	C(33)H(46)N(8)O(8)	S6_R1
IHGFDLAAINLQR	sp|P80025|PERL_BOVIN Lactoperoxidase OS=Bos taurus GN=LPO PE=1 SV=1	y11 (+1)	C(54)H(88)N(16)O(16)	S6_R1
IHGFDLAAINLQR	sp|P80025|PERL_BOVIN Lactoperoxidase OS=Bos taurus GN=LPO PE=1 SV=1	y8 (+1)	C(39)H(71)N(13)O(11)	S6_R1
IHGFDLAAINLQR	sp|P80025|PERL_BOVIN Lactoperoxidase OS=Bos taurus GN=LPO PE=1 SV=1	a6 (+2)	C(32)H(46)N(8)O(7)	S6_R1
IHGFDLAAINLQR	sp|P80025|PERL_BOVIN Lactoperoxidase OS=Bos taurus GN=LPO PE=1 SV=1	y6 (+1)	C(30)H(55)N(11)O(9)	S6_R1
IHGFDLAAINLQR	sp|P80025|PERL_BOVIN Lactoperoxidase OS=Bos taurus GN=LPO PE=1 SV=1	a8 (+1)	C(38)H(56)N(10)O(9)	S6_R1
IHGFDLAAINLQR	sp|P80025|PERL_BOVIN Lactoperoxidase OS=Bos taurus GN=LPO PE=1 SV=1	y7 (+1)	C(33)H(60)N(12)O(10)	S6_R1
IHGFDLAAINLQR	sp|P80025|PERL_BOVIN Lactoperoxidase OS=Bos taurus GN=LPO PE=1 SV=1	b3 (+1)	C(14)H(21)N(5)O(3)	S6_R1
IHGFDLAAINLQR	sp|P80025|PERL_BOVIN Lactoperoxidase OS=Bos taurus GN=LPO PE=1 SV=1	b6 (+2)	C(33)H(46)N(8)O(8)	S6_R1
IHGFDLAAINLQR	sp|P80025|PERL_BOVIN Lactoperoxidase OS=Bos taurus GN=LPO PE=1 SV=1	b3 (+1)	C(14)H(21)N(5)O(3)	S6_R1
IHGFDLAAINLQR	sp|P80025|PERL_BOVIN Lactoperoxidase OS=Bos taurus GN=LPO PE=1 SV=1	b8 (+1)	C(39)H(56)N(10)O(10)	S6_R1
IHGFDLAAINLQR	sp|P80025|PERL_BOVIN Lactoperoxidase OS=Bos taurus GN=LPO PE=1 SV=1	b7 (+1)	C(36)H(51)N(9)O(9)	S6_R1
IHGFDLAAINLQR	sp|P80025|PERL_BOVIN Lactoperoxidase OS=Bos taurus GN=LPO PE=1 SV=1	b5 -H2O (+1)	C(27)H(33)N(7)O(6)	S6_R1
IHGFDLAAINLQR	sp|P80025|PERL_BOVIN Lactoperoxidase OS=Bos taurus GN=LPO PE=1 SV=1	y5 (+1)	C(27)H(50)N(10)O(8)	S6_R1
IHGFDLAAINLQR	sp|P80025|PERL_BOVIN Lactoperoxidase OS=Bos taurus GN=LPO PE=1 SV=1	b6 (+1)	C(33)H(46)N(8)O(8)	S6_R1
IHGFDLAAINLQR	sp|P80025|PERL_BOVIN Lactoperoxidase OS=Bos taurus GN=LPO PE=1 SV=1	b6 (+1)	C(33)H(46)N(8)O(8)	S6_R1
IHGFDLAAINLQR	sp|P80025|PERL_BOVIN Lactoperoxidase OS=Bos taurus GN=LPO PE=1 SV=1	b5 (+1)	C(27)H(35)N(7)O(7)	S6_R1
IHGFDLAAINLQR	sp|P80025|PERL_BOVIN Lactoperoxidase OS=Bos taurus GN=LPO PE=1 SV=1	y5 (+1)	C(27)H(50)N(10)O(8)	S6_R1
IHGFDLAAINLQR	sp|P80025|PERL_BOVIN Lactoperoxidase OS=Bos taurus GN=LPO PE=1 SV=1	y9 (+1)	C(43)H(76)N(14)O(14)	S6_R1
IHGFDLAAINLQR	sp|P80025|PERL_BOVIN Lactoperoxidase OS=Bos taurus GN=LPO PE=1 SV=1	y5 -NH3 (+2)	C(27)H(47)N(9)O(8)	S6_R1
IHGFDLAAINLQR	sp|P80025|PERL_BOVIN Lactoperoxidase OS=Bos taurus GN=LPO PE=1 SV=1	a5 (+1)	C(26)H(35)N(7)O(6)	S6_R1
IHGFDLAAINLQR	sp|P80025|PERL_BOVIN Lactoperoxidase OS=Bos taurus GN=LPO PE=1 SV=1	y4 (+1)	C(21)H(39)N(9)O(7)	S6_R1
IHGFDLAAINLQR	sp|P80025|PERL_BOVIN Lactoperoxidase OS=Bos taurus GN=LPO PE=1 SV=1	b7 (+2)	C(36)H(51)N(9)O(9)	S6_R1
IHGFDLAAINLQR	sp|P80025|PERL_BOVIN Lactoperoxidase OS=Bos taurus GN=LPO PE=1 SV=1	y12 (+2)	C(60)H(95)N(19)O(17)	S6_R1
IHGFDLAAINLQR	sp|P80025|PERL_BOVIN Lactoperoxidase OS=Bos taurus GN=LPO PE=1 SV=1	y12 (+2)	C(60)H(95)N(19)O(17)	S6_R1
IHGFDLAAINLQR	sp|P80025|PERL_BOVIN Lactoperoxidase OS=Bos taurus GN=LPO PE=1 SV=1	y2 -NH3 (+1)	C(11)H(19)N(5)O(4)	S6_R1
IHGFDLAAINLQR	sp|P80025|PERL_BOVIN Lactoperoxidase OS=Bos taurus GN=LPO PE=1 SV=1	y8 (+1)	C(39)H(71)N(13)O(11)	S6_R1
IHGFDLAAINLQR	sp|P80025|PERL_BOVIN Lactoperoxidase OS=Bos taurus GN=LPO PE=1 SV=1	y7 (+1)	C(33)H(60)N(12)O(10)	S6_R1
IHGFDLAAINLQR	sp|P80025|PERL_BOVIN Lactoperoxidase OS=Bos taurus GN=LPO PE=1 SV=1	y4 (+1)	C(21)H(39)N(9)O(7)	S6_R1
IHGFDLAAINLQR	sp|P80025|PERL_BOVIN Lactoperoxidase OS=Bos taurus GN=LPO PE=1 SV=1	y4 -NH3 (+1)	C(21)H(36)N(8)O(7)	S6_R1
IHGFDLAAINLQR	sp|P80025|PERL_BOVIN Lactoperoxidase OS=Bos taurus GN=LPO PE=1 SV=1	b7 (+1)	C(36)H(51)N(9)O(9)	S6_R1
IHGFDLAAINLQR	sp|P80025|PERL_BOVIN Lactoperoxidase OS=Bos taurus GN=LPO PE=1 SV=1	y9 (+1)	C(43)H(76)N(14)O(14)	S6_R1
IHGFDLAAINLQR	sp|P80025|PERL_BOVIN Lactoperoxidase OS=Bos taurus GN=LPO PE=1 SV=1	b3 (+1)	C(14)H(21)N(5)O(3)	S6_R1
IHGFDLAAINLQR	sp|P80025|PERL_BOVIN Lactoperoxidase OS=Bos taurus GN=LPO PE=1 SV=1	b5 (+1)	C(27)H(35)N(7)O(7)	S6_R1
IHGFDLAAINLQR	sp|P80025|PERL_BOVIN Lactoperoxidase OS=Bos taurus GN=LPO PE=1 SV=1	b6 (+2)	C(33)H(46)N(8)O(8)	S6_R1
IHGFDLAAINLQR	sp|P80025|PERL_BOVIN Lactoperoxidase OS=Bos taurus GN=LPO PE=1 SV=1	a7 (+2)	C(35)H(51)N(9)O(8)	S6_R1
IHGFDLAAINLQR	sp|P80025|PERL_BOVIN Lactoperoxidase OS=Bos taurus GN=LPO PE=1 SV=1	y2 -NH3 (+1)	C(11)H(19)N(5)O(4)	S6_R1
IHGFDLAAINLQR	sp|P80025|PERL_BOVIN Lactoperoxidase OS=Bos taurus GN=LPO PE=1 SV=1	y6 (+1)	C(30)H(55)N(11)O(9)	S6_R1
IHGFDLAAINLQR	sp|P80025|PERL_BOVIN Lactoperoxidase OS=Bos taurus GN=LPO PE=1 SV=1	y7 (+1)	C(33)H(60)N(12)O(10)	S6_R1
IHGFDLAAINLQR	sp|P80025|PERL_BOVIN Lactoperoxidase OS=Bos taurus GN=LPO PE=1 SV=1	y6 -NH3 (+1)	C(30)H(52)N(10)O(9)	S6_R1
IHGFDLAAINLQR	sp|P80025|PERL_BOVIN Lactoperoxidase OS=Bos taurus GN=LPO PE=1 SV=1	y3 (+1)	C(17)H(33)N(7)O(5)	S6_R1
IHGFDLAAINLQR	sp|P80025|PERL_BOVIN Lactoperoxidase OS=Bos taurus GN=LPO PE=1 SV=1	a6 (+1)	C(32)H(46)N(8)O(7)	S6_R1
IHGFDLAAINLQR	sp|P80025|PERL_BOVIN Lactoperoxidase OS=Bos taurus GN=LPO PE=1 SV=1	y2 (+1)	C(11)H(22)N(6)O(4)	S6_R1
IHGFDLAAINLQR	sp|P80025|PERL_BOVIN Lactoperoxidase OS=Bos taurus GN=LPO PE=1 SV=1	a7 (+1)	C(35)H(51)N(9)O(8)	S6_R1
IHGFDLAAINLQR	sp|P80025|PERL_BOVIN Lactoperoxidase OS=Bos taurus GN=LPO PE=1 SV=1	y6 (+1)	C(30)H(55)N(11)O(9)	S6_R2
IHGFDLAAINLQR	sp|P80025|PERL_BOVIN Lactoperoxidase OS=Bos taurus GN=LPO PE=1 SV=1	b5 (+2)	C(27)H(35)N(7)O(7)	S6_R2
IHGFDLAAINLQR	sp|P80025|PERL_BOVIN Lactoperoxidase OS=Bos taurus GN=LPO PE=1 SV=1	b6 (+1)	C(33)H(46)N(8)O(8)	S6_R2
IHGFDLAAINLQR	sp|P80025|PERL_BOVIN Lactoperoxidase OS=Bos taurus GN=LPO PE=1 SV=1	y11 (+1)	C(54)H(88)N(16)O(16)	S6_R2
IHGFDLAAINLQR	sp|P80025|PERL_BOVIN Lactoperoxidase OS=Bos taurus GN=LPO PE=1 SV=1	y8 (+1)	C(39)H(71)N(13)O(11)	S6_R2
IHGFDLAAINLQR	sp|P80025|PERL_BOVIN Lactoperoxidase OS=Bos taurus GN=LPO PE=1 SV=1	y3 (+1)	C(17)H(33)N(7)O(5)	S6_R2
IHGFDLAAINLQR	sp|P80025|PERL_BOVIN Lactoperoxidase OS=Bos taurus GN=LPO PE=1 SV=1	a6 (+2)	C(32)H(46)N(8)O(7)	S6_R2
IHGFDLAAINLQR	sp|P80025|PERL_BOVIN Lactoperoxidase OS=Bos taurus GN=LPO PE=1 SV=1	y6 (+1)	C(30)H(55)N(11)O(9)	S6_R2
IHGFDLAAINLQR	sp|P80025|PERL_BOVIN Lactoperoxidase OS=Bos taurus GN=LPO PE=1 SV=1	a8 (+1)	C(38)H(56)N(10)O(9)	S6_R2
IHGFDLAAINLQR	sp|P80025|PERL_BOVIN Lactoperoxidase OS=Bos taurus GN=LPO PE=1 SV=1	y7 (+1)	C(33)H(60)N(12)O(10)	S6_R2
IHGFDLAAINLQR	sp|P80025|PERL_BOVIN Lactoperoxidase OS=Bos taurus GN=LPO PE=1 SV=1	b3 (+1)	C(14)H(21)N(5)O(3)	S6_R2
IHGFDLAAINLQR	sp|P80025|PERL_BOVIN Lactoperoxidase OS=Bos taurus GN=LPO PE=1 SV=1	b6 (+2)	C(33)H(46)N(8)O(8)	S6_R2
IHGFDLAAINLQR	sp|P80025|PERL_BOVIN Lactoperoxidase OS=Bos taurus GN=LPO PE=1 SV=1	b3 (+1)	C(14)H(21)N(5)O(3)	S6_R2
IHGFDLAAINLQR	sp|P80025|PERL_BOVIN Lactoperoxidase OS=Bos taurus GN=LPO PE=1 SV=1	b8 (+1)	C(39)H(56)N(10)O(10)	S6_R2
IHGFDLAAINLQR	sp|P80025|PERL_BOVIN Lactoperoxidase OS=Bos taurus GN=LPO PE=1 SV=1	b7 (+1)	C(36)H(51)N(9)O(9)	S6_R2
IHGFDLAAINLQR	sp|P80025|PERL_BOVIN Lactoperoxidase OS=Bos taurus GN=LPO PE=1 SV=1	b5 -H2O (+1)	C(27)H(33)N(7)O(6)	S6_R2
IHGFDLAAINLQR	sp|P80025|PERL_BOVIN Lactoperoxidase OS=Bos taurus GN=LPO PE=1 SV=1	y5 (+1)	C(27)H(50)N(10)O(8)	S6_R2
IHGFDLAAINLQR	sp|P80025|PERL_BOVIN Lactoperoxidase OS=Bos taurus GN=LPO PE=1 SV=1	b6 (+1)	C(33)H(46)N(8)O(8)	S6_R2
IHGFDLAAINLQR	sp|P80025|PERL_BOVIN Lactoperoxidase OS=Bos taurus GN=LPO PE=1 SV=1	b6 (+1)	C(33)H(46)N(8)O(8)	S6_R2
IHGFDLAAINLQR	sp|P80025|PERL_BOVIN Lactoperoxidase OS=Bos taurus GN=LPO PE=1 SV=1	b5 (+1)	C(27)H(35)N(7)O(7)	S6_R2
IHGFDLAAINLQR	sp|P80025|PERL_BOVIN Lactoperoxidase OS=Bos taurus GN=LPO PE=1 SV=1	y5 (+1)	C(27)H(50)N(10)O(8)	S6_R2
IHGFDLAAINLQR	sp|P80025|PERL_BOVIN Lactoperoxidase OS=Bos taurus GN=LPO PE=1 SV=1	y9 (+1)	C(43)H(76)N(14)O(14)	S6_R2
IHGFDLAAINLQR	sp|P80025|PERL_BOVIN Lactoperoxidase OS=Bos taurus GN=LPO PE=1 SV=1	y5 -NH3 (+2)	C(27)H(47)N(9)O(8)	S6_R2
IHGFDLAAINLQR	sp|P80025|PERL_BOVIN Lactoperoxidase OS=Bos taurus GN=LPO PE=1 SV=1	a5 (+1)	C(26)H(35)N(7)O(6)	S6_R2
IHGFDLAAINLQR	sp|P80025|PERL_BOVIN Lactoperoxidase OS=Bos taurus GN=LPO PE=1 SV=1	y4 (+1)	C(21)H(39)N(9)O(7)	S6_R2
IHGFDLAAINLQR	sp|P80025|PERL_BOVIN Lactoperoxidase OS=Bos taurus GN=LPO PE=1 SV=1	b7 (+2)	C(36)H(51)N(9)O(9)	S6_R2
IHGFDLAAINLQR	sp|P80025|PERL_BOVIN Lactoperoxidase OS=Bos taurus GN=LPO PE=1 SV=1	y12 (+2)	C(60)H(95)N(19)O(17)	S6_R2
IHGFDLAAINLQR	sp|P80025|PERL_BOVIN Lactoperoxidase OS=Bos taurus GN=LPO PE=1 SV=1	y2 -NH3 (+1)	C(11)H(19)N(5)O(4)	S6_R2
IHGFDLAAINLQR	sp|P80025|PERL_BOVIN Lactoperoxidase OS=Bos taurus GN=LPO PE=1 SV=1	y8 (+1)	C(39)H(71)N(13)O(11)	S6_R2
IHGFDLAAINLQR	sp|P80025|PERL_BOVIN Lactoperoxidase OS=Bos taurus GN=LPO PE=1 SV=1	y7 (+1)	C(33)H(60)N(12)O(10)	S6_R2
IHGFDLAAINLQR	sp|P80025|PERL_BOVIN Lactoperoxidase OS=Bos taurus GN=LPO PE=1 SV=1	y4 (+1)	C(21)H(39)N(9)O(7)	S6_R2
IHGFDLAAINLQR	sp|P80025|PERL_BOVIN Lactoperoxidase OS=Bos taurus GN=LPO PE=1 SV=1	y4 -NH3 (+1)	C(21)H(36)N(8)O(7)	S6_R2
IHGFDLAAINLQR	sp|P80025|PERL_BOVIN Lactoperoxidase OS=Bos taurus GN=LPO PE=1 SV=1	b7 (+1)	C(36)H(51)N(9)O(9)	S6_R2
IHGFDLAAINLQR	sp|P80025|PERL_BOVIN Lactoperoxidase OS=Bos taurus GN=LPO PE=1 SV=1	y9 (+1)	C(43)H(76)N(14)O(14)	S6_R2
IHGFDLAAINLQR	sp|P80025|PERL_BOVIN Lactoperoxidase OS=Bos taurus GN=LPO PE=1 SV=1	b3 (+1)	C(14)H(21)N(5)O(3)	S6_R2
IHGFDLAAINLQR	sp|P80025|PERL_BOVIN Lactoperoxidase OS=Bos taurus GN=LPO PE=1 SV=1	b5 (+1)	C(27)H(35)N(7)O(7)	S6_R2
IHGFDLAAINLQR	sp|P80025|PERL_BOVIN Lactoperoxidase OS=Bos taurus GN=LPO PE=1 SV=1	b6 (+2)	C(33)H(46)N(8)O(8)	S6_R2
IHGFDLAAINLQR	sp|P80025|PERL_BOVIN Lactoperoxidase OS=Bos taurus GN=LPO PE=1 SV=1	a7 (+2)	C(35)H(51)N(9)O(8)	S6_R2
IHGFDLAAINLQR	sp|P80025|PERL_BOVIN Lactoperoxidase OS=Bos taurus GN=LPO PE=1 SV=1	y2 -NH3 (+1)	C(11)H(19)N(5)O(4)	S6_R2
IHGFDLAAINLQR	sp|P80025|PERL_BOVIN Lactoperoxidase OS=Bos taurus GN=LPO PE=1 SV=1	y6 (+1)	C(30)H(55)N(11)O(9)	S6_R2
IHGFDLAAINLQR	sp|P80025|PERL_BOVIN Lactoperoxidase OS=Bos taurus GN=LPO PE=1 SV=1	y7 (+1)	C(33)H(60)N(12)O(10)	S6_R2
IHGFDLAAINLQR	sp|P80025|PERL_BOVIN Lactoperoxidase OS=Bos taurus GN=LPO PE=1 SV=1	y6 -NH3 (+1)	C(30)H(52)N(10)O(9)	S6_R2
IHGFDLAAINLQR	sp|P80025|PERL_BOVIN Lactoperoxidase OS=Bos taurus GN=LPO PE=1 SV=1	y3 (+1)	C(17)H(33)N(7)O(5)	S6_R2
IHGFDLAAINLQR	sp|P80025|PERL_BOVIN Lactoperoxidase OS=Bos taurus GN=LPO PE=1 SV=1	a6 (+1)	C(32)H(46)N(8)O(7)	S6_R2
IHGFDLAAINLQR	sp|P80025|PERL_BOVIN Lactoperoxidase OS=Bos taurus GN=LPO PE=1 SV=1	y2 (+1)	C(11)H(22)N(6)O(4)	S6_R2
IHGFDLAAINLQR	sp|P80025|PERL_BOVIN Lactoperoxidase OS=Bos taurus GN=LPO PE=1 SV=1	a7 (+1)	C(35)H(51)N(9)O(8)	S6_R2
IHGFDLAAINLQR	sp|P80025|PERL_BOVIN Lactoperoxidase OS=Bos taurus GN=LPO PE=1 SV=1	y6 (+1)	C(30)H(55)N(11)O(9)	S6_R3
IHGFDLAAINLQR	sp|P80025|PERL_BOVIN Lactoperoxidase OS=Bos taurus GN=LPO PE=1 SV=1	b5 (+2)	C(27)H(35)N(7)O(7)	S6_R3
IHGFDLAAINLQR	sp|P80025|PERL_BOVIN Lactoperoxidase OS=Bos taurus GN=LPO PE=1 SV=1	b6 (+1)	C(33)H(46)N(8)O(8)	S6_R3
IHGFDLAAINLQR	sp|P80025|PERL_BOVIN Lactoperoxidase OS=Bos taurus GN=LPO PE=1 SV=1	y11 (+1)	C(54)H(88)N(16)O(16)	S6_R3
IHGFDLAAINLQR	sp|P80025|PERL_BOVIN Lactoperoxidase OS=Bos taurus GN=LPO PE=1 SV=1	y8 (+1)	C(39)H(71)N(13)O(11)	S6_R3
IHGFDLAAINLQR	sp|P80025|PERL_BOVIN Lactoperoxidase OS=Bos taurus GN=LPO PE=1 SV=1	y3 (+1)	C(17)H(33)N(7)O(5)	S6_R3
IHGFDLAAINLQR	sp|P80025|PERL_BOVIN Lactoperoxidase OS=Bos taurus GN=LPO PE=1 SV=1	a6 (+2)	C(32)H(46)N(8)O(7)	S6_R3
IHGFDLAAINLQR	sp|P80025|PERL_BOVIN Lactoperoxidase OS=Bos taurus GN=LPO PE=1 SV=1	y6 (+1)	C(30)H(55)N(11)O(9)	S6_R3
IHGFDLAAINLQR	sp|P80025|PERL_BOVIN Lactoperoxidase OS=Bos taurus GN=LPO PE=1 SV=1	a8 (+1)	C(38)H(56)N(10)O(9)	S6_R3
IHGFDLAAINLQR	sp|P80025|PERL_BOVIN Lactoperoxidase OS=Bos taurus GN=LPO PE=1 SV=1	y7 (+1)	C(33)H(60)N(12)O(10)	S6_R3
IHGFDLAAINLQR	sp|P80025|PERL_BOVIN Lactoperoxidase OS=Bos taurus GN=LPO PE=1 SV=1	b3 (+1)	C(14)H(21)N(5)O(3)	S6_R3
IHGFDLAAINLQR	sp|P80025|PERL_BOVIN Lactoperoxidase OS=Bos taurus GN=LPO PE=1 SV=1	b6 (+2)	C(33)H(46)N(8)O(8)	S6_R3
IHGFDLAAINLQR	sp|P80025|PERL_BOVIN Lactoperoxidase OS=Bos taurus GN=LPO PE=1 SV=1	b3 (+1)	C(14)H(21)N(5)O(3)	S6_R3
IHGFDLAAINLQR	sp|P80025|PERL_BOVIN Lactoperoxidase OS=Bos taurus GN=LPO PE=1 SV=1	b8 (+1)	C(39)H(56)N(10)O(10)	S6_R3
IHGFDLAAINLQR	sp|P80025|PERL_BOVIN Lactoperoxidase OS=Bos taurus GN=LPO PE=1 SV=1	b7 (+1)	C(36)H(51)N(9)O(9)	S6_R3
IHGFDLAAINLQR	sp|P80025|PERL_BOVIN Lactoperoxidase OS=Bos taurus GN=LPO PE=1 SV=1	b5 -H2O (+1)	C(27)H(33)N(7)O(6)	S6_R3
IHGFDLAAINLQR	sp|P80025|PERL_BOVIN Lactoperoxidase OS=Bos taurus GN=LPO PE=1 SV=1	y5 (+1)	C(27)H(50)N(10)O(8)	S6_R3
IHGFDLAAINLQR	sp|P80025|PERL_BOVIN Lactoperoxidase OS=Bos taurus GN=LPO PE=1 SV=1	b6 (+1)	C(33)H(46)N(8)O(8)	S6_R3
IHGFDLAAINLQR	sp|P80025|PERL_BOVIN Lactoperoxidase OS=Bos taurus GN=LPO PE=1 SV=1	b6 (+1)	C(33)H(46)N(8)O(8)	S6_R3
IHGFDLAAINLQR	sp|P80025|PERL_BOVIN Lactoperoxidase OS=Bos taurus GN=LPO PE=1 SV=1	b5 (+1)	C(27)H(35)N(7)O(7)	S6_R3
IHGFDLAAINLQR	sp|P80025|PERL_BOVIN Lactoperoxidase OS=Bos taurus GN=LPO PE=1 SV=1	y5 (+1)	C(27)H(50)N(10)O(8)	S6_R3
IHGFDLAAINLQR	sp|P80025|PERL_BOVIN Lactoperoxidase OS=Bos taurus GN=LPO PE=1 SV=1	y9 (+1)	C(43)H(76)N(14)O(14)	S6_R3
IHGFDLAAINLQR	sp|P80025|PERL_BOVIN Lactoperoxidase OS=Bos taurus GN=LPO PE=1 SV=1	y5 -NH3 (+2)	C(27)H(47)N(9)O(8)	S6_R3
IHGFDLAAINLQR	sp|P80025|PERL_BOVIN Lactoperoxidase OS=Bos taurus GN=LPO PE=1 SV=1	a5 (+1)	C(26)H(35)N(7)O(6)	S6_R3
IHGFDLAAINLQR	sp|P80025|PERL_BOVIN Lactoperoxidase OS=Bos taurus GN=LPO PE=1 SV=1	y4 (+1)	C(21)H(39)N(9)O(7)	S6_R3
IHGFDLAAINLQR	sp|P80025|PERL_BOVIN Lactoperoxidase OS=Bos taurus GN=LPO PE=1 SV=1	b7 (+2)	C(36)H(51)N(9)O(9)	S6_R3
IHGFDLAAINLQR	sp|P80025|PERL_BOVIN Lactoperoxidase OS=Bos taurus GN=LPO PE=1 SV=1	y12 (+2)	C(60)H(95)N(19)O(17)	S6_R3
IHGFDLAAINLQR	sp|P80025|PERL_BOVIN Lactoperoxidase OS=Bos taurus GN=LPO PE=1 SV=1	y2 -NH3 (+1)	C(11)H(19)N(5)O(4)	S6_R3
IHGFDLAAINLQR	sp|P80025|PERL_BOVIN Lactoperoxidase OS=Bos taurus GN=LPO PE=1 SV=1	y8 (+1)	C(39)H(71)N(13)O(11)	S6_R3
IHGFDLAAINLQR	sp|P80025|PERL_BOVIN Lactoperoxidase OS=Bos taurus GN=LPO PE=1 SV=1	y7 (+1)	C(33)H(60)N(12)O(10)	S6_R3
IHGFDLAAINLQR	sp|P80025|PERL_BOVIN Lactoperoxidase OS=Bos taurus GN=LPO PE=1 SV=1	y4 (+1)	C(21)H(39)N(9)O(7)	S6_R3
IHGFDLAAINLQR	sp|P80025|PERL_BOVIN Lactoperoxidase OS=Bos taurus GN=LPO PE=1 SV=1	y4 -NH3 (+1)	C(21)H(36)N(8)O(7)	S6_R3
IHGFDLAAINLQR	sp|P80025|PERL_BOVIN Lactoperoxidase OS=Bos taurus GN=LPO PE=1 SV=1	b7 (+1)	C(36)H(51)N(9)O(9)	S6_R3
IHGFDLAAINLQR	sp|P80025|PERL_BOVIN Lactoperoxidase OS=Bos taurus GN=LPO PE=1 SV=1	y9 (+1)	C(43)H(76)N(14)O(14)	S6_R3
IHGFDLAAINLQR	sp|P80025|PERL_BOVIN Lactoperoxidase OS=Bos taurus GN=LPO PE=1 SV=1	b3 (+1)	C(14)H(21)N(5)O(3)	S6_R3
IHGFDLAAINLQR	sp|P80025|PERL_BOVIN Lactoperoxidase OS=Bos taurus GN=LPO PE=1 SV=1	b5 (+1)	C(27)H(35)N(7)O(7)	S6_R3
IHGFDLAAINLQR	sp|P80025|PERL_BOVIN Lactoperoxidase OS=Bos taurus GN=LPO PE=1 SV=1	a7 (+2)	C(35)H(51)N(9)O(8)	S6_R3
IHGFDLAAINLQR	sp|P80025|PERL_BOVIN Lactoperoxidase OS=Bos taurus GN=LPO PE=1 SV=1	y2 -NH3 (+1)	C(11)H(19)N(5)O(4)	S6_R3
IHGFDLAAINLQR	sp|P80025|PERL_BOVIN Lactoperoxidase OS=Bos taurus GN=LPO PE=1 SV=1	y6 (+1)	C(30)H(55)N(11)O(9)	S6_R3
IHGFDLAAINLQR	sp|P80025|PERL_BOVIN Lactoperoxidase OS=Bos taurus GN=LPO PE=1 SV=1	y7 (+1)	C(33)H(60)N(12)O(10)	S6_R3
IHGFDLAAINLQR	sp|P80025|PERL_BOVIN Lactoperoxidase OS=Bos taurus GN=LPO PE=1 SV=1	y6 -NH3 (+1)	C(30)H(52)N(10)O(9)	S6_R3
IHGFDLAAINLQR	sp|P80025|PERL_BOVIN Lactoperoxidase OS=Bos taurus GN=LPO PE=1 SV=1	y3 (+1)	C(17)H(33)N(7)O(5)	S6_R3
IHGFDLAAINLQR	sp|P80025|PERL_BOVIN Lactoperoxidase OS=Bos taurus GN=LPO PE=1 SV=1	a6 (+1)	C(32)H(46)N(8)O(7)	S6_R3
IHGFDLAAINLQR	sp|P80025|PERL_BOVIN Lactoperoxidase OS=Bos taurus GN=LPO PE=1 SV=1	y2 (+1)	C(11)H(22)N(6)O(4)	S6_R3
IHGFDLAAINLQR	sp|P80025|PERL_BOVIN Lactoperoxidase OS=Bos taurus GN=LPO PE=1 SV=1	a7 (+1)	C(35)H(51)N(9)O(8)	S6_R3
IHGFDLAAINLQR	sp|P80025|PERL_BOVIN Lactoperoxidase OS=Bos taurus GN=LPO PE=1 SV=1	y6 (+1)	C(30)H(55)N(11)O(9)	S7_R1
IHGFDLAAINLQR	sp|P80025|PERL_BOVIN Lactoperoxidase OS=Bos taurus GN=LPO PE=1 SV=1	b5 (+2)	C(27)H(35)N(7)O(7)	S7_R1
IHGFDLAAINLQR	sp|P80025|PERL_BOVIN Lactoperoxidase OS=Bos taurus GN=LPO PE=1 SV=1	b6 (+1)	C(33)H(46)N(8)O(8)	S7_R1
IHGFDLAAINLQR	sp|P80025|PERL_BOVIN Lactoperoxidase OS=Bos taurus GN=LPO PE=1 SV=1	y11 (+1)	C(54)H(88)N(16)O(16)	S7_R1
IHGFDLAAINLQR	sp|P80025|PERL_BOVIN Lactoperoxidase OS=Bos taurus GN=LPO PE=1 SV=1	y8 (+1)	C(39)H(71)N(13)O(11)	S7_R1
IHGFDLAAINLQR	sp|P80025|PERL_BOVIN Lactoperoxidase OS=Bos taurus GN=LPO PE=1 SV=1	a6 (+2)	C(32)H(46)N(8)O(7)	S7_R1
IHGFDLAAINLQR	sp|P80025|PERL_BOVIN Lactoperoxidase OS=Bos taurus GN=LPO PE=1 SV=1	y6 (+1)	C(30)H(55)N(11)O(9)	S7_R1
IHGFDLAAINLQR	sp|P80025|PERL_BOVIN Lactoperoxidase OS=Bos taurus GN=LPO PE=1 SV=1	a8 (+1)	C(38)H(56)N(10)O(9)	S7_R1
IHGFDLAAINLQR	sp|P80025|PERL_BOVIN Lactoperoxidase OS=Bos taurus GN=LPO PE=1 SV=1	y7 (+1)	C(33)H(60)N(12)O(10)	S7_R1
IHGFDLAAINLQR	sp|P80025|PERL_BOVIN Lactoperoxidase OS=Bos taurus GN=LPO PE=1 SV=1	b3 (+1)	C(14)H(21)N(5)O(3)	S7_R1
IHGFDLAAINLQR	sp|P80025|PERL_BOVIN Lactoperoxidase OS=Bos taurus GN=LPO PE=1 SV=1	b6 (+2)	C(33)H(46)N(8)O(8)	S7_R1
IHGFDLAAINLQR	sp|P80025|PERL_BOVIN Lactoperoxidase OS=Bos taurus GN=LPO PE=1 SV=1	b3 (+1)	C(14)H(21)N(5)O(3)	S7_R1
IHGFDLAAINLQR	sp|P80025|PERL_BOVIN Lactoperoxidase OS=Bos taurus GN=LPO PE=1 SV=1	b8 (+1)	C(39)H(56)N(10)O(10)	S7_R1
IHGFDLAAINLQR	sp|P80025|PERL_BOVIN Lactoperoxidase OS=Bos taurus GN=LPO PE=1 SV=1	b7 (+1)	C(36)H(51)N(9)O(9)	S7_R1
IHGFDLAAINLQR	sp|P80025|PERL_BOVIN Lactoperoxidase OS=Bos taurus GN=LPO PE=1 SV=1	b5 -H2O (+1)	C(27)H(33)N(7)O(6)	S7_R1
IHGFDLAAINLQR	sp|P80025|PERL_BOVIN Lactoperoxidase OS=Bos taurus GN=LPO PE=1 SV=1	y5 (+1)	C(27)H(50)N(10)O(8)	S7_R1
IHGFDLAAINLQR	sp|P80025|PERL_BOVIN Lactoperoxidase OS=Bos taurus GN=LPO PE=1 SV=1	b6 (+1)	C(33)H(46)N(8)O(8)	S7_R1
IHGFDLAAINLQR	sp|P80025|PERL_BOVIN Lactoperoxidase OS=Bos taurus GN=LPO PE=1 SV=1	b6 (+1)	C(33)H(46)N(8)O(8)	S7_R1
IHGFDLAAINLQR	sp|P80025|PERL_BOVIN Lactoperoxidase OS=Bos taurus GN=LPO PE=1 SV=1	b5 (+1)	C(27)H(35)N(7)O(7)	S7_R1
IHGFDLAAINLQR	sp|P80025|PERL_BOVIN Lactoperoxidase OS=Bos taurus GN=LPO PE=1 SV=1	y5 (+1)	C(27)H(50)N(10)O(8)	S7_R1
IHGFDLAAINLQR	sp|P80025|PERL_BOVIN Lactoperoxidase OS=Bos taurus GN=LPO PE=1 SV=1	y9 (+1)	C(43)H(76)N(14)O(14)	S7_R1
IHGFDLAAINLQR	sp|P80025|PERL_BOVIN Lactoperoxidase OS=Bos taurus GN=LPO PE=1 SV=1	y5 -NH3 (+2)	C(27)H(47)N(9)O(8)	S7_R1
IHGFDLAAINLQR	sp|P80025|PERL_BOVIN Lactoperoxidase OS=Bos taurus GN=LPO PE=1 SV=1	a5 (+1)	C(26)H(35)N(7)O(6)	S7_R1
IHGFDLAAINLQR	sp|P80025|PERL_BOVIN Lactoperoxidase OS=Bos taurus GN=LPO PE=1 SV=1	y4 (+1)	C(21)H(39)N(9)O(7)	S7_R1
IHGFDLAAINLQR	sp|P80025|PERL_BOVIN Lactoperoxidase OS=Bos taurus GN=LPO PE=1 SV=1	b7 (+2)	C(36)H(51)N(9)O(9)	S7_R1
IHGFDLAAINLQR	sp|P80025|PERL_BOVIN Lactoperoxidase OS=Bos taurus GN=LPO PE=1 SV=1	y12 (+2)	C(60)H(95)N(19)O(17)	S7_R1
IHGFDLAAINLQR	sp|P80025|PERL_BOVIN Lactoperoxidase OS=Bos taurus GN=LPO PE=1 SV=1	y12 (+2)	C(60)H(95)N(19)O(17)	S7_R1
IHGFDLAAINLQR	sp|P80025|PERL_BOVIN Lactoperoxidase OS=Bos taurus GN=LPO PE=1 SV=1	y2 -NH3 (+1)	C(11)H(19)N(5)O(4)	S7_R1
IHGFDLAAINLQR	sp|P80025|PERL_BOVIN Lactoperoxidase OS=Bos taurus GN=LPO PE=1 SV=1	y8 (+1)	C(39)H(71)N(13)O(11)	S7_R1
IHGFDLAAINLQR	sp|P80025|PERL_BOVIN Lactoperoxidase OS=Bos taurus GN=LPO PE=1 SV=1	y7 (+1)	C(33)H(60)N(12)O(10)	S7_R1
IHGFDLAAINLQR	sp|P80025|PERL_BOVIN Lactoperoxidase OS=Bos taurus GN=LPO PE=1 SV=1	y4 (+1)	C(21)H(39)N(9)O(7)	S7_R1
IHGFDLAAINLQR	sp|P80025|PERL_BOVIN Lactoperoxidase OS=Bos taurus GN=LPO PE=1 SV=1	y4 -NH3 (+1)	C(21)H(36)N(8)O(7)	S7_R1
IHGFDLAAINLQR	sp|P80025|PERL_BOVIN Lactoperoxidase OS=Bos taurus GN=LPO PE=1 SV=1	b7 (+1)	C(36)H(51)N(9)O(9)	S7_R1
IHGFDLAAINLQR	sp|P80025|PERL_BOVIN Lactoperoxidase OS=Bos taurus GN=LPO PE=1 SV=1	y9 (+1)	C(43)H(76)N(14)O(14)	S7_R1
IHGFDLAAINLQR	sp|P80025|PERL_BOVIN Lactoperoxidase OS=Bos taurus GN=LPO PE=1 SV=1	b3 (+1)	C(14)H(21)N(5)O(3)	S7_R1
IHGFDLAAINLQR	sp|P80025|PERL_BOVIN Lactoperoxidase OS=Bos taurus GN=LPO PE=1 SV=1	b5 (+1)	C(27)H(35)N(7)O(7)	S7_R1
IHGFDLAAINLQR	sp|P80025|PERL_BOVIN Lactoperoxidase OS=Bos taurus GN=LPO PE=1 SV=1	a7 (+2)	C(35)H(51)N(9)O(8)	S7_R1
IHGFDLAAINLQR	sp|P80025|PERL_BOVIN Lactoperoxidase OS=Bos taurus GN=LPO PE=1 SV=1	y2 -NH3 (+1)	C(11)H(19)N(5)O(4)	S7_R1
IHGFDLAAINLQR	sp|P80025|PERL_BOVIN Lactoperoxidase OS=Bos taurus GN=LPO PE=1 SV=1	y6 (+1)	C(30)H(55)N(11)O(9)	S7_R1
IHGFDLAAINLQR	sp|P80025|PERL_BOVIN Lactoperoxidase OS=Bos taurus GN=LPO PE=1 SV=1	y7 (+1)	C(33)H(60)N(12)O(10)	S7_R1
IHGFDLAAINLQR	sp|P80025|PERL_BOVIN Lactoperoxidase OS=Bos taurus GN=LPO PE=1 SV=1	y6 -NH3 (+1)	C(30)H(52)N(10)O(9)	S7_R1
IHGFDLAAINLQR	sp|P80025|PERL_BOVIN Lactoperoxidase OS=Bos taurus GN=LPO PE=1 SV=1	y3 (+1)	C(17)H(33)N(7)O(5)	S7_R1
IHGFDLAAINLQR	sp|P80025|PERL_BOVIN Lactoperoxidase OS=Bos taurus GN=LPO PE=1 SV=1	a6 (+1)	C(32)H(46)N(8)O(7)	S7_R1
IHGFDLAAINLQR	sp|P80025|PERL_BOVIN Lactoperoxidase OS=Bos taurus GN=LPO PE=1 SV=1	y2 (+1)	C(11)H(22)N(6)O(4)	S7_R1
IHGFDLAAINLQR	sp|P80025|PERL_BOVIN Lactoperoxidase OS=Bos taurus GN=LPO PE=1 SV=1	a7 (+1)	C(35)H(51)N(9)O(8)	S7_R1
IHGFDLAAINLQR	sp|P80025|PERL_BOVIN Lactoperoxidase OS=Bos taurus GN=LPO PE=1 SV=1	y6 (+1)	C(30)H(55)N(11)O(9)	S7_R2
IHGFDLAAINLQR	sp|P80025|PERL_BOVIN Lactoperoxidase OS=Bos taurus GN=LPO PE=1 SV=1	b5 (+2)	C(27)H(35)N(7)O(7)	S7_R2
IHGFDLAAINLQR	sp|P80025|PERL_BOVIN Lactoperoxidase OS=Bos taurus GN=LPO PE=1 SV=1	b6 (+1)	C(33)H(46)N(8)O(8)	S7_R2
IHGFDLAAINLQR	sp|P80025|PERL_BOVIN Lactoperoxidase OS=Bos taurus GN=LPO PE=1 SV=1	y11 (+1)	C(54)H(88)N(16)O(16)	S7_R2
IHGFDLAAINLQR	sp|P80025|PERL_BOVIN Lactoperoxidase OS=Bos taurus GN=LPO PE=1 SV=1	y8 (+1)	C(39)H(71)N(13)O(11)	S7_R2
IHGFDLAAINLQR	sp|P80025|PERL_BOVIN Lactoperoxidase OS=Bos taurus GN=LPO PE=1 SV=1	y3 (+1)	C(17)H(33)N(7)O(5)	S7_R2
IHGFDLAAINLQR	sp|P80025|PERL_BOVIN Lactoperoxidase OS=Bos taurus GN=LPO PE=1 SV=1	a6 (+2)	C(32)H(46)N(8)O(7)	S7_R2
IHGFDLAAINLQR	sp|P80025|PERL_BOVIN Lactoperoxidase OS=Bos taurus GN=LPO PE=1 SV=1	y6 (+1)	C(30)H(55)N(11)O(9)	S7_R2
IHGFDLAAINLQR	sp|P80025|PERL_BOVIN Lactoperoxidase OS=Bos taurus GN=LPO PE=1 SV=1	a8 (+1)	C(38)H(56)N(10)O(9)	S7_R2
IHGFDLAAINLQR	sp|P80025|PERL_BOVIN Lactoperoxidase OS=Bos taurus GN=LPO PE=1 SV=1	y7 (+1)	C(33)H(60)N(12)O(10)	S7_R2
IHGFDLAAINLQR	sp|P80025|PERL_BOVIN Lactoperoxidase OS=Bos taurus GN=LPO PE=1 SV=1	b3 (+1)	C(14)H(21)N(5)O(3)	S7_R2
IHGFDLAAINLQR	sp|P80025|PERL_BOVIN Lactoperoxidase OS=Bos taurus GN=LPO PE=1 SV=1	b6 (+2)	C(33)H(46)N(8)O(8)	S7_R2
IHGFDLAAINLQR	sp|P80025|PERL_BOVIN Lactoperoxidase OS=Bos taurus GN=LPO PE=1 SV=1	b3 (+1)	C(14)H(21)N(5)O(3)	S7_R2
IHGFDLAAINLQR	sp|P80025|PERL_BOVIN Lactoperoxidase OS=Bos taurus GN=LPO PE=1 SV=1	b8 (+1)	C(39)H(56)N(10)O(10)	S7_R2
IHGFDLAAINLQR	sp|P80025|PERL_BOVIN Lactoperoxidase OS=Bos taurus GN=LPO PE=1 SV=1	b7 (+1)	C(36)H(51)N(9)O(9)	S7_R2
IHGFDLAAINLQR	sp|P80025|PERL_BOVIN Lactoperoxidase OS=Bos taurus GN=LPO PE=1 SV=1	b5 -H2O (+1)	C(27)H(33)N(7)O(6)	S7_R2
IHGFDLAAINLQR	sp|P80025|PERL_BOVIN Lactoperoxidase OS=Bos taurus GN=LPO PE=1 SV=1	y5 (+1)	C(27)H(50)N(10)O(8)	S7_R2
IHGFDLAAINLQR	sp|P80025|PERL_BOVIN Lactoperoxidase OS=Bos taurus GN=LPO PE=1 SV=1	b6 (+1)	C(33)H(46)N(8)O(8)	S7_R2
IHGFDLAAINLQR	sp|P80025|PERL_BOVIN Lactoperoxidase OS=Bos taurus GN=LPO PE=1 SV=1	b6 (+1)	C(33)H(46)N(8)O(8)	S7_R2
IHGFDLAAINLQR	sp|P80025|PERL_BOVIN Lactoperoxidase OS=Bos taurus GN=LPO PE=1 SV=1	b5 (+1)	C(27)H(35)N(7)O(7)	S7_R2
IHGFDLAAINLQR	sp|P80025|PERL_BOVIN Lactoperoxidase OS=Bos taurus GN=LPO PE=1 SV=1	y5 (+1)	C(27)H(50)N(10)O(8)	S7_R2
IHGFDLAAINLQR	sp|P80025|PERL_BOVIN Lactoperoxidase OS=Bos taurus GN=LPO PE=1 SV=1	y9 (+1)	C(43)H(76)N(14)O(14)	S7_R2
IHGFDLAAINLQR	sp|P80025|PERL_BOVIN Lactoperoxidase OS=Bos taurus GN=LPO PE=1 SV=1	y5 -NH3 (+2)	C(27)H(47)N(9)O(8)	S7_R2
IHGFDLAAINLQR	sp|P80025|PERL_BOVIN Lactoperoxidase OS=Bos taurus GN=LPO PE=1 SV=1	a5 (+1)	C(26)H(35)N(7)O(6)	S7_R2
IHGFDLAAINLQR	sp|P80025|PERL_BOVIN Lactoperoxidase OS=Bos taurus GN=LPO PE=1 SV=1	y4 (+1)	C(21)H(39)N(9)O(7)	S7_R2
IHGFDLAAINLQR	sp|P80025|PERL_BOVIN Lactoperoxidase OS=Bos taurus GN=LPO PE=1 SV=1	b7 (+2)	C(36)H(51)N(9)O(9)	S7_R2
IHGFDLAAINLQR	sp|P80025|PERL_BOVIN Lactoperoxidase OS=Bos taurus GN=LPO PE=1 SV=1	y12 (+2)	C(60)H(95)N(19)O(17)	S7_R2
IHGFDLAAINLQR	sp|P80025|PERL_BOVIN Lactoperoxidase OS=Bos taurus GN=LPO PE=1 SV=1	y2 -NH3 (+1)	C(11)H(19)N(5)O(4)	S7_R2
IHGFDLAAINLQR	sp|P80025|PERL_BOVIN Lactoperoxidase OS=Bos taurus GN=LPO PE=1 SV=1	y8 (+1)	C(39)H(71)N(13)O(11)	S7_R2
IHGFDLAAINLQR	sp|P80025|PERL_BOVIN Lactoperoxidase OS=Bos taurus GN=LPO PE=1 SV=1	y7 (+1)	C(33)H(60)N(12)O(10)	S7_R2
IHGFDLAAINLQR	sp|P80025|PERL_BOVIN Lactoperoxidase OS=Bos taurus GN=LPO PE=1 SV=1	y4 (+1)	C(21)H(39)N(9)O(7)	S7_R2
IHGFDLAAINLQR	sp|P80025|PERL_BOVIN Lactoperoxidase OS=Bos taurus GN=LPO PE=1 SV=1	y4 -NH3 (+1)	C(21)H(36)N(8)O(7)	S7_R2
IHGFDLAAINLQR	sp|P80025|PERL_BOVIN Lactoperoxidase OS=Bos taurus GN=LPO PE=1 SV=1	b7 (+1)	C(36)H(51)N(9)O(9)	S7_R2
IHGFDLAAINLQR	sp|P80025|PERL_BOVIN Lactoperoxidase OS=Bos taurus GN=LPO PE=1 SV=1	y9 (+1)	C(43)H(76)N(14)O(14)	S7_R2
IHGFDLAAINLQR	sp|P80025|PERL_BOVIN Lactoperoxidase OS=Bos taurus GN=LPO PE=1 SV=1	b3 (+1)	C(14)H(21)N(5)O(3)	S7_R2
IHGFDLAAINLQR	sp|P80025|PERL_BOVIN Lactoperoxidase OS=Bos taurus GN=LPO PE=1 SV=1	b5 (+1)	C(27)H(35)N(7)O(7)	S7_R2
IHGFDLAAINLQR	sp|P80025|PERL_BOVIN Lactoperoxidase OS=Bos taurus GN=LPO PE=1 SV=1	b6 (+2)	C(33)H(46)N(8)O(8)	S7_R2
IHGFDLAAINLQR	sp|P80025|PERL_BOVIN Lactoperoxidase OS=Bos taurus GN=LPO PE=1 SV=1	a7 (+2)	C(35)H(51)N(9)O(8)	S7_R2
IHGFDLAAINLQR	sp|P80025|PERL_BOVIN Lactoperoxidase OS=Bos taurus GN=LPO PE=1 SV=1	y2 -NH3 (+1)	C(11)H(19)N(5)O(4)	S7_R2
IHGFDLAAINLQR	sp|P80025|PERL_BOVIN Lactoperoxidase OS=Bos taurus GN=LPO PE=1 SV=1	y6 (+1)	C(30)H(55)N(11)O(9)	S7_R2
IHGFDLAAINLQR	sp|P80025|PERL_BOVIN Lactoperoxidase OS=Bos taurus GN=LPO PE=1 SV=1	y7 (+1)	C(33)H(60)N(12)O(10)	S7_R2
IHGFDLAAINLQR	sp|P80025|PERL_BOVIN Lactoperoxidase OS=Bos taurus GN=LPO PE=1 SV=1	y6 -NH3 (+1)	C(30)H(52)N(10)O(9)	S7_R2
IHGFDLAAINLQR	sp|P80025|PERL_BOVIN Lactoperoxidase OS=Bos taurus GN=LPO PE=1 SV=1	y3 (+1)	C(17)H(33)N(7)O(5)	S7_R2
IHGFDLAAINLQR	sp|P80025|PERL_BOVIN Lactoperoxidase OS=Bos taurus GN=LPO PE=1 SV=1	a6 (+1)	C(32)H(46)N(8)O(7)	S7_R2
IHGFDLAAINLQR	sp|P80025|PERL_BOVIN Lactoperoxidase OS=Bos taurus GN=LPO PE=1 SV=1	y2 (+1)	C(11)H(22)N(6)O(4)	S7_R2
IHGFDLAAINLQR	sp|P80025|PERL_BOVIN Lactoperoxidase OS=Bos taurus GN=LPO PE=1 SV=1	a7 (+1)	C(35)H(51)N(9)O(8)	S7_R2
IHGFDLAAINLQR	sp|P80025|PERL_BOVIN Lactoperoxidase OS=Bos taurus GN=LPO PE=1 SV=1	y6 (+1)	C(30)H(55)N(11)O(9)	S7_R3
IHGFDLAAINLQR	sp|P80025|PERL_BOVIN Lactoperoxidase OS=Bos taurus GN=LPO PE=1 SV=1	b5 (+2)	C(27)H(35)N(7)O(7)	S7_R3
IHGFDLAAINLQR	sp|P80025|PERL_BOVIN Lactoperoxidase OS=Bos taurus GN=LPO PE=1 SV=1	b6 (+1)	C(33)H(46)N(8)O(8)	S7_R3
IHGFDLAAINLQR	sp|P80025|PERL_BOVIN Lactoperoxidase OS=Bos taurus GN=LPO PE=1 SV=1	y11 (+1)	C(54)H(88)N(16)O(16)	S7_R3
IHGFDLAAINLQR	sp|P80025|PERL_BOVIN Lactoperoxidase OS=Bos taurus GN=LPO PE=1 SV=1	y8 (+1)	C(39)H(71)N(13)O(11)	S7_R3
IHGFDLAAINLQR	sp|P80025|PERL_BOVIN Lactoperoxidase OS=Bos taurus GN=LPO PE=1 SV=1	a6 (+2)	C(32)H(46)N(8)O(7)	S7_R3
IHGFDLAAINLQR	sp|P80025|PERL_BOVIN Lactoperoxidase OS=Bos taurus GN=LPO PE=1 SV=1	y6 (+1)	C(30)H(55)N(11)O(9)	S7_R3
IHGFDLAAINLQR	sp|P80025|PERL_BOVIN Lactoperoxidase OS=Bos taurus GN=LPO PE=1 SV=1	a8 (+1)	C(38)H(56)N(10)O(9)	S7_R3
IHGFDLAAINLQR	sp|P80025|PERL_BOVIN Lactoperoxidase OS=Bos taurus GN=LPO PE=1 SV=1	y7 (+1)	C(33)H(60)N(12)O(10)	S7_R3
IHGFDLAAINLQR	sp|P80025|PERL_BOVIN Lactoperoxidase OS=Bos taurus GN=LPO PE=1 SV=1	b3 (+1)	C(14)H(21)N(5)O(3)	S7_R3
IHGFDLAAINLQR	sp|P80025|PERL_BOVIN Lactoperoxidase OS=Bos taurus GN=LPO PE=1 SV=1	b6 (+2)	C(33)H(46)N(8)O(8)	S7_R3
IHGFDLAAINLQR	sp|P80025|PERL_BOVIN Lactoperoxidase OS=Bos taurus GN=LPO PE=1 SV=1	b3 (+1)	C(14)H(21)N(5)O(3)	S7_R3
IHGFDLAAINLQR	sp|P80025|PERL_BOVIN Lactoperoxidase OS=Bos taurus GN=LPO PE=1 SV=1	b8 (+1)	C(39)H(56)N(10)O(10)	S7_R3
IHGFDLAAINLQR	sp|P80025|PERL_BOVIN Lactoperoxidase OS=Bos taurus GN=LPO PE=1 SV=1	b7 (+1)	C(36)H(51)N(9)O(9)	S7_R3
IHGFDLAAINLQR	sp|P80025|PERL_BOVIN Lactoperoxidase OS=Bos taurus GN=LPO PE=1 SV=1	b5 -H2O (+1)	C(27)H(33)N(7)O(6)	S7_R3
IHGFDLAAINLQR	sp|P80025|PERL_BOVIN Lactoperoxidase OS=Bos taurus GN=LPO PE=1 SV=1	y5 (+1)	C(27)H(50)N(10)O(8)	S7_R3
IHGFDLAAINLQR	sp|P80025|PERL_BOVIN Lactoperoxidase OS=Bos taurus GN=LPO PE=1 SV=1	b6 (+1)	C(33)H(46)N(8)O(8)	S7_R3
IHGFDLAAINLQR	sp|P80025|PERL_BOVIN Lactoperoxidase OS=Bos taurus GN=LPO PE=1 SV=1	b6 (+1)	C(33)H(46)N(8)O(8)	S7_R3
IHGFDLAAINLQR	sp|P80025|PERL_BOVIN Lactoperoxidase OS=Bos taurus GN=LPO PE=1 SV=1	b5 (+1)	C(27)H(35)N(7)O(7)	S7_R3
IHGFDLAAINLQR	sp|P80025|PERL_BOVIN Lactoperoxidase OS=Bos taurus GN=LPO PE=1 SV=1	y5 (+1)	C(27)H(50)N(10)O(8)	S7_R3
IHGFDLAAINLQR	sp|P80025|PERL_BOVIN Lactoperoxidase OS=Bos taurus GN=LPO PE=1 SV=1	y9 (+1)	C(43)H(76)N(14)O(14)	S7_R3
IHGFDLAAINLQR	sp|P80025|PERL_BOVIN Lactoperoxidase OS=Bos taurus GN=LPO PE=1 SV=1	y5 -NH3 (+2)	C(27)H(47)N(9)O(8)	S7_R3
IHGFDLAAINLQR	sp|P80025|PERL_BOVIN Lactoperoxidase OS=Bos taurus GN=LPO PE=1 SV=1	a5 (+1)	C(26)H(35)N(7)O(6)	S7_R3
IHGFDLAAINLQR	sp|P80025|PERL_BOVIN Lactoperoxidase OS=Bos taurus GN=LPO PE=1 SV=1	y4 (+1)	C(21)H(39)N(9)O(7)	S7_R3
IHGFDLAAINLQR	sp|P80025|PERL_BOVIN Lactoperoxidase OS=Bos taurus GN=LPO PE=1 SV=1	b7 (+2)	C(36)H(51)N(9)O(9)	S7_R3
IHGFDLAAINLQR	sp|P80025|PERL_BOVIN Lactoperoxidase OS=Bos taurus GN=LPO PE=1 SV=1	y12 (+2)	C(60)H(95)N(19)O(17)	S7_R3
IHGFDLAAINLQR	sp|P80025|PERL_BOVIN Lactoperoxidase OS=Bos taurus GN=LPO PE=1 SV=1	y12 (+2)	C(60)H(95)N(19)O(17)	S7_R3
IHGFDLAAINLQR	sp|P80025|PERL_BOVIN Lactoperoxidase OS=Bos taurus GN=LPO PE=1 SV=1	y2 -NH3 (+1)	C(11)H(19)N(5)O(4)	S7_R3
IHGFDLAAINLQR	sp|P80025|PERL_BOVIN Lactoperoxidase OS=Bos taurus GN=LPO PE=1 SV=1	y8 (+1)	C(39)H(71)N(13)O(11)	S7_R3
IHGFDLAAINLQR	sp|P80025|PERL_BOVIN Lactoperoxidase OS=Bos taurus GN=LPO PE=1 SV=1	y7 (+1)	C(33)H(60)N(12)O(10)	S7_R3
IHGFDLAAINLQR	sp|P80025|PERL_BOVIN Lactoperoxidase OS=Bos taurus GN=LPO PE=1 SV=1	y4 (+1)	C(21)H(39)N(9)O(7)	S7_R3
IHGFDLAAINLQR	sp|P80025|PERL_BOVIN Lactoperoxidase OS=Bos taurus GN=LPO PE=1 SV=1	y4 -NH3 (+1)	C(21)H(36)N(8)O(7)	S7_R3
IHGFDLAAINLQR	sp|P80025|PERL_BOVIN Lactoperoxidase OS=Bos taurus GN=LPO PE=1 SV=1	b7 (+1)	C(36)H(51)N(9)O(9)	S7_R3
IHGFDLAAINLQR	sp|P80025|PERL_BOVIN Lactoperoxidase OS=Bos taurus GN=LPO PE=1 SV=1	y9 (+1)	C(43)H(76)N(14)O(14)	S7_R3
IHGFDLAAINLQR	sp|P80025|PERL_BOVIN Lactoperoxidase OS=Bos taurus GN=LPO PE=1 SV=1	b3 (+1)	C(14)H(21)N(5)O(3)	S7_R3
IHGFDLAAINLQR	sp|P80025|PERL_BOVIN Lactoperoxidase OS=Bos taurus GN=LPO PE=1 SV=1	b5 (+1)	C(27)H(35)N(7)O(7)	S7_R3
IHGFDLAAINLQR	sp|P80025|PERL_BOVIN Lactoperoxidase OS=Bos taurus GN=LPO PE=1 SV=1	b6 (+2)	C(33)H(46)N(8)O(8)	S7_R3
IHGFDLAAINLQR	sp|P80025|PERL_BOVIN Lactoperoxidase OS=Bos taurus GN=LPO PE=1 SV=1	a7 (+2)	C(35)H(51)N(9)O(8)	S7_R3
IHGFDLAAINLQR	sp|P80025|PERL_BOVIN Lactoperoxidase OS=Bos taurus GN=LPO PE=1 SV=1	y2 -NH3 (+1)	C(11)H(19)N(5)O(4)	S7_R3
IHGFDLAAINLQR	sp|P80025|PERL_BOVIN Lactoperoxidase OS=Bos taurus GN=LPO PE=1 SV=1	y6 (+1)	C(30)H(55)N(11)O(9)	S7_R3
IHGFDLAAINLQR	sp|P80025|PERL_BOVIN Lactoperoxidase OS=Bos taurus GN=LPO PE=1 SV=1	y7 (+1)	C(33)H(60)N(12)O(10)	S7_R3
IHGFDLAAINLQR	sp|P80025|PERL_BOVIN Lactoperoxidase OS=Bos taurus GN=LPO PE=1 SV=1	y6 -NH3 (+1)	C(30)H(52)N(10)O(9)	S7_R3
IHGFDLAAINLQR	sp|P80025|PERL_BOVIN Lactoperoxidase OS=Bos taurus GN=LPO PE=1 SV=1	y3 (+1)	C(17)H(33)N(7)O(5)	S7_R3
IHGFDLAAINLQR	sp|P80025|PERL_BOVIN Lactoperoxidase OS=Bos taurus GN=LPO PE=1 SV=1	a6 (+1)	C(32)H(46)N(8)O(7)	S7_R3
IHGFDLAAINLQR	sp|P80025|PERL_BOVIN Lactoperoxidase OS=Bos taurus GN=LPO PE=1 SV=1	y2 (+1)	C(11)H(22)N(6)O(4)	S7_R3
IHGFDLAAINLQR	sp|P80025|PERL_BOVIN Lactoperoxidase OS=Bos taurus GN=LPO PE=1 SV=1	a7 (+1)	C(35)H(51)N(9)O(8)	S7_R3
IHGFDLAAINLQR	sp|P80025|PERL_BOVIN Lactoperoxidase OS=Bos taurus GN=LPO PE=1 SV=1	y6 (+1)	C(30)H(55)N(11)O(9)	S8_R1
IHGFDLAAINLQR	sp|P80025|PERL_BOVIN Lactoperoxidase OS=Bos taurus GN=LPO PE=1 SV=1	b5 (+2)	C(27)H(35)N(7)O(7)	S8_R1
IHGFDLAAINLQR	sp|P80025|PERL_BOVIN Lactoperoxidase OS=Bos taurus GN=LPO PE=1 SV=1	b6 (+1)	C(33)H(46)N(8)O(8)	S8_R1
IHGFDLAAINLQR	sp|P80025|PERL_BOVIN Lactoperoxidase OS=Bos taurus GN=LPO PE=1 SV=1	y11 (+1)	C(54)H(88)N(16)O(16)	S8_R1
IHGFDLAAINLQR	sp|P80025|PERL_BOVIN Lactoperoxidase OS=Bos taurus GN=LPO PE=1 SV=1	y8 (+1)	C(39)H(71)N(13)O(11)	S8_R1
IHGFDLAAINLQR	sp|P80025|PERL_BOVIN Lactoperoxidase OS=Bos taurus GN=LPO PE=1 SV=1	y3 (+1)	C(17)H(33)N(7)O(5)	S8_R1
IHGFDLAAINLQR	sp|P80025|PERL_BOVIN Lactoperoxidase OS=Bos taurus GN=LPO PE=1 SV=1	a6 (+2)	C(32)H(46)N(8)O(7)	S8_R1
IHGFDLAAINLQR	sp|P80025|PERL_BOVIN Lactoperoxidase OS=Bos taurus GN=LPO PE=1 SV=1	y6 (+1)	C(30)H(55)N(11)O(9)	S8_R1
IHGFDLAAINLQR	sp|P80025|PERL_BOVIN Lactoperoxidase OS=Bos taurus GN=LPO PE=1 SV=1	a8 (+1)	C(38)H(56)N(10)O(9)	S8_R1
IHGFDLAAINLQR	sp|P80025|PERL_BOVIN Lactoperoxidase OS=Bos taurus GN=LPO PE=1 SV=1	y7 (+1)	C(33)H(60)N(12)O(10)	S8_R1
IHGFDLAAINLQR	sp|P80025|PERL_BOVIN Lactoperoxidase OS=Bos taurus GN=LPO PE=1 SV=1	b3 (+1)	C(14)H(21)N(5)O(3)	S8_R1
IHGFDLAAINLQR	sp|P80025|PERL_BOVIN Lactoperoxidase OS=Bos taurus GN=LPO PE=1 SV=1	b6 (+2)	C(33)H(46)N(8)O(8)	S8_R1
IHGFDLAAINLQR	sp|P80025|PERL_BOVIN Lactoperoxidase OS=Bos taurus GN=LPO PE=1 SV=1	b3 (+1)	C(14)H(21)N(5)O(3)	S8_R1
IHGFDLAAINLQR	sp|P80025|PERL_BOVIN Lactoperoxidase OS=Bos taurus GN=LPO PE=1 SV=1	b8 (+1)	C(39)H(56)N(10)O(10)	S8_R1
IHGFDLAAINLQR	sp|P80025|PERL_BOVIN Lactoperoxidase OS=Bos taurus GN=LPO PE=1 SV=1	b7 (+1)	C(36)H(51)N(9)O(9)	S8_R1
IHGFDLAAINLQR	sp|P80025|PERL_BOVIN Lactoperoxidase OS=Bos taurus GN=LPO PE=1 SV=1	b5 -H2O (+1)	C(27)H(33)N(7)O(6)	S8_R1
IHGFDLAAINLQR	sp|P80025|PERL_BOVIN Lactoperoxidase OS=Bos taurus GN=LPO PE=1 SV=1	y5 (+1)	C(27)H(50)N(10)O(8)	S8_R1
IHGFDLAAINLQR	sp|P80025|PERL_BOVIN Lactoperoxidase OS=Bos taurus GN=LPO PE=1 SV=1	b6 (+1)	C(33)H(46)N(8)O(8)	S8_R1
IHGFDLAAINLQR	sp|P80025|PERL_BOVIN Lactoperoxidase OS=Bos taurus GN=LPO PE=1 SV=1	b6 (+1)	C(33)H(46)N(8)O(8)	S8_R1
IHGFDLAAINLQR	sp|P80025|PERL_BOVIN Lactoperoxidase OS=Bos taurus GN=LPO PE=1 SV=1	b5 (+1)	C(27)H(35)N(7)O(7)	S8_R1
IHGFDLAAINLQR	sp|P80025|PERL_BOVIN Lactoperoxidase OS=Bos taurus GN=LPO PE=1 SV=1	y5 (+1)	C(27)H(50)N(10)O(8)	S8_R1
IHGFDLAAINLQR	sp|P80025|PERL_BOVIN Lactoperoxidase OS=Bos taurus GN=LPO PE=1 SV=1	y9 (+1)	C(43)H(76)N(14)O(14)	S8_R1
IHGFDLAAINLQR	sp|P80025|PERL_BOVIN Lactoperoxidase OS=Bos taurus GN=LPO PE=1 SV=1	y5 -NH3 (+2)	C(27)H(47)N(9)O(8)	S8_R1
IHGFDLAAINLQR	sp|P80025|PERL_BOVIN Lactoperoxidase OS=Bos taurus GN=LPO PE=1 SV=1	a5 (+1)	C(26)H(35)N(7)O(6)	S8_R1
IHGFDLAAINLQR	sp|P80025|PERL_BOVIN Lactoperoxidase OS=Bos taurus GN=LPO PE=1 SV=1	y4 (+1)	C(21)H(39)N(9)O(7)	S8_R1
IHGFDLAAINLQR	sp|P80025|PERL_BOVIN Lactoperoxidase OS=Bos taurus GN=LPO PE=1 SV=1	b7 (+2)	C(36)H(51)N(9)O(9)	S8_R1
IHGFDLAAINLQR	sp|P80025|PERL_BOVIN Lactoperoxidase OS=Bos taurus GN=LPO PE=1 SV=1	y12 (+2)	C(60)H(95)N(19)O(17)	S8_R1
IHGFDLAAINLQR	sp|P80025|PERL_BOVIN Lactoperoxidase OS=Bos taurus GN=LPO PE=1 SV=1	y12 (+2)	C(60)H(95)N(19)O(17)	S8_R1
IHGFDLAAINLQR	sp|P80025|PERL_BOVIN Lactoperoxidase OS=Bos taurus GN=LPO PE=1 SV=1	y2 -NH3 (+1)	C(11)H(19)N(5)O(4)	S8_R1
IHGFDLAAINLQR	sp|P80025|PERL_BOVIN Lactoperoxidase OS=Bos taurus GN=LPO PE=1 SV=1	y8 (+1)	C(39)H(71)N(13)O(11)	S8_R1
IHGFDLAAINLQR	sp|P80025|PERL_BOVIN Lactoperoxidase OS=Bos taurus GN=LPO PE=1 SV=1	y7 (+1)	C(33)H(60)N(12)O(10)	S8_R1
IHGFDLAAINLQR	sp|P80025|PERL_BOVIN Lactoperoxidase OS=Bos taurus GN=LPO PE=1 SV=1	y4 (+1)	C(21)H(39)N(9)O(7)	S8_R1
IHGFDLAAINLQR	sp|P80025|PERL_BOVIN Lactoperoxidase OS=Bos taurus GN=LPO PE=1 SV=1	y4 -NH3 (+1)	C(21)H(36)N(8)O(7)	S8_R1
IHGFDLAAINLQR	sp|P80025|PERL_BOVIN Lactoperoxidase OS=Bos taurus GN=LPO PE=1 SV=1	b7 (+1)	C(36)H(51)N(9)O(9)	S8_R1
IHGFDLAAINLQR	sp|P80025|PERL_BOVIN Lactoperoxidase OS=Bos taurus GN=LPO PE=1 SV=1	y9 (+1)	C(43)H(76)N(14)O(14)	S8_R1
IHGFDLAAINLQR	sp|P80025|PERL_BOVIN Lactoperoxidase OS=Bos taurus GN=LPO PE=1 SV=1	b3 (+1)	C(14)H(21)N(5)O(3)	S8_R1
IHGFDLAAINLQR	sp|P80025|PERL_BOVIN Lactoperoxidase OS=Bos taurus GN=LPO PE=1 SV=1	b5 (+1)	C(27)H(35)N(7)O(7)	S8_R1
IHGFDLAAINLQR	sp|P80025|PERL_BOVIN Lactoperoxidase OS=Bos taurus GN=LPO PE=1 SV=1	a7 (+2)	C(35)H(51)N(9)O(8)	S8_R1
IHGFDLAAINLQR	sp|P80025|PERL_BOVIN Lactoperoxidase OS=Bos taurus GN=LPO PE=1 SV=1	y2 -NH3 (+1)	C(11)H(19)N(5)O(4)	S8_R1
IHGFDLAAINLQR	sp|P80025|PERL_BOVIN Lactoperoxidase OS=Bos taurus GN=LPO PE=1 SV=1	y6 (+1)	C(30)H(55)N(11)O(9)	S8_R1
IHGFDLAAINLQR	sp|P80025|PERL_BOVIN Lactoperoxidase OS=Bos taurus GN=LPO PE=1 SV=1	y7 (+1)	C(33)H(60)N(12)O(10)	S8_R1
IHGFDLAAINLQR	sp|P80025|PERL_BOVIN Lactoperoxidase OS=Bos taurus GN=LPO PE=1 SV=1	y6 -NH3 (+1)	C(30)H(52)N(10)O(9)	S8_R1
IHGFDLAAINLQR	sp|P80025|PERL_BOVIN Lactoperoxidase OS=Bos taurus GN=LPO PE=1 SV=1	y3 (+1)	C(17)H(33)N(7)O(5)	S8_R1
IHGFDLAAINLQR	sp|P80025|PERL_BOVIN Lactoperoxidase OS=Bos taurus GN=LPO PE=1 SV=1	a6 (+1)	C(32)H(46)N(8)O(7)	S8_R1
IHGFDLAAINLQR	sp|P80025|PERL_BOVIN Lactoperoxidase OS=Bos taurus GN=LPO PE=1 SV=1	y2 (+1)	C(11)H(22)N(6)O(4)	S8_R1
IHGFDLAAINLQR	sp|P80025|PERL_BOVIN Lactoperoxidase OS=Bos taurus GN=LPO PE=1 SV=1	a7 (+1)	C(35)H(51)N(9)O(8)	S8_R1
IHGFDLAAINLQR	sp|P80025|PERL_BOVIN Lactoperoxidase OS=Bos taurus GN=LPO PE=1 SV=1	y6 (+1)	C(30)H(55)N(11)O(9)	S8_R2
IHGFDLAAINLQR	sp|P80025|PERL_BOVIN Lactoperoxidase OS=Bos taurus GN=LPO PE=1 SV=1	b5 (+2)	C(27)H(35)N(7)O(7)	S8_R2
IHGFDLAAINLQR	sp|P80025|PERL_BOVIN Lactoperoxidase OS=Bos taurus GN=LPO PE=1 SV=1	b6 (+1)	C(33)H(46)N(8)O(8)	S8_R2
IHGFDLAAINLQR	sp|P80025|PERL_BOVIN Lactoperoxidase OS=Bos taurus GN=LPO PE=1 SV=1	y11 (+1)	C(54)H(88)N(16)O(16)	S8_R2
IHGFDLAAINLQR	sp|P80025|PERL_BOVIN Lactoperoxidase OS=Bos taurus GN=LPO PE=1 SV=1	y8 (+1)	C(39)H(71)N(13)O(11)	S8_R2
IHGFDLAAINLQR	sp|P80025|PERL_BOVIN Lactoperoxidase OS=Bos taurus GN=LPO PE=1 SV=1	y3 (+1)	C(17)H(33)N(7)O(5)	S8_R2
IHGFDLAAINLQR	sp|P80025|PERL_BOVIN Lactoperoxidase OS=Bos taurus GN=LPO PE=1 SV=1	a6 (+2)	C(32)H(46)N(8)O(7)	S8_R2
IHGFDLAAINLQR	sp|P80025|PERL_BOVIN Lactoperoxidase OS=Bos taurus GN=LPO PE=1 SV=1	y6 (+1)	C(30)H(55)N(11)O(9)	S8_R2
IHGFDLAAINLQR	sp|P80025|PERL_BOVIN Lactoperoxidase OS=Bos taurus GN=LPO PE=1 SV=1	a8 (+1)	C(38)H(56)N(10)O(9)	S8_R2
IHGFDLAAINLQR	sp|P80025|PERL_BOVIN Lactoperoxidase OS=Bos taurus GN=LPO PE=1 SV=1	y7 (+1)	C(33)H(60)N(12)O(10)	S8_R2
IHGFDLAAINLQR	sp|P80025|PERL_BOVIN Lactoperoxidase OS=Bos taurus GN=LPO PE=1 SV=1	b3 (+1)	C(14)H(21)N(5)O(3)	S8_R2
IHGFDLAAINLQR	sp|P80025|PERL_BOVIN Lactoperoxidase OS=Bos taurus GN=LPO PE=1 SV=1	b6 (+2)	C(33)H(46)N(8)O(8)	S8_R2
IHGFDLAAINLQR	sp|P80025|PERL_BOVIN Lactoperoxidase OS=Bos taurus GN=LPO PE=1 SV=1	b3 (+1)	C(14)H(21)N(5)O(3)	S8_R2
IHGFDLAAINLQR	sp|P80025|PERL_BOVIN Lactoperoxidase OS=Bos taurus GN=LPO PE=1 SV=1	b8 (+1)	C(39)H(56)N(10)O(10)	S8_R2
IHGFDLAAINLQR	sp|P80025|PERL_BOVIN Lactoperoxidase OS=Bos taurus GN=LPO PE=1 SV=1	b7 (+1)	C(36)H(51)N(9)O(9)	S8_R2
IHGFDLAAINLQR	sp|P80025|PERL_BOVIN Lactoperoxidase OS=Bos taurus GN=LPO PE=1 SV=1	b5 -H2O (+1)	C(27)H(33)N(7)O(6)	S8_R2
IHGFDLAAINLQR	sp|P80025|PERL_BOVIN Lactoperoxidase OS=Bos taurus GN=LPO PE=1 SV=1	y5 (+1)	C(27)H(50)N(10)O(8)	S8_R2
IHGFDLAAINLQR	sp|P80025|PERL_BOVIN Lactoperoxidase OS=Bos taurus GN=LPO PE=1 SV=1	b6 (+1)	C(33)H(46)N(8)O(8)	S8_R2
IHGFDLAAINLQR	sp|P80025|PERL_BOVIN Lactoperoxidase OS=Bos taurus GN=LPO PE=1 SV=1	b6 (+1)	C(33)H(46)N(8)O(8)	S8_R2
IHGFDLAAINLQR	sp|P80025|PERL_BOVIN Lactoperoxidase OS=Bos taurus GN=LPO PE=1 SV=1	b5 (+1)	C(27)H(35)N(7)O(7)	S8_R2
IHGFDLAAINLQR	sp|P80025|PERL_BOVIN Lactoperoxidase OS=Bos taurus GN=LPO PE=1 SV=1	y5 (+1)	C(27)H(50)N(10)O(8)	S8_R2
IHGFDLAAINLQR	sp|P80025|PERL_BOVIN Lactoperoxidase OS=Bos taurus GN=LPO PE=1 SV=1	y9 (+1)	C(43)H(76)N(14)O(14)	S8_R2
IHGFDLAAINLQR	sp|P80025|PERL_BOVIN Lactoperoxidase OS=Bos taurus GN=LPO PE=1 SV=1	y5 -NH3 (+2)	C(27)H(47)N(9)O(8)	S8_R2
IHGFDLAAINLQR	sp|P80025|PERL_BOVIN Lactoperoxidase OS=Bos taurus GN=LPO PE=1 SV=1	a5 (+1)	C(26)H(35)N(7)O(6)	S8_R2
IHGFDLAAINLQR	sp|P80025|PERL_BOVIN Lactoperoxidase OS=Bos taurus GN=LPO PE=1 SV=1	y4 (+1)	C(21)H(39)N(9)O(7)	S8_R2
IHGFDLAAINLQR	sp|P80025|PERL_BOVIN Lactoperoxidase OS=Bos taurus GN=LPO PE=1 SV=1	b7 (+2)	C(36)H(51)N(9)O(9)	S8_R2
IHGFDLAAINLQR	sp|P80025|PERL_BOVIN Lactoperoxidase OS=Bos taurus GN=LPO PE=1 SV=1	y12 (+2)	C(60)H(95)N(19)O(17)	S8_R2
IHGFDLAAINLQR	sp|P80025|PERL_BOVIN Lactoperoxidase OS=Bos taurus GN=LPO PE=1 SV=1	y12 (+2)	C(60)H(95)N(19)O(17)	S8_R2
IHGFDLAAINLQR	sp|P80025|PERL_BOVIN Lactoperoxidase OS=Bos taurus GN=LPO PE=1 SV=1	y2 -NH3 (+1)	C(11)H(19)N(5)O(4)	S8_R2
IHGFDLAAINLQR	sp|P80025|PERL_BOVIN Lactoperoxidase OS=Bos taurus GN=LPO PE=1 SV=1	y8 (+1)	C(39)H(71)N(13)O(11)	S8_R2
IHGFDLAAINLQR	sp|P80025|PERL_BOVIN Lactoperoxidase OS=Bos taurus GN=LPO PE=1 SV=1	y7 (+1)	C(33)H(60)N(12)O(10)	S8_R2
IHGFDLAAINLQR	sp|P80025|PERL_BOVIN Lactoperoxidase OS=Bos taurus GN=LPO PE=1 SV=1	y4 (+1)	C(21)H(39)N(9)O(7)	S8_R2
IHGFDLAAINLQR	sp|P80025|PERL_BOVIN Lactoperoxidase OS=Bos taurus GN=LPO PE=1 SV=1	y4 -NH3 (+1)	C(21)H(36)N(8)O(7)	S8_R2
IHGFDLAAINLQR	sp|P80025|PERL_BOVIN Lactoperoxidase OS=Bos taurus GN=LPO PE=1 SV=1	b7 (+1)	C(36)H(51)N(9)O(9)	S8_R2
IHGFDLAAINLQR	sp|P80025|PERL_BOVIN Lactoperoxidase OS=Bos taurus GN=LPO PE=1 SV=1	y9 (+1)	C(43)H(76)N(14)O(14)	S8_R2
IHGFDLAAINLQR	sp|P80025|PERL_BOVIN Lactoperoxidase OS=Bos taurus GN=LPO PE=1 SV=1	b3 (+1)	C(14)H(21)N(5)O(3)	S8_R2
IHGFDLAAINLQR	sp|P80025|PERL_BOVIN Lactoperoxidase OS=Bos taurus GN=LPO PE=1 SV=1	b5 (+1)	C(27)H(35)N(7)O(7)	S8_R2
IHGFDLAAINLQR	sp|P80025|PERL_BOVIN Lactoperoxidase OS=Bos taurus GN=LPO PE=1 SV=1	b6 (+2)	C(33)H(46)N(8)O(8)	S8_R2
IHGFDLAAINLQR	sp|P80025|PERL_BOVIN Lactoperoxidase OS=Bos taurus GN=LPO PE=1 SV=1	a7 (+2)	C(35)H(51)N(9)O(8)	S8_R2
IHGFDLAAINLQR	sp|P80025|PERL_BOVIN Lactoperoxidase OS=Bos taurus GN=LPO PE=1 SV=1	y2 -NH3 (+1)	C(11)H(19)N(5)O(4)	S8_R2
IHGFDLAAINLQR	sp|P80025|PERL_BOVIN Lactoperoxidase OS=Bos taurus GN=LPO PE=1 SV=1	y6 (+1)	C(30)H(55)N(11)O(9)	S8_R2
IHGFDLAAINLQR	sp|P80025|PERL_BOVIN Lactoperoxidase OS=Bos taurus GN=LPO PE=1 SV=1	y7 (+1)	C(33)H(60)N(12)O(10)	S8_R2
IHGFDLAAINLQR	sp|P80025|PERL_BOVIN Lactoperoxidase OS=Bos taurus GN=LPO PE=1 SV=1	y6 -NH3 (+1)	C(30)H(52)N(10)O(9)	S8_R2
IHGFDLAAINLQR	sp|P80025|PERL_BOVIN Lactoperoxidase OS=Bos taurus GN=LPO PE=1 SV=1	y3 (+1)	C(17)H(33)N(7)O(5)	S8_R2
IHGFDLAAINLQR	sp|P80025|PERL_BOVIN Lactoperoxidase OS=Bos taurus GN=LPO PE=1 SV=1	a6 (+1)	C(32)H(46)N(8)O(7)	S8_R2
IHGFDLAAINLQR	sp|P80025|PERL_BOVIN Lactoperoxidase OS=Bos taurus GN=LPO PE=1 SV=1	y2 (+1)	C(11)H(22)N(6)O(4)	S8_R2
IHGFDLAAINLQR	sp|P80025|PERL_BOVIN Lactoperoxidase OS=Bos taurus GN=LPO PE=1 SV=1	a7 (+1)	C(35)H(51)N(9)O(8)	S8_R2
IHGFDLAAINLQR	sp|P80025|PERL_BOVIN Lactoperoxidase OS=Bos taurus GN=LPO PE=1 SV=1	y6 (+1)	C(30)H(55)N(11)O(9)	S8_R3
IHGFDLAAINLQR	sp|P80025|PERL_BOVIN Lactoperoxidase OS=Bos taurus GN=LPO PE=1 SV=1	b5 (+2)	C(27)H(35)N(7)O(7)	S8_R3
IHGFDLAAINLQR	sp|P80025|PERL_BOVIN Lactoperoxidase OS=Bos taurus GN=LPO PE=1 SV=1	y11 (+1)	C(54)H(88)N(16)O(16)	S8_R3
IHGFDLAAINLQR	sp|P80025|PERL_BOVIN Lactoperoxidase OS=Bos taurus GN=LPO PE=1 SV=1	y8 (+1)	C(39)H(71)N(13)O(11)	S8_R3
IHGFDLAAINLQR	sp|P80025|PERL_BOVIN Lactoperoxidase OS=Bos taurus GN=LPO PE=1 SV=1	y3 (+1)	C(17)H(33)N(7)O(5)	S8_R3
IHGFDLAAINLQR	sp|P80025|PERL_BOVIN Lactoperoxidase OS=Bos taurus GN=LPO PE=1 SV=1	a6 (+2)	C(32)H(46)N(8)O(7)	S8_R3
IHGFDLAAINLQR	sp|P80025|PERL_BOVIN Lactoperoxidase OS=Bos taurus GN=LPO PE=1 SV=1	y6 (+1)	C(30)H(55)N(11)O(9)	S8_R3
IHGFDLAAINLQR	sp|P80025|PERL_BOVIN Lactoperoxidase OS=Bos taurus GN=LPO PE=1 SV=1	a8 (+1)	C(38)H(56)N(10)O(9)	S8_R3
IHGFDLAAINLQR	sp|P80025|PERL_BOVIN Lactoperoxidase OS=Bos taurus GN=LPO PE=1 SV=1	y7 (+1)	C(33)H(60)N(12)O(10)	S8_R3
IHGFDLAAINLQR	sp|P80025|PERL_BOVIN Lactoperoxidase OS=Bos taurus GN=LPO PE=1 SV=1	b3 (+1)	C(14)H(21)N(5)O(3)	S8_R3
IHGFDLAAINLQR	sp|P80025|PERL_BOVIN Lactoperoxidase OS=Bos taurus GN=LPO PE=1 SV=1	b6 (+2)	C(33)H(46)N(8)O(8)	S8_R3
IHGFDLAAINLQR	sp|P80025|PERL_BOVIN Lactoperoxidase OS=Bos taurus GN=LPO PE=1 SV=1	b3 (+1)	C(14)H(21)N(5)O(3)	S8_R3
IHGFDLAAINLQR	sp|P80025|PERL_BOVIN Lactoperoxidase OS=Bos taurus GN=LPO PE=1 SV=1	b8 (+1)	C(39)H(56)N(10)O(10)	S8_R3
IHGFDLAAINLQR	sp|P80025|PERL_BOVIN Lactoperoxidase OS=Bos taurus GN=LPO PE=1 SV=1	b7 (+1)	C(36)H(51)N(9)O(9)	S8_R3
IHGFDLAAINLQR	sp|P80025|PERL_BOVIN Lactoperoxidase OS=Bos taurus GN=LPO PE=1 SV=1	b5 -H2O (+1)	C(27)H(33)N(7)O(6)	S8_R3
IHGFDLAAINLQR	sp|P80025|PERL_BOVIN Lactoperoxidase OS=Bos taurus GN=LPO PE=1 SV=1	y5 (+1)	C(27)H(50)N(10)O(8)	S8_R3
IHGFDLAAINLQR	sp|P80025|PERL_BOVIN Lactoperoxidase OS=Bos taurus GN=LPO PE=1 SV=1	b6 (+1)	C(33)H(46)N(8)O(8)	S8_R3
IHGFDLAAINLQR	sp|P80025|PERL_BOVIN Lactoperoxidase OS=Bos taurus GN=LPO PE=1 SV=1	b6 (+1)	C(33)H(46)N(8)O(8)	S8_R3
IHGFDLAAINLQR	sp|P80025|PERL_BOVIN Lactoperoxidase OS=Bos taurus GN=LPO PE=1 SV=1	b5 (+1)	C(27)H(35)N(7)O(7)	S8_R3
IHGFDLAAINLQR	sp|P80025|PERL_BOVIN Lactoperoxidase OS=Bos taurus GN=LPO PE=1 SV=1	y5 (+1)	C(27)H(50)N(10)O(8)	S8_R3
IHGFDLAAINLQR	sp|P80025|PERL_BOVIN Lactoperoxidase OS=Bos taurus GN=LPO PE=1 SV=1	y9 (+1)	C(43)H(76)N(14)O(14)	S8_R3
IHGFDLAAINLQR	sp|P80025|PERL_BOVIN Lactoperoxidase OS=Bos taurus GN=LPO PE=1 SV=1	y5 -NH3 (+2)	C(27)H(47)N(9)O(8)	S8_R3
IHGFDLAAINLQR	sp|P80025|PERL_BOVIN Lactoperoxidase OS=Bos taurus GN=LPO PE=1 SV=1	a5 (+1)	C(26)H(35)N(7)O(6)	S8_R3
IHGFDLAAINLQR	sp|P80025|PERL_BOVIN Lactoperoxidase OS=Bos taurus GN=LPO PE=1 SV=1	y4 (+1)	C(21)H(39)N(9)O(7)	S8_R3
IHGFDLAAINLQR	sp|P80025|PERL_BOVIN Lactoperoxidase OS=Bos taurus GN=LPO PE=1 SV=1	b7 (+2)	C(36)H(51)N(9)O(9)	S8_R3
IHGFDLAAINLQR	sp|P80025|PERL_BOVIN Lactoperoxidase OS=Bos taurus GN=LPO PE=1 SV=1	y12 (+2)	C(60)H(95)N(19)O(17)	S8_R3
IHGFDLAAINLQR	sp|P80025|PERL_BOVIN Lactoperoxidase OS=Bos taurus GN=LPO PE=1 SV=1	y2 -NH3 (+1)	C(11)H(19)N(5)O(4)	S8_R3
IHGFDLAAINLQR	sp|P80025|PERL_BOVIN Lactoperoxidase OS=Bos taurus GN=LPO PE=1 SV=1	y8 (+1)	C(39)H(71)N(13)O(11)	S8_R3
IHGFDLAAINLQR	sp|P80025|PERL_BOVIN Lactoperoxidase OS=Bos taurus GN=LPO PE=1 SV=1	y7 (+1)	C(33)H(60)N(12)O(10)	S8_R3
IHGFDLAAINLQR	sp|P80025|PERL_BOVIN Lactoperoxidase OS=Bos taurus GN=LPO PE=1 SV=1	y4 (+1)	C(21)H(39)N(9)O(7)	S8_R3
IHGFDLAAINLQR	sp|P80025|PERL_BOVIN Lactoperoxidase OS=Bos taurus GN=LPO PE=1 SV=1	y4 -NH3 (+1)	C(21)H(36)N(8)O(7)	S8_R3
IHGFDLAAINLQR	sp|P80025|PERL_BOVIN Lactoperoxidase OS=Bos taurus GN=LPO PE=1 SV=1	b7 (+1)	C(36)H(51)N(9)O(9)	S8_R3
IHGFDLAAINLQR	sp|P80025|PERL_BOVIN Lactoperoxidase OS=Bos taurus GN=LPO PE=1 SV=1	y9 (+1)	C(43)H(76)N(14)O(14)	S8_R3
IHGFDLAAINLQR	sp|P80025|PERL_BOVIN Lactoperoxidase OS=Bos taurus GN=LPO PE=1 SV=1	b3 (+1)	C(14)H(21)N(5)O(3)	S8_R3
IHGFDLAAINLQR	sp|P80025|PERL_BOVIN Lactoperoxidase OS=Bos taurus GN=LPO PE=1 SV=1	b5 (+1)	C(27)H(35)N(7)O(7)	S8_R3
IHGFDLAAINLQR	sp|P80025|PERL_BOVIN Lactoperoxidase OS=Bos taurus GN=LPO PE=1 SV=1	b6 (+2)	C(33)H(46)N(8)O(8)	S8_R3
IHGFDLAAINLQR	sp|P80025|PERL_BOVIN Lactoperoxidase OS=Bos taurus GN=LPO PE=1 SV=1	a7 (+2)	C(35)H(51)N(9)O(8)	S8_R3
IHGFDLAAINLQR	sp|P80025|PERL_BOVIN Lactoperoxidase OS=Bos taurus GN=LPO PE=1 SV=1	y2 -NH3 (+1)	C(11)H(19)N(5)O(4)	S8_R3
IHGFDLAAINLQR	sp|P80025|PERL_BOVIN Lactoperoxidase OS=Bos taurus GN=LPO PE=1 SV=1	y6 (+1)	C(30)H(55)N(11)O(9)	S8_R3
IHGFDLAAINLQR	sp|P80025|PERL_BOVIN Lactoperoxidase OS=Bos taurus GN=LPO PE=1 SV=1	y7 (+1)	C(33)H(60)N(12)O(10)	S8_R3
IHGFDLAAINLQR	sp|P80025|PERL_BOVIN Lactoperoxidase OS=Bos taurus GN=LPO PE=1 SV=1	y6 -NH3 (+1)	C(30)H(52)N(10)O(9)	S8_R3
IHGFDLAAINLQR	sp|P80025|PERL_BOVIN Lactoperoxidase OS=Bos taurus GN=LPO PE=1 SV=1	y3 (+1)	C(17)H(33)N(7)O(5)	S8_R3
IHGFDLAAINLQR	sp|P80025|PERL_BOVIN Lactoperoxidase OS=Bos taurus GN=LPO PE=1 SV=1	a6 (+1)	C(32)H(46)N(8)O(7)	S8_R3
IHGFDLAAINLQR	sp|P80025|PERL_BOVIN Lactoperoxidase OS=Bos taurus GN=LPO PE=1 SV=1	y2 (+1)	C(11)H(22)N(6)O(4)	S8_R3
IHGFDLAAINLQR	sp|P80025|PERL_BOVIN Lactoperoxidase OS=Bos taurus GN=LPO PE=1 SV=1	a7 (+1)	C(35)H(51)N(9)O(8)	S8_R3
IVGYLDEEGVLDQNR	sp|P80025|PERL_BOVIN Lactoperoxidase OS=Bos taurus GN=LPO PE=1 SV=1	a10 (+1)	C(48)H(74)N(10)O(16)	S1_R1
IVGYLDEEGVLDQNR	sp|P80025|PERL_BOVIN Lactoperoxidase OS=Bos taurus GN=LPO PE=1 SV=1	y4 (+1)	C(19)H(33)N(9)O(9)	S1_R1
IVGYLDEEGVLDQNR	sp|P80025|PERL_BOVIN Lactoperoxidase OS=Bos taurus GN=LPO PE=1 SV=1	y5 (+1)	C(25)H(44)N(10)O(10)	S1_R1
IVGYLDEEGVLDQNR	sp|P80025|PERL_BOVIN Lactoperoxidase OS=Bos taurus GN=LPO PE=1 SV=1	y3 (+1)	C(15)H(28)N(8)O(6)	S1_R1
IVGYLDEEGVLDQNR	sp|P80025|PERL_BOVIN Lactoperoxidase OS=Bos taurus GN=LPO PE=1 SV=1	y7 (+1)	C(32)H(56)N(12)O(12)	S1_R1
IVGYLDEEGVLDQNR	sp|P80025|PERL_BOVIN Lactoperoxidase OS=Bos taurus GN=LPO PE=1 SV=1	y2 (+1)	C(10)H(20)N(6)O(4)	S1_R1
IVGYLDEEGVLDQNR	sp|P80025|PERL_BOVIN Lactoperoxidase OS=Bos taurus GN=LPO PE=1 SV=1	y9 (+1)	C(42)H(70)N(14)O(18)	S1_R1
IVGYLDEEGVLDQNR	sp|P80025|PERL_BOVIN Lactoperoxidase OS=Bos taurus GN=LPO PE=1 SV=1	a4 (+1)	C(21)H(32)N(4)O(4)	S1_R1
IVGYLDEEGVLDQNR	sp|P80025|PERL_BOVIN Lactoperoxidase OS=Bos taurus GN=LPO PE=1 SV=1	y1 -NH3 (+1)	C(6)H(11)N(3)O(2)	S1_R2
IVGYLDEEGVLDQNR	sp|P80025|PERL_BOVIN Lactoperoxidase OS=Bos taurus GN=LPO PE=1 SV=1	y4 (+1)	C(19)H(33)N(9)O(9)	S1_R2
IVGYLDEEGVLDQNR	sp|P80025|PERL_BOVIN Lactoperoxidase OS=Bos taurus GN=LPO PE=1 SV=1	y5 (+1)	C(25)H(44)N(10)O(10)	S1_R2
IVGYLDEEGVLDQNR	sp|P80025|PERL_BOVIN Lactoperoxidase OS=Bos taurus GN=LPO PE=1 SV=1	y3 (+1)	C(15)H(28)N(8)O(6)	S1_R2
IVGYLDEEGVLDQNR	sp|P80025|PERL_BOVIN Lactoperoxidase OS=Bos taurus GN=LPO PE=1 SV=1	y2 (+1)	C(10)H(20)N(6)O(4)	S1_R2
IVGYLDEEGVLDQNR	sp|P80025|PERL_BOVIN Lactoperoxidase OS=Bos taurus GN=LPO PE=1 SV=1	y9 (+1)	C(42)H(70)N(14)O(18)	S1_R2
IVGYLDEEGVLDQNR	sp|P80025|PERL_BOVIN Lactoperoxidase OS=Bos taurus GN=LPO PE=1 SV=1	a4 (+1)	C(21)H(32)N(4)O(4)	S1_R2
IVGYLDEEGVLDQNR	sp|P80025|PERL_BOVIN Lactoperoxidase OS=Bos taurus GN=LPO PE=1 SV=1	a10 (+1)	C(48)H(74)N(10)O(16)	S1_R3
IVGYLDEEGVLDQNR	sp|P80025|PERL_BOVIN Lactoperoxidase OS=Bos taurus GN=LPO PE=1 SV=1	y1 -NH3 (+1)	C(6)H(11)N(3)O(2)	S1_R3
IVGYLDEEGVLDQNR	sp|P80025|PERL_BOVIN Lactoperoxidase OS=Bos taurus GN=LPO PE=1 SV=1	y4 (+1)	C(19)H(33)N(9)O(9)	S1_R3
IVGYLDEEGVLDQNR	sp|P80025|PERL_BOVIN Lactoperoxidase OS=Bos taurus GN=LPO PE=1 SV=1	y5 (+1)	C(25)H(44)N(10)O(10)	S1_R3
IVGYLDEEGVLDQNR	sp|P80025|PERL_BOVIN Lactoperoxidase OS=Bos taurus GN=LPO PE=1 SV=1	y3 (+1)	C(15)H(28)N(8)O(6)	S1_R3
IVGYLDEEGVLDQNR	sp|P80025|PERL_BOVIN Lactoperoxidase OS=Bos taurus GN=LPO PE=1 SV=1	b3 (+1)	C(13)H(23)N(3)O(3)	S1_R3
IVGYLDEEGVLDQNR	sp|P80025|PERL_BOVIN Lactoperoxidase OS=Bos taurus GN=LPO PE=1 SV=1	y2 (+1)	C(10)H(20)N(6)O(4)	S1_R3
IVGYLDEEGVLDQNR	sp|P80025|PERL_BOVIN Lactoperoxidase OS=Bos taurus GN=LPO PE=1 SV=1	y9 (+1)	C(42)H(70)N(14)O(18)	S1_R3
IVGYLDEEGVLDQNR	sp|P80025|PERL_BOVIN Lactoperoxidase OS=Bos taurus GN=LPO PE=1 SV=1	a4 (+1)	C(21)H(32)N(4)O(4)	S1_R3
IVGYLDEEGVLDQNR	sp|P80025|PERL_BOVIN Lactoperoxidase OS=Bos taurus GN=LPO PE=1 SV=1	y1 -NH3 (+1)	C(6)H(11)N(3)O(2)	S2_R1
IVGYLDEEGVLDQNR	sp|P80025|PERL_BOVIN Lactoperoxidase OS=Bos taurus GN=LPO PE=1 SV=1	y4 (+1)	C(19)H(33)N(9)O(9)	S2_R1
IVGYLDEEGVLDQNR	sp|P80025|PERL_BOVIN Lactoperoxidase OS=Bos taurus GN=LPO PE=1 SV=1	y5 (+1)	C(25)H(44)N(10)O(10)	S2_R1
IVGYLDEEGVLDQNR	sp|P80025|PERL_BOVIN Lactoperoxidase OS=Bos taurus GN=LPO PE=1 SV=1	y8 (+1)	C(37)H(63)N(13)O(15)	S2_R1
IVGYLDEEGVLDQNR	sp|P80025|PERL_BOVIN Lactoperoxidase OS=Bos taurus GN=LPO PE=1 SV=1	y3 (+1)	C(15)H(28)N(8)O(6)	S2_R1
IVGYLDEEGVLDQNR	sp|P80025|PERL_BOVIN Lactoperoxidase OS=Bos taurus GN=LPO PE=1 SV=1	y7 (+1)	C(32)H(56)N(12)O(12)	S2_R1
IVGYLDEEGVLDQNR	sp|P80025|PERL_BOVIN Lactoperoxidase OS=Bos taurus GN=LPO PE=1 SV=1	y2 (+1)	C(10)H(20)N(6)O(4)	S2_R1
IVGYLDEEGVLDQNR	sp|P80025|PERL_BOVIN Lactoperoxidase OS=Bos taurus GN=LPO PE=1 SV=1	y9 (+1)	C(42)H(70)N(14)O(18)	S2_R1
IVGYLDEEGVLDQNR	sp|P80025|PERL_BOVIN Lactoperoxidase OS=Bos taurus GN=LPO PE=1 SV=1	a4 (+1)	C(21)H(32)N(4)O(4)	S2_R1
IVGYLDEEGVLDQNR	sp|P80025|PERL_BOVIN Lactoperoxidase OS=Bos taurus GN=LPO PE=1 SV=1	a10 (+1)	C(48)H(74)N(10)O(16)	S2_R2
IVGYLDEEGVLDQNR	sp|P80025|PERL_BOVIN Lactoperoxidase OS=Bos taurus GN=LPO PE=1 SV=1	y1 -NH3 (+1)	C(6)H(11)N(3)O(2)	S2_R2
IVGYLDEEGVLDQNR	sp|P80025|PERL_BOVIN Lactoperoxidase OS=Bos taurus GN=LPO PE=1 SV=1	y4 (+1)	C(19)H(33)N(9)O(9)	S2_R2
IVGYLDEEGVLDQNR	sp|P80025|PERL_BOVIN Lactoperoxidase OS=Bos taurus GN=LPO PE=1 SV=1	y5 (+1)	C(25)H(44)N(10)O(10)	S2_R2
IVGYLDEEGVLDQNR	sp|P80025|PERL_BOVIN Lactoperoxidase OS=Bos taurus GN=LPO PE=1 SV=1	y2 (+1)	C(10)H(20)N(6)O(4)	S2_R2
IVGYLDEEGVLDQNR	sp|P80025|PERL_BOVIN Lactoperoxidase OS=Bos taurus GN=LPO PE=1 SV=1	y9 (+1)	C(42)H(70)N(14)O(18)	S2_R2
IVGYLDEEGVLDQNR	sp|P80025|PERL_BOVIN Lactoperoxidase OS=Bos taurus GN=LPO PE=1 SV=1	a10 (+1)	C(48)H(74)N(10)O(16)	S2_R3
IVGYLDEEGVLDQNR	sp|P80025|PERL_BOVIN Lactoperoxidase OS=Bos taurus GN=LPO PE=1 SV=1	y4 (+1)	C(19)H(33)N(9)O(9)	S2_R3
IVGYLDEEGVLDQNR	sp|P80025|PERL_BOVIN Lactoperoxidase OS=Bos taurus GN=LPO PE=1 SV=1	y5 (+1)	C(25)H(44)N(10)O(10)	S2_R3
IVGYLDEEGVLDQNR	sp|P80025|PERL_BOVIN Lactoperoxidase OS=Bos taurus GN=LPO PE=1 SV=1	y3 (+1)	C(15)H(28)N(8)O(6)	S2_R3
IVGYLDEEGVLDQNR	sp|P80025|PERL_BOVIN Lactoperoxidase OS=Bos taurus GN=LPO PE=1 SV=1	a9 (+1)	C(43)H(65)N(9)O(15)	S2_R3
IVGYLDEEGVLDQNR	sp|P80025|PERL_BOVIN Lactoperoxidase OS=Bos taurus GN=LPO PE=1 SV=1	y2 (+1)	C(10)H(20)N(6)O(4)	S2_R3
IVGYLDEEGVLDQNR	sp|P80025|PERL_BOVIN Lactoperoxidase OS=Bos taurus GN=LPO PE=1 SV=1	y9 (+1)	C(42)H(70)N(14)O(18)	S2_R3
IVGYLDEEGVLDQNR	sp|P80025|PERL_BOVIN Lactoperoxidase OS=Bos taurus GN=LPO PE=1 SV=1	y1 -NH3 (+1)	C(6)H(11)N(3)O(2)	S3_R1
IVGYLDEEGVLDQNR	sp|P80025|PERL_BOVIN Lactoperoxidase OS=Bos taurus GN=LPO PE=1 SV=1	y4 (+1)	C(19)H(33)N(9)O(9)	S3_R1
IVGYLDEEGVLDQNR	sp|P80025|PERL_BOVIN Lactoperoxidase OS=Bos taurus GN=LPO PE=1 SV=1	y5 (+1)	C(25)H(44)N(10)O(10)	S3_R1
IVGYLDEEGVLDQNR	sp|P80025|PERL_BOVIN Lactoperoxidase OS=Bos taurus GN=LPO PE=1 SV=1	y8 (+1)	C(37)H(63)N(13)O(15)	S3_R1
IVGYLDEEGVLDQNR	sp|P80025|PERL_BOVIN Lactoperoxidase OS=Bos taurus GN=LPO PE=1 SV=1	y3 (+1)	C(15)H(28)N(8)O(6)	S3_R1
IVGYLDEEGVLDQNR	sp|P80025|PERL_BOVIN Lactoperoxidase OS=Bos taurus GN=LPO PE=1 SV=1	a9 (+1)	C(43)H(65)N(9)O(15)	S3_R1
IVGYLDEEGVLDQNR	sp|P80025|PERL_BOVIN Lactoperoxidase OS=Bos taurus GN=LPO PE=1 SV=1	y13 (+1)	C(63)H(98)N(18)O(25)	S3_R1
IVGYLDEEGVLDQNR	sp|P80025|PERL_BOVIN Lactoperoxidase OS=Bos taurus GN=LPO PE=1 SV=1	y2 (+1)	C(10)H(20)N(6)O(4)	S3_R1
IVGYLDEEGVLDQNR	sp|P80025|PERL_BOVIN Lactoperoxidase OS=Bos taurus GN=LPO PE=1 SV=1	y9 (+1)	C(42)H(70)N(14)O(18)	S3_R1
IVGYLDEEGVLDQNR	sp|P80025|PERL_BOVIN Lactoperoxidase OS=Bos taurus GN=LPO PE=1 SV=1	a4 (+1)	C(21)H(32)N(4)O(4)	S3_R1
IVGYLDEEGVLDQNR	sp|P80025|PERL_BOVIN Lactoperoxidase OS=Bos taurus GN=LPO PE=1 SV=1	a10 (+1)	C(48)H(74)N(10)O(16)	S3_R2
IVGYLDEEGVLDQNR	sp|P80025|PERL_BOVIN Lactoperoxidase OS=Bos taurus GN=LPO PE=1 SV=1	y1 -NH3 (+1)	C(6)H(11)N(3)O(2)	S3_R2
IVGYLDEEGVLDQNR	sp|P80025|PERL_BOVIN Lactoperoxidase OS=Bos taurus GN=LPO PE=1 SV=1	y11 (+1)	C(52)H(86)N(16)O(22)	S3_R2
IVGYLDEEGVLDQNR	sp|P80025|PERL_BOVIN Lactoperoxidase OS=Bos taurus GN=LPO PE=1 SV=1	y5 (+1)	C(25)H(44)N(10)O(10)	S3_R2
IVGYLDEEGVLDQNR	sp|P80025|PERL_BOVIN Lactoperoxidase OS=Bos taurus GN=LPO PE=1 SV=1	y3 (+1)	C(15)H(28)N(8)O(6)	S3_R2
IVGYLDEEGVLDQNR	sp|P80025|PERL_BOVIN Lactoperoxidase OS=Bos taurus GN=LPO PE=1 SV=1	a9 (+1)	C(43)H(65)N(9)O(15)	S3_R2
IVGYLDEEGVLDQNR	sp|P80025|PERL_BOVIN Lactoperoxidase OS=Bos taurus GN=LPO PE=1 SV=1	y7 (+1)	C(32)H(56)N(12)O(12)	S3_R2
IVGYLDEEGVLDQNR	sp|P80025|PERL_BOVIN Lactoperoxidase OS=Bos taurus GN=LPO PE=1 SV=1	y13 (+1)	C(63)H(98)N(18)O(25)	S3_R2
IVGYLDEEGVLDQNR	sp|P80025|PERL_BOVIN Lactoperoxidase OS=Bos taurus GN=LPO PE=1 SV=1	y2 (+1)	C(10)H(20)N(6)O(4)	S3_R2
IVGYLDEEGVLDQNR	sp|P80025|PERL_BOVIN Lactoperoxidase OS=Bos taurus GN=LPO PE=1 SV=1	y9 (+1)	C(42)H(70)N(14)O(18)	S3_R2
IVGYLDEEGVLDQNR	sp|P80025|PERL_BOVIN Lactoperoxidase OS=Bos taurus GN=LPO PE=1 SV=1	a4 (+1)	C(21)H(32)N(4)O(4)	S3_R2
IVGYLDEEGVLDQNR	sp|P80025|PERL_BOVIN Lactoperoxidase OS=Bos taurus GN=LPO PE=1 SV=1	a10 (+1)	C(48)H(74)N(10)O(16)	S3_R3
IVGYLDEEGVLDQNR	sp|P80025|PERL_BOVIN Lactoperoxidase OS=Bos taurus GN=LPO PE=1 SV=1	y1 -NH3 (+1)	C(6)H(11)N(3)O(2)	S3_R3
IVGYLDEEGVLDQNR	sp|P80025|PERL_BOVIN Lactoperoxidase OS=Bos taurus GN=LPO PE=1 SV=1	y5 (+1)	C(25)H(44)N(10)O(10)	S3_R3
IVGYLDEEGVLDQNR	sp|P80025|PERL_BOVIN Lactoperoxidase OS=Bos taurus GN=LPO PE=1 SV=1	y3 (+1)	C(15)H(28)N(8)O(6)	S3_R3
IVGYLDEEGVLDQNR	sp|P80025|PERL_BOVIN Lactoperoxidase OS=Bos taurus GN=LPO PE=1 SV=1	y7 (+1)	C(32)H(56)N(12)O(12)	S3_R3
IVGYLDEEGVLDQNR	sp|P80025|PERL_BOVIN Lactoperoxidase OS=Bos taurus GN=LPO PE=1 SV=1	y2 (+1)	C(10)H(20)N(6)O(4)	S3_R3
IVGYLDEEGVLDQNR	sp|P80025|PERL_BOVIN Lactoperoxidase OS=Bos taurus GN=LPO PE=1 SV=1	y9 (+1)	C(42)H(70)N(14)O(18)	S3_R3
IVGYLDEEGVLDQNR	sp|P80025|PERL_BOVIN Lactoperoxidase OS=Bos taurus GN=LPO PE=1 SV=1	a10 (+1)	C(48)H(74)N(10)O(16)	S4_R1
IVGYLDEEGVLDQNR	sp|P80025|PERL_BOVIN Lactoperoxidase OS=Bos taurus GN=LPO PE=1 SV=1	y1 -NH3 (+1)	C(6)H(11)N(3)O(2)	S4_R1
IVGYLDEEGVLDQNR	sp|P80025|PERL_BOVIN Lactoperoxidase OS=Bos taurus GN=LPO PE=1 SV=1	y11 (+1)	C(52)H(86)N(16)O(22)	S4_R1
IVGYLDEEGVLDQNR	sp|P80025|PERL_BOVIN Lactoperoxidase OS=Bos taurus GN=LPO PE=1 SV=1	y4 (+1)	C(19)H(33)N(9)O(9)	S4_R1
IVGYLDEEGVLDQNR	sp|P80025|PERL_BOVIN Lactoperoxidase OS=Bos taurus GN=LPO PE=1 SV=1	y5 (+1)	C(25)H(44)N(10)O(10)	S4_R1
IVGYLDEEGVLDQNR	sp|P80025|PERL_BOVIN Lactoperoxidase OS=Bos taurus GN=LPO PE=1 SV=1	y8 (+1)	C(37)H(63)N(13)O(15)	S4_R1
IVGYLDEEGVLDQNR	sp|P80025|PERL_BOVIN Lactoperoxidase OS=Bos taurus GN=LPO PE=1 SV=1	y3 -NH3 (+1)	C(15)H(25)N(7)O(6)	S4_R1
IVGYLDEEGVLDQNR	sp|P80025|PERL_BOVIN Lactoperoxidase OS=Bos taurus GN=LPO PE=1 SV=1	y3 (+1)	C(15)H(28)N(8)O(6)	S4_R1
IVGYLDEEGVLDQNR	sp|P80025|PERL_BOVIN Lactoperoxidase OS=Bos taurus GN=LPO PE=1 SV=1	a9 (+1)	C(43)H(65)N(9)O(15)	S4_R1
IVGYLDEEGVLDQNR	sp|P80025|PERL_BOVIN Lactoperoxidase OS=Bos taurus GN=LPO PE=1 SV=1	b3 (+1)	C(13)H(23)N(3)O(3)	S4_R1
IVGYLDEEGVLDQNR	sp|P80025|PERL_BOVIN Lactoperoxidase OS=Bos taurus GN=LPO PE=1 SV=1	y2 (+1)	C(10)H(20)N(6)O(4)	S4_R1
IVGYLDEEGVLDQNR	sp|P80025|PERL_BOVIN Lactoperoxidase OS=Bos taurus GN=LPO PE=1 SV=1	y9 (+1)	C(42)H(70)N(14)O(18)	S4_R1
IVGYLDEEGVLDQNR	sp|P80025|PERL_BOVIN Lactoperoxidase OS=Bos taurus GN=LPO PE=1 SV=1	a4 (+1)	C(21)H(32)N(4)O(4)	S4_R1
IVGYLDEEGVLDQNR	sp|P80025|PERL_BOVIN Lactoperoxidase OS=Bos taurus GN=LPO PE=1 SV=1	a10 (+1)	C(48)H(74)N(10)O(16)	S4_R2
IVGYLDEEGVLDQNR	sp|P80025|PERL_BOVIN Lactoperoxidase OS=Bos taurus GN=LPO PE=1 SV=1	y1 -NH3 (+1)	C(6)H(11)N(3)O(2)	S4_R2
IVGYLDEEGVLDQNR	sp|P80025|PERL_BOVIN Lactoperoxidase OS=Bos taurus GN=LPO PE=1 SV=1	y4 (+1)	C(19)H(33)N(9)O(9)	S4_R2
IVGYLDEEGVLDQNR	sp|P80025|PERL_BOVIN Lactoperoxidase OS=Bos taurus GN=LPO PE=1 SV=1	y5 (+1)	C(25)H(44)N(10)O(10)	S4_R2
IVGYLDEEGVLDQNR	sp|P80025|PERL_BOVIN Lactoperoxidase OS=Bos taurus GN=LPO PE=1 SV=1	y8 (+1)	C(37)H(63)N(13)O(15)	S4_R2
IVGYLDEEGVLDQNR	sp|P80025|PERL_BOVIN Lactoperoxidase OS=Bos taurus GN=LPO PE=1 SV=1	y3 -NH3 (+1)	C(15)H(25)N(7)O(6)	S4_R2
IVGYLDEEGVLDQNR	sp|P80025|PERL_BOVIN Lactoperoxidase OS=Bos taurus GN=LPO PE=1 SV=1	y3 (+1)	C(15)H(28)N(8)O(6)	S4_R2
IVGYLDEEGVLDQNR	sp|P80025|PERL_BOVIN Lactoperoxidase OS=Bos taurus GN=LPO PE=1 SV=1	b3 (+1)	C(13)H(23)N(3)O(3)	S4_R2
IVGYLDEEGVLDQNR	sp|P80025|PERL_BOVIN Lactoperoxidase OS=Bos taurus GN=LPO PE=1 SV=1	y2 (+1)	C(10)H(20)N(6)O(4)	S4_R2
IVGYLDEEGVLDQNR	sp|P80025|PERL_BOVIN Lactoperoxidase OS=Bos taurus GN=LPO PE=1 SV=1	y9 (+1)	C(42)H(70)N(14)O(18)	S4_R2
IVGYLDEEGVLDQNR	sp|P80025|PERL_BOVIN Lactoperoxidase OS=Bos taurus GN=LPO PE=1 SV=1	a4 (+1)	C(21)H(32)N(4)O(4)	S4_R2
IVGYLDEEGVLDQNR	sp|P80025|PERL_BOVIN Lactoperoxidase OS=Bos taurus GN=LPO PE=1 SV=1	a10 (+1)	C(48)H(74)N(10)O(16)	S4_R3
IVGYLDEEGVLDQNR	sp|P80025|PERL_BOVIN Lactoperoxidase OS=Bos taurus GN=LPO PE=1 SV=1	y1 -NH3 (+1)	C(6)H(11)N(3)O(2)	S4_R3
IVGYLDEEGVLDQNR	sp|P80025|PERL_BOVIN Lactoperoxidase OS=Bos taurus GN=LPO PE=1 SV=1	y4 (+1)	C(19)H(33)N(9)O(9)	S4_R3
IVGYLDEEGVLDQNR	sp|P80025|PERL_BOVIN Lactoperoxidase OS=Bos taurus GN=LPO PE=1 SV=1	y5 (+1)	C(25)H(44)N(10)O(10)	S4_R3
IVGYLDEEGVLDQNR	sp|P80025|PERL_BOVIN Lactoperoxidase OS=Bos taurus GN=LPO PE=1 SV=1	y3 (+1)	C(15)H(28)N(8)O(6)	S4_R3
IVGYLDEEGVLDQNR	sp|P80025|PERL_BOVIN Lactoperoxidase OS=Bos taurus GN=LPO PE=1 SV=1	b3 (+1)	C(13)H(23)N(3)O(3)	S4_R3
IVGYLDEEGVLDQNR	sp|P80025|PERL_BOVIN Lactoperoxidase OS=Bos taurus GN=LPO PE=1 SV=1	y13 (+1)	C(63)H(98)N(18)O(25)	S4_R3
IVGYLDEEGVLDQNR	sp|P80025|PERL_BOVIN Lactoperoxidase OS=Bos taurus GN=LPO PE=1 SV=1	y2 (+1)	C(10)H(20)N(6)O(4)	S4_R3
IVGYLDEEGVLDQNR	sp|P80025|PERL_BOVIN Lactoperoxidase OS=Bos taurus GN=LPO PE=1 SV=1	y9 (+1)	C(42)H(70)N(14)O(18)	S4_R3
IVGYLDEEGVLDQNR	sp|P80025|PERL_BOVIN Lactoperoxidase OS=Bos taurus GN=LPO PE=1 SV=1	a4 (+1)	C(21)H(32)N(4)O(4)	S4_R3
IVGYLDEEGVLDQNR	sp|P80025|PERL_BOVIN Lactoperoxidase OS=Bos taurus GN=LPO PE=1 SV=1	y1 -NH3 (+1)	C(6)H(11)N(3)O(2)	S5_R1
IVGYLDEEGVLDQNR	sp|P80025|PERL_BOVIN Lactoperoxidase OS=Bos taurus GN=LPO PE=1 SV=1	y11 (+1)	C(52)H(86)N(16)O(22)	S5_R1
IVGYLDEEGVLDQNR	sp|P80025|PERL_BOVIN Lactoperoxidase OS=Bos taurus GN=LPO PE=1 SV=1	y4 (+1)	C(19)H(33)N(9)O(9)	S5_R1
IVGYLDEEGVLDQNR	sp|P80025|PERL_BOVIN Lactoperoxidase OS=Bos taurus GN=LPO PE=1 SV=1	y5 (+1)	C(25)H(44)N(10)O(10)	S5_R1
IVGYLDEEGVLDQNR	sp|P80025|PERL_BOVIN Lactoperoxidase OS=Bos taurus GN=LPO PE=1 SV=1	y8 (+1)	C(37)H(63)N(13)O(15)	S5_R1
IVGYLDEEGVLDQNR	sp|P80025|PERL_BOVIN Lactoperoxidase OS=Bos taurus GN=LPO PE=1 SV=1	y3 -NH3 (+1)	C(15)H(25)N(7)O(6)	S5_R1
IVGYLDEEGVLDQNR	sp|P80025|PERL_BOVIN Lactoperoxidase OS=Bos taurus GN=LPO PE=1 SV=1	y3 (+1)	C(15)H(28)N(8)O(6)	S5_R1
IVGYLDEEGVLDQNR	sp|P80025|PERL_BOVIN Lactoperoxidase OS=Bos taurus GN=LPO PE=1 SV=1	a9 (+1)	C(43)H(65)N(9)O(15)	S5_R1
IVGYLDEEGVLDQNR	sp|P80025|PERL_BOVIN Lactoperoxidase OS=Bos taurus GN=LPO PE=1 SV=1	b3 (+1)	C(13)H(23)N(3)O(3)	S5_R1
IVGYLDEEGVLDQNR	sp|P80025|PERL_BOVIN Lactoperoxidase OS=Bos taurus GN=LPO PE=1 SV=1	y7 (+1)	C(32)H(56)N(12)O(12)	S5_R1
IVGYLDEEGVLDQNR	sp|P80025|PERL_BOVIN Lactoperoxidase OS=Bos taurus GN=LPO PE=1 SV=1	y13 (+1)	C(63)H(98)N(18)O(25)	S5_R1
IVGYLDEEGVLDQNR	sp|P80025|PERL_BOVIN Lactoperoxidase OS=Bos taurus GN=LPO PE=1 SV=1	y2 (+1)	C(10)H(20)N(6)O(4)	S5_R1
IVGYLDEEGVLDQNR	sp|P80025|PERL_BOVIN Lactoperoxidase OS=Bos taurus GN=LPO PE=1 SV=1	y9 (+1)	C(42)H(70)N(14)O(18)	S5_R1
IVGYLDEEGVLDQNR	sp|P80025|PERL_BOVIN Lactoperoxidase OS=Bos taurus GN=LPO PE=1 SV=1	a4 (+1)	C(21)H(32)N(4)O(4)	S5_R1
IVGYLDEEGVLDQNR	sp|P80025|PERL_BOVIN Lactoperoxidase OS=Bos taurus GN=LPO PE=1 SV=1	y11 (+1)	C(52)H(86)N(16)O(22)	S5_R2
IVGYLDEEGVLDQNR	sp|P80025|PERL_BOVIN Lactoperoxidase OS=Bos taurus GN=LPO PE=1 SV=1	y4 (+1)	C(19)H(33)N(9)O(9)	S5_R2
IVGYLDEEGVLDQNR	sp|P80025|PERL_BOVIN Lactoperoxidase OS=Bos taurus GN=LPO PE=1 SV=1	y5 (+1)	C(25)H(44)N(10)O(10)	S5_R2
[truncated: 29,777 more rows]
