# Supplementary material for: pyQms enables universal and accurate quantification of mass spectrometry data
Source: Mol Cell Proteomics. 2017 Jul 20;16(10):1736–45. doi: 10.1074/mcp.M117.068007 (PMC5629261; doi:10.1074/mcp.M117.068007)
Supplement: Supplemental Data [file 10.1074_M117.068007_mcp.M117.068007-13.xlsx]

## Sheet: pyQms_amounts_dia
Peptide	Protein	S1_R1	S1_R2	S1_R3	S2_R1	S2_R2	S2_R3	S3_R1	S3_R2	S3_R3	S4_R1	S4_R2	S4_R3	S5_R1	S5_R2	S5_R3	S6_R1	S6_R2	S6_R3	S7_R1	S7_R2	S7_R3	S8_R1	S8_R2	S8_R3
FGHMEVPSTVSR	sp|P80025|PERL_BOVIN Lactoperoxidase OS=Bos taurus GN=LPO PE=1 SV=1	0.201756		0.699436	0.20598	0.231328	0.592837	0.205878	0.854592	1.14354	0.0721403	0.117251	0.35646			0.746522	0.600511	1.07087	0.172632	0.229538	1.15272	0.324028	0.654619	1.07459	0.517799
LNPHWNGEK	sp|P80025|PERL_BOVIN Lactoperoxidase OS=Bos taurus GN=LPO PE=1 SV=1										0.127313			0.907645		0.750613	0.917876	1.13656	0.858021	1.31122	1.16151	0.947432		1.42256	1.60931
ASEQILLATAHTLLLR	sp|P80025|PERL_BOVIN Lactoperoxidase OS=Bos taurus GN=LPO PE=1 SV=1								0.0656573		0.0852683	0.0799382			0.133135	0.0655768		0.0554071			0.108792	0.0979583	0.0905738
IRDLLER	sp|P02789|TRFE_CHICK Ovotransferrin OS=Gallus gallus PE=1 SV=2				8.78896		6.69489	5.32073		7.16157
LQDTLVR	sp|P02676|FIBB_BOVIN Fibrinogen beta chain OS=Bos taurus GN=FGB PE=1 SV=2									2.94568											0.131515
RSPALGAANR	sp|P80025|PERL_BOVIN Lactoperoxidase OS=Bos taurus GN=LPO PE=1 SV=1	0.202391	0.270759	0.111529	0.139507	0.326068	0.269806	0.217847	0.124638	0.269164	0.0780933	0.383742	0.302019	1.97362	2.49308	2.10013	2.2537	2.17022	2.67424	2.53336	2.9205	2.54783	2.17467	3.13136	2.9709
IVGYLDEEGVLDQNR	sp|P80025|PERL_BOVIN Lactoperoxidase OS=Bos taurus GN=LPO PE=1 SV=1	0.0913224	0.0494505	0.0583175	0.0813999	0.00962128	0.0485363	0.297893	0.0826322	0.107607	0.358239	0.31093	0.187769	3.34646	3.44821	3.45822	3.45226	3.77031	3.91966	4.2212	4.12466	3.53951	4.57701	4.00054	4.25353
SPALGAANR	sp|P80025|PERL_BOVIN Lactoperoxidase OS=Bos taurus GN=LPO PE=1 SV=1	0.178486	0.161525	1.58603	1.9775	2.73851	2.44167	1.74166	2.06663	2.42078	1.91318	2.45539	3.12944	15.5631	18.5005	15.1356	17.5069	20.866	26.7281	20.1933	23.3652	19.2785	20.8568	25.6835	24.1823
FWWENPGVFTEK	sp|P80025|PERL_BOVIN Lactoperoxidase OS=Bos taurus GN=LPO PE=1 SV=1	0.658023	0.770193	0.450791	2.04187	1.47393	1.51633	2.61415	2.46172	0.651106	3.22584	1.74616	3.09366	28.4712	28.3193	27.7859	27.772	33.0165	37.0947	34.5932	33.6153	37.2503	33.3757	36.6072	35.08
GFCGLSQPK#Carbamidomethyl:3	sp|P80025|PERL_BOVIN Lactoperoxidase OS=Bos taurus GN=LPO PE=1 SV=1	0.989809	1.13794	1.27676	4.38765	4.68618	3.87155	4.73254	0.962895	5.08858	1.03328	1.20468	4.70141	6.2052	2.37006	0.994391	10.5417	11.251	11.0428	13.6812	15.0571	14.0706	23.6278	21.0731	40.116
ILGAFIQIITFR	sp|P80025|PERL_BOVIN Lactoperoxidase OS=Bos taurus GN=LPO PE=1 SV=1							0.0356146			0.0246386		0.0283109	0.104199	0.0767192	0.108208	0.10841	0.0997803	0.577893	0.125441	0.160386	0.0890299	0.442446	0.25159	0.268329
MVTSELR	sp|P80025|PERL_BOVIN Lactoperoxidase OS=Bos taurus GN=LPO PE=1 SV=1	0.217348		0.160094	0.669141	0.336634	0.652216	0.734961	0.709078	0.918435	0.717652	0.638627	0.309955	5.18405		4.47643	5.71487	5.65118	5.24623	6.47125	7.36922	5.73181	0.181396	6.31211	6.31341
LFQPTHK	sp|P80025|PERL_BOVIN Lactoperoxidase OS=Bos taurus GN=LPO PE=1 SV=1	0.248204	0.397566	0.288599	0.104008	0.263122	0.199757	0.116875	0.175592	0.493718	0.142133	0.19904	0.179323	0.814403	1.10674	0.660337	0.407953	0.936532	1.05988	0.8936	0.862584	1.05005	0.729903	1.1307	1.09253
DYLPIVLGSEMQK	sp|P80025|PERL_BOVIN Lactoperoxidase OS=Bos taurus GN=LPO PE=1 SV=1	0.0553084		0.0987205										0.150153		0.185145	0.161059	0.145384	0.228995	0.164764	0.260525	0.160161	0.248705	0.228487	0.222146
EQINAVTSFLDASLVYGSEPSLASR	sp|P80025|PERL_BOVIN Lactoperoxidase OS=Bos taurus GN=LPO PE=1 SV=1	0.137948	0.156829	0.0843755	0.372482	0.307234	0.324929	0.372806	0.409076	0.452931	0.363413	0.380006	0.338937	2.60544	2.43544	2.70047	3.04984	2.60147	3.08211	3.40199	3.84405	2.59776	5.04047	3.18873	3.67601
TPDNIDIWIGGNAEPMVER	sp|P80025|PERL_BOVIN Lactoperoxidase OS=Bos taurus GN=LPO PE=1 SV=1	0.638934		0.089636							0.0442278	0.0498195		0.0831908		0.0734854	0.0461622						0.043094	0.0329078
IHGFDLAAINLQR	sp|P80025|PERL_BOVIN Lactoperoxidase OS=Bos taurus GN=LPO PE=1 SV=1	6.02336	5.7222	5.05628	4.74503	6.60704	5.16085	5.56233	5.63732	5.94355	6.22271	6.31679	6.72781	43.4295	18.2965	43.8379	47.366	45.5691	48.2208	52.0038	56.486	58.883	54.9134	60.2547	65.2463
KILGAFIQIITFR	sp|P80025|PERL_BOVIN Lactoperoxidase OS=Bos taurus GN=LPO PE=1 SV=1	0.56567	0.473493	0.469275	0.473637	0.345127	0.364048	0.509066	0.505881	0.461631	0.509802	0.478314	0.356713	2.9492	1.92065	2.84002	3.72868	2.77062	2.79454	3.32347	3.2657	3.16283	7.82944	4.49518	5.69111
VYVEELKPTPEGDLEILLQK	sp|P02754|LACB_BOVIN Beta-lactoglobulin OS=Bos taurus GN=LGB PE=1 SV=3	1.71374	1.5003	1.65805	1.65835	1.62192	1.78666	1.61235	1.88043	2.48747	1.54796	1.94875	1.40327	10.5463	10.2993	9.25081	8.30598	10.4372	11.6189	13.3017	11.8723	10.3326	16.2309	12.0243	11.831
TPEVDDEALEKFDK	sp|P02754|LACB_BOVIN Beta-lactoglobulin OS=Bos taurus GN=LGB PE=1 SV=3	13.2223	11.7867	11.1181	13.1626	13.1223	13.4049	15.5331	15.0155	13.2383	15.2015	12.6063	14.2938	85.3142	111.246	84.4765	100.748	93.9126	115.361	93.7693	113.716	108.167	115.119	122.698	125.399
LIVTQTMK	sp|P02754|LACB_BOVIN Beta-lactoglobulin OS=Bos taurus GN=LGB PE=1 SV=3	0.318641		0.199664	0.285585		0.386273	0.361592	0.502297	0.404169	0.408469	0.0149611	0.561249	0.324331		2.90767	3.19973	3.6016	3.81545	3.54867	5.21049	4.162	2.43295	5.38698	5.61593
TPEVDDEALEK	sp|P02754|LACB_BOVIN Beta-lactoglobulin OS=Bos taurus GN=LGB PE=1 SV=3	19.0017	21.5694	2.61457	24.1474	28.5265	25.1595	27.4816	25.1944	31.8644	28.7868	13.9432	29.8388	116.055	222.857	0.765219	221.006	233.011	212.452	260.351	283.462	234.081	1.04088	287.409	305.158
ALPMHIR	sp|P02754|LACB_BOVIN Beta-lactoglobulin OS=Bos taurus GN=LGB PE=1 SV=3	0.113953		0.204401	0.214939		0.0977597	0.15727		0.233656	0.224612						2.47381	2.83212		1.26008	3.02131	3.06837		3.46414	2.78527
VPQLEIVPNSAEER	sp|P02662|CASA1_BOVIN Alpha-S1-casein OS=Bos taurus GN=CSN1S1 PE=1 SV=2	0.0430429	0.0742689	0.0369188		0.108697	0.122902	0.0905494		0.0160431		0.0414156	0.138778	0.0980863	0.165965		0.0408765		0.0888874	0.107503	0.0625555	0.157098	0.0665075
QSPVDIDTK	sp|P00921|CAH2_BOVIN Carbonic anhydrase 2 OS=Bos taurus GN=CA2 PE=1 SV=3																0.268805		0.054946						0.150014
GDVAFIQHSTVEENTGGK	sp|P02789|TRFE_CHICK Ovotransferrin OS=Gallus gallus PE=1 SV=2										0.07086	0.0483482
ISLTCVQK#Carbamidomethyl:5	sp|P02789|TRFE_CHICK Ovotransferrin OS=Gallus gallus PE=1 SV=2						9.88028	8.39906		9.65999
TKIPAVFK	sp|P02754|LACB_BOVIN Beta-lactoglobulin OS=Bos taurus GN=LGB PE=1 SV=3	5.56632	4.54426	5.88733	5.75429	8.02697	5.71966	6.26547	6.84992	8.9804	7.03656	7.5652	3.18037	1.65111	2.09981	36.4291	45.0182	49.8816	23.2247	52.6736	53.0817	36.5027	46.7409	53.5491	56.8288
VLVLDTDYK	sp|P02754|LACB_BOVIN Beta-lactoglobulin OS=Bos taurus GN=LGB PE=1 SV=3	15.2619	17.7029	17.13	19.4864	16.5463	16.5311	21.4739	20.3271	22.6564	21.3318	23.084	18.6088	128.777	153.772	180.956	170.294	174.223	217.069	207.933	215.611	185.292	234.926	188.069	222.951
IDALNENK	sp|P02754|LACB_BOVIN Beta-lactoglobulin OS=Bos taurus GN=LGB PE=1 SV=3	4.9526	8.60389	5.53382	4.59193	9.64116	7.25302	6.28896	6.08052	8.61147	6.31398	6.1396	10.7784	45.5309	57.7394	35.0172	45.2812	47.2363	66.8569	47.7654	57.3806	53.3715	52.9768	58.2324	58.7831
VLVLDTDYKK	sp|P02754|LACB_BOVIN Beta-lactoglobulin OS=Bos taurus GN=LGB PE=1 SV=3	8.93463	9.00128	4.60673	9.28127	9.1217	8.81626	10.4279	12.5072	14.4426	10.9982	13.0618	9.79727	3.21527	16.6568	33.8095	99.7107	73.9256	53.9113	75.9584	83.3742	64.9708	43.8359	79.2395	96.4692
PTPEGDLEILLQK	sp|P02754|LACB_BOVIN Beta-lactoglobulin OS=Bos taurus GN=LGB PE=1 SV=3	0.103932	0.10749	0.096267		0.0748199	0.101213	0.082855	0.0407774		0.0720223	0.099933	0.100059	0.0696491	0.107434	0.0766345	0.159822	0.204078	0.317021	0.571655	0.65915	0.490658	0.958074	0.751077	1.06552
EKVNELSK	sp|P02662|CASA1_BOVIN Alpha-S1-casein OS=Bos taurus GN=CSN1S1 PE=1 SV=2	5.50618	9.57692	7.77473	5.9707	10.2825	9.74104	7.09708	5.83526	8.25927	6.89509	7.95322	10.1482	59.8777	67.2461	50.3172	50.1479	65.2926	66.5995	64.4028	75.3881	64.9387	52.9305	73.0137	70.2055
HIQKEDVPSER	sp|P02662|CASA1_BOVIN Alpha-S1-casein OS=Bos taurus GN=CSN1S1 PE=1 SV=2	3.43486	0.967937	7.6218	7.30789	8.13204	6.80294	8.2437	9.71574	10.1935	9.26077	8.2669	7.44351	76.4674	89.0622	71.4635	68.6025	76.5457	99.0673	73.9943	99.9929	90.4794	0.970887	93.1692	110.779
YLGYLEQLLR	sp|P02662|CASA1_BOVIN Alpha-S1-casein OS=Bos taurus GN=CSN1S1 PE=1 SV=2	17.6124	20.4804	18.1299	18.1779	20.1677	20.2274	17.246	19.2178	22.0255	19.8502	23.9902	23.3794	123.313	128.304	144.273	171.318	138.04	153.855	161.346	157.249	153.077	266.41	218.219	270.491
EDVPSER	sp|P02662|CASA1_BOVIN Alpha-S1-casein OS=Bos taurus GN=CSN1S1 PE=1 SV=2	0.442024	0.547945	0.503311	0.358562	0.671283	0.697723	0.530634	0.639811	0.756592	0.540532	0.59342	0.632633	5.22492	6.23097	5.61383	7.29396	7.73267	6.70036	9.07131	9.37985	8.20187	12.8931	15.4871	12.2943
FFVAPFPEVFGK	sp|P02662|CASA1_BOVIN Alpha-S1-casein OS=Bos taurus GN=CSN1S1 PE=1 SV=2	40.1085	38.2001	39.2348	39.7491	40.398	42.6476	39.7413	51.5968	46.5622	51.3518	48.171	52.9284	260.539	240.369	264.959	346.908	282.866	248.02	317.019	345.936	285.144	433.332	356.243	401.058
HQGLPQEVLNENLLR	sp|P02662|CASA1_BOVIN Alpha-S1-casein OS=Bos taurus GN=CSN1S1 PE=1 SV=2	18.4067	19.679	16.9366	16.639	21.8663	18.8618	19.8591	20.7052	21.1822	20.8712	22.5457	24.3733	143.313	106.773	135.656	157.151	156.455	172.464	190.248	211.996	179.052	283.393	247.158	290.759
EGIHAQQK	sp|P02662|CASA1_BOVIN Alpha-S1-casein OS=Bos taurus GN=CSN1S1 PE=1 SV=2	0.22983	0.838026	0.717783	0.474182	1.23414	0.708912	0.404059	0.551074	0.303878	0.15754	0.187796	1.48189	9.75392	17.151	15.1018	10.9781	21.0148	32.0737	16.6387	23.8061	21.2931	22.2622	27.37	33.532
LVQFHFHWGSSDDQGSEHTVDR	sp|P00921|CAH2_BOVIN Carbonic anhydrase 2 OS=Bos taurus GN=CA2 PE=1 SV=3	0.0672017	0.117354	0.217128	0.203302	0.209724	0.157053	0.0837482	0.146537	0.188793	0.209531		0.201994	0.275999	0.463194	1.01225	0.670998	0.432972	0.667408	0.563557	0.641786	0.543413	1.36169	0.50476	0.933507
YGDFGTAAQQPDGLAVVGVFLK	sp|P00921|CAH2_BOVIN Carbonic anhydrase 2 OS=Bos taurus GN=CA2 PE=1 SV=3	2.60674	2.20219	2.53311	2.64013	2.5308	2.73204	3.09505	2.85042	3.52877	4.68478	2.96	2.15822	24.2669	22.5341	24.2125	35.4851	23.7289	22.9305	29.0059	30.5704	29.0304	34.529	26.2376	35.9831
MVNNGHSFNVEYDDSQDK	sp|P00921|CAH2_BOVIN Carbonic anhydrase 2 OS=Bos taurus GN=CA2 PE=1 SV=3		0.077996	0.11989		0.0477387		0.022489	0.129963		0.0768721		0.0573798			0.117311	0.486411	0.57669	0.641931	1.85858	1.82464	2.19693	4.59151	4.33337	6.19757
LVQFHFHWGSSDDQGSEHTVDRK	sp|P00921|CAH2_BOVIN Carbonic anhydrase 2 OS=Bos taurus GN=CA2 PE=1 SV=3	0.0790512	0.0708171								0.0698003	0.0672022	0.0643365	0.576429	0.592348	0.461444	0.315209	0.521243	0.986928	0.722273	0.673678	0.745897	0.888865	0.723914	1.02806
VLDALDSIK	sp|P00921|CAH2_BOVIN Carbonic anhydrase 2 OS=Bos taurus GN=CA2 PE=1 SV=3	21.5205	23.2504	13.9669	25.1691	26.6312	24.734	24.8016	25.245	23.0337	26.4425	24.8197	24.6934	153.032	144.632	106.369	159.175	143.729	159.771	152.524	161.485	146.979	226.862	169.582	128.584
VGDANPALQK	sp|P00921|CAH2_BOVIN Carbonic anhydrase 2 OS=Bos taurus GN=CA2 PE=1 SV=3	12.3174	9.86222	8.21827	10.5267	9.88623	9.10635	16.4737	15.4388	13.3091	14.1652	8.13934	17.2875	74.9298	77.5923	104.068	107.335	79.8362	72.5232	124.426	107.547	78.4448	157.057	90.2443	135.782
AVLKDGPLTGTYR	sp|P00921|CAH2_BOVIN Carbonic anhydrase 2 OS=Bos taurus GN=CA2 PE=1 SV=3	0.201756		0.699436	0.106998	0.222614	0.186891	0.0874169	0.0973976	0.207041	0.15004	0.0737472	0.268591		0.176599	0.746522	0.113856	0.0705275	0.172632	0.229538	0.0991471	0.175293	0.654619	0.436082	0.383918
AVVQDPALKPLALVYGEATSR	sp|P00921|CAH2_BOVIN Carbonic anhydrase 2 OS=Bos taurus GN=CA2 PE=1 SV=3	5.19265	5.55962	4.47872	4.72627	4.71867	4.81253	3.94787	4.24547	4.90689	6.07664	6.89457	4.89212	41.999	46.9855	48.8759	55.5945	52.1755	57.1003	53.562	57.8777	52.7648	62.3334	56.0026	62.7068
EPISVSSQQMLK	sp|P00921|CAH2_BOVIN Carbonic anhydrase 2 OS=Bos taurus GN=CA2 PE=1 SV=3																1.83879	2.55296			3.39178	2.96108		2.88243	3.37503
DGPLTGTYR	sp|P00921|CAH2_BOVIN Carbonic anhydrase 2 OS=Bos taurus GN=CA2 PE=1 SV=3	16.4475	13.0808	14.5762	14.5111	20.802	18.2909	17.7614	20.6012	22.4822	19.5574	18.6921	23.413	176.861	195.949	135.68	156.557	148.352	198.206	178.372	214.509	192.094	190.483	286.927	235.223
DFPIANGER	sp|P00921|CAH2_BOVIN Carbonic anhydrase 2 OS=Bos taurus GN=CA2 PE=1 SV=3	0.719749	3.52214	0.622731	2.76274	3.74925	0.635762	1.29496	0.829089	0.818157	0.943795	0.887955	4.68842	25.5374	28.0035	3.12884	4.72896	5.21515	30.3483	27.5604	5.90447	4.81673	0.40743	5.75575	5.31697
KGFIGPGVDVPAPDMSTGER#Oxidation:15	sp|P00366|DHE3_BOVIN Glutamate dehydrogenase 1, mitochondrial OS=Bos taurus GN=GLUD1 PE=1 SV=2	0.367926	0.409118	0.566623	0.386247	0.153419	0.365931	0.148291	0.539343	0.484725	0.538713	0.382676	0.364785	1.31295	1.83431	1.52813	1.65575	1.30865	1.74629	1.69321	1.93244	1.91507	2.36375	2.19222	2.95452
GFIGPGVDVPAPDMSTGER	sp|P00366|DHE3_BOVIN Glutamate dehydrogenase 1, mitochondrial OS=Bos taurus GN=GLUD1 PE=1 SV=2		0.239166	0.172114	0.245936								0.272551	1.90235	2.30552	1.9903	2.31369	2.22352	2.23525	2.49032	2.47687	2.10359	3.21489	2.91117	2.69833
GASIVEDKLVEDLK	sp|P00366|DHE3_BOVIN Glutamate dehydrogenase 1, mitochondrial OS=Bos taurus GN=GLUD1 PE=1 SV=2	0.00818748	0.117399		0.246459	0.188375		0.196852		0.18035	0.019141	0.0338646	0.0152057	0.232997	0.210894	0.00925045	0.0155304	0.026609	0.0148166	0.235842	0.156527		0.0350362	0.0191167	0.179382
LQHGTILGFPK	sp|P00366|DHE3_BOVIN Glutamate dehydrogenase 1, mitochondrial OS=Bos taurus GN=GLUD1 PE=1 SV=2	1.84417	1.6314	1.92006	2.15893	2.06977	2.61602	2.6862	2.59014	2.55843	2.60719	2.6806	2.07733	11.269	13.6686	10.5206	12.8813	11.9025	13.4436	15.0532	16.2143	15.6525	20.0344	15.3935	16.0684
ELEDFKLQHGTILGFPK	sp|P00366|DHE3_BOVIN Glutamate dehydrogenase 1, mitochondrial OS=Bos taurus GN=GLUD1 PE=1 SV=2	0.134405	0.0709431		0.116386	0.0950793	0.0895905	0.0173167	0.134461	0.188947		0.051608	0.0907837	0.0977585	0.157167	0.0800001	0.26085	0.1098	0.13225	0.131292	0.158232	0.117648	0.0556916	0.0952177	0.157225
DSLFNYQK	sp|P02672|FIBA_BOVIN Fibrinogen alpha chain OS=Bos taurus GN=FGA PE=1 SV=5	3.71441	3.0479	14.0469	2.78372	2.00978	6.36004	1.73088	7.50291	5.00245	1.2314	4.19122	0.890127			0.0717596	0.0340798	0.0267832		0.0171002	0.0204988	0.0294638		0.0298543	0.0398508
SEDGSDCGDADFDWHHTFPSR#Carbamidomethyl:7	sp|P02672|FIBA_BOVIN Fibrinogen alpha chain OS=Bos taurus GN=FGA PE=1 SV=5	3.86939	4.59712	3.56765	2.49242	2.94415	3.0929	1.61315	1.93796	1.92221	1.0638	1.08272	1.28975		0.0722816
VIEQVQR	sp|P02672|FIBA_BOVIN Fibrinogen alpha chain OS=Bos taurus GN=FGA PE=1 SV=5		11.3389	13.4788	8.5038	11.3612	8.93752	4.99359	5.90323	8.1068	3.42399	3.28441	5.4802	0.146144		0.143476		0.0962038	0.134743		0.0760956
QFVSSSTTVNR	sp|P02672|FIBA_BOVIN Fibrinogen alpha chain OS=Bos taurus GN=FGA PE=1 SV=5	0.52904	0.0632307	3.01059	5.55948	1.41352	5.29393	4.02464	1.61188	3.54549	2.34027	2.27012	2.02341		0.0506006			0.0567381			0.0624591
MSTITGPVPR	sp|P02672|FIBA_BOVIN Fibrinogen alpha chain OS=Bos taurus GN=FGA PE=1 SV=5	16.7893	15.9225	18.1497	9.79882	12.2419	9.71626	6.59719	7.70229	8.0457	3.9371	4.48956	4.38454	0.10897				0.0420317	0.0885331
ELLIDNEK	sp|P02672|FIBA_BOVIN Fibrinogen alpha chain OS=Bos taurus GN=FGA PE=1 SV=5	6.51105	0.106704	4.21669	8.55235	7.44356	8.17554	5.58555	5.46092	5.19383	3.46132		1.55105
ALLEMQQTK	sp|P02672|FIBA_BOVIN Fibrinogen alpha chain OS=Bos taurus GN=FGA PE=1 SV=5	0.16465		0.209404	1.64054	1.28848	1.3863	1.17051	0.154972	1.19621	0.495775	0.512818	0.748013				0.205049						0.181452	0.253301
QISEDLR	sp|P02672|FIBA_BOVIN Fibrinogen alpha chain OS=Bos taurus GN=FGA PE=1 SV=5				0.0222233					0.306612	0.0488059		0.250524	0.133768					0.298947	0.0262963	0.359123	0.342226			0.479177
VDLEDYK	sp|P02672|FIBA_BOVIN Fibrinogen alpha chain OS=Bos taurus GN=FGA PE=1 SV=5	11.0833	7.90115	9.22143	7.06963	12.4213	9.32176	5.10301	4.84661	5.72707	3.13748	2.67863	4.08507					0.190659	0.201062		0.207909			0.0884715
GDSVSQGTGLAPGSPR	sp|P02672|FIBA_BOVIN Fibrinogen alpha chain OS=Bos taurus GN=FGA PE=1 SV=5	75.8579	54.4354	55.3869	45.935	45.4417	35.049	31.5121	30.7406	29.4627	20.496	16.4665	18.8903	1.18767	1.19842	1.08931	0.353321	0.493602	0.383636	0.216745	0.162358	0.167378	0.0413365	0.0720316	0.0938079
NIVELMR	sp|P02672|FIBA_BOVIN Fibrinogen alpha chain OS=Bos taurus GN=FGA PE=1 SV=5	0.0672824	0.0499857	0.394134	1.42519	0.045783	1.79069	0.495569	0.0839705	1.3004	0.0998573	0.116921	0.148738	0.116219	0.157586	0.112374		0.0351467		0.0475106	0.0739137	0.0466548	0.0846556	0.0704864	0.0815931
MVLETFGGDGHAR	sp|P02672|FIBA_BOVIN Fibrinogen alpha chain OS=Bos taurus GN=FGA PE=1 SV=5	10.3915	11.1969	10.2187	7.28191	0.239367	5.10008	4.1544	4.61793	5.40255	2.71861	3.30593	0.387002
DKDDFFTR	sp|P02672|FIBA_BOVIN Fibrinogen alpha chain OS=Bos taurus GN=FGA PE=1 SV=5	7.0374	0.276442	9.54751	12.7228	13.6562	12.9365	8.71711	9.89657	11.4935	4.99521	1.96098	7.66212		0.313811			0.153837
GLIDEVDQDFTSR	sp|P02672|FIBA_BOVIN Fibrinogen alpha chain OS=Bos taurus GN=FGA PE=1 SV=5	49.295	51.9538	43.4398	32.9966	35.0395	37.3848	17.5398	16.1895	15.7076	13.2562	12.5804	12.5404		0.171588	0.159978						0.0535017		0.073775
DQLVDMK	sp|P02672|FIBA_BOVIN Fibrinogen alpha chain OS=Bos taurus GN=FGA PE=1 SV=5	0.255151			0.140667	0.0897764	0.867722	0.0850492	0.704207	0.135567	0.144617	0.683342	0.133072	0.0297872			0.313999			0.0656121			1.21446
GNLDDFFHR	sp|P02672|FIBA_BOVIN Fibrinogen alpha chain OS=Bos taurus GN=FGA PE=1 SV=5	7.10878		6.20383	6.21786	6.50848	5.13799	4.08853	2.17291	4.05763	0.123183	2.38592	2.56164			0.115319	0.104527				0.12845		0.111405	0.0836609	0.144664
ETGWPFCSDEDWNTK#Carbamidomethyl:7	sp|P02672|FIBA_BOVIN Fibrinogen alpha chain OS=Bos taurus GN=FGA PE=1 SV=5	14.2211	15.9534	13.523	10.4007	8.60721	9.36404	5.79864	7.65023	7.10332	4.21918	4.00602	3.44444	0.0737272			0.106778	0.0754511	0.044405		0.049483	0.0622982	0.0595716	0.445365	0.0727268
DIQYLPLIK	sp|P02672|FIBA_BOVIN Fibrinogen alpha chain OS=Bos taurus GN=FGA PE=1 SV=5	21.8645	20.3938	19.8653	14.2786	13.804	14.4745	8.42944	9.48097	8.91098	6.15646	6.31933	5.82601	0.427224	0.201316	0.0767245	0.364754	0.287274	0.327104	0.158634	0.257247	0.291272	0.0779206	0.113474	0.199675
PSSPDWGTFR	sp|P02672|FIBA_BOVIN Fibrinogen alpha chain OS=Bos taurus GN=FGA PE=1 SV=5	1.52776	2.12397	1.89151	1.19982	1.54446	1.39934	0.719026	0.77165	0.767444	0.417304	0.527535	0.468921
SQLQEAPLEWK	sp|P02672|FIBA_BOVIN Fibrinogen alpha chain OS=Bos taurus GN=FGA PE=1 SV=5	0.835636	0.103527	1.92392	5.67927	5.57299	4.87523	3.57075	4.05996	3.7354		2.30325	2.36593	0.0679649	0.0422075									0.0691542
TGLAPEFAALGESGSSSSK	sp|P02672|FIBA_BOVIN Fibrinogen alpha chain OS=Bos taurus GN=FGA PE=1 SV=5	13.2515	12.3632	11.9345	7.55457	7.26356	8.50583	4.8954	5.07025	5.13499	3.21717	2.92017	2.77496	0.195933		0.193734	0.0668977				0.0946997
DKVVQLEANCQEPCQDTVK#Carbamidomethyl:10;Carbamidomethyl:14	sp|P12799|FIBG_BOVIN Fibrinogen gamma-B chain OS=Bos taurus GN=FGG PE=1 SV=1	4.99512	22.1079	5.38928	10.8008	14.9528	9.6666	7.95866	2.1273	9.3436	1.3163	1.56521	6.00467	0.256314	0.286793						0.132502	0.116677
LDGSLDFK	sp|P12799|FIBG_BOVIN Fibrinogen gamma-B chain OS=Bos taurus GN=FGG PE=1 SV=1	6.23018	8.15964	6.76417	4.42267	5.1968	4.72071	2.68525	2.86819	3.16417	1.75439	1.59151	2.04446				0.0952092				0.0925685
TSTADYASFK	sp|P12799|FIBG_BOVIN Fibrinogen gamma-B chain OS=Bos taurus GN=FGG PE=1 SV=1	16.2046	15.8032	16.7959	13.9928	10.3642	10.4297	7.8277	8.81798	10.4366	5.32218	5.02242	3.91797	0.398818	0.363642	0.258267	0.206683	0.19252						0.0799709	0.0946965
TSTPNGYDNGIIWATWK	sp|P12799|FIBG_BOVIN Fibrinogen gamma-B chain OS=Bos taurus GN=FGG PE=1 SV=1	0.496753	0.223655	0.0848433	0.0558107	0.0637262	0.0701166	0.324546	0.189187	0.464011	0.391295			0.240552	0.0450787		0.0773399	0.0721056	0.373279	0.33455	0.298958	0.452506			0.113127
LAIGEGQQHQLGGAK	sp|P12799|FIBG_BOVIN Fibrinogen gamma-B chain OS=Bos taurus GN=FGG PE=1 SV=1	7.89058	7.91174	8.02136	7.06953	5.91462	4.91769	4.56335	5.17662	4.91904	2.65452	2.93665	2.7119	0.274022	0.297863		0.0586672	0.0612111	0.174543	0.0567509	0.12104	0.0714565	0.0730309	0.0942311	0.087939
YETLISTHESTIR	sp|P12799|FIBG_BOVIN Fibrinogen gamma-B chain OS=Bos taurus GN=FGG PE=1 SV=1	8.18871	17.0934	6.63317	5.93456	11.3814	9.50687	3.28512	3.41003	3.81031	1.97362	1.59472	4.83192	0.224062	0.0813055	0.0604365	0.0629435	0.162464	0.236747	0.113764	0.148256	0.109318	0.0616433	0.0824561	0.151151
ESGLYFIRPLK	sp|P12799|FIBG_BOVIN Fibrinogen gamma-B chain OS=Bos taurus GN=FGG PE=1 SV=1	4.29789	6.41622	4.59598	2.83732	3.71919	3.56272	1.70814	1.98267	2.01874	1.23475	1.17766	1.45644	0.12031	0.190943	0.0238041	0.0470528	0.039639	0.0460589	0.0585651				0.042311	0.0592921
IQLEDWNGR	sp|P12799|FIBG_BOVIN Fibrinogen gamma-B chain OS=Bos taurus GN=FGG PE=1 SV=1	25.3867	29.7588	32.7911	18.6089	23.7246	17.323	10.8345	11.1054	12.1066	7.00725	7.91519	7.55649	0.284233	0.185878	0.37307		0.198214	0.116432			0.109793	0.069621	0.10745
AIQISYNPDQPSKPNNIESATK	sp|P12799|FIBG_BOVIN Fibrinogen gamma-B chain OS=Bos taurus GN=FGG PE=1 SV=1	55.3905	45.3177	44.5365	29.8581	38.9435	36.2245	20.9656	22.4418	18.0606	12.3254	13.1205	14.2104	0.450896	0.589646	0.24223	0.126859	0.296995	0.357829	0.0867585			0.167335
FGSYCPTTCGIADFLNNYQTSVDK#Carbamidomethyl:5;Carbamidomethyl:9	sp|P12799|FIBG_BOVIN Fibrinogen gamma-B chain OS=Bos taurus GN=FGG PE=1 SV=1		0.150397	0.201915							0.233903	0.222788		0.115905	0.145115	0.176521	0.191304	0.191687	0.147756
VVQLEANCQEPCQDTVK#Carbamidomethyl:8;Carbamidomethyl:12	sp|P12799|FIBG_BOVIN Fibrinogen gamma-B chain OS=Bos taurus GN=FGG PE=1 SV=1	18.2872	23.8814	20.9217	10.2773	16.5515	13.3292	8.22105	8.8784	9.91035	5.07614	5.81778	6.66245	0.366382	0.436699	0.660983	0.0872489	0.165396	0.215415	0.184824	0.319073	0.245715	0.485436	0.281887
YPNCAYK#Carbamidomethyl:4	sp|P61823|RNAS1_BOVIN Ribonuclease pancreatic OS=Bos taurus GN=RNASE1 PE=1 SV=1	45.2987	72.2913	49.0141	34.963	52.2159	35.6967	24.0193	25.408	26.7481	13.7543	16.6087	17.2739	1.62166	2.35948	1.22494	0.835043	0.912253	1.02782	0.524554	0.602841	0.440965		0.680965	0.175274
PVNTFVHESLADVQAVCSQK#Carbamidomethyl:17	sp|P61823|RNAS1_BOVIN Ribonuclease pancreatic OS=Bos taurus GN=RNASE1 PE=1 SV=1	0.0115312		0.196608	0.0347014				0.0515372		0.118456	0.222915			0.125965	0.0520929		0.017375		0.0650464	0.0519142		0.0233361
HIIVACEGNPYVPVHFDASV#Carbamidomethyl:6	sp|P61823|RNAS1_BOVIN Ribonuclease pancreatic OS=Bos taurus GN=RNASE1 PE=1 SV=1	118.095	109.472	115.298	91.9111	80.5973	85.042	53.3356	57.5727	64.7748	36.892	42.3947	38.6767	2.42921	1.46631	2.36179	0.530714	0.671346	0.498994	0.255406	0.516983	0.325564	0.181166	0.817068	0.536573
NGQTNCYQSYSTMSITDCR#Carbamidomethyl:6;Carbamidomethyl:18	sp|P61823|RNAS1_BOVIN Ribonuclease pancreatic OS=Bos taurus GN=RNASE1 PE=1 SV=1	0.455167	0.667805	0.522894	0.286194	0.439482	0.390587	0.203161	0.205204	0.237565	0.159202	0.151772	0.149642		0.0128815
CKPVNTFVHESLADVQAVCSQK#Carbamidomethyl:1;Carbamidomethyl:19	sp|P61823|RNAS1_BOVIN Ribonuclease pancreatic OS=Bos taurus GN=RNASE1 PE=1 SV=1	62.5575	59.4123	72.1211	40.8447	33.1733	39.7753	41.2058	37.7924	40.0436	24.1562	26.1372	13.2661	1.46391	0.819434	0.80933	0.29801	0.56402	0.486066	0.453831	0.743073	0.350809	0.24054	0.325223	0.582797
PASYFAVAVAR	sp|P02789|TRFE_CHICK Ovotransferrin OS=Gallus gallus PE=1 SV=2	0.228992			0.29377	0.444844	0.542641			0.430438			0.0948317									0.188089		0.195818
CVASSHEK#Carbamidomethyl:1	sp|P02789|TRFE_CHICK Ovotransferrin OS=Gallus gallus PE=1 SV=2	0.112135	0.4492	0.527366	0.198396	0.406015	0.506232			0.210895	0.0669036	0.0923423	0.189786
VAAHAVVAR	sp|P02789|TRFE_CHICK Ovotransferrin OS=Gallus gallus PE=1 SV=2	4.67396	5.78406	15.5792	9.81656	16.2914	16.3769	8.01306	8.5187	10.3622	5.22904	5.28573	7.57116	0.451063		0.421867			0.177403
TCNWAR#Carbamidomethyl:2	sp|P02789|TRFE_CHICK Ovotransferrin OS=Gallus gallus PE=1 SV=2			7.50718	5.68901	1.59388	5.23434	4.24596	3.69059	3.90269	2.57566	2.9383	2.43133				0.244171
DLTQQER	sp|P02789|TRFE_CHICK Ovotransferrin OS=Gallus gallus PE=1 SV=2	10.6981	22.0986	22.5064	6.86805	20.1302	21.3208	4.80172	6.47518	12.2178	3.97215	3.36817	6.99989					0.451507		0.548819			0.555455	0.665063	0.716824
NAPYSGYSGAFHCLK#Carbamidomethyl:13	sp|P02789|TRFE_CHICK Ovotransferrin OS=Gallus gallus PE=1 SV=2	42.6197	42.1261	10.5616	11.538	34.8294	28.1768	21.0651	2.35393	23.3948		9.51664	15.7941				0.33838
VEDIWSFLSK	sp|P02789|TRFE_CHICK Ovotransferrin OS=Gallus gallus PE=1 SV=2	48.6616	47.3974	53.8477	29.9175	27.0672	36.0781	18.1085	20.8517	22.1533	10.7826	13.553	6.50856		0.201363	0.284213		0.229503	0.135865		0.0609952	0.0766558		0.0443595	0.0491703
NLQMDDFELLCTDGR#Carbamidomethyl:11	sp|P02789|TRFE_CHICK Ovotransferrin OS=Gallus gallus PE=1 SV=2	2.87458	5.38221	3.46193	2.28522	3.20882	3.26595	1.43659	1.42343	1.40184	0.914948	0.97197	1.47118	0.0202343	0.033598		0.0124306	0.00908654	0.0446764	0.019098	0.0405742	0.0100383		0.0329368	0.0116096
FYTVISSLK	sp|P02789|TRFE_CHICK Ovotransferrin OS=Gallus gallus PE=1 SV=2	104.063		75.3106			15.4915	10.3486	44.5968	41.5752	27.4684	27.2816				1.38285	0.270366	0.398831			0.144235
ATYLDCIK#Carbamidomethyl:6	sp|P02789|TRFE_CHICK Ovotransferrin OS=Gallus gallus PE=1 SV=2	27.4729			3.52759		24.9954	16.5669	9.89209	14.5031	1.65085	1.47119						0.557559				0.54658
GTEFTVNDLQGK	sp|P02789|TRFE_CHICK Ovotransferrin OS=Gallus gallus PE=1 SV=2	19.3919	16.2917		11.9163	3.80136	13.8703	8.34971	1.89972	9.18069	0.649159		5.34991											0.08921
WSVVSNGDVECTVVDETK#Carbamidomethyl:11	sp|P02789|TRFE_CHICK Ovotransferrin OS=Gallus gallus PE=1 SV=2	2.09461		2.05736	0.854126	1.0251	0.930436	0.988402		0.946141	0.625842	0.509644	0.283748
YFGYTGALR	sp|P02789|TRFE_CHICK Ovotransferrin OS=Gallus gallus PE=1 SV=2	64.9589	84.5757	20.1037	47.0573	64.4866	67.8366	33.5155	9.15352	39.9082		5.24718	22.6251	2.05711	2.35452		0.683748	0.969463	1.15666	0.603206	0.678172	0.635519
TDERPASYFAVAVAR	sp|P02789|TRFE_CHICK Ovotransferrin OS=Gallus gallus PE=1 SV=2	41.5475	3.06631	77.9076	4.50139	60.7711	54.8114	40.4599	42.2702	46.0533	21.7601	24.5264	10.7127				0.519975	0.240058			0.085247	0.188089	0.190794	0.195818
GAIEWEGIESGSVEQAVAK	sp|P02789|TRFE_CHICK Ovotransferrin OS=Gallus gallus PE=1 SV=2	12.8628	12.1568	15.7625	0.653607	8.36974	4.05716	0.37336	2.4036		1.34802
DQLTPSPR	sp|P02789|TRFE_CHICK Ovotransferrin OS=Gallus gallus PE=1 SV=2	0.705968		1.21335	3.08621	4.18207	3.74288	2.00406	1.67893	3.30665	2.40127	5.0948	2.16075	0.31067					0.310964
ECNLAEVPTHAVVVRPEK#Carbamidomethyl:2	sp|P02789|TRFE_CHICK Ovotransferrin OS=Gallus gallus PE=1 SV=2	114.953	52.8561	66.4287	80.1115	6.10337	101.984	75.4484	84.0934	89.1602	52.124	39.0298	50.0105				0.555686	0.353906	0.968786		0.501445	0.240148
SAGWNIPIGTLLHR	sp|P02789|TRFE_CHICK Ovotransferrin OS=Gallus gallus PE=1 SV=2	128.542	120.226	114.332	92.4818	75.7497	89.354	67.0213	72.7622	78.6112	48.2063	41.9868	41.2031	3.19237	3.30008		0.747252	0.558361	1.01029	0.290637	0.410785	0.714893		0.113981
TGTCNFDEYFSEGCAPGSPPNSR#Carbamidomethyl:4;Carbamidomethyl:14	sp|P02789|TRFE_CHICK Ovotransferrin OS=Gallus gallus PE=1 SV=2	14.731	11.0594	0.238139	10.9204	10.274	10.4539	6.15299	0.819043	6.42117	4.02594	0.87828	4.29604				0.0444457	0.0932523		0.0670104					0.0971372
ANVMDYR	sp|P02789|TRFE_CHICK Ovotransferrin OS=Gallus gallus PE=1 SV=2				1.40316	0.189639	0.847541	0.930416		1.28019		0.134943	0.33298	0.114812				0.153098		0.172387
YDDESQCSK#Carbamidomethyl:7	sp|P02789|TRFE_CHICK Ovotransferrin OS=Gallus gallus PE=1 SV=2	1.58309	4.06781	4.39354	1.34809	3.74829	3.93494	0.724968	0.899193	1.59023	0.308666	0.382606	1.60366
EFLGDK	sp|P02789|TRFE_CHICK Ovotransferrin OS=Gallus gallus PE=1 SV=2			0.606268	0.138365		4.52522	3.65653	0.0687655	4.4438	0.149782	1.34755					0.0437527	0.0521738
AQSDFGVDTK	sp|P02789|TRFE_CHICK Ovotransferrin OS=Gallus gallus PE=1 SV=2	13.2161	18.9863	1.41866	10.0787	12.2348	9.8429	7.31453	1.71424	8.02982	3.7922	3.70592	4.32922				0.314087
SDFHLFGPPGK	sp|P02789|TRFE_CHICK Ovotransferrin OS=Gallus gallus PE=1 SV=2	17.8866		14.9644	6.76307	13.4576	11.4923	7.61422	3.6966	8.02996		3.85973	0.800788
LKPIAAEVYEHTEGSTTSYYAVAVVK	sp|P02789|TRFE_CHICK Ovotransferrin OS=Gallus gallus PE=1 SV=2	26.755	24.8244	25.0482	12.1876	12.0988	19.4955	8.8854	8.42945	14.2673	5.82843	10.7262	8.49477			0.176893	0.127086
HTTVNENAPDQKDEYELLCLDGSR#Carbamidomethyl:19	sp|P02789|TRFE_CHICK Ovotransferrin OS=Gallus gallus PE=1 SV=2	81.2772	82.1809	6.20358	30.4234	65.1656	49.458	40.3962	28.3599	44.8368	0.12385	23.2708	25.0525	0.98855	0.865842		0.420296	0.492019	0.718468	0.228845	0.220917	0.117554		0.097971
FGVNGSEK	sp|P02789|TRFE_CHICK Ovotransferrin OS=Gallus gallus PE=1 SV=2			2.86504			2.64423	1.64805	1.72611	1.92147	1.19188	1.19075	1.13102
WCTISSPEEK#Carbamidomethyl:2	sp|P02789|TRFE_CHICK Ovotransferrin OS=Gallus gallus PE=1 SV=2	39.8307	24.3469	2.50729	19.7744	26.0358	33.7908	20.6143	21.3478	19.5028	11.85		14.9956					0.0829941	0.242611	0.358809
FFSASCVPGATIEQK#Carbamidomethyl:6	sp|P02789|TRFE_CHICK Ovotransferrin OS=Gallus gallus PE=1 SV=2	113.721	32.8595	37.7424	0.462322	36.3429	84.0477	23.8823	63.6468	24.8323	42.9158	17.7249	38.0855	0.211306	0.227421		0.164132	0.118914	0.110725	0.198277				0.175211	0.20925
DDNKVEDIWSFLSK	sp|P02789|TRFE_CHICK Ovotransferrin OS=Gallus gallus PE=1 SV=2	35.7474	26.4675	31.9362	21.9312	16.8063	18.539	12.0079	13.2363	12.0101	5.18905	7.69152	4.37667	0.0810698		0.0799448		0.0410751	0.0415195	0.165489	0.00678451
TSCHTGLGR#Carbamidomethyl:3	sp|P02789|TRFE_CHICK Ovotransferrin OS=Gallus gallus PE=1 SV=2	11.4424	21.1275	8.60682	8.68622	4.27734	14.4572	5.06149	5.95614	8.77409	3.26273	2.61742	3.17307					0.107204
KDQLTPSPR	sp|P02789|TRFE_CHICK Ovotransferrin OS=Gallus gallus PE=1 SV=2			6.1369	5.84228	5.52562	5.91937	3.88193	4.95467	5.37292	2.71642	2.74657	1.50909		0.102793
KGTEFTVNDLQGK	sp|P02789|TRFE_CHICK Ovotransferrin OS=Gallus gallus PE=1 SV=2		5.29071				1.55251	0.88373	0.081496	1.19937		0.0831224								0.286603	0.177643	0.39608	0.0947623		0.186144
IQWCAVGK#Carbamidomethyl:4	sp|P02789|TRFE_CHICK Ovotransferrin OS=Gallus gallus PE=1 SV=2	0.266329			14.5622	0.184869	7.26817	5.90893	0.280172	12.0681	0.281354							0.339562							0.303049
DSNVNWNNLK	sp|P02789|TRFE_CHICK Ovotransferrin OS=Gallus gallus PE=1 SV=2	0.668567					2.41756	1.96679		2.06545
NTVDSVSR	sp|P02676|FIBB_BOVIN Fibrinogen beta chain OS=Bos taurus GN=FGB PE=1 SV=2	2.01109	4.77973	4.40662	2.09541	3.48432	2.9225	1.25118	1.36365	1.77294	0.777717	1.03434	1.0329
QDGSVDFGR	sp|P02676|FIBB_BOVIN Fibrinogen beta chain OS=Bos taurus GN=FGB PE=1 SV=2			0.137101	2.99498		0.0959445	1.60576		0.194558	0.117691	0.115385	0.849555	0.0319696			0.157142	0.138465			0.161692			0.186021	0.0588821
TPCTVTCNIPVVSGK#Carbamidomethyl:3;Carbamidomethyl:7	sp|P02676|FIBB_BOVIN Fibrinogen beta chain OS=Bos taurus GN=FGB PE=1 SV=2	28.7972	27.7329	26.7806	17.8396	19.7652	19.7743	10.6846	13.0547	11.2368	7.07617	6.86923	7.34402	0.388388	0.149966		0.0534438		0.237521	0.0771381	0.145354	0.110353		0.0873357	0.0707493
SILENLR	sp|P02676|FIBB_BOVIN Fibrinogen beta chain OS=Bos taurus GN=FGB PE=1 SV=2	0.70692			4.56543		4.83677	3.00716		3.1177		0.168644	0.688072					0.0957681			0.0856512	0.0598321
VTALYEGFTVQNEANK	sp|P02676|FIBB_BOVIN Fibrinogen beta chain OS=Bos taurus GN=FGB PE=1 SV=2	13.0296	6.68993	14.572	7.18364	6.2449	6.02292	5.4836	6.18293	5.82724	3.34367	3.75855	2.82969	0.198041	0.193668	0.233372		0.136939	0.107597	0.168439	0.0486743	0.108306	0.900355	0.0196471	0.828703
EEAPSLRPVPPPISGGGYR	sp|P02676|FIBB_BOVIN Fibrinogen beta chain OS=Bos taurus GN=FGB PE=1 SV=2	4.20737			2.67203	3.00475	2.93825	1.43269		1.782			1.10708
KEEAPSLRPVPPPISGGGYR	sp|P02676|FIBB_BOVIN Fibrinogen beta chain OS=Bos taurus GN=FGB PE=1 SV=2	0.597679			0.0231309	0.0557111	0.28245					0.0447024				0.0901387		0.108034				0.127458			0.0950119
ARPATATVGQK	sp|P02676|FIBB_BOVIN Fibrinogen beta chain OS=Bos taurus GN=FGB PE=1 SV=2	6.75159	9.51619	9.28676	4.11696	7.30195	6.82778	3.35453	3.40063	4.13671	2.16762	2.16675	2.68818	0.030123	0.0577428			0.047209						0.0325239
GGWTVIQNR	sp|P02676|FIBB_BOVIN Fibrinogen beta chain OS=Bos taurus GN=FGB PE=1 SV=2	0.513366			9.65616		8.82694	5.63127		5.68926	0.379805
ISQLTNMGPTK	sp|P02676|FIBB_BOVIN Fibrinogen beta chain OS=Bos taurus GN=FGB PE=1 SV=2	1.75544		1.98253			1.13933	0.310991	0.891084	0.927783	0.446229	0.592876	0.282028
LFTGHPETLEKFDK	sp|P68082|MYG_HORSE Myoglobin OS=Equus caballus GN=MB PE=1 SV=2																			0.579493				1.96823	1.8382
KHGTVVLTALGGILKK	sp|P68082|MYG_HORSE Myoglobin OS=Equus caballus GN=MB PE=1 SV=2													0.121863		0.632587							0.939631
QGFGNIATNAEGK	sp|P02676|FIBB_BOVIN Fibrinogen beta chain OS=Bos taurus GN=FGB PE=1 SV=2	0.546395	0.134418	0.0444514		0.0776809	0.508287	0.181938	0.171444	0.0596913	0.147396				0.102309	0.152192	0.10184		0.0589361	0.100914	0.143085		0.207782	0.0894729	0.0885129
QNQVQDNENVVNEYSSHLEK	sp|P02676|FIBB_BOVIN Fibrinogen beta chain OS=Bos taurus GN=FGB PE=1 SV=2	6.20695	7.06429	0.46217	4.67739	5.08709	4.40293	2.81994	2.62062	2.47603	1.60535	0.953117	1.46802	0.0426518			0.0937845	0.0277963	0.0361504
HQLYIDETVK	sp|P02676|FIBB_BOVIN Fibrinogen beta chain OS=Bos taurus GN=FGB PE=1 SV=2	12.043	0.802981	13.9255	8.9161	1.2454	6.60296	4.80736	6.69852	4.91241	4.11288	3.10566	0.524536
KPPDADGCLHADPDLGVLCPTGCK#Carbamidomethyl:8;Carbamidomethyl:19;Carbamidomethyl:23	sp|P02676|FIBB_BOVIN Fibrinogen beta chain OS=Bos taurus GN=FGB PE=1 SV=2	17.9618		1.65223	2.80672	17.026	16.0086	11.4012	11.868	11.3847	1.03333	7.48976	7.24507					0.0542389	0.266195					0.0809437
TSSSTFQYITLLK	sp|P02676|FIBB_BOVIN Fibrinogen beta chain OS=Bos taurus GN=FGB PE=1 SV=2	18.6647	17.3422	16.4491	11.4511	6.56717	10.5258	7.03757	7.34816	6.69641	4.84753	4.5609	3.74352			0.0903675	0.0806802	0.0785418	0.0402351		0.053142			0.0562435
YCGVPGEYWLGNDR#Carbamidomethyl:2	sp|P02676|FIBB_BOVIN Fibrinogen beta chain OS=Bos taurus GN=FGB PE=1 SV=2	45.2683	39.1484	42.9464	29.463	30.7308	36.9173	19.3632	19.8131	20.589	12.5664	12.8148	12.7855	0.136552	0.0753685	0.332835	0.153509	0.477888	0.574342		0.170791	0.157972		0.13782	0.164735
PVPPPISGGGYR	sp|P02676|FIBB_BOVIN Fibrinogen beta chain OS=Bos taurus GN=FGB PE=1 SV=2	0.35813	0.502838	0.426714	0.406063	0.481106	0.100954	0.18634	0.488391	0.332345	0.448353	0.418358	0.544816	0.330428	0.35401	0.552866		0.203479	0.553111	0.404356	0.208047	0.509254	0.489218	0.415739	0.473426
YQLSVSK	sp|P02676|FIBB_BOVIN Fibrinogen beta chain OS=Bos taurus GN=FGB PE=1 SV=2	11.8426			8.7567	0.047321	6.01244	5.63738	0.187709	6.2822	2.32983	3.3291	2.09553	0.0335484	0.0489303	0.121232	0.117949	0.273645	0.119233	0.123702		0.0335731	0.0835314	0.110209	0.0846681
EDGGGWWYNR	sp|P02676|FIBB_BOVIN Fibrinogen beta chain OS=Bos taurus GN=FGB PE=1 SV=2	14.6036	5.99573	12.3369	10.1204	12.7117	11.3534	6.42077	5.18889	7.09945	0.445106	3.98723	5.04492	0.0283328	0.0252778	0.0378995	0.28542		0.0623104		0.187344	0.0577621		0.0207222	0.0329851
IRPYFPEQ	sp|P02676|FIBB_BOVIN Fibrinogen beta chain OS=Bos taurus GN=FGB PE=1 SV=2	29.928	34.9579		25.9924		24.4112	15.9372	0.482232	15.6326			11.449				0.435769	0.355859		0.450003	0.462977	0.372708		0.155072	0.152872
VKEAMAPK	sp|P02666|CASB_BOVIN Beta-casein OS=Bos taurus GN=CSN2 PE=1 SV=2									0.338201					0.114689	0.258962		0.254298		0.0699038	0.206955	0.845958	0.154163	0.114368	0.294873
AVPYPQR	sp|P02666|CASB_BOVIN Beta-casein OS=Bos taurus GN=CSN2 PE=1 SV=2	3.95149	2.78151	2.67086	5.10604	0.522113	6.5753	1.93741	0.615374	1.09342	1.68276	3.33291	5.28471	3.80097	5.08087	3.37606	9.5628	14.4098	10.8548	33.0428	47.504	40.1551	85.8244	90.3519	114.463
FQSEEQQQTEDELQDK	sp|P02666|CASB_BOVIN Beta-casein OS=Bos taurus GN=CSN2 PE=1 SV=2		0.0453855			0.0411925						0.0881913		0.0494125			0.0288938	0.0326701		0.0520345	0.0419126	0.0336975		0.297951	0.415408
GPFPIIV	sp|P02666|CASB_BOVIN Beta-casein OS=Bos taurus GN=CSN2 PE=1 SV=2	0.266278	0.334942	0.195355	0.39443	0.160297	0.567031	0.745837	1.78438	2.11511	6.61263	6.46901	0.172308	1.21832	2.71941	25.2971	127.861	96.4362	21.2577	29.2311	324.158	98.1017	723.134	174.664	207.127
EMPFPK	sp|P02666|CASB_BOVIN Beta-casein OS=Bos taurus GN=CSN2 PE=1 SV=2	1.16823	0.485369	1.22289	0.221205	0.17235	1.03336	0.206911	1.04399	1.3556	1.31511	1.43948	0.13782	0.315033	0.710506	1.74813	8.54695	8.15879	1.03437	1.48565	30.4215	13.6258	65.1917	100.819	66.6362
DMPIQAFLLYQEPVLGPVR	sp|P02666|CASB_BOVIN Beta-casein OS=Bos taurus GN=CSN2 PE=1 SV=2		0.179355					0.0595701	0.0642192			0.0926838		0.569226	0.731031	0.298174	0.106826	2.26863	2.67121	0.301611	0.336432	0.335387	1.20662	1.84688	1.58595
HKIPIKYLEFISDAIIHVLHSK	sp|P68082|MYG_HORSE Myoglobin OS=Equus caballus GN=MB PE=1 SV=2																	0.237643	0.187618	1.35068	2.32227	1.68099	6.53823	6.16884	6.7708
YLEFISDAIIHVLHSK	sp|P68082|MYG_HORSE Myoglobin OS=Equus caballus GN=MB PE=1 SV=2										0.0402468		0.196549	0.251595	0.271066	0.299975	2.86911	2.17826	1.37605	3.38302	14.7053	3.32011	12.8202	9.09098	10.9516
GLSDGEWQQVLNVWGKVEADIAGHGQEVLIR	sp|P68082|MYG_HORSE Myoglobin OS=Equus caballus GN=MB PE=1 SV=2	0.546726	0.898395	0.0853858				0.0731384			0.346338			0.05727			0.267475						0.480785	0.28902
KGHHEAELKPLAQSHATK	sp|P68082|MYG_HORSE Myoglobin OS=Equus caballus GN=MB PE=1 SV=2			0.332337		0.582015	0.41049		0.301763		0.310757			0.300207			0.201043	0.305661		0.503575	0.620338	2.07687	1.20482	1.85319	1.43495
HLKTEAEMK	sp|P68082|MYG_HORSE Myoglobin OS=Equus caballus GN=MB PE=1 SV=2																	0.434768		1.08678	6.58413	1.34032	12.6957	4.97538	12.0811
VEADIAGHGQEVLIR	sp|P68082|MYG_HORSE Myoglobin OS=Equus caballus GN=MB PE=1 SV=2	0.311731			0.0523392	1.19187	0.313113	0.113302	0.224892	0.905688	0.859653	0.0905948	0.0913677	0.0898965	0.184497	0.105996	0.898058	2.00798	1.80889	0.278128	6.05797	0.0924595	35.1516	11.7963	14.7048
LFTGHPETLEK	sp|P68082|MYG_HORSE Myoglobin OS=Equus caballus GN=MB PE=1 SV=2	0.41989				0.143388	0.106269		0.393179	0.212467	0.455001	0.468966	0.539661	2.06754	3.64687	1.59769	8.58413	4.09751	3.5071	4.38271	19.2904	4.21994	4.05753	5.1372	4.90113
HGTVVLTALGGILK	sp|P68082|MYG_HORSE Myoglobin OS=Equus caballus GN=MB PE=1 SV=2	1.36463	1.40028	0.613206	0.736546	0.526768	1.22591	0.606708	1.49812	0.589446	1.33451	0.658375	0.741587	0.828786	0.232702	0.153275	5.81399	6.52963	9.29582	17.5573	18.5487	15.9884	28.705	23.9905	28.3793
GHHEAELKPLAQSHATK	sp|P68082|MYG_HORSE Myoglobin OS=Equus caballus GN=MB PE=1 SV=2	0.75474	0.693931					0.907061		0.922524	0.861312			0.122817		0.911743	0.156674	0.798541	1.07115	0.833975	0.966854	0.72849	0.8106	0.617778	0.826163
GLSDGEWQQVLNVWGK	sp|P68082|MYG_HORSE Myoglobin OS=Equus caballus GN=MB PE=1 SV=2													2.26665	0.763009	2.1178	11.4028	9.75965	10.4482	39.8068	37.1844	39.7456	104.868	110.807	118.006
HGTVVLTALGGILKK	sp|P68082|MYG_HORSE Myoglobin OS=Equus caballus GN=MB PE=1 SV=2	0.161484	0.184307	0.158945	0.144072	0.207925	0.175432	0.174449	0.153804		0.163367	0.157685	0.232531	1.51292	1.5157	1.84376	2.64581	2.7366	2.65274	6.65552	6.36622	5.27435	1.53245	9.89586	12.2955
HPGDFGADAQGAMTK	sp|P68082|MYG_HORSE Myoglobin OS=Equus caballus GN=MB PE=1 SV=2						0.101974		0.0974168			0.0573717					0.815818	0.830506	0.895003	3.56017	2.99053	3.12563	9.24462	8.62576	9.42785
LFTGHPETLEKFDKFK	sp|P68082|MYG_HORSE Myoglobin OS=Equus caballus GN=MB PE=1 SV=2													0.0491889			0.182951	0.199136		1.8512	1.82418	0.719842	4.45903	1.54296	1.7282
ALELFRNDIAAK	sp|P68082|MYG_HORSE Myoglobin OS=Equus caballus GN=MB PE=1 SV=2																				1.88725	2.23176		8.44799	7.26858
IPIKYLEFISDAIIHVLHSK	sp|P68082|MYG_HORSE Myoglobin OS=Equus caballus GN=MB PE=1 SV=2	0.57682	0.50351	1.12743	0.416071	1.08349	0.923223	0.800291	0.393235	0.32356	0.442435			1.04727	0.54353		0.472873	0.868899	0.483765	1.08902	0.516426		0.468308
