# Supplementary material for: pyQms enables universal and accurate quantification of mass spectrometry data
Source: Mol Cell Proteomics. 2017 Jul 20;16(10):1736–45. doi: 10.1074/mcp.M117.068007 (PMC5629261; doi:10.1074/mcp.M117.068007)
Supplement: Supplemental Data [file 10.1074_M117.068007_mcp.M117.068007-14.xlsx]

## Sheet:  t-test_master_mix_level
Analysis identifier	nsd	*	**	***
MM1_bruderer_dda	0.627536	0.123188	0.0550725	0.0188406
MM1_bruderer_hrm	0.787681	0.0753623	0.0746377	0.0623188
MM1_pyqms_dda	0.712319	0.0934783	0.0369565	0.015942
MM1_pyqms_dia	0.852174	0.102899	0.0289855	0.0057971
MM2_bruderer_dda	0.231159	0.0557971	0.0231884	0.026087
MM2_bruderer_hrm	0.684783	0.15	0.0847826	0.0615942
MM2_pyqms_dda	0.348551	0.121739	0.065942	0.0485507
MM2_pyqms_dia	0.663043	0.195652	0.0724638	0.0108696
MM3_bruderer_dda	0.150362	0.0271739	0.0235507	0.0289855
MM3_bruderer_hrm	0.721014	0.146739	0.0797101	0.0326087
MM3_pyqms_dda	0.208333	0.0380435	0.0253623	0.0326087
MM3_pyqms_dia	0.525362	0.197464	0.0996377	0.0597826
