# Supplementary material for: pyQms enables universal and accurate quantification of mass spectrometry data
Source: Mol Cell Proteomics. 2017 Jul 20;16(10):1736–45. doi: 10.1074/mcp.M117.068007 (PMC5629261; doi:10.1074/mcp.M117.068007)
Supplement: Supplemental Data [file 10.1074_M117.068007_mcp.M117.068007-15.xlsx]

## Sheet: t-test_protein_level
Analysis identifier	nsd	*	**	***
MM1_P00366_bruderer_dda	0.108696	0.0108696	0.00724638	0
MM1_P00366_bruderer_hrm	0.931159	0.0326087	0.0253623	0.0108696
MM1_P00366_pyqms_dda	0.297101	0.0144928	0	0
MM1_P00366_pyqms_dia	0.891304	0.057971	0	0
MM1_P00921_bruderer_dda	0.807971	0.130435	0.0507246	0.0108696
MM1_P00921_bruderer_hrm	0.90942	0.0507246	0.0326087	0.00724638
MM1_P00921_pyqms_dda	0.844203	0.115942	0.0289855	0.00724638
MM1_P00921_pyqms_dia	0.869565	0.0978261	0.0289855	0.00362319
MM1_P02662_bruderer_dda	0.797101	0.112319	0.0688406	0.0217391
MM1_P02662_bruderer_hrm	0.876812	0.0652174	0.0326087	0.0253623
MM1_P02662_pyqms_dda	0.891304	0.0543478	0.0326087	0.00724638
MM1_P02662_pyqms_dia	0.92029	0.0471014	0.0326087	0
MM1_P02754_bruderer_dda	0.626812	0.213768	0.105072	0.0543478
MM1_P02754_bruderer_hrm	0.597826	0.101449	0.148551	0.152174
MM1_P02754_pyqms_dda	0.666667	0.181159	0.0942029	0.057971
MM1_P02754_pyqms_dia	0.713768	0.199275	0.0615942	0.0253623
MM1_P80025_bruderer_dda	0.797101	0.148551	0.0434783	0.00724638
MM1_P80025_bruderer_hrm	0.623188	0.126812	0.134058	0.115942
MM1_P80025_pyqms_dda	0.862319	0.101449	0.0289855	0.00724638
MM1_P80025_pyqms_dia	0.865942	0.112319	0.0217391	0
MM2_P02672_bruderer_dda	0.155797	0.0652174	0.0144928	0.00362319
MM2_P02672_bruderer_hrm	0.572464	0.217391	0.148551	0.0615942
MM2_P02672_pyqms_dda	0.492754	0.134058	0.0797101	0.108696
MM2_P02672_pyqms_dia	0.673913	0.217391	0.0833333	0.00362319
MM2_P02676_bruderer_dda	0.173913	0.057971	0.00724638	0
MM2_P02676_bruderer_hrm	0.612319	0.224638	0.123188	0.0398551
MM2_P02676_pyqms_dda	0.48913	0.0652174	0.0217391	0.0181159
MM2_P02676_pyqms_dia	0.583333	0.228261	0.126812	0.0217391
MM2_P02789_bruderer_dda	0.449275	0.0652174	0.0543478	0.112319
MM2_P02789_bruderer_hrm	0.648551	0.134058	0.0797101	0.137681
MM2_P02789_pyqms_dda	0.376812	0.344203	0.166667	0.101449
MM2_P02789_pyqms_dia	0.554348	0.199275	0.0797101	0.0217391
MM2_P12799_bruderer_dda	0.163043	0.0507246	0.0144928	0.0108696
MM2_P12799_bruderer_hrm	0.822464	0.0905797	0.0362319	0.0507246
MM2_P12799_pyqms_dda	0.210145	0.0253623	0.0434783	0.00724638
MM2_P12799_pyqms_dia	0.681159	0.257246	0.0471014	0.00362319
MM2_P61823_bruderer_dda	0.213768	0.0398551	0.0253623	0.00362319
MM2_P61823_bruderer_hrm	0.768116	0.0833333	0.0362319	0.0181159
MM2_P61823_pyqms_dda	0.173913	0.0398551	0.0181159	0.00724638
MM2_P61823_pyqms_dia	0.822464	0.076087	0.0253623	0.00362319
MM3_P02666_bruderer_dda	0.112319	0.0108696	0.00724638	0
MM3_P02666_bruderer_hrm	0.731884	0.217391	0.0398551	0
MM3_P02666_pyqms_dda	0.235507	0.0108696	0	0
MM3_P02666_pyqms_dia	0.771739	0.15942	0.0471014	0.0144928
MM3_P68082_bruderer_dda	0.188406	0.0434783	0.0398551	0.057971
MM3_P68082_bruderer_hrm	0.710145	0.076087	0.119565	0.0652174
MM3_P68082_pyqms_dda	0.181159	0.0652174	0.0507246	0.0652174
MM3_P68082_pyqms_dia	0.278986	0.235507	0.152174	0.105072
