# Supplementary material for: pyQms enables universal and accurate quantification of mass spectrometry data
Source: Mol Cell Proteomics. 2017 Jul 20;16(10):1736–45. doi: 10.1074/mcp.M117.068007 (PMC5629261; doi:10.1074/mcp.M117.068007)
Supplement: Supplemental Data [file 10.1074_M117.068007_mcp.M117.068007-16.xlsx]

## Sheet: header_descriptions
Header	Description
	Table S7	Table S9 headers & Table S8 sample column
S1_R1	DDA Sample/LC-MS/MS run B_D140314_SGSDSsample1_R01_MSG_T0 (Bruderer et al. 2015)	DIA Sample/LC-MS/MS run B_D140314_SGSDSsample1_R01_MHRM_T0 (Bruderer et al. 2015)
S1_R2	DDA Sample/LC-MS/MS run B_D140314_SGSDSsample1_R02_MSG_T0 (Bruderer et al. 2015)	DIA Sample/LC-MS/MS run B_D140314_SGSDSsample1_R02_MHRM_T0 (Bruderer et al. 2015)
S1_R3	DDA Sample/LC-MS/MS run B_D140314_SGSDSsample1_R03_MSG_T0 (Bruderer et al. 2015)	DIA Sample/LC-MS/MS run B_D140314_SGSDSsample1_R03_MHRM_T0 (Bruderer et al. 2015)
S2_R1	DDA Sample/LC-MS/MS run B_D140314_SGSDSsample2_R01_MSG_T0 (Bruderer et al. 2015)	DIA Sample/LC-MS/MS run B_D140314_SGSDSsample2_R01_MHRM_T0 (Bruderer et al. 2015)
S2_R2	DDA Sample/LC-MS/MS run B_D140314_SGSDSsample2_R02_MSG_T0 (Bruderer et al. 2015)	DIA Sample/LC-MS/MS run B_D140314_SGSDSsample2_R02_MHRM_T0 (Bruderer et al. 2015)
S2_R3	DDA Sample/LC-MS/MS run B_D140314_SGSDSsample2_R03_MSG_T0 (Bruderer et al. 2015)	DIA Sample/LC-MS/MS run B_D140314_SGSDSsample2_R03_MHRM_T0 (Bruderer et al. 2015)
S3_R1	DDA Sample/LC-MS/MS run B_D140314_SGSDSsample3_R01_MSG_T0 (Bruderer et al. 2015)	DIA Sample/LC-MS/MS run B_D140314_SGSDSsample3_R01_MHRM_T0 (Bruderer et al. 2015)
S3_R2	DDA Sample/LC-MS/MS run B_D140314_SGSDSsample3_R02_MSG_T0 (Bruderer et al. 2015)	DIA Sample/LC-MS/MS run B_D140314_SGSDSsample3_R02_MHRM_T0 (Bruderer et al. 2015)
S3_R3	DDA Sample/LC-MS/MS run B_D140314_SGSDSsample3_R03_MSG_T0 (Bruderer et al. 2015)	DIA Sample/LC-MS/MS run B_D140314_SGSDSsample3_R03_MHRM_T0 (Bruderer et al. 2015)
S4_R1	DDA Sample/LC-MS/MS run B_D140314_SGSDSsample4_R01_MSG_T0 (Bruderer et al. 2015)	DIA Sample/LC-MS/MS run B_D140314_SGSDSsample4_R01_MHRM_T0 (Bruderer et al. 2015)
S4_R2	DDA Sample/LC-MS/MS run B_D140314_SGSDSsample4_R02_MSG_T0 (Bruderer et al. 2015)	DIA Sample/LC-MS/MS run B_D140314_SGSDSsample4_R02_MHRM_T0 (Bruderer et al. 2015)
S4_R3	DDA Sample/LC-MS/MS run B_D140314_SGSDSsample4_R03_MSG_T0 (Bruderer et al. 2015)	DIA Sample/LC-MS/MS run B_D140314_SGSDSsample4_R03_MHRM_T0 (Bruderer et al. 2015)
S5_R1	DDA Sample/LC-MS/MS run B_D140314_SGSDSsample5_R01_MSG_T0 (Bruderer et al. 2015)	DIA Sample/LC-MS/MS run B_D140314_SGSDSsample5_R01_MHRM_T0 (Bruderer et al. 2015)
S5_R2	DDA Sample/LC-MS/MS run B_D140314_SGSDSsample5_R02_MSG_T0 (Bruderer et al. 2015)	DIA Sample/LC-MS/MS run B_D140314_SGSDSsample5_R02_MHRM_T0 (Bruderer et al. 2015)
S5_R3	DDA Sample/LC-MS/MS run B_D140314_SGSDSsample5_R03_MSG_T0 (Bruderer et al. 2015)	DIA Sample/LC-MS/MS run B_D140314_SGSDSsample5_R03_MHRM_T0 (Bruderer et al. 2015)
S6_R1	DDA Sample/LC-MS/MS run B_D140314_SGSDSsample6_R01_MSG_T0 (Bruderer et al. 2015)	DIA Sample/LC-MS/MS run B_D140314_SGSDSsample6_R01_MHRM_T0 (Bruderer et al. 2015)
S6_R2	DDA Sample/LC-MS/MS run B_D140314_SGSDSsample6_R02_MSG_T0 (Bruderer et al. 2015)	DIA Sample/LC-MS/MS run B_D140314_SGSDSsample6_R02_MHRM_T0 (Bruderer et al. 2015)
S6_R3	DDA Sample/LC-MS/MS run B_D140314_SGSDSsample6_R03_MSG_T0 (Bruderer et al. 2015)	DIA Sample/LC-MS/MS run B_D140314_SGSDSsample6_R03_MHRM_T0 (Bruderer et al. 2015)
S7_R1	DDA Sample/LC-MS/MS run B_D140314_SGSDSsample7_R01_MSG_T0 (Bruderer et al. 2015)	DIA Sample/LC-MS/MS run B_D140314_SGSDSsample7_R01_MHRM_T0 (Bruderer et al. 2015)
S7_R2	DDA Sample/LC-MS/MS run B_D140314_SGSDSsample7_R02_MSG_T0 (Bruderer et al. 2015)	DIA Sample/LC-MS/MS run B_D140314_SGSDSsample7_R02_MHRM_T0 (Bruderer et al. 2015)
S7_R3	DDA Sample/LC-MS/MS run B_D140314_SGSDSsample7_R03_MSG_T0 (Bruderer et al. 2015)	DIA Sample/LC-MS/MS run B_D140314_SGSDSsample7_R03_MHRM_T0 (Bruderer et al. 2015)
S8_R1	DDA Sample/LC-MS/MS run B_D140314_SGSDSsample8_R01_MSG_T0 (Bruderer et al. 2015)	DIA Sample/LC-MS/MS run B_D140314_SGSDSsample8_R01_MHRM_T0 (Bruderer et al. 2015)
S8_R2	DDA Sample/LC-MS/MS run B_D140314_SGSDSsample8_R02_MSG_T0 (Bruderer et al. 2015)	DIA Sample/LC-MS/MS run B_D140314_SGSDSsample8_R02_MHRM_T0 (Bruderer et al. 2015)
S8_R3	DDA Sample/LC-MS/MS run B_D140314_SGSDSsample8_R03_MSG_T0 (Bruderer et al. 2015)	DIA Sample/LC-MS/MS run B_D140314_SGSDSsample8_R03_MHRM_T0 (Bruderer et al. 2015)
