# Supplementary material for: pyQms enables universal and accurate quantification of mass spectrometry data
Source: Mol Cell Proteomics. 2017 Jul 20;16(10):1736–45. doi: 10.1074/mcp.M117.068007 (PMC5629261; doi:10.1074/mcp.M117.068007)
Supplement: Supplemental Data [file 10.1074_M117.068007_mcp.M117.068007-17.zip]

Archive with 1 entries (1 files):
- Creinhardtii_236_protein_Mito_CP_withContaminants_TargetDecoy_20141219.fasta
